# Supplementary material for: Inhibition of Histone Demethylases LSD1 and UTX Regulates ERα Signaling in Breast Cancer
Source: Cancers (Basel). 2019 Dec 16;11(12):2027. doi: 10.3390/cancers11122027 (PMC6966629; doi:10.3390/cancers11122027)
Supplement: Supplementary file 1 [file cancers-11-02027-s001.zip]

Archive with 10 entries (9 files):
- cancers-659480-supplementary/
- cancers-659480-supplementary/cancers-659480-supplementary-final.pdf
- cancers-659480-supplementary/Original Blots Cancers Compressed.pdf
- cancers-659480-supplementary/Table S1.xlsx
- cancers-659480-supplementary/Table S2.xlsx
- cancers-659480-supplementary/Table S3.xlsx
- cancers-659480-supplementary/Table S4.xlsx
- cancers-659480-supplementary/Table S5.xlsx
- cancers-659480-supplementary/Table S6.xlsx
- cancers-659480-supplementary/Table S7.xlsx
