# Supplementary material for: Inhibition of Histone Demethylases LSD1 and UTX Regulates ERα Signaling in Breast Cancer
Source: Cancers (Basel). 2019 Dec 16;11(12):2027. doi: 10.3390/cancers11122027 (PMC6966629; doi:10.3390/cancers11122027)
Supplement: Supplementary file 1 [file cancers-11-02027-s001.zip › cancers-659480-supplementary/Table S1.xlsx]

## Sheet: GENE LIST Padj<0.01&FC≥2
gene_symbol	CTRL1	CTRL2	Treat1	Treat2	baseMean	baseMeanA	baseMeanB	foldChange	log2FoldChange	pval	padj
STMN4	0.883368	0.725106	180.596	194.199	94.1008	0.804237	187.397	233.013	7.86426	9.63796e-68	1.72669e-66
CA9	0.883368	0.725106	115.905	99.4112	54.2312	0.804237	107.658	133.864	7.06462	2.36991e-38	2.2001e-37
C4orf47	0.883368	0.725106	80.864	72.8245	38.8242	0.804237	76.8442	95.5492	6.57817	4.0766e-27	2.66235e-26
PPFIA4	18.5507	13.777	1483.85	1555.9	768.021	16.1639	1519.88	94.0293	6.55504	0	0
HMOX1	107.771	105.866	9660.55	10218.5	5023.18	106.818	9939.55	93.0511	6.53995	0	0
RNF183	1.76674	2.17532	110.514	114.438	57.2237	1.97103	112.476	57.0648	5.83453	4.87978e-37	4.33659e-36
PTRF	31.8012	21.7532	1305.95	1483.08	710.646	26.7772	1394.51	52.0784	5.70261	7.70066e-121	2.99313e-119
ALDOC	59.1856	71.7855	3349.12	3363.8	1710.97	65.4856	3356.46	51.2549	5.67962	0	0
TMEM74B	0.883368	1.45021	56.6048	56.6412	28.8949	1.16679	56.623	48.5289	5.60077	7.73754e-19	3.61096e-18
ATP8B3	1.76674	5.07574	168.467	158.364	83.4184	3.42124	163.415	47.765	5.57788	4.37302e-51	5.62682e-50
PPP1R3G	0.883368	2.17532	74.1253	70.5126	36.9241	1.52934	72.319	47.2876	5.56339	1.51798e-23	8.68642e-23
HUS1B	0.883368	0.725106	43.1275	31.2105	18.9866	0.804237	37.169	46.2164	5.53033	1.48165e-12	5.09126e-12
RIMKLA	17.6674	18.8528	765.513	753.675	388.927	18.2601	759.594	41.5987	5.37847	5.75465e-208	5.47814e-206
PFKFB4	40.6349	55.8332	1962.3	2021.75	1020.13	48.234	1992.02	41.2991	5.36804	0	0
CREB5	0.883368	0.725106	33.6933	32.3664	16.9171	0.804237	33.0299	41.0698	5.36001	3.54717e-11	1.11518e-10
GEM	14.1339	12.3268	508.095	543.294	269.462	13.2303	525.695	39.734	5.3123	2.67636e-149	1.37906e-147
APOL3	1.76674	2.17532	68.7344	84.3839	39.2651	1.97103	76.5591	38.8423	5.27956	2.05286e-24	1.21559e-23
LOXL2	5.30021	5.07574	196.769	198.822	101.492	5.18797	197.796	38.1258	5.2527	1.39084e-59	2.15791e-58
NEURL3	1.76674	2.17532	64.6912	79.7601	37.0983	1.97103	72.2257	36.6437	5.19549	6.99098e-23	3.92452e-22
ENO2	75.9696	78.3115	2509.48	2559.26	1305.76	77.1405	2534.37	32.8539	5.03799	0	0
PTPRN	0.883368	0.725106	22.9115	28.8986	13.3546	0.804237	25.905	32.2107	5.00947	1.04549e-08	2.80956e-08
NPPC	3.53347	3.62553	113.21	105.191	56.3899	3.5795	109.2	30.5071	4.93107	2.0977e-32	1.61948e-31
ISM2	2.6501	5.07574	95.6891	121.374	56.1973	3.86292	108.532	28.0957	4.81228	1.83243e-25	1.12664e-24
C2orf72	5.30021	10.1515	219.681	191.887	106.755	7.72585	205.784	26.6357	4.73529	1.11971e-56	1.64845e-55
BNIP3	286.211	353.127	8020.36	7993.35	4163.26	319.669	8006.86	25.0473	4.64659	0	0
ADM	16.784	23.2034	501.357	495.9	259.311	19.9937	498.628	24.9393	4.64035	1.85688e-127	7.75404e-126
FAM177B	2.6501	1.45021	57.9525	43.9259	26.4947	2.05016	50.9392	24.8465	4.63497	3.61749e-15	1.41389e-14
NDRG1	293.278	311.796	6543.25	7243.14	3597.87	302.537	6893.19	22.7846	4.50999	1.64528e-158	9.77855e-157
GPNMB	23.8509	23.2034	483.836	434.635	241.381	23.5272	459.236	19.5194	4.28684	4.18954e-107	1.43479e-105
IL15RA	7.06694	7.25106	137.469	138.713	72.625	7.159	138.091	19.2891	4.26972	3.14392e-36	2.72078e-35
RAET1L	4.41684	4.35064	74.1253	85.5398	42.1082	4.38374	79.8326	18.2111	4.18674	1.91471e-21	1.01548e-20
TRIM29	23.8509	25.3787	413.754	468.157	232.785	24.6148	440.956	17.9142	4.16303	1.49089e-82	3.57845e-81
PCP4L1	4.41684	4.35064	88.9504	67.0447	41.1907	4.38374	77.9976	17.7925	4.1532	1.59101e-16	6.63888e-16
SOWAHD	4.41684	5.07574	79.5163	84.3839	43.3482	4.74629	81.9501	17.2661	4.10987	1.65012e-21	8.78475e-21
ANKRD37	3.53347	4.35064	64.6912	69.3566	35.483	3.94205	67.0239	17.0023	4.08766	9.40609e-18	4.16306e-17
MCAM	3.53347	2.17532	48.5184	47.3937	25.4052	2.85439	47.956	16.8008	4.07046	4.24027e-13	1.50019e-12
ARID5A	17.6674	21.7532	315.37	341.003	173.948	19.7103	328.187	16.6505	4.0575	1.54394e-77	3.38732e-76
RCN3	1.76674	1.45021	26.9547	26.5867	14.1896	1.60847	26.7707	16.6435	4.05689	9.99105e-08	2.48515e-07
ADGRF4	44.1684	39.8808	687.344	687.787	364.795	42.0246	687.565	16.361	4.03219	5.63181e-150	2.9288e-148
C11orf96	6.18357	9.42638	142.86	110.971	67.3601	7.80498	126.915	16.2608	4.02333	3.32629e-20	1.65182e-19
LRRTM2	9.71704	12.3268	157.685	190.731	92.6148	11.0219	174.208	15.8056	3.98236	6.11303e-34	4.92948e-33
KRT16	7.06694	10.8766	123.991	158.364	75.0748	8.97177	141.178	15.7358	3.97598	1.16371e-21	6.23068e-21
SNAI1	2.6501	4.35064	41.7797	68.2007	29.2453	3.50037	54.9902	15.7098	3.9736	9.92742e-07	2.28561e-06
HBEGF	15.9006	25.3787	293.806	329.444	166.132	20.6397	311.625	15.0983	3.91632	3.32677e-71	6.43194e-70
BIN1	7.95031	6.52596	109.166	107.503	57.7864	7.23813	108.335	14.9672	3.90373	1.03031e-26	6.63239e-26
GPX2	27.3844	37.7055	448.795	510.927	256.203	32.545	479.861	14.7446	3.88211	4.27767e-70	8.02188e-69
ANGPTL4	15.0172	18.8528	219.681	276.271	132.455	16.935	247.976	14.6428	3.87212	3.91407e-25	2.37786e-24
GPR146	12.3671	8.70128	146.903	151.429	79.85	10.5342	149.166	14.1601	3.82376	1.75267e-35	1.48363e-34
FSCN1	60.9524	73.2357	905.677	994.112	508.494	67.094	949.894	14.1577	3.82351	1.33877e-133	5.99141e-132
TNFSF9	5.30021	4.35064	56.6048	79.7601	36.5039	4.82542	68.1825	14.1298	3.82067	1.6089e-11	5.17846e-11
KCNJ13	16.784	10.8766	203.508	187.263	104.608	13.8303	195.385	14.1273	3.82042	1.82211e-45	2.05087e-44
KCND1	5.30021	7.97617	107.819	77.4482	49.6358	6.63819	92.6335	13.9546	3.80267	4.99312e-12	1.66284e-11
RRAGD	185.507	197.954	2582.26	2478.34	1361.02	191.731	2530.3	13.1972	3.72216	0	0
ERAP2	5.30021	8.70128	99.7323	84.3839	49.5294	7.00074	92.0581	13.1498	3.71696	1.66059e-21	8.8363e-21
RGS2	2.6501	2.17532	35.0411	27.7427	16.9023	2.41271	31.3919	13.011	3.70166	3.50014e-08	9.02803e-08
CXCL8	11.4838	16.6774	185.987	176.859	97.752	14.0806	181.423	12.8846	3.68758	2.22136e-40	2.15293e-39
RND1	14.1339	18.1277	221.028	186.107	109.849	16.1308	203.568	12.6198	3.65762	3.01559e-37	2.69913e-36
PDK1	110.421	113.842	1381.43	1370.95	744.16	112.131	1376.19	12.273	3.61742	1.88984e-235	2.30745e-233
EID3	13.2505	12.3268	141.512	172.236	84.8312	12.7887	156.874	12.2666	3.61667	1.49193e-29	1.05667e-28
IFIT1	15.0172	16.6774	194.074	194.199	104.992	15.8473	194.136	12.2504	3.61476	1.88219e-42	1.93437e-41
DOK3	7.95031	9.42638	97.0368	115.594	57.502	8.68834	106.316	12.2366	3.61313	2.16237e-24	1.27976e-23
HOXA13	3.53347	14.5021	109.166	109.815	59.2542	9.0178	109.491	12.1416	3.60189	2.74766e-24	1.62188e-23
CCL20	2.6501	2.17532	29.6501	28.8986	15.8435	2.41271	29.2744	12.1334	3.60091	1.39691e-07	3.44338e-07
FAM13A	14.1339	17.4026	210.246	168.768	102.638	15.7682	189.507	12.0183	3.58716	4.60831e-24	2.70314e-23
BHLHE40	160.773	162.424	1818.09	1965.1	1026.6	161.598	1891.6	11.7056	3.54912	4.87006e-186	3.59904e-184
IL6R	45.9351	36.9804	481.141	487.808	262.966	41.4578	484.475	11.686	3.54671	1.0392e-96	3.12958e-95
KIAA1683	24.7343	29.7294	270.894	359.499	171.214	27.2318	315.196	11.5746	3.53289	3.40931e-16	1.39922e-15
IFIT2	10.6004	7.25106	88.9504	115.594	55.5991	8.92574	102.272	11.4581	3.5183	4.76163e-17	2.0322e-16
PGK1	5213.64	5330.98	60246.4	59689.5	32620.1	5272.31	59967.9	11.3741	3.50768	0	0
GBP1	4.41684	4.35064	41.7797	57.7972	27.0861	4.38374	49.7885	11.3575	3.50558	2.81233e-11	8.91139e-11
HSPA6	6.18357	10.8766	90.2981	100.567	51.9814	8.53008	95.4326	11.1878	3.48385	4.80383e-21	2.48785e-20
GDF15	1605.96	1671.37	18137.8	18220	9908.78	1638.67	18178.9	11.0937	3.47167	0	0
IL7	1.76674	3.62553	37.7365	21.9629	16.2729	2.69613	29.8497	11.0713	3.46875	9.19916e-05	0.000177642
DUSP10	60.069	66.7098	653.651	729.401	377.457	63.3894	691.526	10.9092	3.44747	1.03935e-88	2.80649e-87
ABHD4	103.354	89.9132	1008.1	1056.53	564.476	96.6336	1032.32	10.6828	3.41722	8.64831e-177	5.95991e-175
LGALS4	5.30021	3.62553	44.4752	50.8615	26.0656	4.46287	47.6684	10.6811	3.41699	3.26491e-11	1.02961e-10
SPRY1	24.7343	20.303	226.419	240.436	127.973	22.5186	233.428	10.366	3.37378	3.10596e-47	3.63808e-46
OLFML2A	22.0842	15.9523	191.378	195.355	106.192	19.0183	193.366	10.1674	3.34588	2.17455e-39	2.05959e-38
RNF122	21.2008	15.2272	176.553	189.575	100.639	18.214	183.064	10.0507	3.32923	2.47277e-37	2.21858e-36
TLE6	6.18357	5.07574	51.2139	60.1091	30.6456	5.62966	55.6615	9.88718	3.30556	1.93133e-12	6.58211e-12
SLC35G6	3.53347	1.45021	17.5205	31.2105	13.4287	2.49184	24.3655	9.77811	3.28956	0.000218445	0.00040465
PFKFB3	413.416	379.956	3688.75	4055.05	2134.29	396.686	3871.9	9.76062	3.28697	2.15229e-121	8.42393e-120
LSMEM2	6.18357	0.725106	30.9979	35.8343	18.4352	3.45434	33.4161	9.67365	3.27406	4.25842e-08	1.09137e-07
MAFF	30.9179	32.6298	309.979	290.142	165.917	31.7738	300.06	9.44363	3.23934	3.8774e-56	5.65648e-55
PLAU	15.0172	14.5021	123.991	152.585	76.5239	14.7597	138.288	9.36931	3.22794	5.05134e-24	2.95222e-23
LIF	26.501	23.9285	234.506	236.968	130.476	25.2148	235.737	9.34917	3.22484	3.97211e-45	4.4177e-44
P4HA1	785.314	834.597	7632.21	6903.3	4038.86	809.956	7267.76	8.97303	3.1656	8.40137e-104	2.75139e-102
SYDE1	11.4838	13.0519	95.6891	119.062	59.8217	12.2678	107.376	8.75261	3.12971	9.08198e-21	4.63297e-20
GPR21	6.18357	5.80085	53.9093	50.8615	29.1888	5.99221	52.3854	8.74225	3.12801	5.23869e-11	1.63552e-10
MSANTD3	364.831	316.146	2989.27	2918.76	1647.25	340.489	2954.02	8.67581	3.117	0	0
SEMA7A	12.3671	18.8528	142.86	127.154	75.3084	15.61	135.007	8.64876	3.11249	1.92781e-25	1.18398e-24
LDHA	2781.72	2806.16	24298.3	23026.4	13228.1	2793.94	23662.3	8.46916	3.08222	0	0
OASL	13.2505	15.2272	114.557	125.998	67.2582	14.2389	120.278	8.44713	3.07846	5.37031e-23	3.02228e-22
PLEKHG1	16.784	16.6774	146.903	135.245	78.9024	16.7307	141.074	8.43205	3.07588	1.77151e-26	1.12681e-25
FOSB	21.2008	18.8528	173.858	161.832	93.9358	20.0268	167.845	8.38102	3.06713	4.46395e-31	3.30326e-30
ERO1L	1762.32	1811.32	14984.1	14405.4	8240.78	1786.82	14694.7	8.22397	3.03984	0	0
KDM3A	389.565	432.163	3657.75	3064.41	1885.97	410.864	3361.08	8.18051	3.03219	8.11974e-33	6.32079e-32
NGFR	8.83368	13.777	88.9504	93.6315	51.2981	11.3053	91.2909	8.07502	3.01347	2.8124e-17	1.21507e-16
TNF	3.53347	9.42638	44.4752	60.1091	29.386	6.47993	52.2921	8.06987	3.01254	7.26288e-10	2.11577e-09
C5AR1	4.41684	0.725106	21.5637	19.651	11.5892	2.57097	20.6074	8.01541	3.00278	6.00834e-05	0.000118199
STMND1	4.41684	5.80085	41.7797	39.3021	22.8249	5.10884	40.5409	7.93544	2.98831	2.5316e-08	6.61028e-08
RASD1	8.83368	26.8289	126.687	151.429	78.4445	17.8313	139.058	7.79852	2.9632	2.70127e-19	1.28737e-18
SH3D21	51.2353	49.3072	386.799	390.709	219.513	50.2713	388.754	7.73313	2.95105	6.71433e-64	1.11406e-62
HSPB8	66.2526	80.4868	551.223	573.348	317.828	73.3697	562.286	7.66373	2.93805	1.84384e-87	4.82793e-86
RHCG	14.1339	13.777	105.123	108.659	60.4232	13.9555	106.891	7.65944	2.93724	1.31291e-19	6.35687e-19
SIX2	22.9676	20.303	159.033	166.456	92.1897	21.6353	162.744	7.52217	2.91115	1.32099e-28	9.04801e-28
WDR66	37.9848	31.1796	245.287	273.959	147.103	34.5822	259.623	7.50742	2.90832	4.87919e-44	5.23977e-43
UPP1	26.501	31.9047	192.726	245.06	124.048	29.2029	218.893	7.4956	2.90604	4.36456e-17	1.86628e-16
GADD45A	209.358	181.277	1439.38	1473.83	825.961	195.317	1456.6	7.45763	2.89872	1.66939e-187	1.26705e-185
SFXN3	98.9372	105.866	718.342	806.849	432.498	102.401	762.595	7.44712	2.89668	5.32414e-67	9.3447e-66
FUT11	189.041	162.424	1299.21	1300.44	737.779	175.732	1299.83	7.39663	2.88687	4.00394e-171	2.6149e-169
TCAF2	79.5031	75.4111	547.18	586.064	322.039	77.4571	566.622	7.3153	2.87092	2.59891e-86	6.6349e-85
PPP1R15A	366.598	374.155	2614.6	2782.36	1534.43	370.376	2698.48	7.28578	2.86508	3.81307e-227	4.11848e-225
COL7A1	51.2353	51.4825	362.54	382.617	211.969	51.3589	372.579	7.25441	2.85886	3.30881e-59	5.09149e-58
EGLN3	48.5852	72.5106	432.622	439.259	248.244	60.5479	435.941	7.19993	2.84798	9.01253e-67	1.56473e-65
F2RL1	78.6197	55.1081	494.618	467.001	273.837	66.8639	480.81	7.19087	2.84617	3.10618e-74	6.32298e-73
ATF3	130.738	135.595	950.152	951.342	541.957	133.167	950.747	7.13953	2.83583	4.25025e-130	1.82226e-128
RAB3A	5.30021	7.25106	44.4752	45.0818	25.5271	6.27563	44.7785	7.1353	2.83497	1.33775e-08	3.56764e-08
NLRC5	0.883368	3.62553	14.8251	17.3392	9.16828	2.25445	16.0821	7.1335	2.83461	0.0010774	0.0018582
UCHL1	1.76674	5.07574	25.6069	23.1189	13.8921	3.42124	24.3629	7.12108	2.8321	4.5957e-05	9.12655e-05
TNFAIP3	135.155	129.794	932.631	952.498	537.52	132.475	942.565	7.11506	2.83088	2.2765e-129	9.68633e-128
KIF3C	56.5355	64.5345	413.754	447.35	245.544	60.535	430.552	7.11245	2.83035	2.6586e-66	4.58038e-65
CSF1	16.784	17.4026	110.514	131.778	69.1196	17.0933	121.146	7.08734	2.82525	4.0051e-21	2.08767e-20
TMPRSS13	258.827	281.341	1867.96	1935.05	1085.79	270.084	1901.5	7.04042	2.81566	3.38102e-216	3.45263e-214
PLEKHO1	42.4016	42.0562	292.458	292.454	167.342	42.2289	292.456	6.92549	2.79192	3.95079e-46	4.51468e-45
HILPDA	431.083	437.964	2967.71	3034.35	1717.78	434.524	3001.03	6.90648	2.78795	7.92108e-285	1.36888e-282
FAM26F	16.784	13.777	107.819	102.879	60.3147	15.2805	105.349	6.89433	2.78541	3.1609e-18	1.4346e-17
SPAG4	75.0862	92.8136	571.439	586.064	331.351	83.9499	578.751	6.89401	2.78534	1.25811e-83	3.0656e-82
ARC	15.9006	18.1277	128.035	105.191	66.8135	17.0141	116.613	6.85388	2.77692	1.46922e-19	7.0923e-19
PYGM	4.41684	11.6017	63.3435	45.0818	31.111	8.00927	54.2126	6.76874	2.75889	2.88248e-07	6.93636e-07
DUSP13	2.6501	5.80085	24.2592	32.3664	16.2691	4.22548	28.3128	6.7005	2.74427	1.14726e-05	2.4174e-05
VASN	36.2181	34.8051	216.985	256.62	136.157	35.5116	236.802	6.66831	2.73732	9.90507e-31	7.27214e-30
PANX2	10.6004	13.0519	67.3867	89.0077	45.0117	11.8262	78.1972	6.61222	2.72513	7.8525e-12	2.5852e-11
ERVFRD-1	8.83368	15.9523	88.9504	73.9804	46.9292	12.393	81.4654	6.5735	2.71666	1.29133e-13	4.68374e-13
AK4	177.557	165.324	1159.05	1093.52	648.864	171.441	1126.29	6.56955	2.71579	2.02021e-140	9.57514e-139
LPIN1	192.574	174.026	1257.44	1142.07	691.527	183.3	1199.75	6.54531	2.71046	3.83278e-88	1.01541e-86
PGF	6.18357	7.25106	40.432	47.3937	25.3151	6.71732	43.9128	6.53726	2.70869	3.81455e-08	9.81422e-08
LARP6	22.9676	30.4545	168.467	180.327	100.554	26.711	174.397	6.52903	2.70687	1.36675e-27	9.06834e-27
HK2	611.29	572.834	4168.54	3549.9	2225.64	592.062	3859.22	6.51827	2.70449	1.42321e-34	1.16778e-33
HLA-B	152.823	153.723	995.975	994.112	574.158	153.273	995.043	6.49199	2.69866	2.27697e-126	9.43808e-125
MT1F	75.9696	58.7336	475.75	397.645	252.024	67.3516	436.697	6.48384	2.69685	3.37836e-26	2.12958e-25
IFIT3	7.95031	10.8766	60.648	61.265	35.185	9.41345	60.9565	6.47547	2.69498	1.24819e-10	3.81003e-10
IER5	832.132	861.426	5284.46	5674.53	3163.14	846.779	5479.5	6.47098	2.69399	5.38087e-166	3.35796e-164
PCDHAC1	49.4686	60.1838	328.847	380.306	204.701	54.8262	354.576	6.46728	2.69316	4.08015e-38	3.76292e-37
TNNT2	9.71704	9.42638	47.1707	76.2923	35.6516	9.57171	61.7315	6.44937	2.68916	4.51133e-05	8.96439e-05
FAM162A	469.068	508.3	3118.65	3138.39	1808.6	488.684	3128.52	6.40193	2.67851	4.00603e-274	6.61762e-272
FSD1L	47.7018	48.5821	326.151	286.674	177.277	48.142	306.413	6.36477	2.67011	4.08232e-45	4.5313e-44
ITPRIP	42.4016	47.1319	256.069	312.105	164.427	44.7668	284.087	6.34594	2.66583	2.98644e-22	1.63642e-21
SYNM	49.4686	44.2315	301.892	288.986	171.145	46.85	295.439	6.30606	2.65674	8.7222e-44	9.29568e-43
SNTA1	37.9848	34.8051	222.376	235.813	132.745	36.395	229.094	6.29467	2.65413	6.44978e-35	5.35084e-34
HRK	53.0021	65.2596	369.279	373.37	215.228	59.1308	371.324	6.27971	2.6507	4.03081e-53	5.42252e-52
TFRC	3173.06	3223.1	20437	19426.8	11565	3198.08	19931.9	6.23247	2.6398	0	0
FFAR2	7.95031	9.42638	60.648	47.3937	31.3546	8.68834	54.0208	6.21762	2.63636	2.95641e-09	8.25282e-09
TFR2	5.30021	8.70128	41.7797	45.0818	25.2158	7.00074	43.4308	6.20374	2.63314	1.01856e-07	2.53187e-07
PLK3	21.2008	26.8289	133.426	164.144	86.3998	24.0149	148.785	6.19553	2.63123	3.89574e-19	1.84256e-18
ZBTB21	467.301	457.542	2800.59	2925.69	1662.78	462.422	2863.14	6.19162	2.63032	3.6793e-255	5.4381e-253
PDE4C	7.06694	10.1515	57.9525	48.5496	30.9302	8.60921	53.2511	6.18536	2.62886	4.32695e-09	1.1951e-08
AKNAD1	3.53347	5.80085	29.6501	27.7427	16.6818	4.66716	28.6964	6.14858	2.62025	2.04145e-05	4.20301e-05
EGLN1	607.757	576.459	3551.28	3716.36	2112.96	592.108	3633.82	6.13709	2.61755	1.85818e-289	3.31316e-287
C4orf3	1052.09	1044.15	6579.63	6266.37	3735.56	1048.12	6423	6.12811	2.61544	0	0
ROPN1L	3.53347	5.07574	28.3024	24.2748	15.2966	4.30461	26.2886	6.10709	2.61048	4.97772e-05	9.85281e-05
DLL4	11.4838	15.9523	71.4299	95.9433	48.7023	13.7181	83.6866	6.10047	2.60892	3.80795e-10	1.13461e-09
PPP2R5B	59.1856	65.2596	376.018	376.838	219.325	62.2226	376.428	6.04969	2.59686	1.57799e-52	2.0977e-51
ELF5	25.6177	29.7294	164.423	169.924	97.4236	27.6735	167.174	6.04093	2.59477	2.96666e-25	1.81111e-24
OVOL1	528.254	522.802	2986.58	3329.12	1841.69	525.528	3157.85	6.00891	2.5871	5.2992e-70	9.88802e-69
TMPPE	65.3692	58.0085	384.104	351.407	214.722	61.6889	367.755	5.96146	2.57567	4.7234e-51	6.07071e-50
ANXA6	314.479	286.417	1797.88	1776.69	1043.86	300.448	1787.28	5.94872	2.57258	4.05148e-183	2.91732e-181
RLF	795.031	791.816	4901.71	4482.75	2742.83	793.423	4692.23	5.9139	2.56411	2.79311e-100	8.83804e-99
PLA2G4C	62.7191	65.2596	381.409	373.37	220.689	63.9893	377.389	5.89769	2.56015	1.0292e-51	1.34119e-50
IL23A	3.53347	5.80085	21.5637	32.3664	15.8161	4.66716	26.9651	5.77762	2.53048	4.39637e-05	8.74371e-05
CNNM1	46.8185	48.5821	269.547	275.115	160.015	47.7003	272.331	5.7092	2.51329	8.12736e-38	7.40426e-37
GAPDH	33120.1	32984.4	185579	191131	110703	33052.2	188355	5.6987	2.51063	0	0
MT1X	293.278	303.094	1679.28	1678.43	988.52	298.186	1678.85	5.63022	2.49319	7.28681e-167	4.59847e-165
THAP8	30.9179	43.5064	210.246	206.914	122.896	37.2121	208.58	5.60517	2.48676	6.14797e-29	4.26824e-28
QRICH2	22.0842	20.303	123.991	113.282	69.9153	21.1936	118.637	5.59778	2.48485	1.39001e-17	6.09682e-17
KCNF1	27.3844	21.7532	137.469	136.401	80.7519	24.5688	136.935	5.57354	2.47859	3.82618e-20	1.89588e-19
P4HA2	351.58	390.832	2082.25	2049.49	1218.54	371.206	2065.87	5.56528	2.47646	3.41861e-189	2.6854e-187
DTX4	41.5183	39.8808	219.681	231.189	133.067	40.6996	225.435	5.53899	2.46962	2.48799e-31	1.85206e-30
DPYSL4	49.4686	40.606	246.635	251.996	147.176	45.0373	249.315	5.53576	2.46878	1.93527e-34	1.58562e-33
RELT	167.84	163.149	896.243	932.847	540.02	165.494	914.545	5.52614	2.46627	9.00779e-105	3.02043e-103
B3GALT2	14.1339	19.5779	101.08	84.3839	54.7939	16.8559	92.7319	5.50146	2.45981	1.15834e-13	4.20679e-13
TAS2R30	10.6004	18.8528	80.864	80.9161	47.8083	14.7266	80.89	5.49279	2.45754	4.09005e-12	1.3694e-11
JUN	1274.7	1244.28	6930.04	6786.55	4058.89	1259.49	6858.3	5.44529	2.44501	0	0
GPI	2234.04	2339.19	11645.8	13255.2	7368.55	2286.61	12450.5	5.44494	2.44492	1.06586e-46	1.23431e-45
HELZ2	469.068	482.196	2553.95	2551.17	1514.1	475.632	2552.56	5.36667	2.42403	5.37482e-210	5.20477e-208
ALDOA	9232.07	10445.9	49596.6	55714.2	31247.2	9838.98	52655.4	5.35171	2.42	1.18116e-54	1.65643e-53
MAST1	10.6004	11.6017	53.9093	64.7329	35.2111	11.1011	59.3211	5.34373	2.41785	2.57055e-09	7.21154e-09
B4GALNT1	68.9027	63.0842	350.411	353.719	209.029	65.9935	352.065	5.33484	2.41545	2.53379e-45	2.84336e-44
CNNM2	168.723	147.922	866.592	819.564	500.7	158.322	843.078	5.32507	2.4128	4.76306e-95	1.39696e-93
BTN3A3	8.83368	8.70128	45.8229	47.3937	27.6879	8.76748	46.6083	5.31605	2.41035	1.56718e-07	3.84623e-07
ENO1	12747.9	12999	68586.1	68081.6	40603.7	12873.4	68333.9	5.30813	2.4082	0	0
BNIP3L	1098.91	1137.69	5925.98	5946.18	3527.19	1118.3	5936.08	5.30813	2.4082	0	0
L1CAM	28.2678	29.0043	111.862	191.887	90.2551	28.636	151.874	5.30361	2.40698	0.000527175	0.000938472
AKR1B1	5.30021	3.62553	26.9547	19.651	13.8829	4.46287	23.3029	5.2215	2.38446	0.000302441	0.00055205
INSIG2	87.4534	90.6383	505.4	423.075	276.642	89.0458	464.238	5.21347	2.38224	7.14025e-24	4.13649e-23
PLXNB3	21.2008	21.7532	110.514	112.127	66.3987	21.477	111.32	5.18323	2.37385	1.01197e-15	4.04678e-15
NR4A1	55.6522	50.0323	246.635	298.234	162.638	52.8422	272.434	5.15562	2.36614	4.31101e-21	2.23985e-20
SQSTM1	3466.33	3429.03	17473.4	18051.2	10605	3447.68	17762.3	5.15195	2.36512	0	0
BBC3	282.678	270.465	1400.29	1447.24	850.17	276.571	1423.77	5.14793	2.36399	3.86143e-138	1.79237e-136
SERTAD1	260.593	275.54	1323.47	1418.34	819.488	268.067	1370.91	5.11405	2.35447	2.53114e-133	1.12826e-131
DUSP1	318.896	345.151	1648.28	1713.11	1006.36	332.023	1680.69	5.06198	2.3397	3.99945e-152	2.17033e-150
PPP1R3B	455.818	448.116	2299.23	2272.59	1368.94	451.967	2285.91	5.05769	2.33848	3.82077e-186	2.8423e-184
RIPK4	110.421	115.292	526.964	609.182	340.465	112.856	568.073	5.03359	2.33159	1.31668e-34	1.08195e-33
SERPINB8	20.3175	17.4026	105.123	84.3839	56.8068	18.86	94.7535	5.02405	2.32885	3.18965e-13	1.13528e-12
ANKZF1	548.571	524.977	2636.17	2754.61	1616.08	536.774	2695.39	5.02146	2.32811	4.09994e-205	3.71408e-203
CSRP2	49.4686	42.7813	231.81	231.189	138.812	46.1249	231.499	5.01897	2.32739	9.97404e-30	7.12259e-29
VPS37D	76.853	50.0323	328.847	307.481	190.803	63.4427	318.164	5.01499	2.32625	8.98246e-40	8.59455e-39
ZNF292	1270.28	1213.1	6306.04	6104.54	3723.49	1241.69	6205.29	4.99745	2.32119	1.19998e-303	2.32403e-301
KLHL21	252.643	275.54	1285.74	1338.58	788.126	264.092	1312.16	4.96858	2.31283	2.17301e-125	8.81207e-124
CTSK	34.4513	27.554	140.164	166.456	92.1564	31.0027	153.31	4.94506	2.30599	1.4404e-20	7.28502e-20
GCNT7	9.71704	13.0519	51.2139	61.265	33.812	11.3845	56.2394	4.94001	2.30451	2.35421e-08	6.16574e-08
RELB	73.3195	67.4349	331.542	362.966	208.816	70.3772	347.254	4.93419	2.30281	3.45507e-42	3.51229e-41
KRTAP5-1	7.06694	3.62553	28.3024	24.2748	15.8174	5.34624	26.2886	4.91722	2.29784	0.000145597	0.000274319
APOL2	123.671	124.718	621.305	597.623	366.829	124.195	609.464	4.90732	2.29494	1.8921e-67	3.36829e-66
STARD4	78.6197	76.8613	371.974	389.553	229.252	77.7405	380.764	4.89788	2.29216	3.21701e-45	3.59569e-44
SCD	4461.01	4415.9	21662.1	21716.7	13063.9	4438.45	21689.4	4.88671	2.28886	0	0
ZNF160	662.526	700.453	3336.99	3288.66	1997.16	681.489	3312.82	4.86115	2.2813	4.78205e-221	5.02026e-219
ASB9	53.0021	47.1319	260.113	226.565	146.703	50.067	243.339	4.86026	2.28103	5.58016e-30	4.01293e-29
PPP1R13L	98.9372	103.69	500.009	482.029	296.166	101.314	491.019	4.84652	2.27695	2.00877e-55	2.88181e-54
C15orf39	37.1014	28.2791	144.207	172.236	95.4559	32.6903	158.222	4.84002	2.27501	7.63778e-21	3.91045e-20
CIART	175.79	185.627	840.986	907.416	527.455	180.709	874.201	4.83762	2.2743	5.8038e-90	1.59399e-88
ZNF404	18.5507	12.3268	74.1253	75.1364	45.0348	15.4388	74.6308	4.83399	2.27321	1.15748e-10	3.5447e-10
YEATS2	554.755	540.204	2524.3	2762.71	1595.49	547.48	2643.51	4.8285	2.27158	9.07057e-85	2.25919e-83
CD83	36.2181	38.4306	157.685	201.134	108.367	37.3244	179.41	4.80677	2.26507	6.49813e-13	2.27749e-12
AIM1L	6.18357	14.5021	49.8661	48.5496	29.7754	10.3428	49.2079	4.75767	2.25026	4.78196e-07	1.13062e-06
CSRNP1	138.689	135.595	629.391	671.603	393.82	137.142	650.497	4.74325	2.24588	1.23262e-69	2.28106e-68
OSER1	334.796	320.497	1539.11	1568.62	940.755	327.647	1553.86	4.7425	2.24565	4.14546e-136	1.88526e-134
NCKIPSD	96.2871	118.192	502.705	513.239	307.606	107.24	507.972	4.73679	2.24391	1.04413e-55	1.51338e-54
ADAD2	7.95031	10.1515	39.0843	46.2378	25.856	9.0509	42.661	4.71346	2.23679	2.01736e-06	4.5431e-06
MED15	141.339	164.599	672.519	767.547	436.501	152.969	720.033	4.70705	2.23482	3.60582e-37	3.20952e-36
IFFO2	76.853	95.714	396.234	413.828	245.657	86.2835	405.031	4.69419	2.23087	1.78694e-45	2.01331e-44
UNKL	260.593	268.289	1181.96	1300.44	752.82	264.441	1241.2	4.69367	2.23072	3.48849e-73	6.97264e-72
WFIKKN1	23.8509	18.1277	107.819	89.0077	59.7012	20.9893	98.4132	4.68873	2.2292	4.96628e-13	1.75043e-12
IFI27	12.3671	15.9523	55.2571	77.4482	40.2562	14.1597	66.3527	4.68601	2.22836	4.99015e-07	1.17811e-06
TEX19	22.0842	23.9285	109.166	106.347	65.3815	23.0063	107.757	4.68378	2.22767	4.93664e-14	1.82713e-13
FHL2	31.8012	29.7294	140.164	146.805	87.1249	30.7653	143.485	4.66384	2.22152	3.20903e-18	1.45527e-17
KIAA1217	54.7688	68.8851	272.242	302.857	174.688	61.8269	287.55	4.65088	2.2175	1.75808e-33	1.39368e-32
HEY1	15.0172	10.8766	55.2571	63.5769	36.182	12.9469	59.417	4.58928	2.19827	1.84115e-08	4.86742e-08
KIF1A	66.2526	52.9328	274.938	271.647	166.442	59.5927	273.292	4.586	2.19724	5.15531e-32	3.93943e-31
PIM2	131.622	152.997	624.001	679.695	397.079	142.31	651.848	4.58049	2.1955	4.40548e-67	7.76872e-66
TRIM16	364.831	393.008	1663.1	1796.34	1054.32	378.919	1729.72	4.56488	2.19058	2.14413e-104	7.1469e-103
RAB32	371.898	428.538	1791.14	1857.6	1112.29	400.218	1824.37	4.55844	2.18854	7.00189e-145	3.49565e-143
KLF6	257.06	235.66	1186.01	1060	684.681	246.36	1123	4.55839	2.18852	6.71861e-51	8.60548e-50
TUBA4A	10.6004	13.777	64.6912	46.2378	33.8266	12.1887	55.4645	4.55048	2.18602	1.21037e-06	2.7668e-06
PGAM4	12.3671	14.5021	59.3003	62.421	37.1476	13.4346	60.8606	4.53013	2.17955	2.41244e-08	6.31383e-08
CCRN4L	105.121	117.467	483.836	522.487	307.228	111.294	503.161	4.52101	2.17665	2.40979e-53	3.26528e-52
RGCC	6.18357	5.80085	30.9979	23.1189	16.5253	5.99221	27.0584	4.51559	2.17491	0.000269618	0.000494389
MAPRE2	32.6846	42.0562	153.642	181.483	102.466	37.3704	167.562	4.48383	2.16473	4.32794e-20	2.14072e-19
TUBB3	60.069	82.6621	307.283	331.756	195.443	71.3656	319.52	4.47722	2.1626	2.75826e-35	2.31739e-34
ALDH1A3	25.6177	21.7532	113.21	98.2552	64.7089	23.6854	105.732	4.46403	2.15835	2.663e-13	9.49936e-13
IDS	439.034	432.163	1830.22	2044.86	1186.57	435.599	1937.54	4.448	2.15316	1.93203e-53	2.6306e-52
IRF1	219.959	203.755	924.545	951.342	574.9	211.857	937.943	4.42725	2.14641	1.07488e-87	2.82105e-86
PARP10	23.8509	21.0281	102.428	95.9433	60.8125	22.4395	99.1855	4.42013	2.14409	1.64783e-12	5.63986e-12
B3GNT4	43.285	31.9047	164.423	167.612	101.806	37.5948	166.018	4.41597	2.14273	5.73479e-20	2.82291e-19
ATXN7L2	80.3864	71.7855	303.24	367.59	205.751	76.086	335.415	4.40837	2.14024	1.8668e-18	8.55559e-18
PLIN2	94.5203	111.666	456.882	449.662	278.183	103.093	453.272	4.39671	2.13643	4.38221e-47	5.10636e-46
IKBIP	177.557	171.85	788.424	743.272	470.276	174.704	765.848	4.3837	2.13215	2.5664e-73	5.15713e-72
SDCBP2	17.6674	18.8528	68.7344	91.3196	49.1435	18.2601	80.027	4.38262	2.1318	3.77709e-09	1.04942e-08
PLAUR	45.9351	42.7813	188.683	199.978	119.344	44.3582	194.33	4.38094	2.13124	1.26143e-22	7.02511e-22
PGM1	50.352	54.383	233.158	225.409	140.825	52.3675	229.283	4.37836	2.13039	7.28891e-26	4.55121e-25
CP	5.30021	10.8766	32.3456	38.1461	21.6671	8.0884	35.2459	4.35758	2.12353	4.09206e-05	8.17466e-05
OSGIN1	219.959	208.831	871.983	996.424	574.299	214.395	934.204	4.3574	2.12347	1.40905e-36	1.23655e-35
CYR61	31.8012	32.6298	144.207	136.401	86.26	32.2155	140.304	4.35518	2.12273	1.17997e-16	4.94575e-16
SACS	332.146	342.25	1535.07	1399.85	902.328	337.198	1467.46	4.35192	2.12165	5.72866e-73	1.13894e-71
TUBB2A	47.7018	52.2077	214.29	219.629	133.457	49.9548	216.959	4.34312	2.11873	1.61241e-24	9.58827e-24
ROM1	29.1511	31.1796	137.469	123.686	80.3714	30.1654	130.577	4.32872	2.11394	1.8206e-15	7.20608e-15
NES	53.0021	52.2077	230.462	224.253	139.981	52.6049	227.358	4.32199	2.1117	1.74767e-25	1.0757e-24
PGM2L1	325.963	295.118	1343.69	1335.12	824.972	310.54	1339.4	4.31313	2.10874	1.51182e-111	5.38826e-110
NAMPT	932.836	836.773	3904.38	3726.76	2350.19	884.804	3815.57	4.31234	2.10847	1.19135e-210	1.16369e-208
PCDHAC2	63.6025	47.1319	234.506	242.748	146.997	55.3672	238.627	4.3099	2.10765	5.333e-27	3.47078e-26
PGAM1	1419.57	1529.97	6087.71	6595.82	3908.27	1474.77	6341.76	4.30016	2.10439	2.91022e-93	8.23439e-92
P2RY11	35.3347	34.8051	153.642	147.961	92.9356	35.0699	150.801	4.30002	2.10434	1.32814e-17	5.84143e-17
MGAT5B	12.3671	9.42638	55.2571	38.1461	28.7992	10.8968	46.7016	4.28582	2.09957	1.40635e-05	2.93634e-05
DUSP8	65.3692	69.6102	256.069	321.352	178.1	67.4897	288.711	4.27785	2.09689	1.70825e-13	6.17001e-13
NARF	314.479	307.445	1350.43	1299.28	817.908	310.962	1324.85	4.2605	2.09102	1.33987e-108	4.65966e-107
SOCS1	17.6674	18.8528	83.5595	71.6685	47.937	18.2601	77.614	4.25048	2.08763	1.18918e-09	3.41551e-09
ACRC	25.6177	13.777	87.6027	79.7601	51.6894	19.6973	83.6814	4.24836	2.08691	1.22884e-10	3.75403e-10
AGO4	302.995	261.763	1227.79	1154.79	736.833	282.379	1191.29	4.21875	2.07681	6.31946e-100	1.97734e-98
RNF19B	148.406	150.822	672.519	586.064	389.453	149.614	629.291	4.2061	2.07248	7.40784e-33	5.77462e-32
FAM216A	172.257	166.774	676.562	740.96	439.138	169.516	708.761	4.1811	2.06388	2.5737e-66	4.44092e-65
STC1	667.826	706.979	2788.46	2941.88	1776.29	687.402	2865.17	4.16811	2.05939	2.46831e-174	1.65039e-172
COL11A2	79.5031	84.1123	343.672	337.536	211.206	81.8077	340.604	4.16347	2.05779	5.11803e-35	4.2649e-34
GPR155	40.6349	34.08	146.903	164.144	96.4405	37.3575	155.523	4.16312	2.05766	7.29201e-18	3.24787e-17
FTH1	2992.85	3215.12	12969.2	12865.7	8010.72	3103.99	12917.4	4.16157	2.05713	1.09485e-305	2.19616e-303
OAS1	36.2181	34.08	148.251	143.337	90.4714	35.149	145.794	4.14788	2.05237	1.44294e-16	6.03446e-16
PNRC1	566.239	585.886	2369.32	2397.43	1479.72	576.062	2383.37	4.13735	2.04871	2.98595e-155	1.7026e-153
RHOV	228.792	232.034	952.847	950.186	590.965	230.413	951.517	4.12961	2.04601	4.82471e-82	1.14337e-80
FAM83G	425.783	400.984	1632.11	1777.84	1059.18	413.383	1704.97	4.12444	2.0442	2.44994e-80	5.67427e-79
CCNJL	21.2008	35.5302	119.948	113.282	72.4904	28.3655	116.615	4.11117	2.03955	3.94482e-13	1.39742e-12
KLC3	40.6349	37.7055	150.946	171.08	100.092	39.1702	161.013	4.1106	2.03935	3.92236e-18	1.76947e-17
PVRL4	306.529	297.294	1222.39	1258.82	771.26	301.911	1240.61	4.10919	2.03885	3.82014e-100	1.20538e-98
FZD7	308.295	284.242	1222.39	1207.96	755.723	296.268	1215.18	4.10161	2.03619	2.0282e-98	6.22479e-97
AMH	68.9027	73.2357	269.547	310.949	180.658	71.0692	290.248	4.08402	2.02999	1.15443e-29	8.22303e-29
KDM6B	34.4513	40.606	142.86	162.988	95.2263	37.5286	152.924	4.07486	2.02675	5.39074e-17	2.29633e-16
BCL9L	174.023	197.229	702.169	809.161	470.646	185.626	755.665	4.0709	2.02535	2.05352e-29	1.44713e-28
IRF6	289.745	270.465	1113.23	1166.35	709.946	280.105	1139.79	4.06915	2.02473	2.21704e-93	6.30482e-92
GNE	264.127	239.285	1010.8	1032.26	636.617	251.706	1021.53	4.05842	2.02092	1.04038e-85	2.62619e-84
ZC3H12A	211.125	208.831	830.204	870.426	530.146	209.978	850.315	4.04955	2.01776	6.14103e-74	1.24517e-72
SSTR5	20.3175	10.8766	59.3003	65.8888	39.0958	15.597	62.5945	4.01324	2.00477	5.15678e-08	1.31501e-07
EFNA3	60.069	58.7336	219.681	254.308	148.198	59.4013	236.994	3.98971	1.99628	9.07941e-25	5.44522e-24
MAFG	319.779	364.003	1340.99	1379.04	850.955	341.891	1360.02	3.97793	1.99202	2.24706e-102	7.27413e-101
PDIA2	17.6674	18.1277	71.4299	70.5126	44.4344	17.8975	70.9712	3.96543	1.98748	1.67105e-08	4.4271e-08
JMJD6	201.408	200.854	793.815	801.069	499.287	201.131	797.442	3.96479	1.98724	1.80873e-68	3.27702e-67
TRPV3	30.9179	20.303	91.6459	110.971	63.4593	25.6104	101.308	3.95574	1.98395	6.81792e-12	2.25054e-11
MTFP1	110.421	108.041	427.231	436.947	270.66	109.231	432.089	3.95574	1.98395	3.99278e-41	3.9586e-40
LPIN3	325.079	313.246	1217	1306.22	790.386	319.163	1261.61	3.95288	1.9829	1.7526e-97	5.32081e-96
MAP1S	46.8185	39.1557	161.728	178.015	106.429	42.9871	169.872	3.95169	1.98247	2.30821e-18	1.05271e-17
EMP3	65.3692	58.0085	226.419	260.087	152.471	61.6889	243.253	3.94323	1.97938	3.69403e-25	2.24662e-24
PSPC1	1187.25	1178.3	4683.37	4585.63	2908.64	1182.77	4634.5	3.91834	1.97024	3.63652e-205	3.32106e-203
PARP14	498.219	435.789	1881.44	1777.84	1148.32	467.004	1829.64	3.91782	1.97005	2.94757e-124	1.1825e-122
ITGA5	181.09	175.476	660.389	721.309	434.566	178.283	690.849	3.87501	1.9542	6.43424e-60	1.00523e-58
PLEKHA2	266.777	256.688	990.584	1033.41	636.866	261.732	1012	3.86654	1.95104	1.48339e-80	3.45703e-79
PTPRH	35.3347	24.6536	101.08	130.622	72.9225	29.9942	115.851	3.86245	1.94951	3.26515e-09	9.09884e-09
CLIP2	45.9351	50.7574	173.858	198.822	117.343	48.3463	186.34	3.85428	1.94646	3.25514e-19	1.54543e-18
NKX3-1	14.1339	21.0281	64.6912	70.5126	42.5914	17.581	67.6019	3.84517	1.94305	7.43537e-08	1.86766e-07
CEP170	251.76	245.811	979.802	930.535	601.977	248.785	955.168	3.83933	1.94085	7.10769e-76	1.51213e-74
DNAJB4	58.3023	66.7098	253.374	225.409	150.949	62.506	239.391	3.82989	1.9373	2.43138e-23	1.38427e-22
MEX3B	146.639	167.5	566.048	636.925	379.278	157.069	601.487	3.82943	1.93713	7.70452e-38	7.02474e-37
TRIB1	442.567	452.466	1714.32	1713.11	1080.61	447.517	1713.71	3.82938	1.93711	2.35881e-115	8.68737e-114
RIT1	641.325	617.065	2415.14	2398.58	1518.03	629.195	2406.86	3.8253	1.93557	5.6135e-143	2.75356e-141
KRT80	1169.58	1131.17	4275.01	4520.9	2774.16	1150.37	4397.95	3.82307	1.93473	2.13335e-173	1.41798e-171
PFKP	2011.43	1905.58	7471.83	7483.58	4718.11	1958.5	7477.71	3.81807	1.93284	1.10026e-238	1.38867e-236
IGFBPL1	9.71704	12.3268	47.1707	36.9902	26.5512	11.0219	42.0804	3.81788	1.93277	2.97833e-05	6.02912e-05
DYRK3	13.2505	12.3268	43.1275	54.3294	30.7585	12.7887	48.7284	3.81028	1.9299	3.85526e-06	8.44998e-06
FLVCR2	334.796	330.648	1253.39	1269.23	797.016	332.722	1261.31	3.79088	1.92253	2.02355e-92	5.65437e-91
PSMB9	6.18357	10.1515	28.3024	33.5224	19.54	8.16753	30.9124	3.78479	1.92021	0.000353659	0.000640957
COL1A1	18.5507	21.7532	70.0821	82.072	48.1145	20.152	76.0771	3.77517	1.91654	1.1777e-08	3.15204e-08
GYS1	387.798	367.629	1332.91	1518.91	901.811	377.714	1425.91	3.77511	1.91652	1.18117e-33	9.4033e-33
PCDHGA11	18.5507	15.2272	55.2571	71.6685	40.1759	16.889	63.4628	3.75765	1.90983	1.39818e-07	3.445e-07
GABARAPL1	43.285	31.1796	142.86	136.401	88.4314	37.2323	139.631	3.75025	1.90699	1.20616e-14	4.60529e-14
SAV1	328.613	330.648	1295.17	1176.75	782.796	329.631	1235.96	3.74953	1.90671	1.28494e-59	1.99637e-58
TAS2R43	5.30021	5.80085	16.1728	25.4308	13.1762	5.55053	20.8018	3.74771	1.90601	0.00324664	0.00525422
ELL2	178.44	186.352	725.081	627.678	429.388	182.396	676.379	3.70829	1.89076	8.9129e-27	5.75725e-26
KCTD11	203.175	189.253	696.778	751.364	460.142	196.214	724.071	3.69022	1.88371	5.32237e-59	8.17868e-58
TCF7	23.8509	25.3787	97.0368	84.3839	57.6626	24.6148	90.7103	3.68519	1.88174	1.15043e-09	3.30592e-09
PRSS22	157.239	173.3	568.743	647.329	386.653	165.27	608.036	3.67905	1.87933	5.29131e-32	4.04061e-31
ZNF697	77.7363	63.8094	262.808	255.464	164.954	70.7728	259.136	3.66151	1.87244	1.98383e-24	1.17595e-23
NFKB2	122.788	123.993	448.795	451.974	286.888	123.391	450.385	3.65007	1.86792	6.41475e-39	5.99475e-38
TGM1	23.8509	34.08	84.9072	125.998	67.209	28.9655	105.453	3.64063	1.86419	0.000132303	0.000250448
CCDC107	41.5183	48.5821	160.38	167.612	104.523	45.0502	163.996	3.6403	1.86406	4.89454e-16	1.99204e-15
STX3	823.299	825.171	2998.71	2995.05	1910.56	824.235	2996.88	3.63595	1.86233	1.60557e-151	8.67086e-150
SLC35E4	43.285	55.1081	173.858	183.795	114.011	49.1965	178.826	3.63494	1.86193	3.30629e-17	1.42025e-16
NUAK2	31.8012	31.1796	113.21	115.594	72.9462	31.4904	114.402	3.63292	1.86113	8.53383e-12	2.80376e-11
EFNA1	529.137	574.284	2005.43	1991.69	1275.13	551.711	1998.56	3.62248	1.85698	1.30869e-118	4.93305e-117
RAB11FIP5	61.8357	60.1838	221.028	220.785	140.958	61.0098	220.907	3.62084	1.85633	7.83498e-21	4.00958e-20
PELI1	111.304	125.443	431.275	424.231	273.063	118.374	427.753	3.61358	1.85343	1.56866e-36	1.37447e-35
GCLM	235.859	221.157	850.42	798.757	526.548	228.508	824.588	3.60857	1.85143	4.53797e-63	7.40916e-62
PKM	7605.79	7712.96	27545	27717.2	17645.2	7659.38	27631.1	3.60749	1.85099	5.38106e-287	9.4446e-285
VKORC1	255.293	248.711	900.286	915.508	579.95	252.002	907.897	3.60273	1.84909	4.0911e-68	7.36464e-67
LHX2	49.4686	47.1319	171.162	176.859	111.156	48.3002	174.011	3.60269	1.84907	7.12152e-17	3.0119e-16
ZNF235	140.455	131.244	517.53	461.222	312.613	135.85	489.376	3.60233	1.84893	3.59183e-39	3.37915e-38
PTAFR	33.568	31.1796	111.862	121.374	74.4959	32.3738	116.618	3.60224	1.84889	5.69146e-12	1.88869e-11
NDRG4	102.471	100.065	365.236	362.966	232.684	101.268	364.101	3.59543	1.84617	6.43323e-32	4.90261e-31
FAM57A	150.172	139.22	512.139	528.266	332.449	144.696	520.202	3.59513	1.84604	1.74188e-43	1.84764e-42
GADD45G	136.039	156.623	493.27	554.853	335.196	146.331	524.062	3.58135	1.8405	6.05036e-35	5.02318e-34
HSD17B14	5.30021	7.25106	22.9115	21.9629	14.3564	6.27563	22.4372	3.57529	1.83806	0.00366731	0.00588984
TMEM136	72.4361	61.634	253.374	224.253	152.924	67.0351	238.813	3.56251	1.8329	7.07249e-22	3.82316e-21
SMTNL2	39.7515	38.4306	148.251	129.466	88.9746	39.0911	138.858	3.55217	1.8287	1.75565e-13	6.33512e-13
DAPK3	325.963	328.473	1093.01	1228.77	744.054	327.218	1160.89	3.54776	1.82691	3.17297e-39	2.99261e-38
ELMSAN1	563.589	548.18	1841	2088.79	1260.39	555.884	1964.9	3.53472	1.8216	5.91221e-34	4.77783e-33
PRSS53	45.9351	47.1319	159.033	169.924	105.506	46.5335	164.478	3.53462	1.82155	1.0364e-15	4.14155e-15
KIAA0195	83.9199	92.8136	308.631	315.573	200.234	88.3668	312.102	3.53189	1.82044	3.07634e-27	2.01613e-26
KCTD7	109.538	118.192	423.188	380.306	257.806	113.865	401.747	3.52828	1.81896	1.5589e-33	1.23754e-32
LDLR	552.105	561.957	1911.09	2011.34	1259.12	557.031	1961.21	3.52083	1.81592	5.21062e-114	1.8942e-112
RAB39B	121.905	154.448	482.489	490.12	312.24	138.176	486.304	3.51945	1.81535	2.56535e-39	2.42563e-38
ICAM1	140.455	130.519	456.882	495.9	305.939	135.487	476.391	3.51613	1.81399	1.68795e-39	1.60549e-38
IRS2	113.071	128.344	440.709	408.048	272.543	120.707	424.378	3.51576	1.81384	5.73636e-35	4.76955e-34
SP6	29.1511	23.2034	88.9504	94.7874	59.0231	26.1773	91.8689	3.50949	1.81126	1.4334e-09	4.08976e-09
TXNRD1	3716.33	3689.34	13333.1	12570.9	8327.42	3702.83	12952	3.49786	1.80647	2.97091e-146	1.48983e-144
MSMO1	729.662	770.788	2649.64	2593.94	1686.01	750.225	2621.79	3.49467	1.80516	3.89214e-133	1.72808e-131
MPZL2	676.66	674.349	2347.75	2368.53	1516.82	675.504	2358.14	3.49093	1.80361	7.33292e-126	2.9953e-124
CREBRF	397.515	385.757	1376.04	1340.89	875.051	391.636	1358.47	3.46869	1.79439	2.62235e-87	6.83455e-86
FABP5	45.9351	44.9566	159.033	156.052	101.494	45.4459	157.542	3.4666	1.79352	9.22474e-15	3.54868e-14
ZNF775	70.6694	60.9089	233.158	221.941	146.669	65.7892	227.55	3.45877	1.79026	2.20826e-20	1.10739e-19
PADI2	37.9848	28.2791	114.557	114.438	73.8149	33.132	114.498	3.45581	1.78902	2.37579e-11	7.57945e-11
QSOX1	1024.71	1007.17	3419.2	3590.36	2260.36	1015.94	3504.78	3.44979	1.78651	5.83831e-154	3.27909e-152
KLF11	311.829	298.019	1022.93	1076.18	677.24	304.924	1049.56	3.44203	1.78326	3.4056e-72	6.66466e-71
PELI3	164.306	145.021	574.134	487.808	342.818	154.664	530.971	3.43307	1.7795	2.95788e-19	1.40668e-18
GBP2	73.3195	79.7617	264.156	261.243	169.62	76.5406	262.7	3.43216	1.77912	1.18457e-22	6.60359e-22
SLC5A3	451.401	466.243	1633.45	1514.29	1016.35	458.822	1573.87	3.43024	1.77831	4.60611e-85	1.15235e-83
RGS14	21.2008	13.0519	61.9957	55.4853	37.9334	17.1264	58.7405	3.42983	1.77814	1.8178e-06	4.11184e-06
INSIG1	1449.61	1498.07	5117.34	4978.65	3260.92	1473.84	5048	3.42507	1.77613	1.0868e-177	7.63003e-176
FBXO32	60.069	72.5106	223.724	230.033	146.584	66.2898	226.878	3.42252	1.77506	8.14398e-20	3.97054e-19
SHROOM1	62.7191	55.8332	194.074	211.538	131.041	59.2761	202.806	3.42137	1.77457	2.32662e-18	1.06067e-17
ZNF653	62.7191	71.7855	241.244	218.473	148.556	67.2523	229.859	3.41786	1.77309	7.0311e-20	3.43991e-19
ADORA2B	28.2678	27.554	105.123	85.5398	61.6212	27.9109	95.3315	3.41557	1.77212	2.54346e-09	7.1391e-09
ARHGAP29	111.304	117.467	382.756	393.021	251.137	114.386	387.889	3.39106	1.76173	2.11529e-31	1.57881e-30
PLEKHO2	23.8509	34.08	95.6891	100.567	63.5468	28.9655	98.1281	3.38776	1.76033	1.90817e-09	5.40321e-09
RRAGC	223.492	236.385	761.469	794.133	503.87	229.938	777.801	3.38265	1.75815	1.0798e-55	1.56307e-54
COL10A1	25.6177	22.4783	78.1685	84.3839	52.6621	24.048	81.2762	3.37975	1.75692	2.8483e-08	7.40624e-08
SOCS3	53.8854	43.5064	168.467	160.676	106.634	48.6959	164.571	3.37957	1.75684	4.94133e-15	1.91996e-14
ITGB7	20.3175	13.0519	49.8661	62.421	36.4141	16.6847	56.1435	3.36498	1.7506	3.0442e-06	6.73007e-06
PAK6	8.83368	10.1515	33.6933	30.0545	20.6833	9.49258	31.8739	3.35777	1.7475	0.000746555	0.00130807
VEGFA	1889.52	1837.42	6164.53	6349.6	4060.27	1863.47	6257.07	3.35775	1.74749	7.17775e-189	5.59914e-187
PRPS1	344.513	323.397	1173.88	1065.78	726.892	333.955	1119.83	3.35323	1.74555	5.44553e-51	6.99082e-50
AGPAT9	121.905	142.121	440.709	443.882	287.154	132.013	442.296	3.3504	1.74433	2.47984e-34	2.02737e-33
GCLC	646.625	632.293	2171.2	2110.75	1390.22	639.459	2140.98	3.34811	1.74335	3.32034e-112	1.18782e-110
CLIP3	11.4838	10.1515	37.7365	34.6783	23.5125	10.8176	36.2074	3.34707	1.7429	0.000282034	0.000516144
LAMB3	77.7363	61.634	253.374	212.694	151.359	69.6852	233.034	3.34409	1.74162	4.43144e-15	1.72542e-14
CXCL16	85.6867	81.2119	301.892	255.464	181.064	83.4493	278.678	3.33949	1.73963	2.19737e-18	1.00378e-17
VEGFB	113.954	142.121	411.059	442.726	277.465	128.038	426.893	3.33412	1.73731	3.7098e-33	2.91007e-32
C6orf1	248.226	255.237	787.076	888.921	544.865	251.732	837.999	3.32893	1.73506	5.68367e-34	4.59976e-33
MAP2K3	75.9696	65.2596	227.767	241.592	152.647	70.6146	234.68	3.32339	1.73265	3.69569e-20	1.83202e-19
SRCAP	457.584	394.458	1419.16	1411.41	920.653	426.021	1415.29	3.3221	1.7321	1.01819e-85	2.57597e-84
TPI1	5545.78	5680.48	18578.5	18682.4	12121.8	5613.13	18630.4	3.31908	1.73078	9.26293e-241	1.20989e-238
PLOD2	1288.83	1323.32	4456.95	4212.26	2820.34	1306.08	4334.61	3.3188	1.73066	1.89581e-146	9.54962e-145
WDR54	307.412	291.493	975.759	1010.29	646.24	299.452	993.027	3.31614	1.72951	5.54264e-66	9.46208e-65
FXR2	594.506	599.663	2020.25	1923.49	1284.48	597.085	1971.87	3.3025	1.72356	2.53917e-104	8.43862e-103
FTL	4152.71	4250.57	13066.3	14660.8	9032.6	4201.64	13863.6	3.29956	1.72227	1.10088e-37	9.98887e-37
FSTL3	160.773	163.874	517.53	552.541	348.679	162.323	535.035	3.29611	1.72076	5.84497e-40	5.6261e-39
SLC17A5	238.509	229.134	780.338	759.455	501.859	233.821	769.896	3.29267	1.71926	2.11803e-53	2.87689e-52
PCDHGB2	26.501	29.7294	98.3845	86.6958	60.3277	28.1152	92.5402	3.29146	1.71873	1.02357e-08	2.75329e-08
IGFBP6	9.71704	5.80085	25.6069	25.4308	16.6389	7.75895	25.5188	3.28896	1.71763	0.0023975	0.00394885
BCL6	129.855	116.742	408.363	402.268	264.307	123.299	405.316	3.28727	1.71689	1.38609e-31	1.04077e-30
ABHD6	37.1014	43.5064	138.817	125.998	86.3556	40.3039	132.407	3.28522	1.71599	9.04143e-12	2.96792e-11
MAP3K8	141.339	147.197	487.879	453.13	307.386	144.268	470.505	3.26133	1.70546	5.60906e-35	4.66716e-34
GRB7	64.4858	93.5387	227.767	286.674	168.116	79.0123	257.22	3.25545	1.70286	1.43921e-08	3.83005e-08
C8orf58	38.8682	43.5064	128.035	139.869	87.5696	41.1873	133.952	3.25227	1.70144	6.04572e-12	2.00093e-11
DUSP5	135.155	139.22	429.927	462.378	291.67	137.188	446.152	3.25213	1.70138	9.53301e-34	7.63796e-33
ZBTB10	2004.36	2002.02	6498.77	6517.21	4255.59	2003.19	6507.99	3.24881	1.69991	1.05393e-181	7.49288e-180
FAM53C	704.927	742.509	2258.8	2442.51	1537.19	723.718	2350.66	3.24803	1.69956	1.11902e-74	2.31066e-73
C9orf72	121.905	121.818	384.104	406.892	258.68	121.861	395.498	3.24548	1.69843	2.03694e-30	1.48674e-29
PPM1D	4105.01	4114.98	13298.1	13354.6	8718.17	4109.99	13326.4	3.24243	1.69707	3.0686e-219	3.19163e-217
CLCF1	117.488	119.643	389.495	379.15	251.444	118.565	384.322	3.24144	1.69664	2.09996e-29	1.478e-28
CLDN23	22.0842	19.5779	79.5163	55.4853	44.1659	20.831	67.5008	3.2404	1.69617	7.6325e-05	0.000148409
PELO	571.539	534.403	1781.7	1797.49	1171.28	552.971	1789.6	3.23633	1.69436	2.31844e-96	6.92635e-95
MT2A	921.352	919.435	3005.45	2947.66	1948.47	920.394	2976.55	3.234	1.69332	1.07728e-128	4.56646e-127
FEM1C	408.999	411.135	1376.04	1271.54	866.927	410.067	1323.79	3.22822	1.69074	1.01503e-74	2.10365e-73
RBM14	665.176	659.847	2072.81	2177.8	1393.91	662.511	2125.31	3.20795	1.68165	7.23207e-106	2.44692e-104
DYNC1H1	8005.08	7467.14	25212	24343	16256.8	7736.11	24777.5	3.20284	1.67935	1.52879e-237	1.88713e-235
NXF1	176.674	181.277	555.266	588.375	375.398	178.975	571.821	3.19497	1.6758	1.64208e-40	1.59701e-39
UBE2V1	162.54	114.567	431.275	453.13	290.378	138.553	442.202	3.19157	1.67427	1.97856e-33	1.56295e-32
ZNF483	92.7536	87.0128	296.501	276.271	188.135	89.8832	286.386	3.1862	1.67184	2.11769e-22	1.16608e-21
SEC14L2	31.8012	38.4306	114.557	108.659	73.362	35.1159	111.608	3.17827	1.66824	8.19164e-10	2.37585e-09
HDAC5	253.526	256.688	780.338	840.371	532.731	255.107	810.354	3.17653	1.66745	2.81306e-53	3.80254e-52
HS1BP3	364.831	390.107	1152.31	1243.8	787.761	377.469	1198.05	3.17391	1.66626	3.94428e-71	7.59967e-70
SEPT3	29.1511	27.554	70.0821	109.815	59.1505	28.3526	89.9484	3.17249	1.66562	0.00106644	0.00184127
PCDHB3	148.406	121.818	471.707	384.929	281.715	135.112	428.318	3.1701	1.66453	1.45431e-11	4.69702e-11
FLCN	542.388	523.527	1694.1	1684.21	1111.06	532.957	1689.16	3.1694	1.66421	7.36492e-90	2.0129e-88
GAD1	73.3195	84.1123	253.374	245.06	163.966	78.7159	249.217	3.16603	1.66268	1.58998e-19	7.66206e-19
GNPDA1	614.824	626.492	1956.91	1969.73	1291.99	620.658	1963.32	3.16329	1.66142	2.41232e-98	7.38353e-97
NOTCH3	642.208	625.042	1913.78	2091.1	1318.03	633.625	2002.44	3.1603	1.66006	5.54365e-59	8.50708e-58
DYRK1B	97.1704	81.2119	273.59	288.986	185.24	89.1912	281.288	3.15376	1.65707	3.74459e-22	2.04388e-21
TUFT1	881.601	891.881	2805.98	2784.67	1841.03	886.741	2795.32	3.15236	1.65643	5.8775e-120	2.24564e-118
KMT2A	983.188	948.439	3001.4	3085.21	2004.56	965.814	3043.31	3.15103	1.65582	3.71371e-126	1.52806e-124
SLC6A8	76.853	84.1123	242.592	263.555	166.778	80.4827	253.074	3.14445	1.65281	7.42252e-20	3.62352e-19
SIK1	116.605	142.846	398.929	416.14	268.63	129.725	407.534	3.14152	1.65146	1.68895e-29	1.19396e-28
MPP3	68.9027	68.16	206.203	223.097	141.591	68.5313	214.65	3.13215	1.64715	3.03182e-17	1.30685e-16
VDR	80.3864	73.2357	237.201	241.592	158.104	76.8111	239.397	3.11669	1.64002	7.77233e-19	3.62569e-18
CIC	147.522	148.647	448.795	473.937	304.725	148.085	461.366	3.11556	1.63949	7.8842e-33	6.14169e-32
NUMBL	46.8185	44.2315	148.251	135.245	93.6365	45.525	141.748	3.11363	1.6386	7.31245e-12	2.41165e-11
RAB3IL1	34.4513	26.1038	86.2549	101.723	62.1333	30.2776	93.989	3.10424	1.63424	1.23972e-08	3.31566e-08
IBA57	159.89	163.149	529.659	471.625	331.081	161.519	500.642	3.09958	1.63207	9.07017e-34	7.27751e-33
JUND	2077.68	2254.36	6687.45	6739.15	4439.66	2166.02	6713.3	3.09938	1.63198	6.24278e-170	4.03018e-168
APOBEC3H	19.4341	9.42638	43.1275	46.2378	29.5564	14.4302	44.6826	3.09646	1.63062	7.89182e-05	0.000153239
TBC1D17	100.704	116.017	328.847	342.159	221.932	108.36	335.503	3.09618	1.63049	1.26463e-24	7.5441e-24
ISG20	357.764	350.226	1111.88	1075.03	723.724	353.995	1093.45	3.0889	1.62709	7.04133e-64	1.1666e-62
KLHL15	195.224	212.456	598.394	660.044	416.529	203.84	629.219	3.08682	1.62612	8.49527e-42	8.58932e-41
KCTD6	60.9524	64.5345	199.465	187.263	128.054	62.7434	193.364	3.08182	1.62378	3.31324e-15	1.29723e-14
TUBB6	251.76	249.437	757.426	786.042	511.166	250.598	771.734	3.07957	1.62273	4.47184e-49	5.47191e-48
GPR22	41.5183	36.2553	106.471	132.934	79.2945	38.8868	119.702	3.07822	1.6221	2.88279e-10	8.64452e-10
OGFR	1189.01	1153.64	3424.59	3777.62	2386.22	1171.33	3601.11	3.07438	1.62029	4.35937e-47	5.09031e-46
PPAP2B	228.792	201.58	642.869	675.071	437.078	215.186	658.97	3.06233	1.61463	2.41328e-43	2.54778e-42
PRRG4	185.507	186.352	557.962	579.128	377.237	185.93	568.545	3.05785	1.61252	5.26192e-38	4.83692e-37
CC2D2A	165.19	173.3	501.357	532.89	343.184	169.245	517.123	3.05547	1.61139	4.35616e-35	3.64354e-34
GPRASP1	67.1359	71.7855	202.16	221.941	140.756	69.4607	212.051	3.05281	1.61014	1.85316e-16	7.71553e-16
ARVCF	200.524	179.101	601.089	557.165	384.47	189.813	579.127	3.05104	1.6093	2.11452e-38	1.96464e-37
CDKL4	11.4838	7.97617	35.0411	24.2748	19.694	9.72997	29.6579	3.0481	1.60791	0.00222002	0.00367268
RDH11	1366.57	1344.35	4196.84	4059.67	2741.86	1355.46	4128.26	3.04565	1.60675	9.85849e-138	4.53854e-136
CPOX	199.641	194.328	582.221	617.274	398.366	196.985	599.747	3.04464	1.60627	1.29015e-39	1.23128e-38
ZNF395	408.116	392.282	1231.83	1198.71	807.735	400.199	1215.27	3.03667	1.60249	2.09097e-67	3.71643e-66
C1orf54	25.6177	29.7294	75.4731	92.4755	55.8239	27.6735	83.9743	3.03446	1.60144	1.6814e-07	4.12052e-07
MAPK8IP2	32.6846	38.4306	101.08	114.438	71.6584	35.5576	107.759	3.03055	1.59958	3.85019e-09	1.06867e-08
DNAJC25	100.704	126.894	362.54	327.132	229.317	113.799	344.836	3.03023	1.59943	4.64452e-24	2.72296e-23
TTC9	172.257	159.523	482.489	521.331	333.9	165.89	501.91	3.02556	1.5972	4.18079e-34	3.39572e-33
PIK3IP1	200.524	179.826	593.003	557.165	382.63	190.175	575.084	3.02397	1.59644	9.51316e-38	8.64574e-37
SAMD9	118.371	119.643	381.409	337.536	239.239	119.007	359.472	3.0206	1.59483	3.85504e-25	2.34327e-24
C3orf58	754.396	770.063	2270.93	2331.54	1531.73	762.229	2301.23	3.01908	1.59411	3.76734e-101	1.20566e-99
ZFAND5	956.687	836.048	2768.24	2636.71	1799.42	896.367	2702.48	3.01492	1.59212	1.64625e-99	5.0943e-98
SLCO4A1	236.743	273.365	719.69	817.252	511.762	255.054	768.471	3.01298	1.59119	9.26246e-25	5.55204e-24
UCN	8.83368	10.1515	28.3024	28.8986	19.0465	9.49258	28.6005	3.01293	1.59117	0.00292042	0.00476125
NFATC1	33.568	26.1038	91.6459	87.8517	59.7923	29.8359	89.7488	3.00808	1.58884	7.00408e-08	1.76247e-07
SLC29A4	67.1359	84.8374	216.985	239.28	152.06	75.9867	228.133	3.00227	1.58605	5.67866e-17	2.41714e-16
HYAL3	31.8012	31.1796	87.6027	100.567	62.7876	31.4904	94.0849	2.98773	1.57905	3.98618e-08	1.0237e-07
SEL1L3	410.766	423.462	1210.26	1278.47	830.742	417.114	1244.37	2.98328	1.5769	6.07906e-67	1.06199e-65
EPHX1	79.5031	87.0128	226.419	269.335	165.567	83.2579	247.877	2.97722	1.57397	3.26381e-15	1.27877e-14
C1GALT1	245.576	232.034	762.817	657.732	474.54	238.805	710.275	2.97429	1.57254	2.98838e-20	1.49061e-19
MAP3K14	48.5852	41.3311	132.078	135.245	89.3099	44.9581	133.662	2.97302	1.57193	7.91848e-11	2.44229e-10
UNK	778.247	733.082	2296.54	2192.83	1500.17	755.665	2244.68	2.97047	1.57069	3.33758e-97	1.01054e-95
PIPOX	13.2505	12.3268	37.7365	38.1461	25.365	12.7887	37.9413	2.9668	1.56891	0.000590342	0.00104595
HCFC1	212.892	264.664	671.171	745.584	473.578	238.778	708.377	2.96668	1.56885	6.3601e-27	4.12965e-26
ZSWIM4	39.7515	48.5821	132.078	129.466	87.4693	44.1668	130.772	2.96086	1.56602	2.64961e-10	7.97296e-10
LGALS8	658.992	679.425	2017.56	1933.89	1322.47	669.208	1975.73	2.95233	1.56185	1.14039e-88	3.07193e-87
MYH14	577.722	555.431	1754.75	1590.58	1119.62	566.577	1672.66	2.95223	1.5618	1.14291e-43	1.2146e-42
NAP1L2	118.371	122.543	371.974	338.692	237.895	120.457	355.333	2.94987	1.56065	4.07986e-24	2.39566e-23
LMTK3	68.9027	80.4868	211.594	227.721	147.176	74.6947	219.658	2.94074	1.55618	4.93684e-16	2.00853e-15
SLC41A1	195.224	185.627	543.137	576.816	375.201	190.426	559.976	2.94065	1.55614	9.55065e-36	8.15836e-35
RNF24	113.954	97.1642	303.24	316.729	207.772	105.559	309.984	2.93659	1.55414	7.0189e-22	3.79785e-21
FNIP1	1225.23	1247.18	3770.96	3487.48	2432.71	1236.21	3629.22	2.93577	1.55374	3.63625e-68	6.55635e-67
TNS2	66.2526	58.7336	173.858	193.043	122.972	62.4931	183.45	2.93553	1.55362	5.34747e-14	1.97463e-13
UBE2O	283.561	285.692	809.988	860.022	559.816	284.626	835.005	2.93369	1.55272	9.97698e-49	1.21421e-47
SLC12A7	239.393	250.162	730.471	703.97	480.999	244.777	717.221	2.9301	1.55095	9.98692e-43	1.03109e-41
ZYX	133.389	141.396	367.931	433.479	269.049	137.392	400.705	2.91651	1.54424	9.05007e-17	3.81175e-16
BSDC1	880.717	986.145	2648.3	2788.14	1825.82	933.431	2718.22	2.91207	1.54204	2.79671e-99	8.63061e-98
FAM210A	304.762	302.369	916.459	850.775	593.591	303.566	883.617	2.91079	1.54141	9.31731e-50	1.1642e-48
ZNF511	420.483	404.609	1172.53	1227.61	806.308	412.546	1200.07	2.90894	1.54049	4.282e-63	7.01161e-62
PCDHB11	31.8012	31.1796	92.9936	90.1636	61.5345	31.4904	91.5786	2.90814	1.5401	1.3521e-07	3.33658e-07
RHEBL1	10.6004	13.777	43.1275	27.7427	23.8119	12.1887	35.4351	2.9072	1.53963	0.00368115	0.00590888
SF3A2	98.9372	97.1642	235.853	334.068	191.506	98.0507	284.961	2.90626	1.53916	6.39746e-05	0.000125371
RNF223	145.756	129.069	394.886	402.268	267.995	137.412	398.577	2.90059	1.53635	1.74927e-26	1.11392e-25
GPRC5C	477.018	487.997	1343.69	1454.18	940.721	482.508	1398.93	2.8993	1.5357	2.86485e-66	4.92815e-65
TSKU	484.085	490.897	1330.21	1493.48	949.669	487.491	1411.85	2.89615	1.53413	3.59309e-32	2.75691e-31
TNIP1	615.707	667.823	1898.96	1811.36	1248.46	641.765	1855.16	2.89072	1.53143	3.44196e-82	8.20882e-81
OSMR	87.4534	102.965	265.503	284.362	185.071	95.2092	274.933	2.88767	1.52991	6.35529e-19	2.9733e-18
TGFBI	450.517	469.869	1280.35	1368.64	892.343	460.193	1324.49	2.87812	1.52513	2.91967e-66	5.01478e-65
ADPRHL2	234.092	216.082	650.955	643.861	436.247	225.087	647.408	2.87626	1.52419	9.20661e-39	8.59666e-38
ALKBH5	1081.24	1165.25	3261.51	3199.65	2176.91	1123.24	3230.58	2.87612	1.52412	1.57565e-111	5.58338e-110
DDIT4	2662.47	2582.83	7498.79	7579.52	5080.9	2622.65	7539.16	2.87463	1.52338	3.351e-157	1.97077e-155
PCDHGC3	49.4686	49.3072	149.598	134.089	95.6159	49.3879	141.844	2.87204	1.52207	1.14851e-10	3.51818e-10
METTL21B	113.071	126.168	347.715	338.692	231.412	119.62	343.203	2.86912	1.52061	1.56161e-22	8.64971e-22
FAS	60.9524	56.5583	175.205	161.832	113.637	58.7553	168.519	2.86814	1.52012	2.10676e-12	7.16262e-12
EGF	26.501	23.2034	82.2117	60.1091	48.0063	24.8522	71.1604	2.86334	1.5177	2.61004e-05	5.31904e-05
SPHK1	123.671	126.168	339.629	375.682	241.288	124.92	357.655	2.86308	1.51757	1.14494e-23	6.57519e-23
DNAJB2	448.751	417.661	1227.79	1251.89	836.521	433.206	1239.84	2.862	1.51702	5.44123e-63	8.87103e-62
DAPP1	32.6846	31.1796	82.2117	100.567	61.6608	31.9321	91.3894	2.86199	1.51702	1.39793e-07	3.445e-07
APLP1	34.4513	31.1796	84.9072	102.879	63.3543	32.8155	93.8931	2.86125	1.51664	9.10904e-08	2.27029e-07
SFPQ	3635.94	3603.05	10498.8	10142.3	6970.02	3619.5	10320.5	2.85138	1.51166	1.33777e-167	8.4899e-166
SP2	23.8509	30.4545	80.864	73.9804	52.2874	27.1527	77.4222	2.85136	1.51165	2.40083e-06	5.36579e-06
IGFBP3	43.285	36.9804	113.21	115.594	77.2674	40.1327	114.402	2.85059	1.51126	5.21731e-09	1.43081e-08
C5orf45	403.699	417.661	1114.58	1224.14	790.02	410.68	1169.36	2.84737	1.50963	2.68207e-46	3.07739e-45
EPHB3	63.6025	67.4349	176.553	196.51	126.025	65.5187	186.532	2.847	1.50944	1.79012e-13	6.45535e-13
SLC26A6	115.721	116.742	324.804	336.38	223.412	116.232	330.592	2.84425	1.50805	7.87778e-22	4.25234e-21
PIGA	407.232	387.932	1152.31	1100.46	761.984	397.582	1126.39	2.83309	1.50238	1.79563e-57	2.67866e-56
TFE3	258.827	315.421	796.51	829.968	550.181	287.124	813.239	2.83236	1.50201	1.32843e-44	1.45017e-43
CLN8	498.219	462.618	1378.73	1342.05	920.405	480.419	1360.39	2.83168	1.50166	8.14067e-66	1.37925e-64
CXCR4	107.771	107.316	292.458	315.573	205.779	107.543	304.015	2.82691	1.49923	3.00896e-20	1.50021e-19
SLC10A1	28.2678	26.1038	78.1685	75.1364	51.9191	27.1858	76.6524	2.81958	1.49548	2.343e-06	5.24594e-06
TSC22D2	404.582	373.43	1071.45	1117.8	741.814	389.006	1094.62	2.8139	1.49257	2.72943e-56	3.99736e-55
ACSL1	203.175	203.755	575.482	568.724	387.784	203.465	572.103	2.81181	1.4915	1.01273e-33	8.0795e-33
ZXDB	227.909	210.281	586.264	642.705	416.79	219.095	614.484	2.80465	1.48782	3.87593e-36	3.34139e-35
APOBEC3B	83.9199	76.8613	208.899	241.592	152.818	80.3906	225.245	2.80189	1.4864	1.11587e-15	4.45595e-15
MIDN	126.322	141.396	371.974	375.682	253.843	133.859	373.828	2.79271	1.48166	2.38081e-23	1.35686e-22
PMP22	19.4341	38.4306	79.5163	82.072	54.8632	28.9324	80.7941	2.79252	1.48157	2.70687e-06	6.01391e-06
CDK5R1	43.285	44.9566	130.73	115.594	83.6415	44.1208	123.162	2.79148	1.48103	4.28058e-09	1.18287e-08
NUAK1	137.805	163.149	428.579	411.516	285.262	150.477	420.048	2.79144	1.48101	1.68515e-25	1.03779e-24
HSF4	184.624	175.476	506.748	498.212	341.265	180.05	502.48	2.79078	1.48067	4.22444e-30	3.04577e-29
PPTC7	160.773	120.368	427.231	357.187	266.39	140.57	392.209	2.79013	1.48033	1.17249e-10	3.58675e-10
IFIH1	339.213	347.326	978.454	932.847	649.46	343.27	955.651	2.78397	1.47714	2.65739e-49	3.27308e-48
STYK1	46.8185	44.9566	137.469	117.906	86.7875	45.8875	127.688	2.78262	1.47644	2.34467e-09	6.59761e-09
CLSTN3	68.9027	73.9608	175.205	221.941	135.003	71.4318	198.573	2.7799	1.47503	1.95585e-08	5.16093e-08
GNRH1	20.3175	12.3268	52.5616	38.1461	30.838	16.3221	45.3539	2.77867	1.4744	0.000334845	0.000608232
BRI3	288.861	262.488	752.035	775.638	519.756	275.675	763.837	2.77079	1.4703	6.07344e-42	6.16286e-41
SF3A1	191.691	232.759	583.569	590.687	399.676	212.225	587.128	2.76654	1.46808	3.4092e-33	2.67801e-32
HSPA1B	899.268	815.019	2288.45	2451.76	1613.62	857.144	2370.1	2.76512	1.46734	6.10951e-66	1.03982e-64
VLDLR	270.31	262.488	764.165	708.594	501.389	266.399	736.379	2.76419	1.46686	5.11916e-40	4.93169e-39
SLC4A8	41.5183	47.1319	129.382	115.594	83.4067	44.3251	122.488	2.76341	1.46645	6.91181e-09	1.87809e-08
CHML	1006.16	942.638	2824.85	2554.64	1832.07	974.397	2689.74	2.76042	1.46489	3.19346e-37	2.85606e-36
RPL36A-HNRNPH2	12.3671	14.5021	33.6933	40.458	25.2552	13.4346	37.0757	2.75971	1.46452	0.00131909	0.00224948
NMI	148.406	166.049	452.838	413.828	295.28	157.228	433.333	2.75609	1.46262	1.17059e-25	7.23679e-25
FAM105A	129.855	136.32	370.627	362.966	249.942	133.088	366.797	2.75606	1.4626	1.4148e-22	7.85591e-22
IGF2R	763.23	688.851	1925.91	2073.76	1362.94	726.04	1999.84	2.75444	1.46176	7.618e-58	1.14097e-56
TREX1	66.2526	65.9847	176.553	187.263	124.013	66.1186	181.908	2.75124	1.46008	1.3896e-12	4.78376e-12
CAMLG	721.711	730.907	2060.68	1935.05	1362.09	726.309	1997.87	2.75071	1.4598	1.16603e-79	2.6568e-78
WHAMM	152.823	137.045	436.666	360.654	271.797	144.934	398.66	2.75063	1.45976	2.01142e-11	6.43895e-11
STX1A	57.4189	66.7098	146.903	194.199	116.308	62.0643	170.551	2.74797	1.45836	3.22286e-06	7.10408e-06
MOB3C	116.605	127.619	327.499	343.315	228.759	122.112	335.407	2.74673	1.45771	6.69562e-21	3.43747e-20
CPT1C	15.0172	15.9523	36.3888	48.5496	28.977	15.4848	42.4692	2.74264	1.45557	0.00054127	0.000962801
PLEKHH1	297.695	290.043	820.77	789.51	549.504	293.869	805.14	2.73979	1.45407	2.01905e-42	2.07313e-41
SESN1	539.738	506.124	1528.33	1336.27	977.616	522.931	1432.3	2.73899	1.45364	8.63976e-22	4.65917e-21
BACH1	496.453	509.025	1408.38	1342.05	938.977	502.739	1375.22	2.73545	1.45178	3.95164e-62	6.36855e-61
ANKRD12	810.931	718.58	2196.81	1982.44	1427.19	764.756	2089.62	2.73241	1.45017	1.00305e-31	7.56697e-31
HMGCS1	551.221	543.83	1551.24	1436.84	1020.78	547.526	1494.04	2.72871	1.44822	7.95582e-65	1.33186e-63
HIC2	79.5031	97.8893	223.724	260.087	165.301	88.6962	241.906	2.72735	1.4475	1.00389e-14	3.8566e-14
AIFM2	218.192	187.803	547.18	559.477	378.163	202.997	553.328	2.72579	1.44668	9.24108e-32	6.99495e-31
PLEKHA8	204.058	213.906	580.873	558.321	389.29	208.982	569.597	2.72558	1.44656	7.58112e-32	5.75397e-31
ZNF695	126.322	128.344	366.583	327.132	237.095	127.333	346.858	2.72403	1.44574	4.86817e-21	2.51884e-20
SWAP70	227.909	213.906	650.955	552.541	411.328	220.908	601.748	2.72398	1.44572	3.9915e-15	1.55682e-14
RGS11	15.9006	26.1038	55.2571	58.9531	39.0537	21.0022	57.1051	2.719	1.44308	0.000101393	0.000194759
CXADR	42.4016	24.6536	86.2549	95.9433	62.3134	33.5276	91.0991	2.71714	1.44209	2.98464e-07	7.17144e-07
TMEM14E	19.4341	10.1515	36.3888	43.9259	27.4751	14.7928	40.1573	2.71466	1.44077	0.000650925	0.00114642
ABCC1	284.444	276.991	727.776	795.289	521.125	280.717	761.533	2.71281	1.43979	1.73983e-40	1.69062e-39
GTF2IRD2B	80.3864	71.7855	211.594	201.134	141.225	76.086	206.364	2.71225	1.43949	1.08313e-13	3.93619e-13
L3HYPDH	94.5203	121.818	307.283	278.582	200.551	108.169	292.933	2.7081	1.43728	8.35741e-18	3.71209e-17
SPINT1	572.422	618.516	1551.24	1673.81	1104	595.469	1612.52	2.70799	1.43722	6.75997e-58	1.01517e-56
COQ10A	45.0517	50.7574	117.253	142.181	88.8108	47.9046	129.717	2.70782	1.43713	2.6653e-09	7.46802e-09
SYNGR3	116.605	105.14	300.545	299.389	205.42	110.872	299.967	2.70551	1.4359	8.86403e-19	4.12468e-18
DHX32	663.409	662.022	1826.18	1755.88	1226.87	662.716	1791.03	2.70256	1.43433	1.44143e-72	2.83566e-71
FAM110C	621.007	614.165	1672.54	1664.56	1143.07	617.586	1668.55	2.70172	1.43388	1.24006e-69	2.29105e-68
PPP2CB	522.07	540.929	1474.42	1396.38	983.45	531.5	1435.4	2.70066	1.43331	1.59892e-62	2.58427e-61
LRRC8E	23.8509	19.5779	51.2139	65.8888	40.1329	21.7144	58.5513	2.69643	1.43105	5.00093e-05	9.89313e-05
ACVR2B	100.704	79.7617	225.071	261.243	166.695	90.2328	243.157	2.69478	1.43017	1.94078e-14	7.34774e-14
TSPYL2	185.507	167.5	447.447	501.68	325.533	176.503	474.564	2.68869	1.42691	1.82733e-27	1.20602e-26
AOPEP	362.181	392.282	1036.41	991.8	695.667	377.232	1014.1	2.68828	1.42668	1.7036e-48	2.0577e-47
IFI6	193.457	188.528	528.311	498.212	352.127	190.993	513.262	2.68734	1.42618	9.80287e-29	6.75556e-28
CLDND1	690.793	685.951	1903	1794.02	1268.44	688.372	1848.51	2.68534	1.4251	4.26196e-73	8.48839e-72
BAG2	112.188	128.344	320.761	324.82	221.528	120.266	322.79	2.68398	1.42437	2.0316e-19	9.73175e-19
RRAS	76.853	73.9608	195.421	209.226	138.865	75.4069	202.324	2.68309	1.4239	2.52916e-13	9.03627e-13
DRAM1	298.578	303.094	828.856	784.886	553.854	300.836	806.871	2.68209	1.42336	7.11744e-41	7.0009e-40
MATK	65.3692	77.5864	167.119	216.162	131.559	71.4778	191.64	2.68112	1.42283	9.50559e-07	2.19208e-06
PIAS2	245.576	222.608	632.087	619.586	429.964	234.092	625.836	2.67346	1.41871	9.55019e-34	7.64628e-33
FAM229A	23.8509	21.0281	71.4299	48.5496	41.2146	22.4395	59.9898	2.6734	1.41868	0.00112993	0.00194342
BIRC3	208.475	184.177	526.964	522.487	360.526	196.326	524.725	2.67273	1.41831	2.31233e-29	1.62543e-28
DUSP3	704.927	712.054	1797.88	1981.29	1299.04	708.491	1889.58	2.66705	1.41525	1.92307e-40	1.86544e-39
CELSR3	198.758	199.404	514.834	546.761	364.939	199.081	530.798	2.66624	1.41481	1.99815e-29	1.40944e-28
RBBP6	665.176	706.979	1836.96	1818.3	1256.85	686.077	1827.63	2.66388	1.41353	1.52325e-71	2.96033e-70
SNX16	366.598	358.928	981.15	949.03	663.926	362.763	965.09	2.66039	1.41164	2.2362e-46	2.57106e-45
NFKBIA	3877.98	3867.72	10323.6	10245.1	7078.62	3872.85	10284.4	2.65551	1.40899	1.3805e-147	7.08088e-146
MATR3	7220.65	7236.56	19778	18608.4	13210.9	7228.6	19193.2	2.65517	1.40881	6.38027e-98	1.94754e-96
FAM20A	59.1856	70.3353	181.944	161.832	118.324	64.7605	171.888	2.65421	1.40828	4.40104e-11	1.37745e-10
KDM5B	3215.46	3148.41	8407.16	8458.04	5807.27	3181.93	8432.6	2.65015	1.40607	2.76055e-140	1.30291e-138
EFNB1	109.538	97.8893	246.635	302.857	189.23	103.713	274.746	2.64909	1.4055	5.4897e-10	1.61387e-09
LIFR	230.559	216.807	618.61	566.412	408.097	223.683	592.511	2.64889	1.40539	1.5577e-31	1.16651e-30
ZNF337	58.3023	60.1838	171.162	142.181	107.957	59.243	156.672	2.64456	1.40303	3.01888e-10	9.04295e-10
HOXA5	64.4858	88.463	202.16	201.134	139.061	76.4744	201.647	2.63679	1.39878	1.53794e-12	5.28146e-12
RBBP8NL	313.595	319.047	781.685	884.297	574.656	316.321	832.991	2.63337	1.39691	2.55959e-25	1.5643e-24
BCL9	75.0862	68.16	171.162	205.758	130.042	71.6231	188.46	2.63127	1.39576	5.79271e-12	1.92059e-11
PER1	56.5355	63.8094	137.469	179.171	109.246	60.1724	158.32	2.63111	1.39567	1.75135e-06	3.97112e-06
C1orf115	89.2201	79.7617	215.637	227.721	153.085	84.4909	221.679	2.6237	1.3916	5.58458e-14	2.0588e-13
SOX15	11.4838	13.777	35.0411	31.2105	22.8781	12.6304	33.1258	2.6227	1.39105	0.00428008	0.00680897
unassigned	28.2678	30.4545	82.2117	71.6685	53.1506	29.3611	76.9401	2.62048	1.38983	1.043e-05	2.20433e-05
CDT1	752.629	833.147	2044.51	2107.29	1434.39	792.888	2075.9	2.61815	1.38855	5.15166e-75	1.07164e-73
CREG2	45.9351	51.4825	118.601	136.401	88.1049	48.7088	127.501	2.61761	1.38825	1.03857e-08	2.79165e-08
UAP1L1	331.263	334.999	855.811	887.765	602.459	333.131	871.788	2.61695	1.38789	5.28483e-42	5.36749e-41
CCNG2	481.435	437.239	1245.31	1157.1	830.27	459.337	1201.2	2.61508	1.38685	7.29592e-53	9.75655e-52
TMPRSS4	218.192	229.134	586.264	580.284	403.468	223.663	583.274	2.60783	1.38285	2.55365e-30	1.85424e-29
PCDHGA9	35.3347	38.4306	99.7323	92.4755	66.4933	36.8827	96.1039	2.60567	1.38165	8.92476e-07	2.0611e-06
PGRMC2	302.995	279.166	764.165	751.364	524.422	291.08	757.764	2.60328	1.38033	1.66648e-37	1.50358e-36
CNNM4	380.731	379.231	923.197	1053.06	684.056	379.981	988.131	2.60047	1.37878	3.59953e-22	1.96853e-21
ZSCAN2	192.574	182.727	490.575	484.34	337.554	187.65	487.458	2.59769	1.37723	2.894e-26	1.82733e-25
CEP250	654.575	654.771	1739.92	1657.62	1176.72	654.673	1698.77	2.59484	1.37565	2.28764e-65	3.85264e-64
AMPD3	15.9006	10.8766	32.3456	36.9902	24.0283	13.3886	34.6679	2.58936	1.37259	0.00268531	0.00439645
STOM	1227	1237.76	3211.65	3169.6	2211.5	1232.38	3190.62	2.589	1.37239	5.77412e-93	1.62967e-91
RNF125	86.57	80.4868	210.246	221.941	149.811	83.5284	216.094	2.58707	1.37132	2.34729e-13	8.40253e-13
SLC3A2	6075.8	6227.94	15597.3	16224.8	11031.5	6151.87	15911.1	2.58638	1.37093	2.96604e-153	1.64126e-151
CDR2L	144.872	150.097	361.193	401.113	264.319	147.485	381.153	2.58435	1.3698	2.29712e-21	1.21428e-20
RND3	982.305	924.511	2466.35	2458.69	1707.96	953.408	2462.52	2.58286	1.36897	1.65408e-81	3.87897e-80
N4BP3	1049.44	1086.21	2694.12	2802.01	1907.94	1067.82	2748.06	2.57351	1.36374	1.50568e-85	3.78374e-84
ZNF592	364.831	360.378	849.072	1017.23	647.878	362.604	933.151	2.57347	1.36371	2.21777e-12	7.52863e-12
PPP1R18	148.406	156.623	369.279	414.984	272.323	152.514	392.131	2.57111	1.36239	1.09607e-21	5.87695e-21
TCP11L2	121.905	126.168	327.499	309.793	221.341	124.037	318.646	2.56897	1.36119	5.87782e-18	2.6326e-17
ARL6	68.0193	72.5106	177.901	182.639	125.267	70.265	180.27	2.56557	1.35928	3.44e-11	1.08209e-10
RBM33	429.317	401.709	1113.23	1018.39	740.66	415.513	1065.81	2.56504	1.35898	1.65636e-41	1.66272e-40
RBM43	96.2871	102.24	303.24	205.758	176.881	99.2635	254.499	2.56387	1.35832	0.0015591	0.00263358
GFPT2	37.1014	50.0323	98.3845	124.842	77.5901	43.5669	111.613	2.56188	1.3572	2.51451e-06	5.6076e-06
DNASE1	504.403	494.522	1192.74	1364.01	888.921	499.463	1278.38	2.55951	1.35587	6.52044e-21	3.3506e-20
PAPD7	265.01	290.768	685.996	736.336	494.528	277.889	711.166	2.55917	1.35568	1.67522e-34	1.37356e-33
TARSL2	234.092	225.508	613.219	562.945	408.941	229.8	588.082	2.5591	1.35564	1.4541e-29	1.03053e-28
FASTKD5	295.928	293.668	730.471	777.95	524.504	294.798	754.211	2.5584	1.35524	2.3442e-36	2.04285e-35
PSMD3	644.858	668.548	1597.06	1762.81	1168.32	656.703	1679.94	2.55814	1.3551	2.68186e-36	2.32988e-35
WDR45B	1808.25	1832.34	4667.2	4629.56	3234.34	1820.3	4648.38	2.55363	1.35255	5.63069e-107	1.92248e-105
FLNA	9174.66	9219	23162.1	23709.6	16316.3	9196.83	23435.9	2.54825	1.34951	4.7631e-157	2.78666e-155
SLC6A6	408.999	368.354	975.759	1004.52	689.407	388.677	990.137	2.54746	1.34906	1.7545e-44	1.90787e-43
ANKRD10	323.313	307.445	765.513	838.059	558.582	315.379	801.786	2.54229	1.34613	6.30948e-38	5.77623e-37
PSMB8	14.1339	15.9523	33.6933	42.7699	26.6374	15.0431	38.2316	2.54147	1.34566	0.00221526	0.00366534
ARHGAP17	56.5355	68.8851	159.033	159.52	110.993	62.7103	159.276	2.53988	1.34476	7.93447e-10	2.30543e-09
BEST1	257.943	256.688	652.303	654.264	455.3	257.315	653.284	2.53884	1.34417	6.81036e-32	5.1865e-31
GRAMD1A	230.559	213.181	536.398	588.375	392.128	221.87	562.387	2.53476	1.34185	1.16109e-28	7.97707e-28
ZNF286A	232.326	240.01	603.785	591.843	416.991	236.168	597.814	2.53131	1.33988	1.99878e-29	1.40944e-28
PITHD1	515.003	492.347	1310	1239.17	889.13	503.675	1274.58	2.53057	1.33946	6.94219e-52	9.07819e-51
SEMA4B	291.511	313.971	785.729	744.428	533.91	302.741	765.078	2.52717	1.33752	2.47245e-35	2.08193e-34
SLC35E1	1220.81	1206.58	3079.57	3054	2140.24	1213.7	3066.79	2.52682	1.33732	2.35208e-87	6.14439e-86
RAB20	152.823	148.647	347.715	413.828	265.753	150.735	380.772	2.5261	1.33691	7.14447e-13	2.49468e-12
DPCD	113.954	114.567	292.458	284.362	201.335	114.261	288.41	2.52414	1.33579	3.85703e-16	1.57951e-15
ZNF227	369.248	395.908	990.584	937.47	673.303	382.578	964.027	2.51982	1.33332	8.06222e-42	8.15882e-41
AQP11	84.8033	76.1362	199.465	205.758	141.54	80.4697	202.611	2.51786	1.3322	3.82124e-12	1.28169e-11
MEF2D	47.7018	50.0323	119.948	125.998	85.9201	48.8671	122.973	2.51648	1.33141	5.80056e-08	1.46851e-07
ZNF341	29.1511	28.2791	72.7776	71.6685	50.4691	28.7151	72.2231	2.51516	1.33065	3.10766e-05	6.28074e-05
MAP7D1	258.827	270.465	659.042	670.447	464.695	264.646	664.745	2.51183	1.32874	1.16818e-31	8.79499e-31
RAP1GAP	158.123	135.595	373.322	364.122	257.791	146.859	368.722	2.51073	1.3281	6.97817e-20	3.4155e-19
DDX41	816.232	862.151	2059.34	2152.37	1472.52	839.192	2105.85	2.50938	1.32733	2.00217e-70	3.80547e-69
NFKBIE	137.805	129.069	326.151	343.315	234.085	133.437	334.733	2.50855	1.32685	2.49543e-18	1.13532e-17
S100A10	1605.96	1645.27	4266.92	3864.32	2845.62	1625.61	4065.62	2.50098	1.32249	1.42038e-34	1.16631e-33
IFIT5	269.427	274.815	660.389	699.346	475.994	272.121	679.868	2.4984	1.321	4.08845e-32	3.13485e-31
ZNF84	1066.22	1036.9	2714.33	2536.14	1838.4	1051.56	2625.24	2.49651	1.31991	6.34771e-71	1.21679e-69
ULBP3	17.6674	28.2791	66.0389	48.5496	40.1338	22.9732	57.2943	2.49396	1.31844	0.00112368	0.00193327
CARD14	78.6197	76.8613	190.03	197.666	135.794	77.7405	193.848	2.49353	1.31819	1.83504e-11	5.89278e-11
PTP4A1	1487.59	1571.31	4078.24	3546.44	2670.89	1529.45	3812.34	2.49262	1.31766	9.24206e-18	4.09208e-17
DEDD2	243.809	224.058	610.523	554.853	408.311	233.934	582.688	2.49083	1.31662	4.18866e-28	2.81913e-27
TRNP1	22.9676	20.303	49.8661	57.7972	37.7335	21.6353	53.8317	2.48814	1.31507	0.00031639	0.000576481
SLC2A1	1331.23	1349.42	3276.34	3392.7	2337.42	1340.33	3334.52	2.48784	1.31489	1.63357e-88	4.36903e-87
PEX11A	333.913	333.549	840.986	814.94	580.847	333.731	827.963	2.48093	1.31088	1.24248e-36	1.09294e-35
CEP68	223.492	246.536	605.132	560.633	408.948	235.014	582.883	2.4802	1.31046	1.56552e-27	1.03505e-26
PDXP	51.2353	56.5583	123.991	143.337	93.7805	53.8968	133.664	2.48	1.31034	2.24318e-08	5.89143e-08
UBC	16672.7	17422.9	42727.2	41802.4	29656.3	17047.8	42264.8	2.4792	1.30987	2.83911e-155	1.62713e-153
PHLDA3	1093.61	1113.04	2671.21	2797.38	1918.81	1103.32	2734.3	2.47824	1.30931	1.07389e-79	2.45682e-78
ZNF296	22.9676	21.0281	51.2139	57.7972	38.2517	21.9978	54.5055	2.47777	1.30904	0.000318038	0.000579203
IP6K2	613.057	593.137	1531.03	1457.65	1048.72	603.097	1494.34	2.47777	1.30904	1.56281e-55	2.25065e-54
SMOX	83.0366	112.391	225.071	258.931	169.858	97.714	242.001	2.47663	1.30838	6.42299e-11	1.99363e-10
MXI1	421.366	448.116	1093.01	1057.69	755.046	434.741	1075.35	2.47354	1.30658	6.59874e-44	7.07286e-43
CASP7	479.669	487.271	1208.92	1182.53	839.597	483.47	1195.72	2.47321	1.30639	1.51692e-47	1.79176e-46
TOR1AIP1	821.532	768.613	1948.82	1983.6	1380.64	795.072	1966.21	2.473	1.30626	2.4549e-66	4.24244e-65
KCNG1	21.2008	27.554	51.2139	69.3566	42.3313	24.3774	60.2852	2.47299	1.30626	0.000169356	0.000316904
ZXDA	153.706	166.049	404.32	386.085	277.54	159.878	395.203	2.47191	1.30562	4.38873e-20	2.16983e-19
DENND3	67.1359	67.4349	152.294	180.327	116.798	67.2854	166.311	2.47172	1.30551	4.6604e-10	1.37728e-09
LAMC2	209.358	210.281	545.832	491.276	364.187	209.819	518.554	2.47143	1.30535	4.80983e-25	2.9126e-24
USP53	565.355	578.635	1467.68	1358.23	992.476	571.995	1412.96	2.47023	1.30464	8.38441e-53	1.11722e-51
C3orf80	21.2008	25.3787	60.648	54.3294	40.3892	23.2898	57.4887	2.46841	1.30358	0.000322343	0.000586473
DHX40	3023.77	3059.95	7601.22	7394.57	5269.88	3041.86	7497.89	2.46491	1.30153	3.18975e-117	1.18644e-115
SLC16A1	323.313	313.246	822.117	746.74	551.354	318.279	784.429	2.46459	1.30135	1.30336e-34	1.07179e-33
LONRF1	441.684	453.917	1117.27	1086.59	774.865	447.8	1101.93	2.46076	1.2991	2.07648e-44	2.25364e-43
MBD6	42.4016	40.606	92.9936	110.971	71.743	41.5038	101.982	2.45718	1.297	9.78341e-07	2.2543e-06
FBXO30	363.947	328.473	859.854	840.371	598.161	346.21	850.113	2.45548	1.29601	4.91041e-37	4.36037e-36
NXPE3	54.7688	54.383	144.207	123.686	94.2613	54.5759	133.947	2.45432	1.29532	4.2109e-08	1.07969e-07
OTUD1	286.211	285.692	725.081	677.383	493.592	285.951	701.232	2.45228	1.29412	1.74252e-31	1.30317e-30
SC5D	268.544	218.257	594.35	598.779	419.983	243.4	596.565	2.45096	1.29335	2.01121e-28	1.37004e-27
BIK	139.572	183.452	417.797	373.37	278.548	161.512	395.584	2.44925	1.29234	5.90316e-14	2.16983e-13
RIPK2	701.394	721.481	1866.61	1618.32	1226.95	711.437	1742.47	2.44922	1.29232	5.76248e-17	2.45189e-16
AKAP8	526.487	460.442	1212.96	1203.34	850.807	493.465	1208.15	2.4483	1.29178	1.08329e-47	1.28497e-46
C12orf49	789.731	815.019	1935.34	1991.69	1382.95	802.375	1963.52	2.44713	1.29109	1.70319e-64	2.83857e-63
MUC20	42.4016	31.9047	83.5595	98.2552	64.0303	37.1532	90.9073	2.44683	1.29091	3.26301e-06	7.19116e-06
MAPKBP1	68.9027	57.2834	154.989	153.741	108.729	63.093	154.365	2.44662	1.29079	2.69953e-09	7.56204e-09
DCTN4	1189.9	1184.1	2943.45	2863.27	2045.18	1187	2903.36	2.44597	1.29041	1.15336e-79	2.63328e-78
CENPV	32.6846	39.1557	80.864	94.7874	61.8729	35.9202	87.8257	2.44502	1.28985	7.58289e-06	1.62029e-05
AGPAT5	939.02	958.591	2351.79	2285.3	1633.68	948.805	2318.55	2.44365	1.28904	2.05698e-70	3.90305e-69
BMP1	106.004	96.4391	226.419	268.179	174.26	101.222	247.299	2.44314	1.28874	1.78102e-12	6.07906e-12
RABGEF1	15.9006	19.5779	40.432	46.2378	30.5371	17.7392	43.3349	2.44288	1.28858	0.00180689	0.00302441
PIM3	1303.85	1403.08	3292.51	3315.25	2328.67	1353.47	3303.88	2.44105	1.2875	3.1138e-84	7.67047e-83
TAP1	309.179	319.772	730.471	804.537	540.99	314.475	767.504	2.44059	1.28723	6.32094e-34	5.09348e-33
RFX1	56.5355	52.9328	137.469	129.466	94.1007	54.7341	133.467	2.43846	1.28597	4.20701e-08	1.07894e-07
ATN1	44.1684	36.9804	106.471	91.3196	69.7348	40.5744	98.8952	2.43738	1.28533	2.24306e-06	5.02719e-06
AVPI1	129.855	142.846	319.413	344.471	234.146	136.35	331.942	2.43448	1.28361	3.97305e-17	1.70146e-16
CRYBG3	279.144	247.986	671.171	610.338	452.16	263.565	640.755	2.4311	1.28161	4.14875e-29	2.8928e-28
LYSMD2	60.9524	60.1838	136.121	158.364	103.905	60.5681	147.243	2.43103	1.28157	7.2286e-09	1.96085e-08
SIRT1	551.221	506.124	1308.65	1259.98	906.493	528.673	1284.31	2.42932	1.28055	1.15754e-48	1.40266e-47
SRRM2	393.099	386.482	929.936	962.901	668.104	389.79	946.419	2.42802	1.27978	3.1143e-39	2.93974e-38
ZNF212	83.0366	74.6859	204.855	178.015	135.148	78.8612	191.435	2.4275	1.27947	9.35079e-11	2.87853e-10
CECR5	623.658	612.715	1541.81	1457.65	1058.96	618.186	1499.73	2.42601	1.27859	2.16136e-53	2.93219e-52
IL11	18.5507	24.6536	45.8229	58.9531	36.9951	21.6022	52.388	2.42513	1.27806	0.000612065	0.00108103
TRPC1	159.89	164.599	411.059	375.682	277.807	162.244	393.37	2.42455	1.27772	2.42668e-19	1.15946e-18
BCL7A	391.332	393.733	928.588	972.149	671.45	392.532	950.369	2.42112	1.27568	4.10671e-39	3.85385e-38
ETS2	252.643	222.608	566.048	582.596	405.974	237.625	574.322	2.41692	1.27317	8.81197e-27	5.69861e-26
PRELID2	249.11	256.688	617.262	604.559	431.904	252.899	610.91	2.41563	1.2724	1.41493e-27	9.37692e-27
TNFRSF10B	1101.56	1162.35	2733.2	2733.81	1932.73	1131.95	2733.51	2.41486	1.27194	3.6683e-75	7.6449e-74
RAB9A	667.826	698.277	1688.71	1609.07	1165.97	683.052	1648.89	2.41401	1.27143	6.22078e-56	9.05155e-55
DBNDD1	587.439	572.109	1408.38	1388.29	989.055	579.774	1398.33	2.41186	1.27015	1.08419e-50	1.38081e-49
ESYT3	41.5183	37.7055	99.7323	91.3196	67.5689	39.6119	95.5259	2.41155	1.26996	4.16247e-06	9.09847e-06
LYSMD4	93.637	101.515	227.767	242.748	166.417	97.5759	235.258	2.41102	1.26964	1.14036e-12	3.93659e-12
MARK4	53.8854	63.8094	133.426	150.273	100.348	58.8474	141.849	2.41046	1.26931	2.39531e-08	6.27191e-08
RELA	324.196	346.601	812.683	803.381	571.715	335.398	808.032	2.40917	1.26854	5.73466e-34	4.63768e-33
DSP	8391.99	8112.49	20511.2	19246.5	14065.5	8252.24	19878.8	2.4089	1.26837	1.58837e-74	3.25587e-73
RHBDL1	35.3347	34.8051	90.2981	78.6042	59.7605	35.0699	84.4512	2.40808	1.26788	1.7433e-05	3.60902e-05
LYPD1	172.257	166.049	411.059	402.268	287.908	169.153	406.664	2.40412	1.26551	7.91751e-20	3.86181e-19
KCNJ11	71.5528	73.2357	160.38	187.263	123.108	72.3943	173.822	2.40104	1.26366	6.1947e-10	1.81306e-09
MAFK	432.85	464.793	1072.8	1081.96	763.101	448.822	1077.38	2.40046	1.26331	9.93735e-42	1.00203e-40
WDR47	629.841	622.141	1528.33	1476.14	1064.11	625.991	1502.23	2.39977	1.2629	1.91829e-52	2.53806e-51
STAMBPL1	17.6674	23.9285	43.1275	56.6412	35.3411	20.7979	49.8844	2.39853	1.26215	0.00094056	0.00163196
MIF	4149.18	4374.57	9777.8	10665.9	7241.86	4261.87	10221.8	2.39844	1.2621	2.86487e-40	2.76945e-39
GLIS2	46.8185	53.6579	109.166	131.778	85.3551	50.2382	120.472	2.39802	1.26184	2.52208e-07	6.10046e-07
LRRC8A	565.355	496.698	1243.96	1302.75	902.19	531.027	1273.35	2.39791	1.26178	8.09932e-48	9.63767e-47
CSRNP2	524.72	559.782	1235.87	1362.86	920.808	542.251	1299.36	2.39624	1.26077	7.21274e-32	5.48178e-31
GFOD2	218.192	205.93	481.141	534.046	359.827	212.061	507.593	2.39362	1.25919	6.79869e-24	3.94879e-23
CYFIP2	238.509	255.963	562.005	619.586	419.016	247.236	590.795	2.3896	1.25677	1.44732e-26	9.25311e-26
TLE3	630.724	630.842	1525.63	1485.39	1068.15	630.783	1505.51	2.38673	1.25504	5.9246e-52	7.75653e-51
TKT	4218.96	4215.77	10221.2	9902.97	7139.73	4217.37	10062.1	2.38587	1.25452	2.75389e-118	1.03115e-116
MLXIPL	22.0842	23.2034	60.648	47.3937	38.3323	22.6438	54.0208	2.38568	1.2544	0.000758588	0.00132874
MROH6	80.3864	97.8893	200.812	224.253	150.835	89.1379	212.533	2.38431	1.25357	2.22726e-11	7.11165e-11
DENND5A	472.602	419.111	1067.4	1057.69	754.202	445.857	1062.55	2.38316	1.25287	2.20117e-41	2.1959e-40
RSBN1	1156.33	1130.44	2774.98	2671.39	1933.28	1143.38	2723.18	2.38169	1.25198	3.50809e-73	6.99935e-72
FAM220A	664.292	677.974	1668.49	1528.16	1134.73	671.133	1598.33	2.38153	1.25189	1.57973e-40	1.53904e-39
EPOR	93.637	89.9132	219.681	217.317	155.137	91.7751	218.499	2.38081	1.25145	1.06296e-11	3.47e-11
TNFRSF10A	227.025	261.763	566.048	597.623	413.115	244.394	581.835	2.38072	1.2514	8.63408e-26	5.36727e-25
B4GALNT4	294.161	332.099	745.297	745.584	529.285	313.13	745.44	2.38061	1.25133	3.85188e-31	2.8541e-30
FAM189B	29.1511	31.9047	70.0821	75.1364	51.5686	30.5279	72.6092	2.37845	1.25002	7.40851e-05	0.000144378
PPP1R3E	166.073	154.448	377.365	384.929	270.704	160.26	381.147	2.3783	1.24993	1.3866e-18	6.37827e-18
ITPKC	616.591	618.516	1477.12	1456.49	1042.18	617.553	1466.8	2.37518	1.24804	1.17086e-50	1.48781e-49
KMT2E	717.294	648.97	1681.97	1562.84	1152.77	683.132	1622.4	2.37495	1.2479	3.02352e-44	3.27514e-43
SRD5A3	401.932	385.757	913.763	952.498	663.487	393.844	933.13	2.36929	1.24445	3.34885e-37	2.9879e-36
RPS6KL1	162.54	175.476	371.974	428.855	284.711	169.008	400.415	2.36921	1.24441	4.84311e-16	1.97182e-15
RNF149	1164.28	1115.21	2673.9	2725.72	1919.78	1139.75	2699.81	2.36878	1.24415	1.18296e-72	2.33535e-71
CPEB2	205.825	210.281	470.359	514.395	350.215	208.053	492.377	2.3666	1.24281	1.18134e-22	6.5889e-22
TRIM73	24.7343	13.777	47.1707	43.9259	32.402	19.2557	45.5483	2.36545	1.24211	0.00145508	0.0024679
WBP2	318.896	342.975	743.949	820.72	556.635	330.935	782.334	2.36401	1.24124	1.96789e-30	1.43727e-29
ECI2	159.89	134.145	367.931	327.132	247.274	147.017	347.532	2.36389	1.24116	5.883e-17	2.49938e-16
KIAA1467	302.995	342.25	723.733	801.069	542.512	322.623	762.401	2.36314	1.2407	5.07307e-25	3.07035e-24
THAP10	94.5203	96.4391	243.94	206.914	160.453	95.4797	225.427	2.36099	1.23939	1.3439e-11	4.3492e-11
NOTCH1	199.641	240.01	493.27	544.45	369.343	219.826	518.86	2.36033	1.23899	1.16865e-20	5.94004e-20
SAT2	126.322	140.671	318.065	312.105	224.291	133.496	315.085	2.36026	1.23894	2.20909e-15	8.72223e-15
JADE1	622.774	585.886	1428.6	1422.97	1015.06	604.33	1425.78	2.35928	1.23835	2.02126e-49	2.49504e-48
ZNF574	268.544	242.185	555.266	649.64	428.909	255.365	602.453	2.35919	1.23829	2.84556e-13	1.01442e-12
NPIPB5	32.6846	31.1796	75.4731	75.1364	53.6184	31.9321	75.3047	2.35828	1.23773	6.02172e-05	0.000118379
MAP1LC3B	508.82	577.91	1280.35	1280.79	911.965	543.365	1280.57	2.35673	1.23679	3.85996e-45	4.30576e-44
SLC25A25	1049.44	1093.46	2521.61	2519.96	1796.12	1071.45	2520.78	2.35268	1.23431	1.95722e-68	3.54032e-67
SAP30	591.856	601.838	1400.29	1407.94	1000.48	596.847	1404.12	2.35256	1.23423	2.34998e-48	2.8293e-47
NFE2L1	2640.39	2546.57	5834.34	6368.09	4347.35	2593.48	6101.22	2.35252	1.23421	4.342e-40	4.18659e-39
AP5B1	223.492	225.508	549.875	506.303	376.295	224.5	528.089	2.35229	1.23407	2.696e-23	1.5326e-22
TAF4	200.524	226.233	473.054	529.422	357.309	213.379	501.238	2.34905	1.23208	2.69443e-21	1.41896e-20
BRF2	142.222	128.344	323.456	312.105	226.532	135.283	317.78	2.349	1.23205	1.30125e-15	5.18514e-15
LNP	1419.57	1408.88	3489.28	3149.95	2366.92	1414.23	3319.61	2.3473	1.231	7.4451e-30	5.337e-29
LCP1	165.19	163.874	394.886	376.838	275.197	164.532	385.862	2.34521	1.22972	4.42516e-18	1.9923e-17
EDEM1	276.494	298.744	652.303	695.878	480.855	287.619	674.091	2.34369	1.22878	2.71151e-28	1.83587e-27
FLT4	20.3175	25.3787	61.9957	45.0818	38.1934	22.8481	53.5388	2.34325	1.22851	0.0011469	0.0019708
CHD2	3171.29	3170.16	7651.08	7207.31	5299.96	3170.73	7429.2	2.34306	1.22839	2.65134e-84	6.54559e-83
NPC2	958.454	1036.18	2377.4	2294.55	1666.65	997.315	2335.98	2.34226	1.2279	1.32041e-64	2.20388e-63
HPRT1	215.542	210.281	501.357	494.744	355.481	212.911	498.05	2.33924	1.22604	3.12329e-22	1.70974e-21
PRNP	545.921	491.622	1221.05	1205.65	866.06	518.772	1213.35	2.33889	1.22582	9.97412e-44	1.06098e-42
RASSF1	303.878	288.592	690.039	694.722	494.308	296.235	692.381	2.33727	1.22482	6.85356e-29	4.74344e-28
MYH10	779.13	741.784	1921.87	1631.04	1268.45	760.457	1776.45	2.33603	1.22406	2.82085e-12	9.52407e-12
TTC21B	550.338	577.91	1415.12	1219.52	940.722	564.124	1317.32	2.33516	1.22352	1.85501e-14	7.03251e-14
ABL1	870.117	909.283	2072.81	2081.85	1483.52	889.7	2077.33	2.33487	1.22334	1.51945e-60	2.39048e-59
PYGL	534.437	489.447	1218.35	1169.82	853.013	511.942	1194.08	2.33246	1.22185	8.08937e-43	8.39038e-42
PDGFA	383.382	419.837	920.502	952.498	669.054	401.609	936.5	2.33187	1.22149	1.01575e-35	8.6636e-35
HSPA1A	888.668	868.677	2016.21	2080.7	1463.56	878.673	2048.45	2.33131	1.22114	1.9884e-60	3.11515e-59
POLR1D	1149.26	1168.87	2637.51	2763.86	1929.88	1159.07	2700.69	2.33005	1.22036	4.34612e-70	8.13667e-69
RNF19A	1970.79	2066.55	4764.24	4631.87	3358.36	2018.67	4698.05	2.3273	1.21866	1.14948e-88	3.08902e-87
PDCL	938.136	960.766	2343.71	2074.92	1579.38	949.451	2209.31	2.32694	1.21843	4.97368e-21	2.57225e-20
HEATR6	4352.35	4315.11	10095.9	10060.2	7205.88	4333.73	10078	2.32549	1.21753	2.11238e-112	7.60524e-111
PAX8	34.4513	31.9047	76.8208	77.4482	55.1563	33.178	77.1345	2.32487	1.21715	6.00062e-05	0.000118068
SNN	257.06	247.261	588.959	582.596	418.969	252.161	585.778	2.32303	1.21601	5.34504e-25	3.22974e-24
CLK3	919.586	946.989	2163.11	2172.02	1550.43	933.287	2167.57	2.32251	1.21568	1.89981e-61	3.03997e-60
AKAP8L	732.312	721.481	1735.88	1640.28	1207.49	726.896	1688.08	2.32232	1.21556	8.04958e-53	1.07388e-51
EPC2	585.673	606.914	1473.07	1294.66	990.079	596.293	1383.86	2.32078	1.21461	1.14079e-18	5.27128e-18
FSD1	34.4513	32.6298	70.0821	85.5398	55.6758	33.5406	77.811	2.31991	1.21407	4.87368e-05	9.65538e-05
CDCA7L	268.544	284.967	667.128	614.962	458.9	276.755	641.045	2.31629	1.21182	3.08765e-26	1.94742e-25
KDM4B	256.177	266.114	563.353	646.173	432.954	261.145	604.763	2.31581	1.21152	3.72226e-17	1.59588e-16
ZNFX1	1187.25	1252.98	2832.94	2813.57	2021.68	1220.11	2823.25	2.31392	1.21034	5.37064e-70	1.00047e-68
LRRC37B	53.8854	65.2596	125.339	150.273	98.6892	59.5725	137.806	2.31325	1.20992	1.15869e-07	2.87129e-07
ST6GALNAC6	227.909	242.911	553.918	535.202	389.985	235.41	544.56	2.31324	1.20992	3.88268e-23	2.19498e-22
LCHN	683.727	701.903	1655.02	1544.34	1146.25	692.815	1599.68	2.30896	1.20724	3.28898e-50	4.13719e-49
FAM160B1	641.325	572.834	1402.99	1397.54	1003.67	607.079	1400.26	2.30656	1.20574	6.28907e-47	7.31316e-46
NAP1L1	3917.74	3906.15	9048.68	8993.24	6466.45	3911.94	9020.96	2.30601	1.2054	2.16522e-107	7.4379e-106
DHCR7	1451.37	1376.98	3237.26	3284.04	2337.41	1414.17	3260.65	2.30569	1.2052	1.83004e-75	3.85681e-74
KLRG2	125.438	110.216	299.197	243.904	194.689	117.827	271.55	2.30465	1.20455	6.65735e-08	1.67898e-07
AEN	1385.12	1439.34	3238.6	3267.85	2332.73	1412.23	3253.23	2.30361	1.2039	1.53058e-74	3.14314e-73
RTN4	987.605	978.893	2281.71	2248.31	1624.13	983.249	2265.01	2.3036	1.20389	5.05735e-62	8.13886e-61
KDM2A	1251.73	1244.28	2823.5	2914.13	2058.41	1248.01	2868.82	2.29872	1.20083	2.69314e-70	5.10153e-69
TBK1	1410.74	1398.73	3296.56	3156.88	2315.73	1404.73	3226.72	2.29703	1.19977	1.06231e-73	2.14621e-72
EIF2AK3	798.564	824.446	1861.22	1864.54	1337.19	811.505	1862.88	2.29558	1.19886	6.75552e-55	9.58142e-54
DGCR8	526.487	600.388	1301.91	1284.25	928.26	563.438	1293.08	2.29499	1.19849	5.25438e-43	5.47518e-42
IDI1	1278.23	1271.11	2946.14	2896.8	2098.07	1274.67	2921.47	2.29194	1.19657	4.18422e-70	7.87293e-69
SMG1	2267.6	2178.22	5157.78	5028.36	3657.99	2222.91	5093.07	2.29117	1.19608	3.88197e-89	1.05329e-87
RGS16	44.1684	42.7813	99.7323	99.4112	71.5233	43.4748	99.5717	2.29033	1.19556	7.61401e-06	1.62663e-05
SPEN	360.414	301.644	787.076	728.245	544.345	331.029	757.66	2.2888	1.19459	1.13305e-25	7.00854e-25
CCDC101	257.943	313.246	646.912	660.044	469.536	285.595	653.478	2.28813	1.19417	5.67209e-26	3.54956e-25
C21orf2	235.859	226.233	489.227	567.568	379.722	231.046	528.398	2.28698	1.19344	1.1078e-14	4.24127e-14
SLC26A11	83.0366	100.79	191.378	228.877	151.02	91.9132	210.128	2.28615	1.19292	7.50463e-09	2.03327e-08
ARID3A	405.466	408.235	885.461	974.461	668.405	406.85	929.961	2.28576	1.19267	3.0703e-33	2.41518e-32
TMEM189	782.664	794.716	1735.88	1869.16	1295.61	788.69	1802.52	2.28546	1.19249	7.50858e-54	1.03744e-52
TAP2	59.1856	51.4825	128.035	124.842	90.8862	55.3341	126.438	2.285	1.19219	4.6289e-07	1.09535e-06
KLHL24	617.474	619.241	1388.17	1436.84	1015.43	618.357	1412.5	2.28428	1.19174	5.66693e-46	6.45605e-45
BAG6	854.216	902.757	1963.65	2049.49	1442.53	878.487	2006.57	2.28412	1.19164	6.67922e-57	9.89812e-56
TMEM55A	95.4037	107.316	214.29	248.528	166.384	101.36	231.409	2.28304	1.19096	1.95264e-11	6.25971e-11
IPMK	426.667	406.06	951.5	947.874	683.025	416.363	949.687	2.28091	1.18961	7.42074e-35	6.14728e-34
SPNS2	39.7515	41.3311	80.864	104.035	66.4954	40.5413	92.4495	2.28038	1.18927	1.39799e-05	2.92106e-05
CISD2	519.42	514.825	1177.92	1180.22	848.096	517.123	1179.07	2.28006	1.18907	1.85287e-40	1.7989e-39
ULBP1	253.526	279.891	615.914	599.935	437.317	266.709	607.924	2.27936	1.18863	1.83817e-24	1.09192e-23
SMCR8	240.276	234.209	539.093	542.138	388.929	237.243	540.615	2.27874	1.18824	1.2368e-22	6.89138e-22
KIAA1522	424.9	477.12	943.413	1112.02	739.363	451.01	1027.72	2.2787	1.18821	3.04137e-11	9.61005e-11
OPTN	291.511	300.919	696.778	653.108	485.579	296.215	674.943	2.27856	1.18812	1.46783e-26	9.37357e-26
OXSM	227.025	213.906	504.052	500.524	361.377	220.466	502.288	2.2783	1.18796	2.21807e-21	1.17305e-20
VDAC1	2986.67	2962.06	6993.39	6555.36	4874.37	2974.36	6774.37	2.27759	1.18751	1.15951e-68	2.11099e-67
ISL2	40.6349	42.7813	91.6459	98.2552	68.3293	41.7081	94.9505	2.27655	1.18685	1.38835e-05	2.90145e-05
CUTC	176.674	171.85	400.277	393.021	285.455	174.262	396.649	2.27617	1.18661	1.39895e-17	6.13125e-17
RCC1	1341.84	1398.73	3126.74	3108.33	2243.91	1370.28	3117.54	2.27511	1.18593	5.41503e-71	1.03978e-69
MSL2	360.414	330.648	762.817	808.005	565.471	345.531	785.411	2.27305	1.18463	2.12741e-30	1.55076e-29
PCBP1	552.105	620.691	1371.99	1293.5	959.572	586.398	1332.75	2.27277	1.18445	7.44403e-43	7.72817e-42
LITAF	1041.49	1018.05	2334.27	2345.41	1684.81	1029.77	2339.84	2.2722	1.18409	1.42429e-61	2.28557e-60
BRK1	1931.92	2015.8	4417.87	4539.39	3226.25	1973.86	4478.63	2.26897	1.18204	5.97624e-83	1.44058e-81
CEP85	628.958	584.436	1394.9	1355.92	991.055	606.697	1375.41	2.26705	1.18082	1.72093e-44	1.87318e-43
RIN1	81.2698	75.4111	188.683	166.456	127.955	78.3404	177.569	2.26664	1.18055	5.30201e-09	1.45227e-08
FUNDC2	711.994	675.074	1602.45	1539.72	1132.31	693.534	1571.09	2.26533	1.17972	2.96957e-48	3.56381e-47
NSMF	350.697	354.577	766.86	829.968	575.525	352.637	798.414	2.26412	1.17895	2.48313e-30	1.80421e-29
EP300	266.777	253.787	587.612	590.687	424.716	260.282	589.15	2.2635	1.17856	5.86879e-24	3.41753e-23
GPATCH2L	925.769	904.933	2083.6	2059.89	1493.55	915.351	2071.74	2.26333	1.17845	6.14007e-57	9.11115e-56
N4BP1	444.334	408.96	942.066	988.332	695.923	426.647	965.199	2.26229	1.17778	5.27254e-35	4.3904e-34
FAM46C	264.127	254.512	566.048	606.871	422.889	259.32	586.459	2.26153	1.1773	5.68509e-24	3.31567e-23
DOT1L	137.805	166.049	327.499	359.499	247.713	151.927	343.499	2.26094	1.17692	2.4766e-15	9.75101e-15
C19orf66	22.9676	30.4545	68.7344	52.0175	43.5435	26.711	60.3759	2.26034	1.17654	0.000876982	0.00152684
ZNF823	398.399	358.203	853.115	856.554	616.568	378.301	854.835	2.25967	1.17611	7.11846e-32	5.41379e-31
PARP12	114.838	115.292	241.244	278.582	187.489	115.065	259.913	2.25884	1.17558	1.87233e-12	6.38491e-12
EEF2	42732	43392.5	97350.8	97182.5	70164.5	43062.3	97266.7	2.25874	1.17552	6.82426e-132	2.9712e-130
FMR1	905.452	870.128	2114.59	1894.59	1446.19	887.79	2004.59	2.25796	1.17502	4.96915e-24	2.90721e-23
NFIL3	565.355	561.957	1273.61	1271.54	918.115	563.656	1272.57	2.25771	1.17486	9.65636e-42	9.74572e-41
KANSL1	299.462	308.895	679.258	693.566	495.295	304.178	686.412	2.25661	1.17416	1.19458e-26	7.6591e-26
ZNF550	195.224	179.826	431.275	414.984	305.327	187.525	423.129	2.25638	1.17401	2.86111e-18	1.29906e-17
PHC2	376.315	391.557	814.031	917.819	624.931	383.936	865.925	2.25539	1.17338	7.58548e-21	3.88544e-20
TRIM21	51.2353	68.8851	138.817	131.778	97.6786	60.0602	135.297	2.25269	1.17165	5.28464e-07	1.24528e-06
MEAF6	780.897	807.043	1800.57	1773.22	1290.43	793.97	1786.89	2.25058	1.1703	2.91361e-51	3.77058e-50
PTPN21	209.358	208.106	444.752	494.744	339.24	208.732	469.748	2.25049	1.17024	6.0876e-20	2.99003e-19
CHMP4C	230.559	229.134	535.05	499.368	373.528	229.846	517.209	2.25024	1.17008	4.07594e-21	2.12164e-20
SLC25A36	1473.46	1406.71	3324.86	3155.73	2340.19	1440.08	3240.29	2.25008	1.16997	8.01249e-71	1.52809e-69
ANXA3	848.916	928.136	1998.69	1998.63	1443.59	888.526	1998.66	2.24941	1.16955	1.61682e-54	2.26173e-53
CASC3	401.932	421.287	892.199	959.433	668.713	411.609	925.816	2.24926	1.16945	2.9957e-33	2.35979e-32
DDX6	4310.83	4156.31	9966.49	9077.63	6877.81	4233.57	9522.06	2.24918	1.1694	2.95459e-32	2.2701e-31
PFKM	643.975	647.52	1497.33	1402.16	1047.75	645.747	1449.75	2.24507	1.16676	1.36422e-44	1.4878e-43
MYLIP	860.4	796.167	1921.87	1794.02	1343.11	828.283	1857.95	2.24313	1.16551	2.6449e-48	3.17756e-47
LATS2	333.03	371.98	776.294	804.537	571.46	352.505	790.416	2.24228	1.16497	4.1779e-29	2.91131e-28
PLEKHM3	78.6197	53.6579	142.86	153.741	107.219	66.1388	148.3	2.24226	1.16495	5.36298e-08	1.36542e-07
JAG2	382.498	369.079	842.333	842.683	609.148	375.789	842.508	2.24197	1.16477	8.08782e-31	5.95741e-30
PSMA1	879.834	852	1965	1917.71	1403.63	865.917	1941.35	2.24196	1.16476	1.04389e-53	1.43525e-52
EGR1	34.4513	56.5583	92.9936	110.971	73.7435	45.5048	101.982	2.24113	1.16422	8.36203e-05	0.000162145
CCDC112	333.03	357.477	816.726	730.557	559.447	345.253	773.641	2.24079	1.16401	7.96239e-22	4.29594e-21
HPSE	50.352	43.5064	113.21	97.0993	76.0418	46.9292	105.154	2.24071	1.16395	7.42563e-06	1.58771e-05
CKB	490.269	534.403	1160.4	1135.14	830.052	512.336	1147.77	2.24026	1.16367	7.46455e-38	6.81148e-37
BCAR1	586.556	621.416	1289.78	1416.03	978.446	603.986	1352.91	2.23996	1.16347	3.05062e-31	2.26637e-30
GPX3	46.8185	54.383	113.21	113.282	81.9234	50.6007	113.246	2.23803	1.16223	3.93268e-06	8.61126e-06
ELOVL4	55.6522	51.4825	115.905	123.686	86.6814	53.5674	119.796	2.23635	1.16115	1.48156e-06	3.37368e-06
TSC1	678.426	634.468	1447.47	1485.39	1061.44	656.447	1466.43	2.23388	1.15955	3.03444e-45	3.395e-44
CLDN4	3286.13	3305.76	6889.61	7834.99	5329.12	3295.94	7362.3	2.23375	1.15947	1.90065e-18	8.70363e-18
POLG	763.23	672.174	1659.06	1546.65	1160.28	717.702	1602.86	2.23332	1.15919	1.72329e-35	1.46096e-34
ISCA1	692.56	767.888	1704.88	1555.9	1180.31	730.224	1630.39	2.23273	1.15881	3.27957e-27	2.14557e-26
EPAS1	62.7191	44.9566	105.123	135.245	87.0111	53.8378	120.184	2.23234	1.15856	8.18234e-05	0.000158716
ORAI3	145.756	123.993	258.765	343.315	217.957	134.874	301.04	2.232	1.15834	8.41328e-05	0.000163111
TAPT1	423.133	400.259	943.413	893.545	665.087	411.696	918.479	2.23096	1.15767	2.29375e-32	1.76962e-31
CPNE7	28.2678	30.4545	59.3003	71.6685	47.4228	29.3611	65.4844	2.23031	1.15724	0.000379283	0.000685185
FSTL4	39.7515	43.5064	94.3413	91.3196	67.2297	41.629	92.8304	2.22995	1.15701	3.0201e-05	6.10928e-05
MZF1	359.531	321.947	777.642	739.804	549.731	340.739	758.723	2.2267	1.15491	3.75677e-28	2.53604e-27
JUP	1064.46	986.145	2122.68	2439.04	1653.08	1025.3	2280.86	2.22458	1.15353	3.11871e-15	1.22277e-14
SDCBP	1323.28	1241.38	2997.36	2707.22	2067.31	1282.33	2852.29	2.2243	1.15335	8.09933e-26	5.04043e-25
ZNF286B	67.1359	71.0604	169.814	137.557	111.392	69.0982	153.686	2.22417	1.15326	2.22901e-07	5.41373e-07
ARRB2	154.589	152.272	331.542	350.251	247.164	153.431	340.897	2.22183	1.15175	5.94892e-15	2.30508e-14
CA5B	185.507	190.703	420.493	414.984	302.922	188.105	417.738	2.22077	1.15106	2.09466e-17	9.11636e-17
SLC25A4	171.373	171.85	412.406	349.095	276.181	171.612	380.751	2.21868	1.1497	3.72315e-11	1.16854e-10
NRARP	636.025	650.42	1398.95	1454.18	1034.89	643.222	1426.56	2.21784	1.14915	1.86947e-43	1.97925e-42
BFSP1	68.0193	76.8613	161.728	159.52	116.532	72.4403	160.624	2.21733	1.14882	6.02171e-08	1.52175e-07
RNF113A	504.403	477.12	1093.01	1083.12	789.413	490.761	1088.07	2.2171	1.14867	3.04621e-36	2.63825e-35
ZFR	2071.5	2111.51	4757.5	4510.49	3362.75	2091.5	4634	2.21563	1.14772	3.84735e-79	8.60903e-78
TMEM38A	90.9869	107.316	219.681	219.629	159.403	99.1513	219.655	2.21535	1.14754	3.53433e-10	1.05504e-09
KIAA1804	231.442	237.835	543.137	495.9	377.078	234.639	519.518	2.21412	1.14673	2.08724e-20	1.0481e-19
NEU1	906.335	890.431	2005.43	1969.73	1442.98	898.383	1987.58	2.2124	1.14561	7.01179e-53	9.39898e-52
SNRNP48	431.083	461.168	997.323	975.617	716.298	446.125	986.47	2.21119	1.14483	3.5603e-33	2.79475e-32
OAZ2	97.1704	96.4391	229.115	198.822	155.387	96.8048	213.969	2.21031	1.14425	6.29794e-10	1.84087e-09
ZNF143	214.658	239.285	525.616	477.405	364.241	226.972	501.51	2.20957	1.14377	1.33864e-19	6.47864e-19
PGAP1	143.989	130.519	338.281	268.179	220.242	137.254	303.23	2.20926	1.14356	3.38595e-06	7.45187e-06
ARRDC4	2092.7	2031.75	4677.98	4433.04	3308.87	2062.22	4555.51	2.20903	1.14341	1.78455e-78	3.96947e-77
ZNF628	45.0517	47.1319	98.3845	105.191	73.9398	46.0918	101.788	2.20837	1.14298	1.31329e-05	2.75381e-05
BTG1	636.908	627.217	1339.65	1451.87	1013.91	632.062	1395.76	2.20826	1.14291	8.18821e-43	8.47725e-42
KPNA5	266.777	269.014	606.48	575.66	429.483	267.896	591.07	2.20634	1.14166	1.47678e-22	8.18792e-22
ZBTB25	294.161	297.294	696.778	608.026	474.065	295.727	652.402	2.20609	1.14149	7.93662e-16	3.19656e-15
MMEL1	31.8012	34.08	61.9957	83.228	52.7762	32.9406	72.6118	2.20433	1.14034	0.000197579	0.000367633
ARRDC2	371.898	341.525	799.206	773.326	571.489	356.711	786.266	2.20421	1.14026	2.63012e-28	1.78299e-27
CCDC9	70.6694	79.0366	149.598	180.327	119.908	74.853	164.963	2.20382	1.14001	3.35677e-08	8.67218e-08
FAM84A	143.106	150.822	318.065	329.444	235.359	146.964	323.755	2.20295	1.13944	5.46661e-14	2.01796e-13
PABPC4	689.91	680.875	1533.72	1485.39	1097.47	685.392	1509.55	2.20247	1.13912	3.42606e-44	3.70404e-43
KAT5	535.321	546.005	1215.66	1164.04	865.254	540.663	1189.85	2.20072	1.13797	1.59591e-37	1.44223e-36
ZBTB43	501.753	543.83	1184.66	1112.02	835.565	522.791	1148.34	2.19655	1.13524	3.61328e-36	3.11736e-35
C11orf84	227.909	253.787	497.314	560.633	384.911	240.848	528.973	2.19629	1.13507	1.27562e-17	5.61703e-17
DPY19L1	481.435	503.949	1103.79	1058.84	787.006	492.692	1081.32	2.19472	1.13403	7.73019e-35	6.39891e-34
CRAMP1L	181.09	206.655	412.406	438.103	309.564	193.873	425.255	2.19347	1.13322	3.35046e-17	1.43867e-16
AKR1C1	60.9524	49.3072	122.644	119.062	87.9914	55.1298	120.853	2.19215	1.13235	2.14359e-06	4.81387e-06
INO80D	359.531	326.298	757.426	745.584	547.21	342.914	751.505	2.19152	1.13193	4.00055e-27	2.61572e-26
PHLDB1	204.058	224.783	446.1	492.432	341.843	214.42	469.266	2.18853	1.12996	1.15172e-18	5.31961e-18
AMZ1	257.943	261.763	582.221	554.853	414.195	259.853	568.537	2.18791	1.12956	1.64542e-21	8.76387e-21
CLDN3	1178.41	1216	2477.13	2760.39	1907.99	1197.21	2618.76	2.18739	1.12921	5.44057e-24	3.17475e-23
SSH1	221.725	227.683	490.575	492.432	358.104	224.704	491.503	2.18733	1.12917	2.89027e-19	1.37511e-18
ZBTB39	204.941	228.408	469.011	478.561	345.23	216.675	473.786	2.18662	1.1287	1.37317e-18	6.31907e-18
CCDC102A	54.7688	55.8332	122.644	119.062	88.077	55.301	120.853	2.18537	1.12788	3.05936e-06	6.7596e-06
SGTB	77.7363	78.3115	168.467	172.236	124.188	78.0239	170.351	2.18332	1.12652	3.27846e-08	8.48352e-08
CLDN15	87.4534	88.463	185.987	197.666	139.892	87.9582	191.827	2.18089	1.12491	4.81668e-09	1.3245e-08
YTHDC2	447.867	451.016	1018.89	940.938	714.677	449.442	979.912	2.18029	1.12452	5.03273e-32	3.851e-31
UBAP2L	732.312	660.572	1429.95	1606.76	1107.4	696.442	1518.35	2.18016	1.12443	1.24864e-18	5.75542e-18
SARAF	1566.21	1625.69	3602.49	3349.93	2536.08	1595.95	3476.21	2.17814	1.1231	5.48001e-48	6.54165e-47
PARP9	242.043	234.209	522.921	514.395	378.392	238.126	518.658	2.17808	1.12306	5.35504e-20	2.64103e-19
C6orf132	82.1532	94.2638	172.51	211.538	140.116	88.2085	192.024	2.17693	1.1223	2.59261e-07	6.26431e-07
RAB29	516.77	519.901	1160.4	1094.68	822.937	518.336	1127.54	2.17531	1.12122	2.93123e-35	2.46087e-34
FZD5	212.892	229.134	469.011	492.432	350.867	221.013	480.722	2.17509	1.12107	1.00013e-18	4.6385e-18
PTPN23	28.2678	38.4306	84.9072	60.1091	52.9287	33.3492	72.5081	2.17421	1.12049	0.00504452	0.00794742
STXBP1	26.501	36.2553	56.6048	79.7601	49.7803	31.3782	68.1825	2.17293	1.11964	0.00333968	0.00539191
TRIM36	222.609	246.536	517.53	501.68	372.088	234.572	509.605	2.17248	1.11935	2.4873e-19	1.18792e-18
ADPRM	67.1359	98.6145	173.858	186.107	131.429	82.8752	179.982	2.17173	1.11884	2.92332e-08	7.59428e-08
TPM2	31.8012	34.8051	57.9525	86.6958	52.8137	33.3032	72.3242	2.17169	1.11882	0.00608363	0.0094742
NFAT5	330.379	321.222	671.171	743.272	516.511	325.801	707.222	2.17072	1.11817	1.42091e-25	8.76984e-25
TNFRSF12A	1831.22	1956.34	3981.2	4237.69	3001.61	1893.78	4109.45	2.16997	1.11768	1.57395e-55	2.26379e-54
SPESP1	40.6349	49.3072	111.862	83.228	71.258	44.9711	97.5449	2.16906	1.11707	0.000626945	0.00110574
SEMA4F	57.4189	50.0323	109.166	123.686	85.0759	53.7256	116.426	2.16705	1.11573	3.79935e-06	8.33882e-06
PSMC6	2087.4	2023.77	4589.03	4317.45	3254.41	2055.58	4453.24	2.16641	1.11531	2.43962e-67	4.32243e-66
KIAA0895L	183.74	192.878	386.799	427.699	297.779	188.309	407.249	2.16266	1.11281	2.36062e-16	9.76319e-16
AAED1	168.723	157.348	316.717	388.397	257.796	163.036	352.557	2.16246	1.11267	8.85093e-08	2.20841e-07
DSTYK	767.646	677.249	1587.63	1536.25	1142.19	722.448	1561.94	2.16201	1.11237	7.35699e-44	7.87058e-43
RASIP1	37.1014	29.0043	70.0821	72.8245	52.2531	33.0528	71.4533	2.16179	1.11223	0.000295534	0.00053953
PI4K2A	257.06	218.982	504.052	523.643	375.934	238.021	513.847	2.15883	1.11025	7.32834e-20	3.5791e-19
E2F6	588.323	585.886	1301.91	1232.24	927.089	587.104	1267.07	2.15817	1.10981	1.42934e-37	1.29482e-36
ALDH3B1	69.786	66.7098	119.948	174.548	107.748	68.2479	147.248	2.15754	1.10939	0.00302899	0.00492468
OVOL2	157.239	185.627	366.583	372.214	270.416	171.433	369.399	2.15477	1.10753	1.05614e-14	4.05178e-14
ASB13	411.649	462.618	952.847	929.379	689.123	437.134	941.113	2.15292	1.10629	3.88007e-30	2.80108e-29
NELFA	178.44	176.201	361.193	402.268	279.526	177.321	381.73	2.15277	1.10619	1.73526e-15	6.87556e-15
GATA6	118.371	113.117	250.678	247.372	182.385	115.744	249.025	2.15152	1.10536	7.55268e-11	2.33331e-10
MEGF11	38.8682	37.7055	92.9936	71.6685	60.309	38.2869	82.3311	2.15037	1.10459	0.000178826	0.000333791
PHLDB3	232.326	252.337	483.836	558.321	381.705	242.331	521.079	2.15027	1.10452	2.29486e-13	8.22006e-13
ARID1A	229.676	246.536	512.139	510.927	374.819	238.106	511.533	2.14834	1.10322	4.57637e-19	2.1554e-18
YBX3	696.094	736.708	1501.37	1573.24	1126.85	716.401	1537.31	2.14588	1.10157	2.54813e-42	2.60447e-41
FZD1	356.881	361.828	756.078	786.042	565.207	359.354	771.06	2.14568	1.10144	2.50856e-26	1.58664e-25
PDK3	396.632	415.486	822.117	920.131	638.592	406.059	871.124	2.14531	1.10119	3.14609e-21	1.65141e-20
ABCB6	128.972	113.842	239.897	280.894	190.901	121.407	260.395	2.14482	1.10086	6.48547e-11	2.01247e-10
PML	100.704	94.9889	208.899	210.382	153.743	97.8464	209.64	2.14254	1.09932	2.11416e-09	5.97144e-09
BCL3	66.2526	79.7617	150.946	161.832	114.698	73.0071	156.389	2.14211	1.09903	2.47932e-07	6.0009e-07
ZBTB34	437.267	385.757	867.94	894.701	646.416	411.512	881.32	2.14167	1.09873	2.5812e-29	1.81217e-28
MYH9	2181.03	2039	4525.69	4508.18	3313.48	2110.02	4516.93	2.14071	1.09809	1.86197e-73	3.74831e-72
BTN2A1	176.674	200.129	388.147	418.452	295.85	188.401	403.299	2.14064	1.09804	9.87734e-16	3.95551e-15
UBALD1	196.991	184.177	371.974	442.726	298.967	190.584	407.35	2.13738	1.09584	7.01234e-10	2.04543e-09
PTPN12	386.915	361.828	863.897	736.336	587.244	374.372	800.117	2.13723	1.09574	5.53586e-11	1.72399e-10
KMT2D	234.092	221.883	489.227	484.34	357.386	227.987	486.784	2.13513	1.09433	2.60757e-18	1.18538e-17
CRISPLD2	118.371	99.3396	219.681	245.06	170.613	108.855	232.37	2.13467	1.09401	2.30635e-10	6.95497e-10
ABCD1	55.6522	56.5583	114.557	124.842	87.9024	56.1052	119.7	2.13348	1.09321	5.19269e-06	1.12475e-05
EXOC5	2003.48	1917.91	4293.88	4071.23	3071.62	1960.69	4182.56	2.1332	1.09302	4.55116e-70	8.50635e-69
NKIRAS1	138.689	148.647	318.065	294.766	225.042	143.668	306.415	2.13281	1.09275	2.2209e-12	7.53699e-12
HBP1	1083.89	1138.42	2456.92	2281.83	1740.26	1111.15	2369.38	2.13235	1.09245	4.7979e-43	5.01347e-42
MYO1B	1860.37	1848.3	4093.07	3814.61	2904.09	1854.33	3953.84	2.13222	1.09235	9.04099e-52	1.17953e-50
PKD1	906.335	889.705	1854.48	1974.35	1406.22	898.02	1914.42	2.13182	1.09208	4.12368e-48	4.92779e-47
FHOD1	84.8033	100.79	204.855	190.731	145.295	92.7965	197.793	2.13147	1.09185	1.25801e-08	3.36218e-08
DTX3	264.127	237.11	497.314	571.036	392.397	250.618	534.175	2.13143	1.09182	1.43375e-13	5.1936e-13
CDKN1A	2113.02	2073.08	4293.88	4624.93	3276.23	2093.05	4459.4	2.13058	1.09125	5.45202e-47	6.34637e-46
SCPEP1	403.699	422.737	917.806	842.683	646.731	413.218	880.245	2.13022	1.091	4.65854e-28	3.12975e-27
PHLDA2	75.0862	80.4868	150.946	180.327	121.712	77.7865	165.637	2.12938	1.09043	9.43451e-08	2.34828e-07
SETD7	2573.25	2595.16	5551.31	5438.72	4039.61	2584.2	5495.01	2.12639	1.0884	7.86824e-77	1.70297e-75
HYPK	37.1014	44.9566	79.5163	94.7874	64.0904	41.029	87.1518	2.12415	1.08689	0.000112353	0.000214526
ABRACL	495.569	517.726	1078.19	1072.72	791.049	506.648	1075.45	2.12268	1.08589	2.02367e-32	1.56448e-31
GTF2IRD2	46.8185	55.8332	109.166	108.659	80.1192	51.3258	108.913	2.12198	1.08541	2.02824e-05	4.17657e-05
MGEA5	2749.04	2626.33	5835.69	5557.78	4192.21	2687.69	5696.73	2.11957	1.08377	2.44702e-77	5.34773e-76
PRKD2	128.972	149.372	278.981	310.949	217.068	139.172	294.965	2.11943	1.08368	5.15658e-12	1.71575e-11
SAMD4B	265.894	243.636	513.486	566.412	397.357	254.765	539.949	2.1194	1.08366	7.18122e-20	3.5103e-19
MC1R	187.274	205.93	436.666	396.489	306.59	196.602	416.577	2.11889	1.08331	1.53532e-15	6.09839e-15
RAP2B	1802.07	1798.26	3854.52	3767.22	2805.52	1800.17	3810.87	2.11695	1.08199	3.61535e-66	6.20019e-65
SNIP1	257.06	253.787	529.659	551.385	397.973	255.424	540.522	2.11618	1.08146	1.52444e-19	7.35254e-19
SPTAN1	3779.05	3547.95	7873.46	7618.83	5704.82	3663.5	7746.14	2.11441	1.08026	1.25101e-84	3.10212e-83
DNAJA1	1497.31	1495.17	3179.3	3147.64	2329.85	1496.24	3163.47	2.11428	1.08017	8.12084e-61	1.2812e-59
RHOB	1977.86	2004.92	4122.72	4297.8	3100.82	1991.39	4210.26	2.11423	1.08013	3.61297e-69	6.63145e-68
RPL22L1	656.342	656.946	1429.95	1345.52	1022.19	656.644	1387.73	2.11337	1.07955	5.13363e-38	4.72285e-37
RNF114	2661.59	2785.13	5806.03	5704.58	4239.33	2723.36	5755.31	2.11331	1.07951	1.35607e-76	2.91256e-75
SEC61G	918.702	803.418	1788.44	1850.67	1340.31	861.06	1819.55	2.11316	1.0794	3.65635e-46	4.18246e-45
PCDHB9	50.352	46.4068	95.6891	108.659	75.2766	48.3794	102.174	2.11193	1.07856	2.65638e-05	5.40857e-05
TRIM28	3019.35	3179.59	6396.34	6687.14	4820.6	3099.47	6541.74	2.1106	1.07765	4.43258e-80	1.01822e-78
THAP3	187.274	168.95	384.104	367.59	276.979	178.112	375.847	2.11017	1.07736	1.45232e-14	5.52641e-14
VRK1	719.061	737.433	1531.03	1542.03	1132.39	728.247	1536.53	2.1099	1.07717	1.17572e-40	1.14942e-39
PXN	451.401	440.865	885.461	996.424	693.537	446.133	940.942	2.10911	1.07663	1.6797e-19	8.08745e-19
COL16A1	30.0345	20.303	55.2571	50.8615	39.114	25.1687	53.0593	2.10814	1.07597	0.00246777	0.00405626
KEAP1	1272.93	1214.55	2597.08	2645.96	1932.63	1243.74	2621.52	2.10777	1.07571	1.53427e-55	2.21238e-54
BTG2	658.992	633.743	1304.61	1417.19	1003.63	646.368	1360.9	2.10545	1.07413	1.98374e-36	1.73276e-35
NPC1	442.567	423.462	901.634	920.131	671.949	433.015	910.882	2.10358	1.07285	1.34369e-28	9.19788e-28
KLHL28	454.051	374.88	871.983	871.582	643.124	414.465	871.783	2.10339	1.07272	4.69356e-28	3.15139e-27
REL	166.073	164.599	342.324	352.563	256.39	165.336	347.444	2.10144	1.07138	1.5053e-13	5.44926e-13
SPRYD7	169.607	184.177	380.061	362.966	274.203	176.892	371.514	2.10023	1.07055	5.02072e-14	1.85763e-13
ZNF317	350.697	326.298	727.776	693.566	524.584	338.497	710.671	2.09949	1.07004	1.36457e-23	7.82049e-23
XPC	1068.87	1114.49	2378.75	2202.07	1691.05	1091.68	2290.41	2.09806	1.06905	1.67607e-39	1.59553e-38
SLK	1468.16	1447.31	3145.61	2969.62	2257.67	1457.73	3057.61	2.09751	1.06868	1.87123e-58	2.83282e-57
FAM167A	39.7515	43.5064	88.9504	85.5398	64.437	41.629	87.2451	2.09578	1.06749	0.000160983	0.00030194
PATL1	99.8205	118.192	226.419	230.033	168.616	109.006	228.226	2.09369	1.06605	1.99065e-09	5.63392e-09
HSP90AB1	4920.36	5062.69	10365.4	10535.3	7720.93	4991.52	10450.3	2.09362	1.066	2.01626e-88	5.37972e-87
CABLES2	237.626	248.711	475.75	542.138	376.056	243.169	508.944	2.09297	1.06555	1.10648e-15	4.42e-15
RC3H1	893.085	862.876	1873.35	1800.96	1357.57	877.981	1837.15	2.09248	1.06521	1.68598e-44	1.83692e-43
PEX3	242.043	255.963	513.486	528.266	384.939	249.003	520.876	2.09185	1.06478	2.27439e-18	1.0377e-17
FLVCR1	166.956	191.428	384.104	365.278	276.942	179.192	374.691	2.091	1.06419	6.57732e-14	2.4129e-13
WRNIP1	1424.87	1370.45	2890.89	2953.44	2159.91	1397.66	2922.16	2.09075	1.06402	1.76366e-57	2.63446e-56
B9D2	50.352	53.6579	106.471	110.971	80.3628	52.0049	108.721	2.09059	1.06391	2.40035e-05	4.91312e-05
WBP4	361.297	358.203	772.251	731.712	555.866	359.75	751.982	2.09029	1.0637	3.39808e-24	2.00056e-23
ZNF222	93.637	81.2119	171.162	194.199	135.052	87.4244	182.68	2.08958	1.06321	3.37962e-08	8.72317e-08
CLK1	1314.45	1335.65	2769.59	2767.33	2046.75	1325.05	2768.46	2.08933	1.06304	2.13005e-55	3.048e-54
ACAP1	75.9696	70.3353	149.598	156.052	112.989	73.1525	152.825	2.08914	1.06291	5.1272e-07	1.20894e-06
UFD1L	676.66	673.624	1440.73	1375.57	1041.65	675.142	1408.15	2.08571	1.06054	2.54309e-37	2.27985e-36
SLC9A1	96.2871	89.9132	192.726	195.355	143.57	93.1001	194.04	2.08421	1.0595	2.13849e-08	5.62306e-08
PDLIM7	276.494	263.939	540.441	584.908	416.445	270.216	562.674	2.08231	1.05819	1.23599e-19	5.98959e-19
GPR87	67.1359	52.9328	123.991	125.998	92.5145	60.0343	124.995	2.08205	1.05801	4.87371e-06	1.05708e-05
FRMD4B	59.1856	38.4306	95.6891	107.503	75.202	48.8081	101.596	2.08154	1.05765	2.69904e-05	5.48848e-05
GNA13	3901.83	3996.79	8397.73	8043.06	6084.85	3949.31	8220.39	2.08148	1.05761	9.06732e-82	2.13529e-80
RORA	75.0862	72.5106	152.294	154.896	113.697	73.7984	153.595	2.08128	1.05747	5.98485e-07	1.4038e-06
CHERP	61.8357	47.857	109.166	119.062	84.4803	54.8464	114.114	2.08062	1.05701	1.12341e-05	2.36848e-05
PJA1	128.088	153.723	300.545	285.518	216.968	140.905	293.031	2.07963	1.05633	2.99413e-11	9.46342e-11
PRR7	222.609	239.285	446.1	514.395	355.597	230.947	480.247	2.07947	1.05622	6.90315e-13	2.41643e-12
RABGGTB	888.668	936.112	1940.74	1852.98	1404.62	912.39	1896.86	2.079	1.05589	3.33736e-44	3.61161e-43
MAP6D1	67.1359	52.9328	137.469	112.127	92.416	60.0343	124.798	2.07877	1.05573	7.5702e-06	1.61789e-05
CLU	1865.67	1985.34	3806	4193.76	2962.69	1925.51	3999.88	2.07731	1.05472	6.39281e-25	3.85456e-24
CLCN6	75.9696	65.2596	152.294	141.025	108.637	70.6146	146.66	2.0769	1.05443	1.10537e-06	2.53762e-06
G6PD	1688.12	1734.45	3609.23	3497.89	2632.42	1711.28	3553.56	2.07654	1.05418	5.09333e-61	8.08099e-60
PRRT2	37.1014	43.5064	87.6027	79.7601	61.9927	40.3039	83.6814	2.07626	1.05399	0.000285909	0.000522638
MPI	483.202	517.001	975.759	1096.99	768.238	500.101	1036.37	2.07233	1.05125	7.25658e-18	3.23337e-17
TRIM25	753.513	755.561	1553.94	1573.24	1159.06	754.537	1563.59	2.07225	1.0512	1.52727e-39	1.45512e-38
ARL8A	524.72	528.602	1137.49	1044.97	808.946	526.661	1091.23	2.07198	1.05101	8.14705e-31	5.9971e-30
RNMT	420.483	412.585	886.808	839.215	639.773	416.534	863.012	2.07189	1.05095	2.86322e-26	1.80892e-25
ENC1	362.181	337.9	703.517	746.74	537.584	350.04	725.128	2.07156	1.05072	1.49706e-23	8.5711e-23
GPATCH3	60.9524	79.7617	146.903	144.493	108.027	70.357	145.698	2.07084	1.05021	2.08934e-06	4.69672e-06
MRGBP	943.437	1049.23	2076.86	2049.49	1529.75	996.333	2063.17	2.07077	1.05017	7.22639e-46	8.21599e-45
UBR4	1080.36	1064.46	2156.37	2280.68	1645.47	1072.41	2218.53	2.06873	1.04875	1.05875e-48	1.28711e-47
IQCG	80.3864	81.2119	163.076	171.08	123.938	80.7992	167.078	2.06781	1.04811	2.5289e-07	6.11564e-07
TES	1415.15	1405.98	2974.45	2858.65	2163.56	1410.57	2916.55	2.06764	1.04799	2.82594e-55	4.03352e-54
SORL1	64.4858	55.1081	128.035	119.062	91.6727	59.797	123.548	2.06613	1.04693	8.28262e-06	1.76377e-05
CCDC94	243.809	264.664	501.357	549.073	389.726	254.237	525.215	2.06585	1.04674	4.44325e-18	1.99964e-17
FOXN2	712.878	714.23	1545.85	1402.16	1093.78	713.554	1474	2.06572	1.04665	3.4183e-26	2.15355e-25
CCDC47	3961.02	3852.49	8624.15	7507.86	5986.38	3906.75	8066	2.06463	1.04588	1.47729e-13	5.34956e-13
STX12	718.178	745.409	1509.46	1511.97	1121.26	731.794	1510.72	2.0644	1.04573	3.67347e-38	3.39623e-37
AXIN2	33.568	30.4545	75.4731	56.6412	49.0342	32.0112	66.0572	2.06356	1.04514	0.00135711	0.00231011
ALAS1	284.444	251.612	535.05	571.036	410.536	268.028	553.043	2.06338	1.04501	4.12553e-19	1.94878e-18
JUNB	2667.77	2572.68	5163.17	5642.16	4011.44	2620.22	5402.66	2.06191	1.04398	8.02877e-31	5.91779e-30
MVD	480.552	454.642	971.716	955.966	715.719	467.597	963.841	2.06126	1.04353	2.38269e-28	1.61721e-27
B3GALNT2	294.161	335.724	656.346	641.549	481.945	314.943	648.947	2.06052	1.04301	9.54043e-21	4.86462e-20
CEBPD	380.731	351.677	739.906	768.703	560.254	366.204	754.304	2.05979	1.0425	6.55565e-24	3.8096e-23
KIF1B	748.212	706.979	1532.37	1464.58	1113.04	727.595	1498.48	2.05949	1.04229	6.48013e-38	5.92763e-37
PELP1	209.358	175.476	386.799	405.736	294.342	192.417	396.268	2.05942	1.04224	1.06448e-14	4.08239e-14
TPGS1	86.57	84.1123	154.989	196.51	130.546	85.3412	175.75	2.05938	1.04221	9.2635e-06	1.96519e-05
LYPD3	257.943	245.811	545.832	491.276	385.216	251.877	518.554	2.05876	1.04177	1.38061e-17	6.05798e-17
RBMXL1	218.192	228.408	481.141	438.103	341.461	223.3	459.622	2.05831	1.04146	7.28278e-16	2.94271e-15
EEF1A2	5827.58	6239.54	12374.9	12462.2	9226.06	6033.56	12418.6	2.05825	1.04142	3.96622e-87	1.03131e-85
TMEM63B	424.016	451.016	866.592	934.003	668.907	437.516	900.298	2.05775	1.04107	7.26861e-27	4.71683e-26
PRDX4	913.402	1067.36	2070.12	2005.56	1514.11	990.379	2037.84	2.05764	1.04099	7.68027e-36	6.57564e-35
CCDC159	97.1704	93.5387	173.858	218.473	145.76	95.3546	196.165	2.05722	1.0407	4.32234e-06	9.43323e-06
TFPI2	97.1704	116.017	222.376	216.162	162.931	106.594	219.269	2.05705	1.04058	9.21009e-09	2.48217e-08
FGD6	143.989	116.017	289.763	245.06	198.707	130.003	267.411	2.05696	1.04052	1.60314e-07	3.93105e-07
SOCS5	268.544	264.664	555.266	540.982	407.364	266.604	548.124	2.05595	1.0398	2.04713e-18	9.3706e-18
IER2	681.96	693.202	1402.99	1424.12	1050.57	687.581	1413.56	2.05584	1.03973	2.27956e-36	1.98807e-35
STK35	441.684	448.841	874.679	955.966	680.292	445.262	915.322	2.05569	1.03962	2.64959e-27	1.74052e-26
TBC1D20	408.116	395.183	793.815	856.554	613.417	401.649	825.185	2.05449	1.03878	2.18319e-25	1.33863e-24
PSAP	4527.26	4627.63	9258.93	9541.16	6988.74	4577.44	9400.04	2.05356	1.03813	2.02451e-82	4.83857e-81
GRPEL1	527.37	540.929	1133.44	1058.84	815.147	534.15	1096.14	2.05213	1.03712	3.13465e-30	2.27171e-29
TBX3	71.5528	113.842	187.335	193.043	141.443	92.6972	190.189	2.05172	1.03683	7.71924e-06	1.64848e-05
UIMC1	414.299	448.841	867.94	901.636	658.179	431.57	884.788	2.05016	1.03574	3.90034e-26	2.45449e-25
ZC3HAV1	704.927	641.719	1328.87	1431.06	1026.64	673.323	1379.96	2.04948	1.03526	4.82595e-33	3.77769e-32
NCOA5	309.179	317.597	642.869	641.549	477.798	313.388	642.209	2.04925	1.03509	1.30735e-20	6.62703e-20
RPAP1	126.322	104.415	260.113	212.694	175.886	115.368	236.403	2.04911	1.035	3.56631e-06	7.83806e-06
STX2	112.188	147.197	257.417	273.959	197.69	129.692	265.688	2.0486	1.03464	3.96189e-10	1.17922e-09
CSGALNACT2	168.723	183.452	389.495	331.756	268.356	176.088	360.625	2.04799	1.03421	8.72339e-10	2.52551e-09
TMEM39B	77.7363	81.937	156.337	169.924	121.484	79.8367	163.13	2.0433	1.0309	5.04927e-07	1.19181e-06
SPATA18	128.972	130.519	273.59	256.62	197.425	129.745	265.105	2.04327	1.03088	3.62322e-10	1.081e-09
SGCB	96.2871	104.415	216.985	193.043	152.683	100.351	205.014	2.04296	1.03066	3.45051e-08	8.90207e-08
INTS7	310.062	311.796	646.912	623.054	472.956	310.929	634.983	2.04221	1.03013	3.11763e-20	1.55232e-19
MAP2K7	187.274	182.727	370.627	384.929	281.389	185	377.778	2.04204	1.03001	1.1424e-13	4.15026e-13
ZFP36	205.825	200.854	350.411	479.717	309.202	203.34	415.064	2.04123	1.02944	0.000823208	0.001437
PQLC2	113.954	93.5387	214.29	209.226	157.752	103.747	211.758	2.04111	1.02935	1.05179e-08	2.82515e-08
DARS	1424.87	1516.92	3130.78	2873.68	2236.56	1470.9	3002.23	2.04109	1.02934	6.28779e-29	4.35992e-28
ZNF746	340.98	328.473	679.258	686.631	508.835	334.727	682.944	2.0403	1.02878	1.47445e-21	7.86072e-21
KREMEN1	113.071	110.941	230.462	226.565	170.26	112.006	228.514	2.04019	1.0287	4.37787e-09	1.20886e-08
PSTK	71.5528	74.6859	153.642	144.493	111.093	73.1194	149.067	2.03868	1.02764	1.9926e-06	4.48846e-06
DENND4B	295.045	276.991	551.223	614.962	434.555	286.018	583.093	2.03866	1.02762	2.28443e-19	1.09196e-18
IMPA1	189.924	190.703	408.363	367.59	289.145	190.313	387.977	2.03862	1.02759	1.23994e-13	4.5017e-13
RNF44	134.272	147.922	287.067	287.83	214.273	141.097	287.449	2.03724	1.02662	9.10452e-11	2.80348e-10
RPS16	1469.92	1928.06	3105.18	3814.61	2579.44	1698.99	3459.9	2.03644	1.02605	3.04029e-05	6.1479e-05
DUSP9	24.7343	26.8289	47.1707	57.7972	39.1328	25.7816	52.4839	2.03571	1.02553	0.00413524	0.00659348
SLC25A30	245.576	274.815	547.18	512.083	394.914	260.196	529.631	2.03551	1.02539	3.22706e-17	1.38759e-16
FAXC	29.1511	31.9047	60.648	63.5769	46.3202	30.5279	62.1125	2.03461	1.02475	0.00201267	0.00334739
PDIA3	970.821	1052.85	2001.38	2115.38	1535.11	1011.84	2058.38	2.0343	1.02453	2.2015e-44	2.38701e-43
SEMA3B	674.893	601.113	1285.74	1309.68	967.857	638.003	1297.71	2.03402	1.02433	4.74826e-34	3.85384e-33
ARHGAP27	234.976	237.11	469.011	490.12	357.804	236.043	479.566	2.03169	1.02268	2.89102e-16	1.19086e-15
NFKBID	41.5183	39.1557	87.6027	76.2923	61.1422	40.337	81.9475	2.03157	1.0226	0.000414773	0.000744987
NFRKB	219.959	228.408	419.145	491.276	339.697	224.184	455.211	2.03053	1.02185	1.14835e-10	3.51818e-10
ZNF579	139.572	146.471	270.894	309.793	216.683	143.022	290.344	2.03007	1.02153	5.42695e-11	1.69242e-10
RTN4R	66.2526	82.6621	125.339	176.859	112.778	74.4573	151.099	2.02934	1.02101	0.00434052	0.00689379
ZNF282	543.271	544.555	1095.71	1108.55	823.021	543.913	1102.13	2.0263	1.01884	7.97734e-30	5.71489e-29
FIZ1	143.106	162.424	288.415	330.6	231.136	152.765	309.507	2.02604	1.01866	1.9851e-11	6.36014e-11
TRAFD1	1052.97	1042.7	2156.37	2088.79	1585.21	1047.84	2122.58	2.02568	1.0184	1.25842e-44	1.37508e-43
ZBED6	710.228	728.007	1455.55	1456.49	1087.57	719.117	1456.02	2.02473	1.01773	1.23355e-35	1.04974e-34
GLTSCR2	2749.92	2969.31	5668.57	5910.34	4324.54	2859.62	5789.45	2.02456	1.01761	3.57141e-69	6.56591e-68
MAPK7	35.3347	36.9804	78.1685	68.2007	54.6711	36.1576	73.1846	2.02405	1.01724	0.000964733	0.00167106
ZNF586	265.894	274.815	540.441	553.697	408.712	270.354	547.069	2.02353	1.01687	9.16544e-18	4.06136e-17
ING1	177.557	176.926	369.279	347.939	267.925	177.241	358.609	2.02328	1.0167	1.11297e-12	3.84557e-12
EXD2	511.47	541.654	1044.49	1085.43	795.762	526.562	1064.96	2.02248	1.01613	6.35688e-29	4.40511e-28
MNT	53.8854	61.634	106.471	127.154	87.2861	57.7597	116.812	2.02238	1.01606	2.37172e-05	4.85715e-05
EHMT2	800.331	759.186	1559.33	1592.89	1177.93	779.759	1576.11	2.02128	1.01527	1.02211e-37	9.28166e-37
LIMA1	303.878	270.465	572.787	587.219	433.587	287.172	580.003	2.01971	1.01415	8.42819e-19	3.92837e-18
PSD	31.8012	40.606	84.9072	61.265	54.6449	36.2036	73.0861	2.01875	1.01346	0.00518427	0.0081493
TNFRSF21	325.963	300.194	605.132	658.888	472.544	313.078	632.01	2.0187	1.01342	3.98776e-20	1.97507e-19
PTPN22	23.8509	29.0043	59.3003	47.3937	39.8873	26.4276	53.347	2.01861	1.01336	0.00578472	0.00904004
ZNF706	783.547	785.29	1575.5	1590.58	1183.73	784.419	1583.04	2.01811	1.013	2.18552e-37	1.96714e-36
NAP1L6	39.7515	34.8051	82.2117	68.2007	56.2423	37.2783	75.2062	2.01742	1.01251	0.000789214	0.0013798
GLS2	105.121	100.065	210.246	203.446	154.719	102.593	206.846	2.01619	1.01163	3.30784e-08	8.55561e-08
MAPK8IP1	267.66	257.413	522.921	535.202	395.799	262.537	529.061	2.01519	1.01092	2.79075e-17	1.20618e-16
SLC25A51	280.028	226.958	522.921	498.212	382.03	253.493	510.566	2.01412	1.01015	5.97259e-17	2.53649e-16
POLR2A	394.865	392.282	783.033	801.069	592.812	393.574	792.051	2.01246	1.00896	2.8587e-23	1.62427e-22
ATG14	545.038	509.75	1045.84	1076.18	794.203	527.394	1061.01	2.0118	1.00849	7.60573e-29	5.26079e-28
LIPT1	101.587	109.491	221.028	203.446	158.888	105.539	212.237	2.01098	1.0079	3.5101e-08	9.05163e-08
ZFP64	212.892	179.101	396.234	391.865	295.023	195.996	394.049	2.01049	1.00755	8.60644e-14	3.13273e-13
RHBDF2	73.3195	84.1123	168.467	147.961	118.465	78.7159	158.214	2.00993	1.00715	1.95597e-06	4.4075e-06
TRIP10	127.205	142.121	283.024	257.775	202.531	134.663	270.4	2.00798	1.00574	8.07615e-10	2.34478e-09
ERO1LB	26.501	28.2791	49.8661	60.1091	41.1888	27.3901	54.9876	2.00757	1.00545	0.00389065	0.00622648
TTC1	405.466	385.757	827.508	760.611	594.835	395.611	794.06	2.00717	1.00516	5.77107e-23	3.24457e-22
CCDC127	190.807	230.584	427.231	418.452	316.769	210.696	422.842	2.00688	1.00496	5.86668e-14	2.15784e-13
BEX2	192.574	175.476	351.758	386.085	276.473	184.025	368.922	2.00474	1.00341	4.59163e-13	1.62245e-12
TRIM32	290.628	284.242	570.091	581.44	431.6	287.435	575.765	2.00312	1.00225	3.77305e-18	1.70554e-17
TMEM11	294.161	306.72	609.175	594.155	451.053	300.441	601.665	2.00261	1.00188	1.5959e-18	7.32901e-18
PBRM1	702.277	704.078	1493.29	1322.4	1055.51	703.178	1407.84	2.00212	1.00153	2.39408e-16	9.89792e-16
ASUN	451.401	452.466	916.459	892.389	678.179	451.934	904.424	2.00123	1.00089	4.32146e-25	2.62111e-24
LMTK2	583.023	517.726	1129.4	1072.72	825.716	550.374	1101.06	2.00056	1.00041	4.62194e-29	3.21675e-28
AFMID	174.023	161.699	308.631	362.966	251.83	167.861	335.799	2.00046	1.00033	7.91321e-10	2.29985e-09
CNOT4	199.641	184.902	417.797	351.407	288.437	192.272	384.602	2.00031	1.00022	1.80881e-08	4.78417e-08
NEDD1	1771.15	1753.31	932.631	828.812	1321.48	1762.23	880.722	0.499777	-1.00064	2.99754e-38	2.77817e-37
PBX3	597.156	590.962	273.59	320.196	445.476	594.059	296.893	0.49977	-1.00066	1.87097e-17	8.15545e-17
CDC25B	727.895	735.258	347.715	382.617	548.371	731.576	365.166	0.49915	-1.00245	1.17583e-20	5.97381e-20
CCNB2	761.463	798.342	401.625	376.838	584.567	779.902	389.231	0.499077	-1.00267	4.09529e-22	2.23096e-21
TBCD	426.667	464.793	210.246	234.657	334.091	445.73	222.451	0.499072	-1.00268	3.08477e-14	1.15235e-13
FBXW4	488.502	482.196	249.331	234.657	363.671	485.349	241.994	0.498597	-1.00405	2.44133e-15	9.6189e-15
PCSK7	283.561	326.298	153.642	150.273	228.443	304.929	151.957	0.498335	-1.00481	8.76623e-11	2.70228e-10
ZNF708	429.317	406.785	206.203	210.382	313.172	418.051	208.292	0.498247	-1.00507	1.68477e-13	6.08718e-13
VPS8	1014.99	1010.8	516.182	492.432	758.6	1012.89	504.307	0.497887	-1.00611	1.18522e-26	7.60341e-26
CAB39L	249.11	241.46	140.164	104.035	183.692	245.285	122.1	0.497787	-1.0064	3.66453e-09	1.0189e-08
PACS2	1448.72	1620.61	722.385	804.537	1149.06	1534.67	763.461	0.497476	-1.0073	7.66694e-16	3.09238e-15
BTBD11	148.406	155.173	61.9957	89.0077	113.645	151.789	75.5017	0.497411	-1.00749	5.20134e-06	1.12641e-05
SLC52A2	651.042	678.699	342.324	319.041	497.777	664.871	330.682	0.497363	-1.00763	8.78382e-20	4.28064e-19
SLC25A10	341.863	353.127	169.814	175.703	260.127	347.495	172.759	0.497155	-1.00823	8.0806e-12	2.65796e-11
CORO1B	1999.94	1977.36	982.498	994.112	1488.48	1988.65	988.305	0.496972	-1.00876	4.61686e-41	4.55722e-40
HAUS7	73.3195	73.9608	35.0411	38.1461	55.1169	73.6402	36.5936	0.496924	-1.0089	0.00123993	0.00212221
YAP1	783.547	776.589	392.19	382.617	583.736	780.068	387.404	0.496628	-1.00976	3.85852e-22	2.10402e-21
NAIP	75.9696	97.8893	45.8229	40.458	65.035	86.9295	43.1405	0.49627	-1.0108	0.000305997	0.000558179
ACAD11	82.1532	86.2876	43.1275	40.458	63.0066	84.2204	41.7927	0.496231	-1.01092	0.000468772	0.000837289
FAM83A	159.89	164.599	75.4731	85.5398	121.375	162.244	80.5065	0.496205	-1.01099	1.79927e-06	4.0732e-06
C8orf82	893.085	966.567	448.795	473.937	695.596	929.826	461.366	0.496186	-1.01105	3.00103e-25	1.8311e-24
SLC39A9	2124.5	2226.8	1141.53	1017.23	1627.52	2175.65	1079.38	0.496119	-1.01124	2.85125e-42	2.909e-41
STON2	153.706	135.595	74.1253	69.3566	108.196	144.65	71.741	0.495961	-1.0117	6.11524e-06	1.3167e-05
GRAMD1C	72.4361	66.7098	37.7365	31.2105	52.0232	69.573	34.4735	0.495502	-1.01304	0.00148652	0.00251796
BACE2	271.194	267.564	144.207	122.53	201.374	269.379	133.369	0.495097	-1.01422	7.10823e-10	2.07125e-09
UGDH	11505	11527	5956.98	5444.5	8608.37	11516	5700.74	0.495028	-1.01442	1.91214e-82	4.57975e-81
ETFA	3255.21	3303.58	1633.45	1609.07	2450.33	3279.4	1621.26	0.494378	-1.01631	2.41153e-54	3.35672e-53
DPH2	246.46	261.763	114.557	136.401	189.795	254.111	125.479	0.493797	-1.01801	2.90353e-09	8.11933e-09
RBL2	1360.39	1428.46	694.083	679.695	1040.66	1394.42	686.889	0.492597	-1.02152	4.78637e-34	3.88197e-33
MIF4GD	272.961	244.361	125.339	129.466	193.032	258.661	127.402	0.492547	-1.02167	2.14073e-09	6.04496e-09
TBC1D1	617.474	610.539	326.151	278.582	458.187	614.007	302.367	0.492449	-1.02195	4.33158e-19	2.04354e-18
IRAK4	546.805	506.849	257.417	261.243	393.079	526.827	259.33	0.492249	-1.02254	1.41208e-16	5.90759e-16
SLC20A2	359.531	376.33	172.51	189.575	274.486	367.93	181.042	0.492056	-1.02311	1.38434e-12	4.76711e-12
LPIN2	474.368	395.908	218.333	209.226	324.459	435.138	213.779	0.491291	-1.02535	3.56408e-08	9.18452e-08
IGSF3	1551.19	1489.37	733.167	760.611	1133.58	1520.28	746.889	0.491284	-1.02537	1.18787e-35	1.01163e-34
FBXO25	256.177	228.408	119.948	117.906	180.61	242.293	118.927	0.490842	-1.02667	5.061e-09	1.38896e-08
SQRDL	140.455	142.121	64.6912	73.9804	105.312	141.288	69.3358	0.49074	-1.02697	6.23615e-06	1.34171e-05
C6orf120	1026.47	1027.48	502.705	505.147	765.45	1026.97	503.926	0.49069	-1.02712	1.06306e-27	7.09108e-27
DOLK	371.014	407.51	190.03	191.887	290.11	389.262	190.959	0.490566	-1.02748	2.03181e-13	7.30113e-13
CHRNA5	243.809	253.062	119.948	123.686	185.126	248.436	121.817	0.490337	-1.02816	2.50222e-09	7.02861e-09
OPHN1	409.883	432.888	203.508	209.226	313.876	421.386	206.367	0.489734	-1.02993	2.96661e-14	1.11043e-13
CBR4	324.196	298.019	157.685	146.805	231.676	311.107	152.245	0.489364	-1.03102	3.67583e-11	1.15434e-10
DPH6	189.924	161.699	87.6027	84.3839	130.902	175.811	85.9933	0.489122	-1.03173	4.82755e-07	1.14092e-06
SAPCD2	3324.11	3478.33	1648.28	1678.43	2532.29	3401.22	1663.35	0.489046	-1.03196	9.60689e-57	1.41992e-55
ZSWIM5	393.982	385.031	191.378	189.575	289.992	389.507	190.476	0.48902	-1.03204	2.26219e-13	8.10821e-13
CDK19	553.871	571.384	288.415	261.243	418.728	562.628	274.829	0.488474	-1.03365	3.82145e-18	1.72673e-17
APEH	984.071	930.311	478.445	455.442	712.068	957.191	466.944	0.487827	-1.03556	1.10121e-26	7.0766e-26
LRRC49	53.8854	50.7574	25.6069	25.4308	38.9201	52.3214	25.5188	0.487732	-1.03584	0.00551995	0.00864913
MCEE	161.656	177.651	82.2117	83.228	126.187	169.654	82.7198	0.487581	-1.03629	4.88184e-07	1.15326e-06
INPP5F	286.211	245.086	122.644	136.401	197.586	265.649	129.523	0.487571	-1.03632	1.17295e-09	3.36975e-09
KCNS3	170.49	164.599	75.4731	87.8517	124.603	167.545	81.6624	0.487407	-1.0368	8.33264e-07	1.92792e-06
FAM173A	426.667	384.306	202.16	193.043	301.544	405.486	197.601	0.487319	-1.03706	7.82318e-14	2.85967e-13
MPND	213.775	230.584	107.819	108.659	165.209	222.179	108.239	0.487168	-1.03751	1.06269e-08	2.85171e-08
KIF18A	474.368	444.49	229.115	218.473	341.612	459.429	223.794	0.487113	-1.03767	2.39858e-15	9.45709e-15
DAAM1	937.253	959.316	471.707	451.974	705.062	948.284	461.84	0.487027	-1.03793	8.12362e-27	5.25952e-26
CHID1	184.624	168.95	88.9504	83.228	131.438	176.787	86.0892	0.486966	-1.03811	3.3425e-07	7.99878e-07
CITED4	279.144	333.549	130.73	167.612	227.759	306.347	149.171	0.486935	-1.0382	2.44877e-06	5.46859e-06
EPB41L4A	83.9199	74.6859	47.1707	30.0545	58.9578	79.3029	38.6126	0.4869	-1.0383	0.000458672	0.000820986
FOXO3	1810.02	1707.63	870.636	841.527	1307.45	1758.82	856.081	0.486735	-1.03879	4.05928e-40	3.91734e-39
BNIPL	124.555	123.268	59.3003	61.265	92.097	123.911	60.2826	0.486498	-1.03949	1.72099e-05	3.56611e-05
ERP44	763.23	731.632	340.977	386.085	555.481	747.431	363.531	0.486374	-1.03986	4.56454e-22	2.47818e-21
TMEM218	196.108	200.129	84.9072	107.503	147.162	198.118	96.205	0.485593	-1.04218	8.46491e-08	2.11491e-07
UEVLD	544.154	572.834	276.285	265.867	414.785	558.494	271.076	0.48537	-1.04284	3.19098e-18	1.44767e-17
SMC4	2996.38	2929.43	1494.64	1381.35	2200.45	2962.91	1437.99	0.485332	-1.04295	2.59035e-54	3.60116e-53
ALG10	238.509	243.636	113.21	120.218	178.893	241.072	116.714	0.484144	-1.04649	2.66106e-09	7.45801e-09
ZNF33A	1267.63	1192.07	632.087	558.321	912.529	1229.85	595.204	0.483963	-1.04703	1.40466e-32	1.09043e-31
GLI3	52.1187	60.9089	26.9547	27.7427	41.9312	56.5138	27.3487	0.483929	-1.04713	0.00320568	0.00519242
C1orf74	70.6694	87.7379	35.0411	41.614	58.7656	79.2036	38.3275	0.483911	-1.04719	0.000490849	0.00087533
PTK2	1533.53	1569.13	760.122	740.96	1150.93	1551.33	750.541	0.483805	-1.0475	6.29507e-38	5.76775e-37
MPDZ	431.967	416.211	210.246	199.978	314.601	424.089	205.112	0.483654	-1.04795	1.13383e-14	4.33652e-14
SELENBP1	1467.27	1428.46	669.823	730.557	1074.03	1447.87	700.19	0.483601	-1.04811	1.01878e-35	8.68283e-35
ANKRD50	2952.21	2949.01	1509.46	1344.36	2188.76	2950.61	1426.91	0.483599	-1.04812	5.27908e-55	7.49682e-54
BAMBI	1829.45	1739.53	851.767	873.894	1323.66	1784.49	862.83	0.483516	-1.04836	6.94017e-41	6.83251e-40
TMEM120A	245.576	247.261	114.557	123.686	182.77	246.419	119.122	0.483412	-1.04868	1.82366e-09	5.17041e-09
ARIH2	858.633	783.84	401.625	391.865	608.991	821.237	396.745	0.483107	-1.04959	3.0167e-24	1.77696e-23
TCEANC2	232.326	237.11	114.557	112.127	174.03	234.718	113.342	0.482886	-1.05024	3.22972e-09	9.00458e-09
PPP1R37	1788.82	1716.33	839.638	851.931	1299.18	1752.57	845.784	0.482596	-1.05111	1.05141e-40	1.02969e-39
LMF1	97.1704	92.8136	51.2139	40.458	70.414	94.992	45.8359	0.482524	-1.05133	0.000118316	0.000225376
NEDD4L	217.308	240.01	103.775	116.75	169.461	228.659	110.263	0.482215	-1.05225	5.15282e-09	1.41347e-08
PSPH	739.379	709.154	366.583	331.756	536.718	724.266	349.17	0.482101	-1.05259	1.83099e-22	1.01168e-21
DLL1	308.295	258.138	130.73	142.181	209.836	283.217	136.456	0.481807	-1.05347	2.90238e-08	7.54162e-08
OCC1	472.602	487.997	214.29	248.528	355.854	480.299	231.409	0.481801	-1.05349	3.91755e-16	1.60138e-15
NLK	554.755	556.157	300.545	234.657	411.528	555.456	267.601	0.481768	-1.05359	2.36589e-18	1.0777e-17
TRAF3	423.133	381.406	221.028	166.456	298.006	402.269	193.742	0.481623	-1.05402	1.29189e-09	3.69917e-09
GON4L	598.923	601.838	269.547	308.637	444.736	600.381	289.092	0.481514	-1.05435	3.49535e-19	1.65738e-18
ADSSL1	91.8702	87.7379	39.0843	47.3937	66.5215	89.804	43.239	0.481481	-1.05445	0.000241702	0.000445308
PTK6	176.674	163.874	79.5163	84.3839	126.112	170.274	81.9501	0.481284	-1.05504	4.38079e-07	1.03839e-06
ARHGEF39	101.587	113.842	45.8229	57.7972	79.7623	107.714	51.8101	0.480994	-1.05591	5.03358e-05	9.95286e-05
TMEM120B	550.338	549.631	281.676	247.372	407.254	549.984	264.524	0.480967	-1.05599	2.04989e-18	9.3794e-18
TMEM138	318.012	276.265	138.817	146.805	219.975	297.139	142.811	0.480619	-1.05703	5.73002e-11	1.78297e-10
BPHL	196.108	211.731	109.166	86.6958	150.925	203.919	97.9311	0.480244	-1.05816	1.58514e-08	4.21046e-08
FICD	154.589	144.296	74.1253	69.3566	110.592	149.443	71.741	0.480057	-1.05872	1.66953e-06	3.78789e-06
TPM1	2870.94	2920	1452.86	1325.87	2142.42	2895.47	1389.36	0.479839	-1.05938	1.82644e-55	2.62358e-54
CDS2	648.392	604.739	309.979	291.298	463.602	626.565	300.638	0.47982	-1.05944	3.41618e-20	1.69496e-19
PRCP	492.919	504.674	250.678	227.721	368.998	498.797	239.2	0.479554	-1.06024	3.72126e-17	1.59588e-16
YBX2	408.999	395.183	191.378	194.199	297.44	402.091	192.788	0.479464	-1.0605	3.07198e-14	1.14834e-13
RBFOX2	532.671	561.232	265.503	258.931	404.584	546.951	262.217	0.479416	-1.06065	2.20907e-18	1.00872e-17
GREB1	11025.3	11406.6	5226.51	5526.57	8296.26	11216	5376.54	0.479364	-1.06081	7.1692e-88	1.88599e-86
CBX7	144.872	131.969	63.3435	69.3566	102.385	138.421	66.35	0.479336	-1.06089	4.67495e-06	1.01574e-05
LMO7	229.676	198.679	118.601	86.6958	158.413	214.177	102.648	0.479267	-1.0611	6.30054e-07	1.47446e-06
TOP2A	7480.36	7136.5	3578.23	3421.59	5404.17	7308.43	3499.91	0.478887	-1.06224	2.44435e-79	5.51352e-78
URB2	500.869	509.025	254.722	228.877	373.373	504.947	241.799	0.478861	-1.06232	2.23112e-17	9.69898e-17
EXOG	161.656	149.372	71.4299	77.4482	114.977	155.514	74.4391	0.478664	-1.06291	1.17678e-06	2.69385e-06
MIC13	221.725	208.831	99.7323	106.347	159.159	215.278	103.04	0.478635	-1.063	1.27931e-08	3.41668e-08
JMJD4	318.896	348.776	165.771	153.741	246.796	333.836	159.756	0.478546	-1.06327	1.39323e-12	4.79478e-12
ASAP1	144.872	137.77	80.864	54.3294	104.459	141.321	67.5967	0.478319	-1.06395	1.89926e-06	4.28573e-06
ORMDL2	380.731	387.207	200.812	166.456	283.802	383.969	183.634	0.478252	-1.06416	3.97046e-14	1.47829e-13
LRRCC1	505.286	500.323	268.199	212.694	371.626	502.805	240.446	0.47821	-1.06428	1.59886e-17	6.98831e-17
CAPN9	279.144	298.744	129.382	146.805	213.519	288.944	138.094	0.477925	-1.06514	5.16689e-11	1.61446e-10
PRMT6	3231.36	3284.73	1557.98	1555.9	2407.49	3258.05	1556.94	0.477876	-1.06529	9.52176e-59	1.45126e-57
FBP1	1498.19	1545.93	675.214	779.106	1124.61	1522.06	727.16	0.477748	-1.06568	6.04433e-38	5.54253e-37
FUZ	156.356	183.452	75.4731	86.6958	125.494	169.904	81.0844	0.477237	-1.06722	2.66009e-07	6.42184e-07
MSRB2	650.159	730.182	331.542	327.132	509.754	690.17	329.337	0.477183	-1.06739	2.80484e-19	1.3356e-18
TCHH	231.442	224.783	107.819	109.815	168.465	228.113	108.817	0.47703	-1.06785	3.79077e-09	1.0527e-08
TLCD1	133.389	131.969	60.648	65.8888	97.9737	132.679	63.2684	0.476853	-1.06838	5.72926e-06	1.23739e-05
PDF	219.075	222.608	114.557	95.9433	163.046	220.841	105.25	0.476588	-1.06919	4.02999e-09	1.11692e-08
EVI5L	134.272	134.145	61.9957	65.8888	99.0753	134.208	63.9423	0.476441	-1.06963	4.78985e-06	1.0395e-05
MAML3	118.371	104.415	47.1707	58.9531	82.2276	111.393	53.0619	0.476347	-1.06991	3.95629e-05	7.91893e-05
ZNF25	167.84	203.755	90.2981	86.6958	137.147	185.797	88.497	0.476309	-1.07003	7.93207e-08	1.98709e-07
RAD51	302.112	256.688	122.644	143.337	206.195	279.4	132.99	0.475986	-1.07101	1.27518e-08	3.40645e-08
SAMD4A	219.075	227.683	95.6891	116.75	164.799	223.379	106.22	0.475513	-1.07244	5.66228e-09	1.54868e-08
BEND3	114.838	111.666	57.9525	49.7056	83.5406	113.252	53.8291	0.475303	-1.07308	2.05854e-05	4.23431e-05
unassigned	48.5852	47.857	21.5637	24.2748	35.5702	48.2211	22.9193	0.475295	-1.0731	0.00631832	0.00980706
MTURN	479.669	458.992	231.81	213.85	346.08	469.33	222.83	0.474782	-1.07466	1.49571e-16	6.24817e-16
GINS4	117.488	99.3396	56.6048	46.2378	79.9175	108.414	51.4213	0.474306	-1.07611	3.28132e-05	6.61031e-05
NRBP2	233.209	193.603	98.3845	104.035	157.308	213.406	101.21	0.474259	-1.07625	5.16032e-08	1.31561e-07
CDKN3	766.763	733.082	382.756	328.288	552.722	749.923	355.522	0.474078	-1.0768	5.12463e-24	2.9935e-23
PPHLN1	582.139	551.081	257.417	279.738	417.594	566.61	268.578	0.474008	-1.07702	6.11863e-19	2.86497e-18
CAMK2N1	885.134	852.725	435.318	388.397	640.394	868.93	411.857	0.473983	-1.07709	1.00148e-26	6.45049e-26
FAM107B	379.848	338.625	173.858	166.456	264.697	359.236	170.157	0.473662	-1.07807	2.67478e-13	9.53834e-13
SATB2	81.2698	89.9132	49.8661	31.2105	63.0649	85.5915	40.5383	0.473625	-1.07818	0.000141716	0.000267277
CFAP69	56.5355	50.0323	29.6501	20.807	39.2562	53.2839	25.2286	0.473474	-1.07864	0.0033067	0.00534372
RALA	382.498	399.534	172.51	197.666	288.052	391.016	185.088	0.473352	-1.07901	2.97639e-14	1.11372e-13
GSTM4	54.7688	55.1081	24.2592	27.7427	40.4697	54.9384	26.0009	0.473274	-1.07925	0.00331879	0.00536095
PSMB7	2154.53	2276.83	1067.4	1028.79	1631.89	2215.68	1048.1	0.473036	-1.07998	1.20851e-49	1.50168e-48
FDX1L	64.4858	50.7574	25.6069	28.8986	42.4372	57.6216	27.2528	0.472961	-1.08021	0.00298887	0.0048658
GINS1	957.57	935.387	450.143	445.038	697.035	946.479	447.591	0.472901	-1.08039	2.42912e-28	1.64772e-27
NAPRT	493.802	536.579	246.635	240.436	379.363	515.191	243.536	0.47271	-1.08097	4.04742e-18	1.82516e-17
EMG1	237.626	247.261	123.991	105.191	178.517	242.444	114.591	0.472651	-1.08115	5.37691e-10	1.58154e-09
MCMDC2	118.371	126.168	56.6048	58.9531	90.0244	122.27	57.779	0.472553	-1.08145	9.35762e-06	1.98366e-05
CDCA3	179.324	181.277	75.4731	94.7874	132.715	180.3	85.1302	0.472159	-1.08266	1.2313e-07	3.04517e-07
MUT	439.034	456.092	223.724	198.822	329.418	447.563	211.273	0.472052	-1.08298	2.54978e-16	1.053e-15
BTD	243.809	222.608	101.08	119.062	171.64	233.209	110.071	0.471986	-1.08318	2.50884e-09	7.04544e-09
ZNF720	761.463	691.751	319.413	366.434	534.765	726.607	342.923	0.471952	-1.08329	4.16655e-19	1.96733e-18
TMEM154	405.466	429.988	195.421	198.822	307.424	417.727	197.122	0.471892	-1.08347	2.64736e-15	1.0416e-14
SDC3	81.2698	84.1123	36.3888	41.614	60.8462	82.6911	39.0014	0.471652	-1.08421	0.000278796	0.000510383
POLA2	431.083	482.196	196.769	233.501	335.887	456.64	215.135	0.471126	-1.08581	3.75178e-14	1.39873e-13
HAGHL	531.787	595.312	261.46	269.335	414.474	563.55	265.398	0.470939	-1.08639	1.50912e-19	7.28179e-19
KIAA1324	5586.42	5443.37	2632.12	2561.57	4055.87	5514.89	2596.85	0.470879	-1.08657	1.75415e-75	3.70643e-74
RAD54L	121.021	113.842	61.9957	48.5496	86.3521	117.432	55.2727	0.47068	-1.08718	1.11796e-05	2.35743e-05
TPD52	1652.78	1597.41	814.031	714.373	1194.65	1625.09	764.202	0.470251	-1.0885	7.9592e-42	8.06183e-41
CCNF	603.34	598.213	273.59	291.298	441.61	600.776	282.444	0.470131	-1.08886	2.68006e-20	1.33801e-19
SLC25A11	736.729	775.864	363.888	346.783	555.816	756.296	355.336	0.469837	-1.08977	1.2398e-24	7.39996e-24
PRR11	808.281	869.402	402.972	384.929	616.396	838.842	393.951	0.469637	-1.09038	1.09798e-26	7.05988e-26
MYOF	4236.63	4078	2084.94	1819.46	3054.76	4157.31	1952.2	0.469582	-1.09055	1.05176e-46	1.21924e-45
ELAC1	58.3023	56.5583	29.6501	24.2748	42.1964	57.4303	26.9625	0.469482	-1.09086	0.0021049	0.0034951
SLC7A1	969.938	1026.03	440.709	495.9	733.143	997.981	468.304	0.469252	-1.09157	8.22991e-30	5.89207e-29
ACAP2	2303.82	2271.76	1067.4	1079.65	1680.66	2287.79	1073.53	0.469242	-1.09159	7.27534e-51	9.30796e-50
KIF13B	424.016	433.614	200.812	201.134	314.894	428.815	200.973	0.468671	-1.09335	8.32941e-16	3.34996e-15
RAB9B	76.853	82.6621	45.8229	28.8986	58.5592	79.7575	37.3608	0.468429	-1.0941	0.000208266	0.000386495
TACC2	108.654	119.643	52.5616	54.3294	83.7969	114.148	53.4455	0.468211	-1.09477	1.44013e-05	3.00297e-05
RAB3GAP2	878.951	915.084	427.231	412.672	658.485	897.017	419.952	0.468164	-1.09491	4.27521e-28	2.87566e-27
ATP8B1	3177.47	3239.05	1469.03	1533.94	2354.87	3208.26	1501.48	0.468005	-1.0954	5.80692e-61	9.1872e-60
NAGA	350.697	335.724	161.728	159.52	251.917	343.211	160.624	0.468005	-1.09541	3.43529e-13	1.22039e-12
CCDC51	243.809	229.859	128.035	93.6315	173.834	236.834	110.833	0.467978	-1.09549	5.08632e-10	1.49999e-09
ZNF703	379.848	443.765	165.771	219.629	302.253	411.807	192.7	0.467939	-1.09561	2.22786e-07	5.41211e-07
SEPSECS	712.878	772.963	340.977	353.719	545.134	742.92	347.348	0.467544	-1.09683	1.96551e-24	1.16571e-23
ACOT4	257.06	270.465	115.905	130.622	193.513	263.762	123.263	0.467327	-1.09749	1.11365e-10	3.41606e-10
DHRS12	83.0366	88.463	35.0411	45.0818	62.9056	85.7498	40.0614	0.46719	-1.09792	0.000195268	0.000363454
GBA	484.969	514.825	243.94	223.097	366.708	499.897	233.518	0.467133	-1.09809	3.47546e-18	1.57546e-17
ANXA4	765.88	793.266	365.236	362.966	571.837	779.573	364.101	0.467052	-1.09835	2.2673e-25	1.38793e-24
CEP41	281.794	282.791	114.557	149.117	207.065	282.293	131.837	0.467022	-1.09844	4.19478e-11	1.31363e-10
MTSS1	751.746	792.541	338.281	382.617	566.296	772.143	360.449	0.466816	-1.09907	5.84233e-25	3.52643e-24
LRRFIP2	1340.95	1180.47	607.828	568.724	924.494	1260.71	588.276	0.466622	-1.09967	4.67154e-16	1.90266e-15
PPIF	982.305	981.794	432.622	483.185	719.976	982.049	457.903	0.466273	-1.10075	1.01328e-29	7.23135e-29
IFT74	389.565	390.107	188.683	174.548	285.726	389.836	181.615	0.465875	-1.10198	6.81164e-15	2.6321e-14
PTPN2	664.292	662.747	320.761	297.078	486.219	663.52	308.919	0.465576	-1.10291	1.16474e-22	6.49953e-22
HIF1A	11203.8	11340.7	5319.5	5176.32	8260.06	11272.2	5247.91	0.465562	-1.10296	3.40526e-95	1.00134e-93
FAM189A2	51.2353	46.4068	26.9547	18.4951	35.773	48.8211	22.7249	0.465473	-1.10323	0.00414096	0.00660168
RGS12	436.384	496.698	225.071	209.226	341.845	466.541	217.149	0.465444	-1.10332	1.28015e-15	5.10469e-15
LYRM1	628.074	611.99	285.719	291.298	454.27	620.032	288.509	0.465313	-1.10373	2.71549e-21	1.42938e-20
STXBP4	277.377	294.393	113.21	152.585	209.391	285.885	132.897	0.464862	-1.10513	2.38885e-11	7.6168e-11
PRODH	72.4361	51.4825	30.9979	26.5867	45.3758	61.9593	28.7923	0.464696	-1.10564	0.00295812	0.00481923
MAOA	143.106	131.969	76.8208	50.8615	100.689	137.537	63.8412	0.464173	-1.10727	1.23044e-06	2.80983e-06
ZNF138	582.139	543.83	265.503	256.62	412.023	562.984	261.061	0.46371	-1.10871	6.66219e-20	3.26511e-19
C1QTNF6	159.006	180.551	74.1253	83.228	124.228	169.779	78.6766	0.463407	-1.10965	1.10033e-07	2.73028e-07
DECR2	191.691	196.504	94.3413	85.5398	142.019	194.097	89.9406	0.463379	-1.10974	1.2965e-08	3.46094e-08
ZNF347	90.9869	87.0128	43.1275	39.3021	65.1073	88.9998	41.2148	0.463088	-1.11064	0.00010806	0.000206787
ABCB8	315.362	288.592	128.035	151.429	220.854	301.977	139.732	0.462722	-1.11178	6.39532e-12	2.11477e-11
KATNBL1	506.17	485.821	243.94	215.006	362.734	495.995	229.473	0.462651	-1.112	2.69165e-18	1.22261e-17
ACSS1	234.976	250.887	125.339	99.4112	177.653	242.931	112.375	0.46258	-1.11222	1.67021e-10	5.06382e-10
ZNF681	465.535	448.841	202.16	220.785	334.33	457.188	211.473	0.462551	-1.11232	7.65911e-17	3.23804e-16
LCMT2	345.397	389.382	168.467	171.08	268.581	367.389	169.773	0.462107	-1.1137	1.7718e-14	6.72613e-14
TTC28	69.786	53.6579	26.9547	30.0545	45.1133	61.722	28.5046	0.461823	-1.11459	0.00160007	0.00269955
DNAJC17	251.76	254.512	123.991	109.815	185.02	253.136	116.903	0.461819	-1.1146	9.75933e-11	3.001e-10
SCLY	45.0517	47.1319	22.9115	19.651	33.6865	46.0918	21.2813	0.461714	-1.11493	0.00509708	0.00802235
ACOT8	362.181	310.345	149.598	160.676	245.7	336.263	155.137	0.461357	-1.11604	2.44361e-11	7.78476e-11
FAAP100	431.967	474.945	202.16	216.162	331.308	453.456	209.161	0.46126	-1.11635	4.42183e-17	1.89004e-16
WDR34	3229.59	3320.99	1417.82	1603.29	2392.92	3275.29	1510.55	0.461197	-1.11654	3.32499e-63	5.4525e-62
AP1B1	1979.63	1973.74	861.202	961.745	1444.08	1976.68	911.473	0.461113	-1.11681	3.23855e-48	3.88246e-47
WDR4	206.708	189.253	88.9504	93.6315	144.636	197.98	91.2909	0.461111	-1.11681	1.24967e-08	3.34147e-08
WBP1L	524.72	570.659	258.765	246.216	400.09	547.689	252.49	0.46101	-1.11713	4.86775e-20	2.40455e-19
FBXO17	68.0193	73.2357	35.0411	30.0545	51.5877	70.6275	32.5478	0.460837	-1.11767	0.00046826	0.00083655
FLAD1	552.105	615.615	264.156	273.959	426.459	583.86	269.057	0.460825	-1.11771	5.63355e-21	2.9055e-20
FAM185A	339.213	315.421	160.38	141.025	239.01	327.317	150.703	0.460418	-1.11898	3.41014e-13	1.21183e-12
CCDC113	77.7363	70.3353	40.432	27.7427	54.0616	74.0358	34.0873	0.460417	-1.11899	0.000333228	0.000605394
FOXP1	1757.02	1705.45	761.469	831.124	1263.77	1731.23	796.296	0.459959	-1.12042	9.98359e-45	1.09624e-43
ZNF500	204.941	185.627	91.6459	87.8517	142.517	195.284	89.7488	0.45958	-1.12161	1.21157e-08	3.24191e-08
WDR92	101.587	100.065	41.7797	50.8615	73.5733	100.826	46.3206	0.459412	-1.12214	4.04403e-05	8.09165e-05
RPS6KB2	778.247	875.928	389.495	369.902	603.393	827.088	379.698	0.459079	-1.12319	2.01584e-19	9.66039e-19
FUT4	151.939	157.348	63.3435	78.6042	112.809	154.644	70.9738	0.458951	-1.12359	3.82088e-07	9.10561e-07
PPFIBP2	126.322	129.794	70.0821	47.3937	93.3979	128.058	58.7379	0.458683	-1.12443	1.87096e-06	4.22527e-06
PCYT2	582.139	576.459	257.417	272.803	422.205	579.299	265.11	0.457639	-1.12772	7.55663e-21	3.87243e-20
APOA1BP	777.363	843.299	351.758	389.553	590.493	810.331	370.656	0.457413	-1.12843	4.05915e-27	2.6525e-26
ST3GAL4	604.223	685.225	300.545	288.986	469.745	644.724	294.765	0.457196	-1.12912	1.06117e-17	4.6819e-17
CDC25C	401.049	390.107	185.987	175.703	288.212	395.578	180.845	0.457167	-1.12921	1.48112e-15	5.88935e-15
SSH2	79.5031	97.8893	41.7797	39.3021	64.6186	88.6962	40.5409	0.457076	-1.12949	7.22512e-05	0.000140902
MED27	131.622	158.798	79.5163	53.1734	105.777	145.21	66.3448	0.456889	-1.13008	2.35646e-05	4.82943e-05
CIT	673.126	602.563	269.547	313.261	464.624	637.845	291.404	0.456857	-1.13019	2.69509e-16	1.11097e-15
CYP4V2	94.5203	74.6859	39.0843	38.1461	61.6092	84.6031	38.6152	0.456428	-1.13154	0.000157266	0.000295117
AGMAT	213.775	195.779	94.3413	92.4755	149.093	204.777	93.4084	0.456147	-1.13243	4.30249e-09	1.18863e-08
RRP7A	455.818	445.94	200.812	210.382	328.238	450.879	205.597	0.455992	-1.13292	3.22036e-17	1.38599e-16
CORO1A	188.157	184.902	82.2117	87.8517	135.781	186.53	85.0317	0.455862	-1.13333	1.91257e-08	5.05267e-08
DEPDC1B	432.85	429.988	194.074	198.822	313.934	431.419	196.448	0.455353	-1.13494	1.00571e-16	4.22323e-16
LYRM5	153.706	150.822	80.864	57.7972	110.797	152.264	69.3306	0.455331	-1.13501	2.00323e-07	4.88224e-07
OLFM1	669.593	654.046	319.413	283.206	481.564	661.819	301.31	0.455275	-1.13519	1.06675e-23	6.13876e-23
FMNL3	107.771	103.69	49.8661	46.2378	76.8912	105.731	48.0519	0.454476	-1.13773	1.70551e-05	3.53468e-05
LRRC37A3	85.6867	85.5625	43.1275	34.6783	62.2637	85.6246	38.9029	0.454342	-1.13815	9.3555e-05	0.00018032
FAM35A	493.802	489.447	230.462	216.162	357.468	491.625	223.312	0.454233	-1.1385	8.64117e-19	4.0243e-18
ZMYM4	1000.86	949.164	456.882	428.855	708.939	975.01	442.868	0.454219	-1.13854	1.44885e-31	1.08572e-30
EXT2	533.554	519.176	223.724	254.308	382.69	526.365	239.016	0.454087	-1.13896	1.75567e-19	8.44239e-19
HACD2	2312.66	2358.05	1093.01	1027.63	1697.84	2335.35	1060.32	0.454031	-1.13914	6.65646e-56	9.67297e-55
FANCF	398.399	401.709	187.335	175.703	290.787	400.054	181.519	0.453737	-1.14007	5.44735e-16	2.21142e-15
KIAA0355	294.161	312.521	138.817	136.401	220.475	303.341	137.609	0.453644	-1.14037	8.44697e-13	2.94308e-12
RPP40	326.846	351.677	140.164	167.612	246.575	339.261	153.888	0.453597	-1.14052	8.28415e-14	3.01738e-13
OTUD6B	1174	1204.4	562.005	516.707	864.277	1189.2	539.356	0.453546	-1.14068	8.55951e-37	7.54701e-36
TIMM10	377.198	414.036	149.598	209.226	287.514	395.617	179.412	0.4535	-1.14083	1.35374e-09	3.86836e-09
TASP1	365.714	334.274	175.205	142.181	254.344	349.994	158.693	0.453417	-1.14109	2.07934e-14	7.85908e-14
PXMP4	136.922	146.471	57.9525	70.5126	102.965	141.697	64.2326	0.45331	-1.14143	7.63161e-07	1.77156e-06
SND1	1965.49	1906.3	921.85	832.28	1406.48	1935.9	877.065	0.453053	-1.14225	2.39071e-50	3.01063e-49
RNGTT	704.044	758.461	334.238	328.288	531.258	731.253	331.263	0.453008	-1.14239	7.52474e-26	4.69585e-25
ARFGEF1	1805.6	1769.26	859.854	759.455	1298.54	1787.43	809.654	0.452971	-1.14251	3.91097e-48	4.67859e-47
PPAP2A	150.172	177.651	68.7344	79.7601	119.08	163.912	74.2473	0.452971	-1.14251	8.74246e-08	2.18183e-07
MFHAS1	448.751	461.168	215.637	196.51	330.517	454.959	206.074	0.45295	-1.14258	7.24688e-18	3.23033e-17
AFAP1	356.881	363.278	171.162	154.896	261.554	360.079	163.029	0.452759	-1.14318	8.36624e-15	3.22284e-14
BUB1	1227.88	1216.73	563.353	543.294	887.814	1222.3	553.323	0.452688	-1.14341	2.37282e-37	2.13402e-36
CTU2	363.947	350.951	153.642	169.924	259.616	357.449	161.783	0.452603	-1.14368	2.10294e-14	7.94294e-14
MSTO1	99.8205	101.515	30.9979	60.1091	73.1106	100.668	45.5535	0.452513	-1.14397	0.000320704	0.000583679
TMEM125	196.108	213.906	92.9936	92.4755	148.871	205.007	92.7346	0.452348	-1.14449	2.22912e-09	6.28507e-09
GNAZ	90.9869	79.7617	39.0843	38.1461	61.9947	85.3743	38.6152	0.452305	-1.14463	0.000115387	0.000220096
SNX7	389.565	349.501	169.814	164.144	268.256	369.533	166.979	0.451865	-1.14604	6.62204e-15	2.55972e-14
RHBDD1	273.844	274.815	133.426	114.438	199.131	274.33	123.932	0.451763	-1.14636	5.93824e-12	1.96594e-11
ME1	921.352	932.487	415.102	421.92	672.715	926.92	418.511	0.451507	-1.14718	8.96455e-31	6.59024e-30
SURF1	613.057	582.985	257.417	282.05	433.877	598.021	269.734	0.451044	-1.14866	7.6623e-22	4.13801e-21
ARHGAP10	613.94	585.886	292.458	248.528	435.203	599.913	270.493	0.450887	-1.14916	2.07358e-22	1.14235e-21
S100A9	320.662	310.345	154.989	129.466	228.866	315.504	142.228	0.450795	-1.14946	1.98652e-13	7.14522e-13
RFT1	299.462	300.194	136.121	134.089	217.467	299.828	135.105	0.45061	-1.15005	9.20571e-13	3.19455e-12
ZSCAN16	229.676	239.285	103.775	107.503	170.06	234.48	105.639	0.450524	-1.15032	1.88598e-10	5.70415e-10
GAB1	240.276	211.731	106.471	97.0993	163.894	226.004	101.785	0.45037	-1.15082	4.29607e-10	1.27497e-09
MTMR7	86.57	72.5106	40.432	31.2105	57.6808	79.5403	35.8212	0.450353	-1.15087	0.000163872	0.000307103
ZNF730	164.306	166.049	70.0821	78.6042	119.761	165.178	74.3432	0.450079	-1.15175	7.93058e-08	1.98709e-07
TSTA3	463.768	466.243	219.681	198.822	337.129	465.006	209.251	0.449998	-1.15201	2.22112e-18	1.01381e-17
SYBU	626.308	636.643	280.329	287.83	457.777	631.475	284.079	0.449866	-1.15243	3.4613e-23	1.9617e-22
WWOX	596.273	607.639	270.894	270.491	436.324	601.956	270.693	0.449688	-1.153	2.04582e-22	1.12761e-21
ERN1	181.09	176.201	72.7776	87.8517	129.48	178.646	80.3147	0.449575	-1.15336	2.84397e-08	7.39787e-08
ERICH1	120.138	130.519	44.4752	68.2007	90.8333	125.329	56.3379	0.449522	-1.15354	3.27071e-06	7.20672e-06
FAAH2	114.838	117.467	51.2139	53.1734	84.1731	116.153	52.1936	0.449354	-1.15407	5.38579e-06	1.165e-05
NUDT16	714.644	691.026	303.24	328.288	509.3	702.835	315.764	0.449272	-1.15434	5.23028e-25	3.1621e-24
PIGM	323.313	309.62	137.469	146.805	229.302	316.466	142.137	0.449137	-1.15477	2.87244e-13	1.02335e-12
MAGEF1	989.372	1002.1	440.709	453.13	721.327	995.734	446.919	0.448834	-1.15575	8.95221e-33	6.964e-32
C11orf73	892.201	834.597	416.45	358.343	625.398	863.399	387.396	0.448687	-1.15622	8.74179e-30	6.25456e-29
PMM2	522.954	524.977	204.855	264.711	379.374	523.965	234.783	0.448089	-1.15814	9.14365e-20	4.45406e-19
HADH	209.358	216.807	90.2981	100.567	154.258	213.082	95.4326	0.447867	-1.15886	1.03373e-09	2.97665e-09
ATP5S	280.028	249.437	114.557	122.53	191.638	264.732	118.544	0.447787	-1.15911	1.85354e-11	5.9505e-11
GMPPA	613.057	574.284	250.678	280.894	429.729	593.671	265.786	0.4477	-1.1594	5.83048e-22	3.16242e-21
SNX10	423.133	395.183	177.901	188.419	296.159	409.158	183.16	0.447651	-1.15955	2.07531e-16	8.60853e-16
RCCD1	742.029	666.373	292.458	337.536	509.599	704.201	314.997	0.447311	-1.16065	3.58412e-18	1.62275e-17
RAB27B	1429.29	1433.54	653.651	626.522	1035.75	1431.41	640.086	0.447171	-1.1611	1.11979e-42	1.15506e-41
FKBPL	155.473	146.471	70.0821	64.7329	109.19	150.972	67.4075	0.44649	-1.1633	1.89796e-07	4.62971e-07
MTMR12	601.573	601.113	270.894	265.867	434.862	601.343	268.381	0.446302	-1.16391	1.02185e-22	5.71919e-22
C9orf116	204.058	208.106	90.2981	93.6315	149.023	206.082	91.9648	0.446254	-1.16406	1.49268e-09	4.25564e-09
TMEM128	277.377	300.919	144.207	113.282	208.947	289.148	128.745	0.445256	-1.16729	5.46518e-13	1.92145e-12
GALE	202.291	213.181	97.0368	87.8517	150.09	207.736	92.4443	0.445008	-1.1681	8.58787e-10	2.48756e-09
ZBTB14	405.466	416.211	204.855	160.676	296.802	410.838	182.766	0.444861	-1.16857	3.11749e-17	1.34326e-16
TEAD2	490.269	504.674	214.29	227.721	359.238	497.471	221.005	0.444257	-1.17053	1.18996e-19	5.77152e-19
ZSWIM3	111.304	123.268	56.6048	47.3937	84.6427	117.286	51.9992	0.443354	-1.17347	2.61896e-06	5.82897e-06
TM7SF2	1477.87	1548.1	636.13	705.126	1091.81	1512.99	670.628	0.443247	-1.17382	1.18116e-44	1.29192e-43
BRWD3	284.444	250.162	129.382	107.503	192.873	267.303	118.443	0.443102	-1.17429	5.39756e-12	1.79222e-11
TMEM8A	971.704	952.065	424.536	427.699	694.001	961.884	426.118	0.443003	-1.17461	9.26513e-33	7.20244e-32
SHQ1	287.094	277.716	117.253	132.934	203.749	282.405	125.093	0.442957	-1.17476	2.35386e-12	7.98097e-12
AKAP5	180.207	182.002	78.1685	82.072	130.612	181.104	80.1203	0.442398	-1.17658	1.0171e-08	2.73785e-08
RHPN1	642.208	691.026	303.24	285.518	480.498	666.617	294.379	0.441601	-1.17918	2.18828e-25	1.34102e-24
ADAMTS19	2166.9	2021.6	947.456	901.636	1509.4	2094.25	924.546	0.441469	-1.17962	7.2007e-53	9.6407e-52
EXOC6	500.869	514.825	221.028	226.565	365.822	507.847	223.797	0.440677	-1.18221	2.42969e-20	1.2168e-19
HIST1H4A	4299.35	4404.3	1944.78	1889.97	3134.6	4351.82	1917.37	0.440591	-1.18249	1.82587e-80	4.24639e-79
SIPA1L3	169.607	198.679	75.4731	86.6958	132.614	184.143	81.0844	0.440334	-1.18333	5.77551e-09	1.5785e-08
CNDP2	709.344	718.58	299.197	329.444	514.141	713.962	314.32	0.440248	-1.18361	2.06237e-26	1.30811e-25
ZFP69	116.605	119.643	48.5184	55.4853	85.0627	118.124	52.0019	0.440233	-1.18366	3.10711e-06	6.85836e-06
FAM64A	304.762	323.397	138.817	137.557	226.133	314.08	138.187	0.439974	-1.18451	6.61517e-14	2.426e-13
ADRBK2	60.069	73.9608	24.2592	34.6783	48.2418	67.0149	29.4688	0.439734	-1.1853	0.000435129	0.000780301
C10orf12	121.021	129.069	57.9525	52.0175	90.0151	125.045	54.985	0.439721	-1.18534	1.15394e-06	2.64481e-06
CYB5R4	491.152	484.371	211.594	217.317	351.109	487.762	214.456	0.439673	-1.1855	1.06744e-19	5.18846e-19
SCAI	151.056	184.177	76.8208	70.5126	120.642	167.616	73.6667	0.439496	-1.18608	2.5315e-08	6.61028e-08
CBFA2T2	189.041	170.4	70.0821	87.8517	129.344	179.72	78.9669	0.439388	-1.18643	1.46214e-08	3.88924e-08
ALG10B	212.892	183.452	94.3413	79.7601	142.611	198.172	87.0507	0.439269	-1.18682	1.64478e-09	4.67623e-09
NDC80	773.83	788.916	347.715	338.692	562.288	781.373	343.203	0.439231	-1.18695	9.8196e-29	6.76294e-28
IFITM2	106.004	106.591	37.7365	55.4853	76.4541	106.297	46.6109	0.438496	-1.18937	1.12752e-05	2.37669e-05
PYROXD2	519.42	527.152	234.506	224.253	376.333	523.286	229.379	0.438344	-1.18986	3.90499e-21	2.03928e-20
FAM83E	149.289	125.443	57.9525	62.421	98.7765	137.366	60.1867	0.438148	-1.19051	5.60237e-07	1.31628e-06
C9orf64	621.891	597.488	283.024	250.84	438.311	609.689	266.932	0.437816	-1.1916	6.26578e-24	3.64493e-23
ADCK5	186.391	184.902	76.8208	85.5398	133.413	185.646	81.1803	0.437285	-1.19335	5.12991e-09	1.40753e-08
CLIC4	3661.56	3687.17	1629.41	1583.64	2640.44	3674.36	1606.53	0.437226	-1.19355	7.37687e-76	1.56643e-74
PAPSS2	772.063	753.385	331.542	335.224	548.054	762.724	333.383	0.437095	-1.19398	2.87948e-28	1.94733e-27
HIRIP3	492.036	494.522	235.853	195.355	354.442	493.279	215.604	0.437083	-1.19402	1.72555e-20	8.69589e-20
MAGI3	432.85	431.438	184.639	193.043	310.493	432.144	188.841	0.436986	-1.19434	4.58356e-18	2.06113e-17
ZNF257	265.894	273.365	111.862	123.686	193.702	269.629	117.774	0.436799	-1.19496	2.73924e-12	9.25132e-12
CCDC64B	342.747	359.653	157.685	149.117	252.3	351.2	153.401	0.436791	-1.19499	1.78767e-15	7.0782e-15
CHD4	4147.41	4162.84	1843.7	1783.62	2984.39	4155.12	1813.66	0.436488	-1.19599	2.18922e-80	5.0809e-79
RPRM	62.7191	60.9089	21.5637	32.3664	44.3895	61.814	26.9651	0.436229	-1.19684	0.00080006	0.00139746
NUDT16L1	386.915	403.884	164.423	180.327	283.887	395.4	172.375	0.435952	-1.19776	6.8451e-17	2.89936e-16
COL12A1	174.907	168.225	67.3867	82.072	123.148	171.566	74.7293	0.435573	-1.19901	1.94922e-08	5.14464e-08
MKS1	519.42	527.877	231.81	224.253	375.84	523.649	228.032	0.435467	-1.19937	2.18534e-21	1.15738e-20
RALBP1	1256.15	1231.96	566.048	516.707	892.715	1244.05	541.377	0.435173	-1.20034	4.50155e-41	4.44731e-40
SNAP23	307.412	316.871	152.294	119.062	223.91	312.142	135.678	0.434668	-1.20201	2.32371e-14	8.75325e-14
BCAR3	202.291	216.082	90.2981	91.3196	149.998	209.186	90.8088	0.434105	-1.20388	3.38521e-10	1.01106e-09
FCGR2A	69.786	73.9608	40.432	21.9629	51.5355	71.8734	31.1975	0.434061	-1.20403	0.000135328	0.00025583
ARSG	367.481	383.581	160.38	165.3	269.186	375.531	162.84	0.433626	-1.20548	1.95765e-16	8.13248e-16
CARF	285.328	276.991	129.382	114.438	201.535	281.159	121.91	0.433599	-1.20557	4.88288e-13	1.72266e-12
WDR46	713.761	788.916	316.717	334.068	538.365	751.338	325.393	0.433084	-1.20728	3.70861e-28	2.50504e-27
RBMS1	501.753	507.574	227.767	209.226	361.58	504.664	218.496	0.432955	-1.20771	4.58642e-21	2.37855e-20
LYRM4	127.205	139.946	56.6048	58.9531	95.6771	133.575	57.779	0.432558	-1.20904	3.79442e-07	9.04557e-07
COX10	228.792	252.337	97.0368	110.971	172.284	240.565	104.004	0.432332	-1.20979	1.94778e-11	6.24592e-11
CCSMST1	395.749	419.111	168.467	183.795	291.78	407.43	176.131	0.432297	-1.2099	1.3311e-17	5.85216e-17
SLC25A16	236.743	263.214	110.514	105.191	178.915	249.978	107.853	0.431448	-1.21274	5.1059e-12	1.69939e-11
TTC27	358.647	374.155	173.858	142.181	262.21	366.401	158.019	0.431274	-1.21332	1.46245e-16	6.11376e-16
CENPM	254.41	255.237	106.471	113.282	182.35	254.824	109.877	0.431187	-1.21361	5.24216e-12	1.74216e-11
RAMP1	49.4686	43.5064	21.5637	18.4951	33.2584	46.4875	20.0294	0.430856	-1.21472	0.00280861	0.00458696
DNAH3	57.4189	44.9566	17.5205	26.5867	36.6207	51.1877	22.0536	0.430838	-1.21478	0.00233316	0.0038519
MFSD6	321.546	285.692	129.382	131.778	217.099	303.619	130.58	0.430079	-1.21733	8.11179e-14	2.95747e-13
ROCK2	1611.26	1607.56	710.255	673.915	1150.75	1609.41	692.085	0.430024	-1.21751	8.03319e-50	1.00486e-48
KALRN	311.829	306.72	137.469	128.31	221.082	309.274	132.889	0.429681	-1.21866	2.80111e-14	1.04988e-13
HYOU1	2113.02	1962.86	853.115	897.012	1456.5	2037.94	875.064	0.429387	-1.21965	1.68836e-49	2.08639e-48
ZMPSTE24	1327.7	1263.14	576.83	535.202	925.717	1295.42	556.016	0.429217	-1.22022	3.46138e-43	3.63041e-42
SLC9A3R1	3834.7	3948.2	1653.67	1685.37	2780.48	3891.45	1669.52	0.429022	-1.22088	8.89634e-81	2.0776e-79
ZNF396	78.6197	79.0366	44.4752	23.1189	56.3126	78.8281	33.797	0.428743	-1.22181	5.34172e-05	0.00010551
IDE	1123.64	1163.8	498.661	482.029	817.032	1143.72	490.345	0.428728	-1.22186	7.25982e-40	6.96409e-39
RDH10	613.94	602.563	276.285	245.06	434.462	608.252	260.673	0.42856	-1.22243	6.85929e-25	4.13361e-24
WASF3	122.788	133.42	48.5184	61.265	91.4978	128.104	54.8917	0.428494	-1.22265	6.45259e-07	1.50815e-06
SLC24A1	212.892	188.528	79.5163	92.4755	143.353	200.71	85.9959	0.428459	-1.22277	8.32143e-10	2.41225e-09
PAIP2B	408.999	402.434	176.553	171.08	289.766	405.717	173.816	0.428418	-1.22291	7.15909e-18	3.19246e-17
CREB3L4	1003.51	1016.6	409.711	455.442	721.314	1010.05	432.576	0.428271	-1.2234	4.79279e-36	4.11916e-35
ACOT7	319.779	387.932	163.076	139.869	252.664	353.855	151.472	0.428063	-1.2241	1.13931e-08	3.0522e-08
IFT172	214.658	220.432	90.2981	95.9433	155.333	217.545	93.1207	0.428052	-1.22414	1.06115e-10	3.25771e-10
STMN3	485.852	499.598	218.333	203.446	351.807	492.725	210.889	0.428006	-1.2243	4.20495e-21	2.18677e-20
CTNNA1	7120.83	7308.35	3188.74	2985.8	5150.93	7214.59	3087.27	0.427921	-1.22458	4.498e-103	1.46452e-101
CTSC	418.716	398.083	184.639	164.144	291.396	408.4	174.392	0.427012	-1.22765	3.88083e-18	1.75144e-17
NCS1	704.044	683.05	311.326	280.894	494.829	693.547	296.11	0.426951	-1.22786	1.06479e-27	7.0984e-27
DIP2C	437.267	428.538	184.639	184.951	308.849	432.902	184.795	0.426875	-1.22811	6.66157e-19	3.114e-18
EGR3	63.6025	68.16	21.5637	34.6783	47.0011	65.8812	28.121	0.426844	-1.22822	0.000388894	0.000701083
JAK2	673.126	564.133	241.244	286.674	441.294	618.629	263.959	0.426684	-1.22876	2.71426e-09	7.59763e-09
NDUFAF3	326.846	355.302	152.294	138.713	243.289	341.074	145.504	0.426604	-1.22903	7.70737e-16	3.10757e-15
RNLS	125.438	102.24	40.432	56.6412	81.1879	113.839	48.5366	0.426362	-1.22985	9.44373e-06	2.0004e-05
SLC39A3	92.7536	125.443	36.3888	56.6412	77.8068	109.098	46.515	0.426358	-1.22986	0.00137004	0.00233141
IFT27	272.077	268.289	107.819	122.53	192.679	270.183	115.174	0.426282	-1.23012	9.21572e-13	3.19704e-12
UBE2F	230.559	247.261	106.471	97.0993	170.348	238.91	101.785	0.426039	-1.23094	7.96371e-12	2.62028e-11
INVS	386.915	418.386	150.946	191.887	287.034	402.651	171.416	0.42572	-1.23202	9.78859e-18	4.32554e-17
TMCC1	823.299	809.944	367.931	327.132	582.076	816.621	347.532	0.425573	-1.23252	1.17674e-31	8.85354e-31
SPTSSA	1166.93	1174.67	494.618	501.68	834.475	1170.8	498.149	0.425477	-1.23285	7.65953e-41	7.52094e-40
PGP	656.342	717.13	285.719	298.234	489.356	686.736	291.976	0.425165	-1.2339	1.13028e-27	7.52606e-27
SPATA13	1413.39	1432.08	640.173	568.724	1013.59	1422.74	604.449	0.424849	-1.23498	2.28841e-47	2.69451e-46
SMAD3	482.319	477.845	192.726	215.006	341.974	480.082	203.866	0.424648	-1.23566	1.37411e-20	6.95915e-20
R3HDM1	239.393	230.584	110.514	89.0077	167.375	234.988	99.7609	0.424536	-1.23604	9.92681e-12	3.24623e-11
CYP1B1	3979.57	3849.59	1719.71	1603.29	2788.04	3914.58	1661.5	0.424439	-1.23637	5.28042e-83	1.27559e-81
MON1A	122.788	123.268	51.2139	53.1734	87.6109	123.028	52.1936	0.424242	-1.23704	7.53981e-07	1.75134e-06
RPRD1A	1774.69	1792.46	774.947	736.336	1269.61	1783.57	755.641	0.423667	-1.239	8.82256e-55	1.24502e-53
PIP4K2C	682.843	714.955	270.894	320.196	497.222	698.899	295.545	0.422873	-1.2417	6.15904e-28	4.12058e-27
PNPO	878.951	887.53	365.236	381.461	628.295	883.24	373.349	0.422703	-1.24228	1.24624e-33	9.91435e-33
CHCHD6	70.6694	74.6859	25.6069	35.8343	51.6991	72.6777	30.7206	0.422696	-1.24231	0.000155377	0.000291767
MANBAL	179.324	158.798	78.1685	64.7329	120.256	169.061	71.4507	0.422633	-1.24252	6.15636e-09	1.6781e-08
PRR4	79.5031	64.5345	29.6501	31.2105	51.2245	72.0188	30.4303	0.422533	-1.24286	0.000170429	0.000318806
GFOD1	265.01	280.616	125.339	105.191	194.039	272.813	115.265	0.422505	-1.24296	1.91816e-13	6.906e-13
WASL	715.528	751.935	284.372	335.224	521.765	733.731	309.798	0.422222	-1.24393	4.20526e-29	2.92856e-28
ZNF516	817.998	807.043	345.02	341.003	577.766	812.521	343.012	0.422157	-1.24415	9.7822e-32	7.38961e-31
PRKCE	345.397	385.031	168.467	139.869	259.691	365.214	154.168	0.42213	-1.24424	3.22645e-17	1.38759e-16
LRRFIP1	1154.56	1163.07	505.4	472.781	823.953	1158.82	489.091	0.422061	-1.24448	1.90315e-41	1.90705e-40
PCK2	1784.4	1782.31	762.817	740.96	1267.62	1783.36	751.889	0.421614	-1.246	3.94084e-55	5.60347e-54
LNP1	73.3195	62.3591	28.3024	28.8986	48.2199	67.8393	28.6005	0.421592	-1.24608	0.000243887	0.000448891
RNASEH1	546.805	538.029	231.81	225.409	385.513	542.417	228.61	0.421465	-1.24652	2.99556e-23	1.70031e-22
PROCA1	84.8033	65.2596	37.7365	25.4308	53.3075	75.0314	31.5836	0.420939	-1.24832	0.000216555	0.00040128
DTYMK	1105.09	1068.08	456.882	457.754	771.952	1086.59	457.318	0.420875	-1.24854	1.99493e-39	1.89426e-38
CHAC1	329.496	296.568	121.296	142.181	222.385	313.032	131.739	0.420847	-1.24863	1.44097e-14	5.48505e-14
PARG	241.159	215.357	97.0368	94.7874	162.085	228.258	95.9121	0.420192	-1.25088	2.09092e-11	6.68392e-11
MSX2	1249.08	1276.91	518.877	542.138	896.752	1263	530.507	0.420039	-1.25141	4.60914e-44	4.964e-43
PRADC1	196.991	236.385	75.4731	106.347	153.799	216.688	90.9099	0.419543	-1.25311	6.65008e-07	1.55173e-06
MKRN2OS	50.352	49.3072	25.6069	16.1832	35.3623	49.8296	20.8951	0.419331	-1.25384	0.00121554	0.00208365
FHL1	101.587	91.3634	40.432	40.458	68.4602	96.4753	40.445	0.419227	-1.2542	9.96441e-06	2.10752e-05
MFSD3	362.181	369.079	146.903	159.52	259.421	365.63	153.212	0.419035	-1.25486	5.83075e-17	2.47812e-16
ZNF879	142.222	155.173	63.3435	61.265	105.501	148.697	62.3042	0.419	-1.25498	3.22067e-08	8.34167e-08
CDK5	243.809	257.413	101.08	108.659	177.74	250.611	104.869	0.418455	-1.25686	1.6867e-12	5.7659e-12
FANCL	435.5	449.566	190.03	180.327	313.856	442.533	185.179	0.418452	-1.25687	4.20345e-20	2.08097e-19
PPP1R35	543.271	636.643	218.333	275.115	418.34	589.957	246.724	0.418206	-1.25771	3.01604e-10	9.03686e-10
SNX29	281.794	304.545	106.471	138.713	207.881	293.169	122.592	0.418161	-1.25787	4.50455e-14	1.67161e-13
POLA1	784.43	768.613	324.804	323.664	550.378	776.522	324.234	0.417547	-1.25999	3.10037e-31	2.30182e-30
ARMC9	208.475	240.01	97.0368	90.1636	158.921	224.242	93.6002	0.417406	-1.26048	1.17099e-11	3.80935e-11
GNB1	1149.26	1176.12	524.268	446.194	823.962	1162.69	485.231	0.417334	-1.26072	8.33258e-43	8.61878e-42
ADAL	132.505	131.244	49.8661	60.1091	93.4311	131.875	54.9876	0.416969	-1.26199	2.39505e-07	5.80069e-07
SDF2L1	190.807	224.058	70.0821	102.879	146.957	207.433	86.4806	0.416909	-1.26219	3.29079e-07	7.88007e-07
SERPINA5	236.743	229.859	115.905	78.6042	165.278	233.301	97.2546	0.416864	-1.26235	3.64282e-12	1.22295e-11
MAST2	287.094	278.441	121.296	114.438	200.317	282.768	117.867	0.416834	-1.26245	6.27314e-14	2.30357e-13
SYNE2	5793.12	5505.73	2381.44	2328.07	4002.09	5649.43	2354.76	0.416813	-1.26253	2.86583e-99	8.81968e-98
ZDHHC2	260.593	270.465	115.905	105.191	188.039	265.529	110.548	0.416331	-1.2642	2.29425e-13	8.22006e-13
WIPI1	539.738	602.563	227.767	247.372	404.36	571.15	237.569	0.415949	-1.26552	5.35659e-24	3.12737e-23
ELF1	2282.62	2161.54	975.759	872.738	1573.17	2222.08	924.248	0.415938	-1.26556	1.82587e-60	2.86452e-59
AGL	291.511	276.265	123.991	112.127	200.974	283.888	118.059	0.415864	-1.26582	4.81841e-14	1.78396e-13
RABGAP1L	437.267	400.259	188.683	159.52	296.432	418.763	174.101	0.415752	-1.26621	2.1564e-19	1.03164e-18
SEPT5	192.574	195.779	70.0821	91.3196	137.439	194.176	80.7008	0.415606	-1.26671	4.52248e-10	1.33898e-09
FDX1	447.867	468.419	190.03	190.731	324.262	458.143	190.381	0.415548	-1.26691	7.35192e-21	3.76924e-20
UVRAG	803.864	804.868	340.977	327.132	569.21	804.366	334.054	0.415301	-1.26777	1.47337e-32	1.14219e-31
FARSB	761.463	756.286	308.631	321.352	536.933	758.874	314.992	0.415077	-1.26855	6.02725e-31	4.45421e-30
ARV1	205.825	180.551	86.2549	73.9804	136.653	193.188	80.1177	0.414713	-1.26981	3.10512e-10	9.29633e-10
PCDHA6	219.075	199.404	72.7776	100.567	147.956	209.24	86.6724	0.414225	-1.27151	1.28234e-10	3.91216e-10
GART	1216.4	1269.66	557.962	471.625	878.911	1243.03	514.793	0.414144	-1.27179	1.35807e-45	1.53627e-44
PDK2	125.438	96.4391	43.1275	48.5496	78.3886	110.939	45.8386	0.413188	-1.27513	1.87621e-05	3.87487e-05
CUX1	1175.76	1308.82	490.575	535.202	877.589	1242.29	512.888	0.412857	-1.27628	1.19671e-25	7.39417e-25
PRDM11	37.9848	41.3311	10.7819	21.9629	28.0152	39.6579	16.3724	0.41284	-1.27634	0.00516796	0.00812936
NMD3	19244.2	18906.4	8167.26	7578.37	13474.1	19075.3	7872.82	0.412723	-1.27675	1.70346e-137	7.81017e-136
GSN	3664.21	3756.78	1428.6	1632.19	2620.44	3710.49	1530.39	0.412451	-1.27771	1.09363e-84	2.71786e-83
MOB2	125.438	131.969	55.2571	50.8615	90.8815	128.704	53.0593	0.412259	-1.27838	1.68804e-07	4.13469e-07
MTFR2	83.9199	89.9132	40.432	31.2105	61.3689	86.9165	35.8212	0.412134	-1.27882	1.40605e-05	2.93625e-05
C17orf89	453.168	483.646	177.901	208.07	330.696	468.407	192.985	0.412004	-1.27927	2.43137e-21	1.28404e-20
GALNT11	523.837	558.332	230.462	215.006	381.909	541.084	222.734	0.411644	-1.28053	1.9993e-24	1.1845e-23
LHFPL2	309.179	323.397	148.251	112.127	223.238	316.288	130.189	0.411614	-1.28064	5.8438e-16	2.36894e-15
PARP8	176.674	189.253	83.5595	67.0447	129.133	182.963	75.3021	0.41157	-1.28079	4.05941e-10	1.20729e-09
IFT80	356.881	378.505	152.294	150.273	259.488	367.693	151.283	0.411439	-1.28125	9.22735e-18	4.08718e-17
SUCLA2	959.337	944.088	417.797	365.278	671.625	951.713	391.538	0.411403	-1.28137	8.78265e-38	7.9883e-37
TAF3	207.591	201.58	94.3413	73.9804	144.373	204.585	84.1609	0.411373	-1.28148	4.97905e-11	1.55663e-10
DUSP22	196.108	205.205	87.6027	77.4482	141.591	200.656	82.5255	0.411278	-1.28182	7.77283e-11	2.39934e-10
PRDM6	62.7191	55.8332	25.6069	23.1189	41.8195	59.2761	24.3629	0.411007	-1.28277	0.000411256	0.000739023
RNF216	1049.44	1011.52	404.32	441.571	726.714	1030.48	422.945	0.410434	-1.28478	1.92391e-39	1.82837e-38
GCAT	121.021	114.567	45.8229	50.8615	83.0682	117.794	48.3422	0.410396	-1.28491	6.88247e-07	1.60529e-06
MARCH8	127.205	144.296	59.3003	52.0175	95.7047	135.751	55.6589	0.410008	-1.28627	5.78329e-08	1.46513e-07
CBFB	753.513	755.561	314.022	304.013	531.777	754.537	309.018	0.409546	-1.2879	9.36589e-32	7.08465e-31
RNF144B	366.598	422.737	167.119	156.052	278.126	394.667	161.586	0.409423	-1.28834	2.59193e-16	1.07002e-15
SCMH1	246.46	223.333	106.471	85.5398	165.451	234.896	96.0054	0.408714	-1.29084	2.1291e-12	7.23637e-12
PRTG	115.721	94.9889	44.4752	41.614	74.1998	105.355	43.0446	0.408567	-1.29136	2.39836e-06	5.36134e-06
ZNF251	228.792	263.214	102.428	98.2552	173.172	246.003	100.341	0.407887	-1.29376	5.02542e-13	1.77072e-12
CRELD2	282.678	306.72	121.296	119.062	207.439	294.699	120.179	0.407803	-1.29406	4.86167e-15	1.88966e-14
MECR	158.123	142.846	57.9525	64.7329	105.914	150.484	61.3427	0.407635	-1.29465	1.95844e-08	5.16655e-08
CDON	57.4189	72.5106	30.9979	21.9629	45.7226	64.9648	26.4804	0.407612	-1.29473	0.00012825	0.000243186
PDE3B	289.745	266.114	113.21	113.282	195.588	277.929	113.246	0.407464	-1.29526	4.04059e-14	1.50341e-13
ATP7A	509.703	537.304	203.508	223.097	368.403	523.503	213.302	0.407452	-1.2953	6.9546e-24	4.03309e-23
SPDL1	677.543	683.775	256.069	298.234	478.905	680.659	277.151	0.407181	-1.29626	3.30543e-29	2.31051e-28
CELSR1	875.417	848.374	349.063	352.563	606.354	861.896	350.813	0.407025	-1.29681	2.65927e-35	2.2359e-34
CEP164	440.8	461.893	184.639	182.639	317.493	451.347	183.639	0.40687	-1.29736	2.21487e-21	1.17191e-20
TTC13	250.876	263.214	113.21	95.9433	180.811	257.045	104.576	0.406841	-1.29746	1.41005e-13	5.10938e-13
PLK2	5694.19	5619.57	2341.01	2259.87	3978.66	5656.88	2300.44	0.406663	-1.2981	9.20721e-105	3.07811e-103
UBTD1	105.121	83.3872	43.1275	33.5224	66.2895	94.254	38.3249	0.406613	-1.29827	6.55178e-06	1.40665e-05
TRIP13	615.707	647.52	260.113	253.152	444.123	631.614	256.632	0.406312	-1.29934	3.99484e-28	2.69352e-27
TTC14	909.869	909.283	376.018	360.654	638.956	909.576	368.336	0.404954	-1.30417	2.45083e-37	2.20066e-36
ARHGAP36	64.4858	60.1838	29.6501	20.807	43.7817	62.3348	25.2286	0.404727	-1.30498	0.000199373	0.000370665
EMP2	7540.43	7522.98	3058.01	3037.82	5289.81	7531.7	3047.91	0.404678	-1.30515	3.46607e-116	1.28074e-114
MEGF9	170.49	182.727	78.1685	64.7329	124.03	176.608	71.4507	0.404571	-1.30553	4.59822e-10	1.35997e-09
EBNA1BP2	954.037	887.53	369.279	375.682	646.632	920.784	372.48	0.404525	-1.3057	2.42504e-37	2.17924e-36
GMPPB	60.9524	52.9328	22.9115	23.1189	39.9789	56.9426	23.0152	0.404182	-1.30692	0.000477377	0.000852388
NTN4	165.19	185.627	61.9957	79.7601	123.143	175.408	70.8779	0.404074	-1.30731	9.02806e-10	2.60901e-09
ZNHIT2	352.464	347.326	133.426	149.117	245.583	349.895	141.271	0.403753	-1.30845	2.59198e-17	1.12373e-16
FOXN3	280.028	291.493	118.601	112.127	200.562	285.76	115.364	0.403708	-1.30862	6.95766e-15	2.6876e-14
NDUFAF1	139.572	127.619	51.2139	56.6412	93.7615	133.595	53.9276	0.403663	-1.30878	8.73272e-08	2.17988e-07
DLGAP5	1500.84	1398	594.35	574.504	1016.93	1449.42	584.427	0.403214	-1.31038	4.71718e-52	6.19744e-51
ZNF846	55.6522	45.6817	18.8683	21.9629	35.5413	50.6669	20.4156	0.402937	-1.31137	0.00107231	0.00184998
TANC2	1133.36	1157.99	470.359	450.818	803.133	1145.68	460.589	0.402023	-1.31465	7.56449e-45	8.34695e-44
CNTRL	793.264	767.162	324.804	301.701	546.733	780.213	313.253	0.401496	-1.31654	1.02381e-33	8.16216e-33
SLC2A10	1501.72	1564.05	632.087	596.467	1073.58	1532.89	614.277	0.400731	-1.31929	2.95354e-55	4.21029e-54
C18orf25	462.885	485.096	190.03	189.575	331.896	473.99	189.803	0.400436	-1.32036	7.86768e-23	4.41226e-22
TUBG1	472.602	464.068	198.117	176.859	327.911	468.335	187.488	0.400329	-1.32074	1.12547e-22	6.28352e-22
CMTM4	1153.68	1107.96	478.445	426.543	791.657	1130.82	452.494	0.400147	-1.3214	8.30002e-45	9.1406e-44
TMEM51	149.289	139.22	55.2571	60.1091	100.969	144.255	57.6831	0.399869	-1.3224	2.01288e-08	5.30269e-08
KIF16B	537.971	544.555	237.201	195.355	378.77	541.263	216.278	0.39958	-1.32344	8.46934e-26	5.26778e-25
FMO5	161.656	175.476	67.3867	67.0447	117.891	168.566	67.2157	0.39875	-1.32644	8.75341e-10	2.53355e-09
ICAM3	197.874	210.281	79.5163	83.228	142.725	204.078	81.3721	0.398731	-1.32651	2.10281e-11	6.72e-11
HIST1H2BN	1469.04	1448.76	570.091	592.999	1020.22	1458.9	581.545	0.398619	-1.32692	2.61308e-53	3.53647e-52
NIPSNAP3A	475.252	509.025	206.203	186.107	344.147	492.138	196.155	0.398577	-1.32707	6.14588e-24	3.57703e-23
N6AMT1	128.088	147.922	48.5184	61.265	96.4484	138.005	54.8917	0.397752	-1.33006	3.001e-08	7.78347e-08
TYW1	431.967	427.813	176.553	165.3	300.408	429.89	170.927	0.397605	-1.33059	2.57759e-21	1.35871e-20
PVRL1	92.7536	114.567	43.1275	39.3021	72.4375	103.66	41.2148	0.397595	-1.33063	9.98934e-07	2.29939e-06
ADCY9	421.366	404.609	171.162	157.208	288.587	412.988	164.185	0.397555	-1.33077	1.33433e-20	6.76073e-20
SMIM22	285.328	342.25	128.035	121.374	219.247	313.789	124.704	0.397415	-1.33128	2.59717e-11	8.24824e-11
ZC3H6	566.239	527.152	215.637	218.473	381.875	546.695	217.055	0.397032	-1.33267	1.06678e-25	6.60592e-25
FOXO1	83.9199	76.8613	33.6933	30.0545	56.1323	80.3906	31.8739	0.396488	-1.33465	2.02374e-05	4.16807e-05
RMDN2	41.5183	46.4068	17.5205	17.3392	30.6962	43.9625	17.4298	0.39647	-1.33471	0.00163253	0.00275059
PACRGL	167.84	155.898	72.7776	55.4853	113	161.869	64.1315	0.396194	-1.33572	1.34247e-09	3.83714e-09
LDAH	288.861	292.218	105.123	124.842	202.761	290.54	114.983	0.395755	-1.33732	2.75825e-15	1.08371e-14
ANO10	298.578	287.142	115.905	115.594	204.305	292.86	115.75	0.395239	-1.3392	1.53318e-15	6.09203e-15
PEX12	65.3692	55.1081	17.5205	30.0545	42.0131	60.2386	23.7875	0.394888	-1.34048	0.000330152	0.000600096
UBE2W	854.216	874.478	343.672	338.692	602.765	864.347	341.182	0.394728	-1.34107	1.55204e-37	1.40371e-36
DNAJC24	136.039	131.244	49.8661	55.4853	93.1586	133.641	52.6757	0.394157	-1.34316	4.31158e-08	1.10449e-07
AP3S1	905.452	929.586	378.713	344.471	639.556	917.519	361.592	0.394098	-1.34337	1.29413e-39	1.23403e-38
EHHADH	195.224	195.779	83.5595	70.5126	136.269	195.501	77.036	0.394043	-1.34357	2.61764e-11	8.30856e-11
DHFR	932.836	927.411	412.406	320.196	648.212	930.124	366.301	0.39382	-1.34439	4.73875e-35	3.96059e-34
SLC12A9	761.463	747.585	276.285	317.885	525.804	754.524	297.085	0.393738	-1.34469	1.85518e-33	1.46755e-32
SLC15A2	207.591	178.376	76.8208	75.1364	134.481	192.984	75.9786	0.393704	-1.34481	5.93768e-11	1.84657e-10
ALDH6A1	1417.8	1398	566.048	542.138	980.999	1407.9	554.093	0.393558	-1.34535	1.46652e-53	2.00407e-52
HINT2	405.466	429.263	146.903	181.483	290.779	417.364	164.193	0.393405	-1.34591	7.29346e-21	3.74098e-20
PSKH1	196.108	182.002	78.1685	70.5126	131.698	189.055	74.3406	0.393223	-1.34658	6.49707e-11	2.01551e-10
GALNT1	1476.11	1526.35	634.782	544.45	1045.42	1501.23	589.616	0.392756	-1.3483	8.00641e-57	1.18493e-55
TNRC6C	155.473	150.097	55.2571	64.7329	106.39	152.785	59.995	0.392676	-1.34859	4.79801e-09	1.31969e-08
MMS22L	862.167	813.569	366.583	291.298	583.404	837.868	328.941	0.392592	-1.3489	1.94813e-30	1.4247e-29
ASCC3	2857.69	2940.31	1191.4	1084.28	2018.42	2899	1137.84	0.392493	-1.34926	6.4892e-84	1.58809e-82
KIAA0319L	742.029	786.74	284.372	315.573	532.178	764.385	299.972	0.392436	-1.34947	2.68014e-34	2.18794e-33
SNTB2	743.796	690.301	273.59	288.986	499.168	717.048	281.288	0.392286	-1.35002	2.09203e-32	1.61622e-31
GTSE1	132.505	125.443	52.5616	48.5496	89.7649	128.974	50.5556	0.391982	-1.35114	5.26162e-08	1.34053e-07
CASZ1	166.956	198.679	64.6912	78.6042	127.233	182.818	71.6477	0.391908	-1.35141	1.87324e-10	5.66714e-10
CAPG	365.714	353.852	136.121	145.649	250.334	359.783	140.885	0.391583	-1.35261	1.23574e-18	5.69832e-18
HIST1H2AG	7799.25	7834.77	3082.27	3036.66	5438.24	7817.01	3059.47	0.391385	-1.35334	1.56792e-125	6.38132e-124
ERI2	992.022	966.567	371.974	394.177	681.185	979.294	383.076	0.391175	-1.35411	1.91038e-41	1.91259e-40
DUSP2	53.8854	60.9089	22.9115	21.9629	39.9172	57.3972	22.4372	0.390911	-1.35509	0.000248871	0.00045769
C7orf50	1813.55	1969.39	756.078	722.465	1315.37	1891.47	739.272	0.390845	-1.35533	1.10398e-48	1.33921e-47
GCNT1	733.195	679.425	256.069	295.922	491.153	706.31	275.995	0.390757	-1.35566	5.11863e-32	3.91406e-31
PAQR4	628.958	578.635	216.985	254.308	419.721	603.796	235.646	0.390275	-1.35744	2.70442e-28	1.83225e-27
H6PD	580.372	596.762	210.246	248.528	408.977	588.567	229.387	0.389738	-1.35942	4.94689e-28	3.31752e-27
NUDT6	103.354	110.941	49.8661	33.5224	74.4209	107.148	41.6943	0.389129	-1.36168	3.64777e-07	8.71075e-07
SLC16A2	121.021	114.567	33.6933	57.7972	81.7697	117.794	45.7453	0.388349	-1.36457	2.93922e-07	7.06985e-07
VTI1A	474.368	493.072	207.551	167.612	335.651	483.72	187.581	0.387789	-1.36666	8.66903e-25	5.20466e-24
B3GNTL1	77.7363	81.2119	35.0411	26.5867	55.144	79.4741	30.8139	0.387722	-1.3669	1.23649e-05	2.59762e-05
FMO4	63.6025	63.0842	28.3024	20.807	43.949	63.3434	24.5547	0.387644	-1.36719	9.88507e-05	0.000190103
SLC16A9	236.743	220.432	91.6459	85.5398	158.59	228.587	88.5929	0.387567	-1.36748	4.88732e-13	1.72314e-12
KIF2A	478.785	512.65	173.858	210.382	343.919	495.718	192.12	0.387559	-1.36751	1.1545e-24	6.89815e-24
PTP4A3	83.0366	68.16	29.6501	28.8986	52.4363	75.5983	29.2744	0.387236	-1.36872	2.9186e-05	5.91247e-05
SH3BGRL	1464.62	1448.76	599.741	528.266	1010.35	1456.69	564.004	0.387181	-1.36892	9.81035e-57	1.44809e-55
MYCBP	410.766	392.282	168.467	142.181	278.424	401.524	155.324	0.386836	-1.37021	3.97105e-21	2.07184e-20
CRAT	45.9351	61.634	16.1728	25.4308	37.2932	53.7846	20.8018	0.386761	-1.37049	0.000420302	0.000754659
JADE3	271.194	255.963	83.5595	120.218	182.733	263.578	101.889	0.38656	-1.37124	2.41941e-14	9.09851e-14
CSTF3	339.213	335.724	142.86	117.906	233.926	337.469	130.383	0.386356	-1.372	2.13229e-18	9.75246e-18
TRMT13	189.924	188.528	84.9072	61.265	131.156	189.226	73.0861	0.386237	-1.37244	1.96203e-11	6.28803e-11
HDDC3	368.364	376.33	150.946	136.401	258.01	372.347	143.674	0.38586	-1.37385	6.13471e-20	3.01185e-19
KLHDC9	108.654	102.24	35.0411	46.2378	73.0433	105.447	40.6394	0.385401	-1.37557	8.16991e-07	1.89261e-06
ZFAND6	1676.63	1608.29	626.696	639.237	1137.71	1642.46	632.966	0.385377	-1.37566	4.33032e-61	6.88013e-60
ZSWIM6	372.781	325.573	119.948	149.117	241.855	349.177	134.533	0.385285	-1.376	2.32988e-14	8.77355e-14
LAMC1	1143.96	1086.21	448.795	409.204	772.042	1115.09	429	0.384724	-1.37811	2.77642e-47	3.25889e-46
TMEM160	377.198	345.151	123.991	153.741	250.02	361.174	138.866	0.384485	-1.379	5.95574e-19	2.79219e-18
RB1	962.871	920.885	353.106	371.058	651.98	941.878	362.082	0.384426	-1.37922	2.09678e-41	2.09547e-40
FAM214A	633.375	593.862	219.681	251.996	424.728	613.618	235.838	0.38434	-1.37954	1.7816e-29	1.25787e-28
OGG1	230.559	258.138	84.9072	102.879	169.121	244.348	93.8931	0.384259	-1.37985	6.25125e-14	2.29628e-13
ENAH	1058.27	1034.73	397.581	405.736	724.08	1046.5	401.659	0.383811	-1.38153	4.63117e-45	5.13037e-44
NOL6	409.883	416.211	156.337	160.676	285.777	413.047	158.507	0.38375	-1.38176	1.03527e-21	5.56422e-21
KIF20A	1239.36	1239.93	526.964	424.231	857.623	1239.65	475.598	0.383655	-1.38212	3.96887e-51	5.11852e-50
B4GALT5	426.667	460.442	156.337	183.795	306.81	443.555	170.066	0.383416	-1.38302	5.82685e-23	3.27428e-22
ATAD3A	371.898	379.231	125.339	161.832	259.575	375.564	143.586	0.38232	-1.38715	7.11881e-20	3.48131e-19
GRTP1	367.481	329.198	137.469	128.31	240.614	348.34	132.889	0.381493	-1.39027	6.10717e-19	2.86079e-18
SLC25A20	129.855	100.065	39.0843	48.5496	79.3884	114.96	43.817	0.38115	-1.39157	9.19488e-06	1.95174e-05
CYP27B1	58.3023	63.0842	24.2592	21.9629	41.9022	60.6933	23.1111	0.380785	-1.39295	0.000117436	0.000223813
TRIM2	394.865	362.553	148.251	139.869	261.385	378.709	144.06	0.380397	-1.39442	2.00595e-20	1.00818e-19
LIN7A	203.175	205.93	70.0821	85.5398	141.182	204.552	77.811	0.380396	-1.39442	4.44145e-12	1.48485e-11
ZMYND11	2262.3	2234.78	890.852	816.096	1551.01	2248.54	853.474	0.379568	-1.39757	5.79085e-77	1.26063e-75
CTNNBIP1	710.228	746.859	278.981	273.959	502.507	728.544	276.47	0.379483	-1.39789	3.60268e-35	3.01782e-34
CHN2	61.8357	61.634	28.3024	18.4951	42.5668	61.7349	23.3988	0.37902	-1.39965	8.49309e-05	0.000164601
PPFIA1	1573.28	1544.48	609.175	572.192	1074.78	1558.88	590.684	0.378916	-1.40005	3.20613e-61	5.1012e-60
TSPAN33	78.6197	75.4111	28.3024	30.0545	53.0969	77.0154	29.1785	0.378865	-1.40024	1.60732e-05	3.33795e-05
FAM86C1	153.706	126.168	45.8229	60.1091	96.4516	139.937	52.966	0.378498	-1.40164	4.69002e-08	1.19816e-07
CMC4	74.2029	86.2876	36.3888	24.2748	55.2885	80.2453	30.3318	0.377989	-1.40358	6.05378e-06	1.30422e-05
EMCN	26.501	37.7055	16.1728	8.09161	22.1177	32.1033	12.1322	0.377912	-1.40388	0.00402447	0.00642783
DLG5	1406.32	1376.98	508.095	543.294	958.672	1391.65	525.695	0.377749	-1.4045	1.90749e-56	2.79724e-55
TMPRSS3	43.285	48.5821	16.1728	18.4951	31.6338	45.9336	17.334	0.37737	-1.40595	0.000838869	0.00146275
MAGED1	790.614	769.338	301.892	286.674	537.13	779.976	294.283	0.377298	-1.40622	2.78937e-37	2.49864e-36
DUSP19	61.8357	68.8851	29.6501	19.651	45.0055	65.3604	24.6506	0.377149	-1.4068	4.50772e-05	8.95882e-05
SNX19	500.869	445.94	169.814	187.263	325.972	473.405	178.539	0.377137	-1.40684	3.86321e-24	2.27201e-23
EFR3A	1453.14	1480.67	568.743	537.514	1010.02	1466.9	553.129	0.377072	-1.40709	2.11735e-59	3.28058e-58
VMAC	89.2201	105.14	26.9547	46.2378	66.8882	97.1803	36.5962	0.376581	-1.40897	2.19627e-06	4.92625e-06
CACNA1H	892.201	901.307	323.456	351.407	617.093	896.754	337.431	0.376281	-1.41012	2.12496e-41	2.12175e-40
FAM198B	492.036	503.949	195.421	179.171	342.644	497.992	187.296	0.376103	-1.4108	2.40564e-26	1.5224e-25
MREG	3195.14	3178.87	1234.52	1159.41	2191.99	3187	1196.97	0.375578	-1.41282	9.99687e-95	2.91675e-93
C11orf49	260.593	266.839	90.2981	107.503	181.308	263.716	98.9005	0.375026	-1.41494	2.66992e-15	1.04974e-14
CBLB	207.591	203.03	82.2117	71.6685	141.125	205.311	76.9401	0.37475	-1.416	1.30884e-12	4.51125e-12
BBS9	237.626	208.106	84.9072	82.072	153.178	222.866	83.4896	0.374618	-1.41651	2.5953e-13	9.26374e-13
PAPSS1	885.134	923.785	363.888	313.261	621.517	904.46	338.574	0.374339	-1.41758	8.112e-43	8.4061e-42
IL17D	138.689	139.22	48.5184	55.4853	95.4782	138.955	52.0019	0.374236	-1.41798	5.45316e-09	1.49221e-08
RABL2A	50.352	53.6579	13.4773	25.4308	35.7295	52.0049	19.454	0.374081	-1.41858	0.000438483	0.000786064
MYO6	921.352	944.088	373.322	323.664	640.607	932.72	348.493	0.373631	-1.42031	7.22264e-44	7.73422e-43
RAPGEFL1	554.755	551.081	206.203	206.914	379.738	552.918	206.559	0.373579	-1.42051	9.72591e-29	6.70664e-28
TEAD4	123.671	145.021	55.2571	45.0818	92.2579	134.346	50.1694	0.373434	-1.42108	4.72637e-09	1.30062e-08
FRK	227.025	208.106	84.9072	77.4482	149.372	217.565	81.1777	0.373119	-1.42229	3.23988e-13	1.15279e-12
ATP6V0A2	664.292	625.767	238.549	242.748	442.839	645.03	240.648	0.373081	-1.42244	1.98602e-32	1.53643e-31
EFCAB11	400.166	395.908	161.728	135.245	273.262	398.037	148.487	0.373048	-1.42257	3.12183e-22	1.70974e-21
LRRC1	681.076	683.05	258.765	249.684	468.144	682.063	254.224	0.372728	-1.4238	3.00879e-34	2.45089e-33
BMPR2	401.932	403.159	167.119	132.934	276.286	402.546	150.026	0.372694	-1.42394	1.42659e-22	7.9135e-22
RAB28	278.261	282.066	101.08	107.503	192.227	280.164	104.291	0.372252	-1.42565	2.22163e-16	9.20871e-16
KIF14	1227.88	1251.53	456.882	465.845	850.535	1239.71	461.363	0.372155	-1.42602	1.03218e-53	1.42089e-52
WARS2	369.248	376.33	137.469	138.713	255.44	372.789	138.091	0.370427	-1.43274	4.69258e-21	2.43248e-20
ARHGEF10	286.211	256.688	97.0368	104.035	185.993	271.449	100.536	0.370367	-1.43297	6.67421e-16	2.70265e-15
TM9SF4	409.883	456.817	150.946	169.924	296.892	433.35	160.435	0.37022	-1.43354	6.91929e-24	4.01676e-23
DLG1	1701.37	1647.44	675.214	564.101	1147.03	1674.4	619.657	0.370077	-1.4341	5.68939e-67	9.95466e-66
FOXRED1	159.006	187.077	71.4299	56.6412	118.539	173.042	64.0356	0.370058	-1.43418	2.46045e-11	7.83398e-11
PTPN4	591.856	559.782	215.637	210.382	394.414	575.819	213.01	0.369924	-1.4347	4.38303e-30	3.15809e-29
JPH1	98.9372	79.7617	33.6933	32.3664	61.1897	89.3494	33.0299	0.369671	-1.43569	2.37427e-06	5.31173e-06
KIAA1598	614.824	561.232	243.94	190.731	402.682	588.028	217.335	0.3696	-1.43596	2.8612e-23	1.62487e-22
ECI1	1647.48	1680.8	636.13	592.999	1139.35	1664.14	614.565	0.369299	-1.43714	6.76073e-67	1.17924e-65
HEMK1	401.932	387.932	146.903	144.493	270.315	394.932	145.698	0.368919	-1.43862	3.61384e-22	1.97539e-21
ASRGL1	128.972	147.197	49.8661	52.0175	94.513	138.084	50.9418	0.368919	-1.43863	2.96478e-09	8.27414e-09
SHROOM2	166.073	196.504	70.0821	63.5769	124.059	181.288	66.8295	0.368636	-1.43973	9.30289e-12	3.05019e-11
HARBI1	123.671	137.045	49.8661	46.2378	89.2051	130.358	48.0519	0.368614	-1.43982	7.08474e-09	1.92415e-08
TRIM66	115.721	115.292	37.7365	47.3937	79.0358	115.507	42.5651	0.368508	-1.44023	7.72152e-08	1.9365e-07
MAP1B	107.771	116.742	52.5616	30.0545	76.7823	112.256	41.3081	0.367979	-1.4423	4.52793e-08	1.1578e-07
PMEPA1	390.448	395.183	138.817	150.273	268.68	392.816	144.545	0.367971	-1.44234	4.25464e-22	2.31552e-21
PPA2	1613.91	1722.85	584.916	641.549	1140.81	1668.38	613.233	0.367561	-1.44394	5.64243e-67	9.8879e-66
SLC26A2	307.412	322.672	115.905	115.594	215.396	315.042	115.75	0.36741	-1.44454	1.48809e-18	6.83947e-18
TRAF3IP1	198.758	171.85	78.1685	57.7972	126.643	185.304	67.9829	0.366872	-1.44665	6.44719e-12	2.13129e-11
CDC42BPA	443.451	419.837	161.728	154.896	294.978	431.644	158.312	0.366766	-1.44707	4.40005e-24	2.58233e-23
MND1	182.857	176.926	72.7776	58.9531	122.878	179.892	65.8654	0.366139	-1.44954	1.08547e-11	3.54141e-11
SESN3	370.131	329.198	133.426	122.53	238.821	349.665	127.978	0.366002	-1.45008	3.28316e-20	1.63112e-19
RAP1A	701.394	706.254	270.894	243.904	480.611	703.824	257.399	0.365716	-1.45121	2.53837e-36	2.20864e-35
ECHDC1	816.232	804.143	280.329	312.105	553.202	810.187	296.217	0.365615	-1.4516	6.42439e-40	6.17324e-39
KIAA0586	598.04	541.654	218.333	197.666	388.923	569.847	208	0.365009	-1.45399	1.75115e-30	1.28148e-29
FPGT	251.76	230.584	91.6459	84.3839	164.593	241.172	88.0149	0.364947	-1.45424	7.34281e-15	2.8354e-14
C8orf88	37.9848	42.7813	12.1296	17.3392	27.5587	40.383	14.7344	0.364866	-1.45456	0.00145411	0.00246662
CMPK1	2226.09	2104.26	820.77	758.299	1477.35	2165.17	789.534	0.364652	-1.45541	4.10791e-80	9.45577e-79
PTPRA	672.243	630.117	241.244	233.501	444.276	651.18	237.372	0.364527	-1.4559	5.95325e-34	4.80754e-33
ARID2	1776.45	1650.34	626.696	621.898	1168.85	1713.4	624.297	0.364362	-1.45656	1.68011e-67	2.99566e-66
MEGF6	237.626	231.309	79.5163	91.3196	159.943	234.467	85.4179	0.364306	-1.45678	2.04762e-14	7.74181e-14
ELK3	82.1532	73.9608	25.6069	31.2105	53.2329	78.057	28.4087	0.363948	-1.4582	8.63278e-06	1.83624e-05
CHN1	74.2029	89.1881	26.9547	32.3664	55.678	81.6955	29.6605	0.363062	-1.46171	3.81502e-06	8.36994e-06
CCDC149	221.725	215.357	90.2981	68.2007	148.895	218.541	79.2494	0.36263	-1.46343	5.05623e-14	1.87016e-13
ISOC2	1047.67	1170.32	382.756	420.764	755.379	1109	401.76	0.362273	-1.46485	3.81892e-29	2.66778e-28
GOLT1A	112.188	98.6145	40.432	35.8343	71.7671	105.401	38.1331	0.361791	-1.46677	1.57368e-07	3.86133e-07
PCDH9	109.538	90.6383	37.7365	34.6783	68.1477	100.088	36.2074	0.361756	-1.46691	3.55371e-07	8.49157e-07
INSR	238.509	239.285	75.4731	97.0993	162.592	238.897	86.2862	0.361185	-1.46919	9.40487e-15	3.6155e-14
ENTPD8	112.188	110.216	36.3888	43.9259	75.6796	111.202	40.1573	0.361121	-1.46945	8.25505e-08	2.06431e-07
GRHL2	4480.44	4436.93	1597.06	1611.39	3031.45	4458.68	1604.22	0.359798	-1.47474	1.26844e-118	4.79742e-117
RPTOR	250.876	266.839	90.2981	95.9433	175.989	258.858	93.1207	0.359737	-1.47499	3.8733e-16	1.58433e-15
PNPLA7	80.3864	75.4111	36.3888	19.651	52.9593	77.8988	28.0199	0.359697	-1.47515	3.91071e-06	8.5665e-06
LRRC45	358.647	339.35	144.207	106.347	237.138	348.998	125.277	0.358962	-1.4781	3.93087e-21	2.05184e-20
HIBCH	384.265	369.804	130.73	139.869	256.167	377.035	135.3	0.358852	-1.47854	4.54829e-22	2.47174e-21
IQCK	124.555	135.595	45.8229	47.3937	88.3416	130.075	46.6083	0.358319	-1.48068	4.05276e-09	1.1224e-08
GULP1	341.863	345.876	130.73	115.594	233.516	343.869	123.162	0.358166	-1.4813	8.31705e-21	4.25435e-20
FPGS	693.444	721.481	269.547	236.968	480.36	707.462	253.258	0.35798	-1.48205	8.41954e-38	7.66424e-37
PPM1N	40.6349	42.7813	14.8251	15.0273	28.3171	41.7081	14.9262	0.357872	-1.48248	0.00091782	0.00159466
PARN	1053.86	988.32	382.756	347.939	693.218	1021.09	365.348	0.357802	-1.48277	1.15857e-49	1.44122e-48
TMEM175	137.805	142.121	53.9093	46.2378	95.0183	139.963	50.0735	0.357762	-1.48293	8.90094e-10	2.57492e-09
LRBA	2853.28	2706.82	971.716	1017.23	1887.26	2780.05	994.473	0.357718	-1.48311	1.54921e-94	4.4736e-93
RAPGEF3	67.1359	59.4587	17.5205	27.7427	42.9645	63.2973	22.6316	0.357544	-1.48381	5.8527e-05	0.000115278
KRT222	35.3347	26.1038	8.0864	13.8713	20.8491	30.7193	10.9789	0.357393	-1.48442	0.00630551	0.00979123
TCF24	56.5355	44.9566	18.8683	17.3392	34.4249	50.7461	18.1037	0.356751	-1.48701	0.000268303	0.000492218
NDUFA10	1868.32	1871.5	692.735	640.393	1268.24	1869.91	666.564	0.356468	-1.48815	3.32118e-76	7.09256e-75
SPATA5	308.295	313.971	119.948	101.723	210.984	311.133	110.836	0.356232	-1.48911	2.54142e-19	1.21325e-18
AK9	145.756	118.192	43.1275	50.8615	89.4842	131.974	46.9945	0.356089	-1.48969	5.93311e-09	1.61882e-08
GATAD2A	1110.39	1121.74	345.02	449.662	756.704	1116.07	397.341	0.356019	-1.48997	1.26475e-42	1.30339e-41
ACTN4	2922.18	2799.64	974.411	1062.31	1939.63	2860.91	1018.36	0.355958	-1.49022	1.40991e-96	4.23464e-95
MEIS2	218.192	191.428	66.0389	79.7601	138.855	204.81	72.8995	0.355937	-1.4903	3.96695e-13	1.40481e-12
PEX11B	606.874	585.161	215.637	208.07	403.935	596.017	211.854	0.355449	-1.49229	6.81382e-33	5.31894e-32
TRMT61A	540.621	549.631	188.683	198.822	369.439	545.126	193.753	0.355427	-1.49237	1.5283e-30	1.11986e-29
EPN2	317.129	326.298	103.775	124.842	218.011	321.713	114.309	0.355312	-1.49284	1.54978e-19	7.47155e-19
SGK3	1322.4	1338.55	486.532	458.91	901.597	1330.47	472.721	0.355303	-1.49288	5.55679e-61	8.80387e-60
TANGO2	289.745	291.493	82.2117	123.686	196.784	290.619	102.949	0.35424	-1.4972	9.93017e-18	4.38638e-17
NR2F2	1779.99	1800.44	610.523	656.576	1211.88	1790.21	633.55	0.353896	-1.4986	3.10717e-74	6.32298e-73
RBPMS	123.671	113.117	36.3888	47.3937	80.1426	118.394	41.8912	0.353829	-1.49888	2.3437e-08	6.14107e-08
ATG4A	302.995	287.867	119.948	89.0077	199.955	295.431	104.478	0.353646	-1.49962	9.97948e-19	4.6303e-18
RMDN1	1623.63	1667.74	587.612	574.504	1113.37	1645.69	581.058	0.353079	-1.50194	4.60045e-71	8.84879e-70
PIGN	335.68	350.951	118.601	123.686	232.229	343.316	121.143	0.352863	-1.50282	4.76545e-21	2.46911e-20
KDM4C	471.718	472.769	172.51	160.676	319.418	472.244	166.593	0.352769	-1.5032	1.29834e-27	8.62972e-27
CCDC68	53.0021	42.0562	8.0864	25.4308	32.1438	47.5291	16.7586	0.352596	-1.50391	0.00477596	0.00754548
PPP2R5C	2900.1	2868.52	1031.02	1002.2	1950.46	2884.31	1016.61	0.352462	-1.50446	1.40345e-99	4.35497e-98
GOLPH3	1931.92	1991.14	680.605	701.658	1326.33	1961.53	691.132	0.352343	-1.50495	1.54569e-79	3.50055e-78
DGKQ	342.747	349.501	113.21	130.622	234.02	346.124	121.916	0.352231	-1.50541	4.49152e-21	2.3304e-20
AGFG2	315.362	303.82	102.428	115.594	209.301	309.591	109.011	0.352113	-1.50589	3.97056e-19	1.87637e-18
TSEN15	1147.49	1107.24	411.059	382.617	762.102	1127.37	396.838	0.352005	-1.50633	8.83906e-55	1.24579e-53
FBXO34	981.421	909.283	330.195	335.224	639.031	945.352	332.709	0.351942	-1.50659	1.20526e-47	1.42813e-46
RBM24	159.006	168.225	70.0821	45.0818	110.599	163.615	57.582	0.351935	-1.50662	1.37596e-11	4.45166e-11
MYB	2679.25	2697.4	998.67	893.545	1817.22	2688.32	946.107	0.351932	-1.50663	9.84692e-97	2.9734e-95
FIBCD1	472.602	490.172	154.989	183.795	325.389	481.387	169.392	0.351884	-1.50683	8.37951e-28	5.6028e-27
ARNTL	136.039	130.519	49.8661	43.9259	90.0874	133.279	46.896	0.351864	-1.50691	1.60823e-09	4.5781e-09
KLK8	58.3023	52.9328	14.8251	24.2748	37.5837	55.6175	19.5499	0.351507	-1.50837	0.000138094	0.000260838
RRAS2	369.248	303.094	117.253	119.062	227.164	336.171	118.158	0.35148	-1.50848	3.31045e-11	1.04338e-10
ZG16B	344.513	393.008	146.903	112.127	249.138	368.76	129.515	0.351216	-1.50957	2.22589e-16	9.22295e-16
NPTN	1052.97	1081.86	389.495	359.499	720.957	1067.42	374.497	0.350844	-1.5111	3.65163e-53	4.93013e-52
MAGI1	220.842	232.759	78.1685	80.9161	153.171	226.801	79.5423	0.350715	-1.51163	6.11908e-15	2.36938e-14
TMED8	2193.4	2338.47	752.035	836.903	1530.2	2265.93	794.469	0.350614	-1.51204	8.91333e-71	1.69701e-69
ZBTB38	692.56	683.05	253.374	228.877	464.465	687.805	241.125	0.350572	-1.51222	7.0858e-38	6.47112e-37
TPD52L1	6740.98	6974.07	2363.92	2440.2	4629.79	6857.53	2402.06	0.350281	-1.51342	1.44215e-146	7.29716e-145
RABL2B	55.6522	58.7336	13.4773	26.5867	38.6125	57.1929	20.032	0.350254	-1.51353	0.000104286	0.000200041
SLC25A43	737.612	764.262	273.59	251.996	506.865	750.937	262.793	0.349953	-1.51477	8.21076e-41	8.05515e-40
ARHGEF9	242.926	253.787	83.5595	90.1636	167.609	248.357	86.8615	0.349745	-1.51562	3.78169e-16	1.55035e-15
C14orf80	871.884	899.857	331.542	287.83	597.778	885.87	309.686	0.349584	-1.51629	1.21369e-46	1.40117e-45
MORN1	135.155	133.42	41.7797	52.0175	90.593	134.287	46.8986	0.349241	-1.51771	1.66877e-09	4.74084e-09
TRIQK	1564.44	1554.63	564.7	523.643	1051.85	1559.54	544.171	0.348932	-1.51898	7.03011e-70	1.30744e-68
CEP83	462.885	466.243	165.771	158.364	313.316	464.564	162.068	0.34886	-1.51928	1.23878e-27	8.23873e-27
POP5	406.349	415.486	144.207	142.181	277.056	410.917	143.194	0.348475	-1.52087	5.85988e-25	3.53513e-24
ABHD16B	101.587	110.216	30.9979	42.7699	71.3928	105.902	36.8839	0.348284	-1.52166	7.57429e-08	1.90043e-07
C14orf142	521.187	557.607	208.899	166.456	363.537	539.397	187.677	0.347939	-1.52309	7.00424e-32	5.33053e-31
PPP2R5E	716.411	680.15	233.158	250.84	470.14	698.28	241.999	0.346564	-1.52881	1.99476e-38	1.85644e-37
CABLES1	468.185	508.3	152.294	186.107	328.721	488.242	169.2	0.34655	-1.52886	8.67161e-29	5.98698e-28
TMEM19	458.468	440.865	164.423	146.805	302.64	449.666	155.614	0.346066	-1.53088	3.27706e-27	2.14518e-26
GTF2A1	1565.33	1458.91	539.093	507.459	1017.7	1512.12	523.276	0.346055	-1.53093	6.80979e-69	1.24179e-67
SRGAP2B	164.306	159.523	63.3435	48.5496	108.931	161.915	55.9466	0.345531	-1.53311	1.44266e-11	4.66073e-11
ANKRD28	1849.77	1843.22	661.737	613.806	1242.13	1846.5	637.772	0.345396	-1.53368	2.73524e-79	6.14499e-78
KREMEN2	75.0862	76.1362	24.2592	27.7427	50.8061	75.6112	26.0009	0.343877	-1.54004	4.19953e-06	9.17235e-06
B3GALNT1	3004.33	2904.05	1004.06	1027.63	1985.02	2954.19	1015.85	0.343867	-1.54008	2.57939e-104	8.54698e-103
BMPR1A	577.722	579.36	225.071	172.236	388.597	578.541	198.654	0.34337	-1.54217	2.64843e-34	2.16362e-33
GBE1	431.083	422.737	142.86	150.273	286.738	426.91	146.566	0.343319	-1.54238	4.08558e-26	2.56818e-25
POLR3H	599.807	594.587	222.376	187.263	401.008	597.197	204.819	0.342968	-1.54385	5.04436e-35	4.20976e-34
CHST15	756.163	751.935	274.938	240.436	505.868	754.049	257.687	0.341738	-1.54904	2.3627e-42	2.42155e-41
SH3BGR	46.8185	43.5064	13.4773	17.3392	30.2853	45.1624	15.4082	0.341174	-1.55142	0.000414301	0.000744258
FTCDNL1	30.0345	32.6298	12.1296	9.24755	21.0104	31.3321	10.6886	0.341138	-1.55157	0.00284268	0.00463788
SP4	278.261	278.441	74.1253	115.594	186.605	278.351	94.8599	0.340792	-1.55303	5.66842e-18	2.54185e-17
ATXN7L1	90.9869	113.117	33.6933	35.8343	68.4078	102.052	34.7638	0.340649	-1.55364	5.36943e-08	1.36582e-07
ZMYM6NB	45.0517	50.0323	16.1728	16.1832	31.86	47.542	16.178	0.340288	-1.55517	0.000224992	0.000416366
ARHGEF3	91.8702	108.041	39.0843	28.8986	66.9735	99.9555	33.9914	0.340066	-1.55612	5.36486e-08	1.3655e-07
STK3	885.134	890.431	334.238	269.335	594.784	887.782	301.786	0.339933	-1.55668	9.46652e-49	1.15333e-47
RBM19	408.116	411.135	126.687	151.429	274.342	409.626	139.058	0.339475	-1.55862	1.81437e-25	1.11615e-24
OSBPL10	339.213	313.971	111.862	109.815	218.715	326.592	110.838	0.339378	-1.55903	3.79938e-21	1.98689e-20
RFX5	1437.24	1470.52	541.789	445.038	973.645	1453.88	493.414	0.339378	-1.55904	4.25881e-70	7.99987e-69
CAMK2D	580.372	592.412	212.942	184.951	392.669	586.392	198.946	0.339272	-1.55949	4.95415e-35	4.13755e-34
DECR1	1700.48	1661.22	580.873	558.321	1125.22	1680.85	569.597	0.338874	-1.56118	1.92533e-76	4.12734e-75
TOMM40L	106.887	97.1642	30.9979	38.1461	68.2989	102.026	34.572	0.338855	-1.56126	8.13832e-08	2.03694e-07
GJD3	25.6177	34.08	12.1296	8.09161	19.9797	29.8488	10.1106	0.338727	-1.56181	0.00308581	0.00501126
CAB39	1276.47	1220.35	424.536	420.764	835.53	1248.41	422.65	0.33855	-1.56256	3.86966e-62	6.24539e-61
GLB1	689.027	733.808	223.724	256.62	475.794	711.417	240.172	0.337596	-1.56663	1.17941e-40	1.15203e-39
TNFRSF11B	157.239	167.5	47.1707	62.421	108.583	162.369	54.7958	0.337476	-1.56714	1.16539e-11	3.79333e-11
TMCO4	151.939	160.248	57.9525	47.3937	104.383	156.094	52.6731	0.337445	-1.56728	1.43216e-11	4.62816e-11
HIST1H2AC	4641.21	4637.05	1595.72	1531.63	3101.4	4639.13	1563.67	0.337061	-1.56892	1.12702e-134	5.08425e-133
C7orf25	45.9351	51.4825	18.8683	13.8713	32.5393	48.7088	16.3698	0.336075	-1.57315	0.000141468	0.000266853
AOX1	76.853	68.16	25.6069	23.1189	48.4347	72.5065	24.3629	0.33601	-1.57342	4.47269e-06	9.73867e-06
HIP1	645.742	616.34	225.071	198.822	421.494	631.041	211.947	0.335869	-1.57403	1.7864e-37	1.6092e-36
NEURL1B	682.843	693.927	218.333	243.904	459.752	688.385	231.118	0.33574	-1.57458	7.89545e-40	7.56092e-39
AMTN	31.8012	23.9285	9.43413	9.24755	18.6029	27.8649	9.34084	0.335219	-1.57682	0.00557154	0.00872144
C9orf85	158.123	139.22	41.7797	57.7972	99.23	148.672	49.7885	0.334889	-1.57825	9.39246e-11	2.89056e-10
PRMT3	559.172	562.682	194.074	181.483	374.353	560.927	187.778	0.334764	-1.57878	3.30871e-34	2.6913e-33
UBE2K	768.53	798.342	273.59	250.84	522.825	783.436	262.215	0.334699	-1.57907	6.18064e-45	6.83337e-44
C3orf67	88.3368	77.5864	32.3456	23.1189	55.3469	82.9616	27.7322	0.334278	-1.58088	7.01655e-07	1.63487e-06
PSD4	930.186	938.288	307.283	316.729	623.121	934.237	312.006	0.333969	-1.58221	3.50375e-51	4.52907e-50
PRTFDC1	39.7515	36.9804	9.43413	16.1832	25.5873	38.366	12.8087	0.333855	-1.58271	0.00109222	0.0018823
TMEM116	395.749	356.027	134.773	115.594	250.536	375.888	125.184	0.333035	-1.58625	1.44245e-24	8.59576e-24
ERLIN2	1852.42	1903.4	607.828	640.393	1251.01	1877.91	624.11	0.332343	-1.58926	2.53771e-84	6.27888e-83
ABHD17C	333.03	313.971	103.775	110.971	215.437	323.5	107.373	0.33191	-1.59114	1.62571e-21	8.66299e-21
MPPED2	75.0862	74.6859	24.2592	25.4308	49.8655	74.8861	24.845	0.33177	-1.59174	2.54246e-06	5.66655e-06
FBXO27	265.01	263.214	92.9936	82.072	175.822	264.112	87.5328	0.331423	-1.59325	2.16766e-18	9.91017e-18
PXYLP1	102.471	95.714	39.0843	26.5867	65.9639	99.0923	32.8355	0.331363	-1.59352	4.38027e-08	1.12183e-07
UFSP1	83.9199	72.5106	22.9115	28.8986	52.0602	78.2153	25.905	0.331202	-1.59422	1.93837e-06	4.37049e-06
ZMAT1	119.255	110.941	30.9979	45.0818	76.5689	115.098	38.0398	0.3305	-1.59728	7.89663e-09	2.1369e-08
C9orf152	96.2871	118.192	26.9547	43.9259	71.34	107.24	35.4403	0.330477	-1.59738	2.67871e-07	6.45984e-07
RAPGEF5	138.689	119.643	39.0843	46.2378	85.9133	129.166	42.661	0.330281	-1.59823	8.80479e-10	2.54776e-09
TBC1D9	5732.17	5898.01	1916.48	1924.65	3867.83	5815.09	1920.56	0.330272	-1.59827	3.9003e-152	2.1268e-150
GJB2	46.8185	50.0323	13.4773	18.4951	32.2058	48.4254	15.9862	0.33012	-1.59894	0.00016936	0.000316904
CCNB1	2667.77	2700.3	889.504	881.985	1784.89	2684.03	885.745	0.330005	-1.59944	6.88217e-106	2.33557e-104
LRRC28	165.19	176.201	68.7344	43.9259	113.513	170.695	56.3301	0.330004	-1.59944	5.31574e-13	1.87125e-12
DOCK10	75.0862	61.634	24.2592	20.807	45.4466	68.3601	22.5331	0.329623	-1.60111	6.61943e-06	1.42063e-05
PPP1R3F	143.989	167.5	39.0843	63.5769	103.537	155.744	51.3306	0.329583	-1.60129	9.38255e-10	2.70727e-09
ATF6	904.568	907.108	303.24	291.298	601.554	905.838	297.269	0.32817	-1.60748	2.11652e-51	2.75172e-50
SAMD11	518.537	547.455	167.119	182.639	353.938	532.996	174.879	0.328106	-1.60777	1.72292e-33	1.36678e-32
EPS15	1645.71	1578.56	544.484	513.239	1070.5	1612.14	528.862	0.32805	-1.60801	6.82504e-78	1.50031e-76
RUNDC3B	65.3692	63.8094	21.5637	20.807	42.8873	64.5893	21.1854	0.328001	-1.60823	1.04563e-05	2.20947e-05
PPP6R3	4748.1	4909.69	1566.07	1600.98	3206.21	4828.9	1583.52	0.327927	-1.60856	1.21641e-142	5.94086e-141
SPATS2	756.163	693.202	219.681	255.464	481.127	724.682	237.572	0.327829	-1.60898	2.08888e-41	2.08944e-40
TBCA	1423.99	1470.52	485.184	463.533	960.805	1447.25	474.359	0.327765	-1.60927	9.1529e-73	1.81012e-71
GLB1L	74.2029	74.6859	17.5205	31.2105	49.405	74.4444	24.3655	0.327298	-1.61132	3.11784e-06	6.87934e-06
PEX7	272.077	317.597	103.775	89.0077	195.614	294.837	96.3916	0.326932	-1.61294	2.68041e-17	1.16072e-16
GATAD2B	141.339	144.296	45.8229	47.3937	94.7129	142.817	46.6083	0.326349	-1.61551	5.31505e-11	1.65844e-10
CENPP	140.455	140.671	51.2139	40.458	93.1995	140.563	45.8359	0.326088	-1.61667	5.28904e-11	1.65079e-10
SHISA4	59.1856	60.1838	21.5637	17.3392	39.5681	59.6847	19.4514	0.325903	-1.61748	1.84714e-05	3.81625e-05
WDR77	449.634	422.012	140.164	143.337	288.787	435.823	141.751	0.325248	-1.62039	1.68045e-28	1.1482e-27
RPS6KC1	308.295	305.995	94.3413	105.191	203.456	307.145	99.7661	0.324818	-1.6223	3.48294e-21	1.82396e-20
RTFDC1	2725.19	2600.23	881.418	843.839	1762.67	2662.71	862.628	0.323966	-1.62608	4.23793e-108	1.46476e-106
SPSB1	361.297	340.8	109.166	117.906	232.292	351.049	113.536	0.323421	-1.62852	7.85113e-24	4.54597e-23
CDC14A	484.085	440.865	150.946	147.961	305.964	462.475	149.453	0.32316	-1.62968	3.23978e-30	2.34638e-29
METTL7A	133.389	131.244	48.5184	36.9902	87.5353	132.316	42.7543	0.323122	-1.62985	1.43466e-10	4.36143e-10
GAB2	324.196	342.25	106.471	108.659	220.394	333.223	107.565	0.322801	-1.63128	4.16714e-23	2.35342e-22
ARHGAP8	58.3023	44.9566	14.8251	18.4951	34.1448	51.6294	16.6601	0.322686	-1.6318	9.35755e-05	0.000180328
HSH2D	91.8702	85.5625	20.216	36.9902	58.6597	88.7164	28.6031	0.322411	-1.63303	2.97696e-07	7.15758e-07
UCP2	228.792	240.735	80.864	70.5126	155.226	234.764	75.6883	0.322402	-1.63307	2.83859e-17	1.22591e-16
DYRK4	45.9351	52.2077	10.7819	20.807	32.4329	49.0714	15.7944	0.321866	-1.63547	0.000130763	0.000247616
USP32	7927.34	7855.08	2566.08	2510.71	5214.8	7891.21	2538.4	0.321674	-1.63633	4.71604e-176	3.21062e-174
FAAP24	115.721	129.069	40.432	38.1461	80.8421	122.395	39.2891	0.321002	-1.63935	6.04175e-10	1.7706e-09
PDCD6	1694.3	1651.79	526.964	545.605	1104.67	1673.05	536.285	0.320544	-1.64141	4.31855e-82	1.02776e-80
SGK1	1382.47	1353.05	439.361	436.947	902.957	1367.76	438.154	0.320344	-1.6423	9.60304e-72	1.86951e-70
ARSB	94.5203	91.3634	36.3888	23.1189	61.3478	92.9419	29.7538	0.320134	-1.64325	5.26084e-08	1.34053e-07
AR	315.362	299.469	98.3845	98.2552	202.868	307.416	98.3199	0.319827	-1.64464	1.12137e-21	6.00971e-21
CAMTA1	302.112	308.895	105.123	90.1636	201.573	305.503	97.6434	0.319615	-1.64559	7.13767e-22	3.85654e-21
PHF2	1352.44	1334.92	429.927	427.699	886.246	1343.68	428.813	0.319134	-1.64777	2.96886e-71	5.74987e-70
C4orf33	152.823	155.898	57.9525	40.458	101.783	154.36	49.2053	0.318769	-1.64942	2.53838e-12	8.58845e-12
LCLAT1	274.727	246.536	84.9072	80.9161	171.772	260.632	82.9116	0.318118	-1.65237	6.63988e-19	3.10515e-18
TTF2	1373.64	1408.88	456.882	427.699	916.775	1391.26	442.29	0.317907	-1.65333	7.2141e-74	1.46011e-72
CD9	6490.1	6420.82	2132.11	1968.57	4252.9	6455.46	2050.34	0.317614	-1.65465	2.40127e-168	1.53258e-166
SHB	242.043	253.062	80.864	76.2923	163.065	247.552	78.5781	0.31742	-1.65553	2.4613e-18	1.12025e-17
PDE6B	59.1856	61.634	9.43413	28.8986	39.7881	60.4098	19.1664	0.317272	-1.65621	5.00161e-05	9.89313e-05
CRACR2A	221.725	180.551	67.3867	60.1091	132.443	201.138	63.7479	0.316935	-1.65774	3.34373e-11	1.05358e-10
NSRP1	183.74	153.723	44.4752	62.421	111.09	168.731	53.4481	0.316764	-1.65852	6.53792e-11	2.02762e-10
ZNF710	173.14	198.679	55.2571	62.421	122.374	185.91	58.839	0.316493	-1.65976	2.49269e-14	9.36469e-14
FAM227B	109.538	88.463	33.6933	28.8986	65.1481	99.0003	31.296	0.31612	-1.66146	2.48235e-08	6.48621e-08
KAZALD1	351.58	373.43	105.123	123.686	238.455	362.505	114.405	0.315595	-1.66386	2.40145e-25	1.46845e-24
TMEM50B	516.77	532.953	175.205	156.052	345.245	524.862	165.629	0.315567	-1.66398	4.14654e-35	3.47079e-34
ZNF148	1977.86	1930.23	628.044	604.559	1285.17	1954.05	616.301	0.315397	-1.66476	2.67849e-93	7.59786e-92
PLS1	789.731	751.935	246.635	239.28	506.895	770.833	242.958	0.315189	-1.66571	1.38132e-47	1.63502e-46
PCSK6	150.172	150.097	39.0843	55.4853	98.7098	150.135	47.2848	0.314949	-1.66681	9.42783e-12	3.08935e-11
KCTD17	87.4534	113.117	37.7365	25.4308	65.9343	100.285	31.5836	0.314939	-1.66686	7.20913e-07	1.67765e-06
SDK1	384.265	392.282	133.426	110.971	255.236	388.274	122.198	0.314722	-1.66785	2.08908e-27	1.37554e-26
ZNF18	152.823	166.049	47.1707	53.1734	104.804	159.436	50.172	0.314685	-1.66802	1.34385e-12	4.63052e-12
ADAM10	1597.13	1503.87	471.707	503.992	1019.17	1550.5	487.849	0.31464	-1.66823	1.19263e-79	2.71191e-78
EXD3	282.678	308.17	95.6891	90.1636	194.175	295.424	92.9263	0.314553	-1.66863	1.1934e-21	6.3866e-21
OLA1	1712.85	1778.69	580.873	514.395	1146.7	1745.77	547.634	0.313692	-1.67258	3.66255e-88	9.74916e-87
ELOVL3	55.6522	59.4587	17.5205	18.4951	37.7816	57.5554	18.0078	0.312878	-1.67633	1.7797e-05	3.68029e-05
NCEH1	258.827	261.763	70.0821	92.4755	170.787	260.295	81.2788	0.312257	-1.6792	3.8903e-19	1.84076e-18
ST8SIA4	386.032	454.642	138.817	123.686	275.794	420.337	131.251	0.312253	-1.67921	1.86108e-17	8.11551e-17
PGBD4	71.5528	75.4111	21.5637	24.2748	48.2006	73.4819	22.9193	0.311904	-1.68083	1.20319e-06	2.75152e-06
PRKAR2A	742.029	714.23	239.897	213.85	477.501	728.129	226.873	0.311584	-1.68231	2.12054e-46	2.44058e-45
TMEM64	20041.8	20576.3	6331.65	6313.77	13315.9	20309.1	6322.71	0.311324	-1.68351	3.35968e-230	3.85095e-228
DIRAS2	93.637	95.714	32.3456	26.5867	62.0708	94.6755	29.4662	0.311233	-1.68393	2.64832e-08	6.90382e-08
MAP4K4	861.283	825.896	258.765	265.867	552.953	843.59	262.316	0.310952	-1.68524	7.59719e-52	9.92317e-51
ADAT1	933.72	937.562	278.981	302.857	613.28	935.641	290.919	0.31093	-1.68534	3.40467e-56	4.97978e-55
KIFAP3	431.967	415.486	137.469	125.998	277.73	423.726	131.733	0.310893	-1.68551	1.11026e-29	7.91343e-29
BCR	662.526	662.022	203.508	208.07	434.031	662.274	205.789	0.310731	-1.68626	6.52411e-43	6.79197e-42
RNF150	177.557	161.699	49.8661	55.4853	111.152	169.628	52.6757	0.310537	-1.68716	2.44674e-13	8.74735e-13
RASSF3	508.82	517.726	173.858	144.493	336.224	513.273	159.175	0.310118	-1.68911	2.60015e-35	2.18782e-34
DPH3	379.848	346.601	119.948	105.191	237.897	363.224	112.57	0.309917	-1.69004	4.27312e-26	2.68306e-25
PLK1	507.053	527.877	165.771	154.896	338.9	517.465	160.334	0.309845	-1.69038	2.02986e-35	1.71698e-34
DHRS3	59.1856	60.1838	16.1728	20.807	39.0873	59.6847	18.4899	0.309793	-1.69062	1.26628e-05	2.65821e-05
SIK3	90.9869	86.2876	28.3024	26.5867	58.0409	88.6373	27.4446	0.309628	-1.69139	8.08926e-08	2.02511e-07
SIDT1	1102.44	999.922	323.456	327.132	688.238	1051.18	325.294	0.309455	-1.6922	3.5093e-47	4.10624e-46
DHFRL1	235.859	236.385	75.4731	70.5126	154.557	236.122	72.9928	0.309132	-1.69371	4.09873e-18	1.84755e-17
FSCN2	32.6846	34.8051	8.0864	12.7154	22.0729	33.7449	10.4009	0.308222	-1.69796	0.00116163	0.0019955
BTBD9	351.58	321.222	115.905	91.3196	220.007	336.401	103.612	0.308002	-1.69899	9.31105e-25	5.57819e-24
FBF1	147.522	128.344	43.1275	41.614	90.1519	137.933	42.3707	0.307183	-1.70283	2.34549e-11	7.48705e-11
BBS12	84.8033	79.0366	28.3024	21.9629	53.5263	81.9199	25.1327	0.306795	-1.70465	1.87106e-07	4.56707e-07
PIK3R1	2285.27	2124.56	668.476	683.163	1440.37	2204.92	675.819	0.306506	-1.70601	3.89527e-84	9.57453e-83
MYBL1	1340.07	1319.69	444.752	369.902	868.604	1329.88	407.327	0.306288	-1.70704	1.93328e-75	4.05917e-74
KLF13	233.209	228.408	59.3003	82.072	150.747	230.809	70.6861	0.306254	-1.7072	1.44037e-17	6.31031e-17
DSE	113.071	118.917	43.1275	27.7427	75.7146	115.994	35.4351	0.30549	-1.7108	3.56102e-10	1.06272e-09
TNFAIP8L1	83.0366	88.463	18.8683	33.5224	55.9725	85.7498	26.1953	0.305486	-1.71082	1.49803e-07	3.68213e-07
VPS45	1299.43	1303.74	435.318	359.499	849.498	1301.59	397.408	0.305326	-1.71158	1.04433e-74	2.16039e-73
ATG7	557.405	582.985	187.335	160.676	372.1	570.195	174.006	0.305168	-1.71232	2.62531e-39	2.48024e-38
SLITRK6	743.796	751.935	223.724	232.345	487.95	747.865	228.034	0.304913	-1.71353	1.86678e-48	2.24995e-47
CLIC3	492.036	515.551	160.38	146.805	328.693	503.793	153.593	0.304872	-1.71372	2.24147e-35	1.89169e-34
[truncated: 934 more rows]
