# Supplementary material for: Inhibition of Histone Demethylases LSD1 and UTX Regulates ERα Signaling in Breast Cancer
Source: Cancers (Basel). 2019 Dec 16;11(12):2027. doi: 10.3390/cancers11122027 (PMC6966629; doi:10.3390/cancers11122027)
Supplement: Supplementary file 1 [file cancers-11-02027-s001.zip › cancers-659480-supplementary/Table S2.xlsx]

## Sheet: down regulated pathways
HALLMARK	SIZE	ES	NES	NOM p-val	FDR q-val	FWER p-val	RANK AT MAX	LEADING EDGE
ESTROGEN_RESPONSE_EARLY	186	0.5564881	2012183	0.0	5555.56	0.001	2272	tags=45%, list=20%, signal=55%
ESTROGEN_RESPONSE_LATE	185	0.5401025	19828259	0.0	2777.78	0.001	2102	tags=44%, list=19%, signal=53%
UV_RESPONSE_DN	111	0.5309126	18318894	0.0	0.0022963728	0.011	1647	tags=42%, list=15%, signal=49%
KRAS_SIGNALING_DN	71	0.508449	16545875	0.0037783375	0.012098326	0.076	1709	tags=34%, list=15%, signal=40%
ANDROGEN_RESPONSE	88	0.39079034	13332326	0.061712846	0.28486273	0.918	1182	tags=22%, list=11%, signal=24%
TGF_BETA_SIGNALING	47	0.43769854	1324859	0.105473965	0.25352946	0.925	1469	tags=26%, list=13%, signal=29%
G2M_CHECKPOINT	193	0.3430333	12612861	0.058631923	0.3665419	0.992	2204	tags=24%, list=20%, signal=29%
PEROXISOME	83	0.3655025	12082329	0.17363751	0.47427905	0.999	1704	tags=18%, list=15%, signal=21%
APICAL_SURFACE	23	0.4562579	11986525	0.23338257	0.45016998	0.999	1186	tags=30%, list=11%, signal=34%
PI3K_AKT_MTOR_SIGNALING	89	0.34968713	1173742	0.19518378	0.4805631	1.0	1208	tags=15%, list=11%, signal=16%
FATTY_ACID_METABOLISM	127	0.33043122	11557682	0.19858989	0.4891753	1.0	1960	tags=23%, list=18%, signal=27%
MITOTIC_SPINDLE	187	0.3065791	11219461	0.24777777	0.54874	1.0	2276	tags=28%, list=20%, signal=34%
E2F_TARGETS	198	0.29978463	10979668	0.27361563	0.57204777	1.0	3015	tags=31%, list=27%, signal=41%
ANGIOGENESIS	19	0.4262768	10830369	0.36447167	0.57582	1.0	1923	tags=42%, list=17%, signal=51%
HEDGEHOG_SIGNALING	24	0.38475412	10391151	0.4239766	0.6651983	1.0	872	tags=25%, list=8%, signal=27%
APICAL_JUNCTION	118	0.28683886	10095066	0.45768774	0.70912254	1.0	1524	tags=19%, list=14%, signal=22%
IL2_STAT5_SIGNALING	124	0.2925335	10084063	0.46324387	0.67097783	1.0	995	tags=19%, list=9%, signal=21%
SPERMATOGENESIS	66	0.29302064	0.95169556	0.5414438	0.78597033	1.0	3161	tags=36%, list=28%, signal=50%
PROTEIN_SECRETION	90	0.27503958	0.91861844	0.6128641	0.8278431	1.0	2390	tags=26%, list=21%, signal=32%
MYC_TARGETS_V2	58	0.26540494	0.83438617	0.7455013	0.97812915	1.0	3755	tags=43%, list=34%, signal=65%
XENOBIOTIC_METABOLISM	127	0.23445034	0.8200336	0.84260356	0.9610075	1.0	1929	tags=20%, list=17%, signal=24%
WNT_BETA_CATENIN_SIGNALING	31	0.2730946	0.7680322	0.8201133	1.0	1.0	680	tags=13%, list=6%, signal=14%
COAGULATION	55	0.23638456	0.74687517	0.87019867	0.9888634	1.0	2447	tags=27%, list=22%, signal=35%
BILE_ACID_METABOLISM	68	0.1899564	0.61978275	0.98414797	1.0	1.0	2799	tags=24%, list=25%, signal=31%
OXIDATIVE_PHOSPHORYLATION	197	0.10871234	0.3978785	1.0	0.99992526	1.0	3237	tags=20%, list=29%, signal=27%

## Sheet: upregulated pathways
HALLMARK	SIZE	ES	NES	NOM p-val	FDR q-val	FWER p-val	RANK AT MAX	LEADING EDGE
HYPOXIA	155	-0.6867643	-30605345	0.0	0.0	0.0	1238	tags=54%, list=11%, signal=59%
TNFA_SIGNALING_VIA_NFKB	156	-0.65120745	-28600216	0.0	0.0	0.0	1202	tags=56%, list=11%, signal=62%
INTERFERON_ALPHA_RESPONSE	69	-0.56710804	-2206965	0.0	0.0	0.0	1981	tags=51%, list=18%, signal=61%
P53_PATHWAY	174	-0.48266602	-21653602	0.0	0.0	0.0	2218	tags=47%, list=20%, signal=58%
INFLAMMATORY_RESPONSE	87	-0.5330369	-2130313	0.0	0.0	0.0	2057	tags=49%, list=18%, signal=60%
GLYCOLYSIS	169	-0.46950945	-21063087	0.0	0.0	0.0	1100	tags=32%, list=10%, signal=35%
INTERFERON_GAMMA_RESPONSE	128	-0.49167243	-20762422	0.0	0.0	0.0	1448	tags=38%, list=13%, signal=43%
UV_RESPONSE_UP	129	-0.44180867	-19254055	0.0	884.217	0.003	1345	tags=23%, list=12%, signal=26%
IL6_JAK_STAT3_SIGNALING	48	-0.53062147	-19246874	0.0	785.971	0.003	528	tags=25%, list=5%, signal=26%
ALLOGRAFT_REJECTION	80	-0.46152955	-18857741	0.0	0.0014927748	0.005	1881	tags=40%, list=17%, signal=48%
MTORC1_SIGNALING	190	-0.40013	-18567544	0.0	0.0019810686	0.007	1110	tags=26%, list=10%, signal=29%
CHOLESTEROL_HOMEOSTASIS	65	-0.4496694	-1724833	0.004950495	0.003946841	0.018	1423	tags=40%, list=13%, signal=46%
KRAS_SIGNALING_UP	87	-0.42129335	-17020506	0.0	0.0048965733	0.025	929	tags=30%, list=8%, signal=32%
APOPTOSIS	120	-0.39804238	-16788507	0.0	0.006249095	0.033	1802	tags=33%, list=16%, signal=39%
REACTIVE_OXIGEN_SPECIES_PATHWAY	40	-0.465125	-15814917	0.013377926	0.011917336	0.065	2205	tags=48%, list=20%, signal=59%
EPITHELIAL_MESENCHYMAL_TRANSITION	100	-0.35945982	-14911206	0.0	0.023076732	0.125	1153	tags=31%, list=10%, signal=34%
MYOGENESIS	109	-0.34714627	-14417555	0.011235955	0.03386847	0.19	1257	tags=29%, list=11%, signal=33%
MYC_TARGETS_V1	197	-0.25938305	-1195392	0.028037382	0.17743552	0.708	3666	tags=38%, list=33%, signal=55%
HEME_METABOLISM	145	-0.23794523	-10472715	0.30075186	0.43910217	0.955	1060	tags=17%, list=9%, signal=19%
ADIPOGENESIS	166	-0.22935985	-10387568	0.30973452	0.4378493	0.966	2017	tags=23%, list=18%, signal=28%
NOTCH_SIGNALING	25	-0.33369917	-10384953	0.38977635	0.4177878	0.966	1010	tags=28%, list=9%, signal=31%
COMPLEMENT	102	-0.24918875	-10309329	0.38607594	0.4157755	0.971	817	tags=14%, list=7%, signal=15%
UNFOLDED_PROTEIN_RESPONSE	108	-0.22866495	-0.9530736	0.53333336	0.5879137	0.992	2421	tags=22%, list=22%, signal=28%
DNA_REPAIR	135	-0.18837434	-0.81309235	0.9312977	0.8725287	0.999	2779	tags=24%, list=25%, signal=31%

## Sheet: GSEA data down in 3324
GSEA data down in 3324 treated	SIZE	ES	NES	NOM p-val	FDR q-val	FWER p-val	RANK AT MAX	LEADING EDGE
MARTINEZ_RESPONSE_TO_TRABECTEDIN	46	0.7972074	2440385	0.0	0.0	0.0	1562	tags=76%, list=14%, signal=88%
DAWSON_METHYLATED_IN_LYMPHOMA_TCL1	24	0.8297025	22469056	0.0	0.0	0.0	851	tags=50%, list=8%, signal=54%
MASSARWEH_TAMOXIFEN_RESISTANCE_DN	206	0.6054304	22206523	0.0	0.0	0.0	2061	tags=50%, list=18%, signal=60%
CREIGHTON_ENDOCRINE_THERAPY_RESISTANCE_1	453	0.577619	2217577	0.0	0.0	0.0	1882	tags=37%, list=17%, signal=43%
GENTILE_UV_LOW_DOSE_DN	54	0.69752526	2172357	0.0	1509.93	0.001	1882	tags=57%, list=17%, signal=69%
DUTERTRE_ESTRADIOL_RESPONSE_6HR_UP	207	0.58067864	21426291	0.0	1258.28	0.001	2344	tags=48%, list=21%, signal=59%
DOANE_BREAST_CANCER_ESR1_UP	89	0.632022	21107705	0.0	10785.2	0.001	1738	tags=49%, list=16%, signal=58%
MASSARWEH_RESPONSE_TO_ESTRADIOL	57	0.67305255	21096885	0.0	94.3709	0.001	1882	tags=58%, list=17%, signal=69%
SMID_BREAST_CANCER_BASAL_DN	438	0.5372505	20515327	0.0	427.601	0.005	2255	tags=41%, list=20%, signal=49%
MASRI_RESISTANCE_TO_TAMOXIFEN_AND_AROMATASE_INHIBITORS_UP	17	0.81597567	20417397	0.0	3848.41	0.005	1707	tags=82%, list=15%, signal=97%
DACOSTA_UV_RESPONSE_VIA_ERCC3_COMMON_DN	433	0.5267583	20225403	0.0	6977.46	0.01	1919	tags=36%, list=17%, signal=41%
SMID_BREAST_CANCER_RELAPSE_IN_BONE_UP	63	0.63066953	20200193	0.0	703.538	0.011	1696	tags=48%, list=15%, signal=56%
BEGUM_TARGETS_OF_PAX3_FOXO1_FUSION_UP	34	0.70958656	20113575	0.0	8272.57	0.014	1270	tags=47%, list=11%, signal=53%
XU_GH1_AUTOCRINE_TARGETS_DN	118	0.5742053	20049682	0.0	988.912	0.018	1785	tags=38%, list=16%, signal=45%
MOHANKUMAR_TLX1_TARGETS_DN	100	0.59018946	200097	0.0	0.0010769035	0.021	1005	tags=38%, list=9%, signal=41%
ELVIDGE_HYPOXIA_BY_DMOG_DN	54	0.6414212	19840214	0.0	0.0012013939	0.025	1879	tags=48%, list=17%, signal=58%
DUTERTRE_ESTRADIOL_RESPONSE_24HR_UP	307	0.51761854	19683545	0.0	0.001720112	0.038	3165	tags=46%, list=28%, signal=62%
ENGELMANN_CANCER_PROGENITORS_DN	57	0.6143231	19504645	0.0	0.0024358225	0.055	2147	tags=53%, list=19%, signal=65%
SMID_BREAST_CANCER_LUMINAL_B_UP	116	0.5543484	19215951	0.0	0.0044163954	0.104	2319	tags=46%, list=21%, signal=57%
FRASOR_RESPONSE_TO_ESTRADIOL_UP	32	0.6589929	19116815	0.0	0.0053101685	0.13	2272	tags=63%, list=20%, signal=78%
YANG_BREAST_CANCER_ESR1_UP	31	0.670106	19056573	0.0	0.0056115366	0.142	1906	tags=48%, list=17%, signal=58%
BROWNE_HCMV_INFECTION_20HR_DN	66	0.5964723	19056361	0.0	0.005356467	0.142	1381	tags=32%, list=12%, signal=36%
FIRESTEIN_PROLIFERATION	110	0.5493378	1891709	0.0	0.0067961053	0.186	1169	tags=28%, list=10%, signal=31%
CHEBOTAEV_GR_TARGETS_DN	57	0.6068614	1888366	0.0	0.0070255646	0.199	1060	tags=28%, list=9%, signal=31%
BECKER_TAMOXIFEN_RESISTANCE_DN	36	0.65053254	18866502	0.0	0.006959304	0.202	2060	tags=50%, list=18%, signal=61%
RICKMAN_TUMOR_DIFFERENTIATED_WELL_VS_MODERATELY_UP	87	0.5605121	18781599	0.0	0.008024687	0.237	1672	tags=31%, list=15%, signal=36%
SABATES_COLORECTAL_ADENOMA_DN	56	0.606289	18764799	0.0	0.007899643	0.243	1216	tags=48%, list=11%, signal=54%
SENGUPTA_NASOPHARYNGEAL_CARCINOMA_WITH_LMP1_DN	53	0.60896516	18761342	0.0	0.0076452093	0.244	1707	tags=45%, list=15%, signal=53%
HUANG_DASATINIB_RESISTANCE_DN	63	0.58380675	18574214	0.0	0.00982573	0.312	2104	tags=37%, list=19%, signal=45%
WANG_SMARCE1_TARGETS_UP	158	0.5198096	1854901	0.0	0.009857546	0.322	1876	tags=42%, list=17%, signal=50%
SMID_BREAST_CANCER_RELAPSE_IN_BRAIN_DN	67	0.57555944	1854825	0.0	0.00953956	0.322	1738	tags=40%, list=16%, signal=47%
ACEVEDO_LIVER_CANCER_WITH_H3K27ME3_UP	91	0.5536334	18540623	0.0	0.009362057	0.326	1347	tags=34%, list=12%, signal=38%
ZHAN_MULTIPLE_MYELOMA_MS_UP	28	0.6629071	18518884	0.0	0.009568798	0.341	1105	tags=39%, list=10%, signal=43%
RIGGINS_TAMOXIFEN_RESISTANCE_DN	187	0.5063379	18471181	0.0	0.010123733	0.365	1707	tags=32%, list=15%, signal=37%
FARMER_BREAST_CANCER_CLUSTER_6	16	0.74563146	18433648	0.0	0.010449723	0.387	1034	tags=50%, list=9%, signal=55%
ELVIDGE_HYPOXIA_DN	135	0.5242986	18429744	0.0	0.010245072	0.388	2839	tags=46%, list=25%, signal=61%
VANTVEER_BREAST_CANCER_ESR1_UP	147	0.5161647	18328109	0.0	0.012026141	0.45	2181	tags=37%, list=20%, signal=46%
FONTAINE_PAPILLARY_THYROID_CARCINOMA_DN	40	0.61884284	18270166	0.0	0.012845744	0.478	1192	tags=30%, list=11%, signal=33%
EBAUER_TARGETS_OF_PAX3_FOXO1_FUSION_DN	30	0.6518353	18235595	0.0	0.01344284	0.502	978	tags=30%, list=9%, signal=33%
KIM_MYCN_AMPLIFICATION_TARGETS_UP	56	0.57145303	18132493	0.0	0.015819645	0.576	1552	tags=38%, list=14%, signal=43%
TORCHIA_TARGETS_OF_EWSR1_FLI1_FUSION_DN	216	0.48821557	17938555	0.0	0.020580932	0.689	1480	tags=28%, list=13%, signal=32%
LEE_EARLY_T_LYMPHOCYTE_UP	84	0.53882706	17919251	0.0	0.020622192	0.699	2958	tags=51%, list=26%, signal=69%
YANG_BREAST_CANCER_ESR1_LASER_UP	29	0.64495945	17899855	0.0014450867	0.020733258	0.708	1609	tags=28%, list=14%, signal=32%
SMID_BREAST_CANCER_LUMINAL_A_UP	28	0.64429754	17889422	0.0028612304	0.020647774	0.713	763	tags=46%, list=7%, signal=50%
DOANE_BREAST_CANCER_CLASSES_UP	47	0.5837695	17820871	0.0	0.022758087	0.752	1268	tags=36%, list=11%, signal=41%
DELYS_THYROID_CANCER_DN	106	0.5141317	17791787	0.0	0.023232637	0.763	1445	tags=36%, list=13%, signal=41%
HOELZEL_NF1_TARGETS_UP	79	0.5377796	17786788	0.0	0.02290181	0.764	1382	tags=37%, list=12%, signal=42%
KONDO_EZH2_TARGETS	135	0.5065811	17776783	0.0	0.022778558	0.77	1529	tags=39%, list=14%, signal=44%
CREIGHTON_ENDOCRINE_THERAPY_RESISTANCE_4	248	0.47572997	17775518	0.0	0.022360608	0.77	1577	tags=30%, list=14%, signal=34%
PAPASPYRIDONOS_UNSTABLE_ATEROSCLEROTIC_PLAQUE_DN	23	0.678878	17759277	0.002980626	0.022667259	0.782	1329	tags=52%, list=12%, signal=59%
ZHENG_BOUND_BY_FOXP3	327	0.47246262	17756145	0.0	0.022314023	0.783	1383	tags=28%, list=12%, signal=30%
SERVITJA_LIVER_HNF1A_TARGETS_DN	59	0.5644386	1773901	0.002642008	0.022374073	0.788	1680	tags=42%, list=15%, signal=50%
WINTER_HYPOXIA_DN	15	0.71862394	17669407	0.0062402496	0.024478823	0.821	1239	tags=33%, list=11%, signal=37%
REICHERT_MITOSIS_LIN9_TARGETS	26	0.64145774	176364	0.0	0.025182437	0.84	2651	tags=54%, list=24%, signal=70%
BHAT_ESR1_TARGETS_NOT_VIA_AKT1_DN	77	0.5358713	17613107	0.0	0.025564127	0.846	1422	tags=35%, list=13%, signal=40%
WHITEHURST_PACLITAXEL_SENSITIVITY	21	0.67580825	17578006	0.0059970017	0.026248688	0.863	536	tags=33%, list=5%, signal=35%
TURASHVILI_BREAST_CARCINOMA_DUCTAL_VS_LOBULAR_UP	15	0.70918727	17549427	0.0046948357	0.026772631	0.871	1082	tags=33%, list=10%, signal=37%
GAJATE_RESPONSE_TO_TRABECTEDIN_DN	18	0.68910223	17496902	0.001510574	0.028620208	0.892	1205	tags=50%, list=11%, signal=56%
JAATINEN_HEMATOPOIETIC_STEM_CELL_UP	191	0.47910184	17491506	0.0	0.02830402	0.892	1203	tags=25%, list=11%, signal=27%
MARTORIATI_MDM4_TARGETS_NEUROEPITHELIUM_DN	63	0.5456349	17460159	0.0	0.02911413	0.907	1613	tags=38%, list=14%, signal=44%
FONTAINE_FOLLICULAR_THYROID_ADENOMA_UP	54	0.5573089	17446892	0.0013089005	0.02919046	0.909	1189	tags=28%, list=11%, signal=31%
ELVIDGE_HIF1A_TARGETS_UP	61	0.5474849	17427193	0.0013175231	0.029626342	0.917	2839	tags=54%, list=25%, signal=72%
GRABARCZYK_BCL11B_TARGETS_DN	36	0.5983625	17381061	0.0069444445	0.031053053	0.931	1190	tags=31%, list=11%, signal=34%
CLASPER_LYMPHATIC_VESSELS_DURING_METASTASIS_DN	18	0.70357394	17362767	0.0048076925	0.031193733	0.934	792	tags=39%, list=7%, signal=42%
ROSTY_CERVICAL_CANCER_PROLIFERATION_CLUSTER	136	0.48596063	17325609	0.0	0.03219481	0.949	3064	tags=46%, list=27%, signal=63%
VALK_AML_CLUSTER_6	19	0.6764162	17320732	0.0015197569	0.031974945	0.95	1839	tags=47%, list=16%, signal=57%
ZHAN_MULTIPLE_MYELOMA_PR_UP	41	0.57917595	17299491	0.00405954	0.032554686	0.955	2854	tags=59%, list=26%, signal=78%
STEIN_ESTROGEN_RESPONSE_NOT_VIA_ESRRA	17	0.68189406	17283391	0.0059790732	0.032814402	0.955	2219	tags=76%, list=20%, signal=95%
ZHAN_MULTIPLE_MYELOMA_MF_DN	26	0.63237786	17244037	0.0058139535	0.033765044	0.96	2903	tags=62%, list=26%, signal=83%
ZHONG_RESPONSE_TO_AZACITIDINE_AND_TSA_DN	58	0.5402404	17188541	0.0	0.03581172	0.969	1463	tags=28%, list=13%, signal=32%
LIEN_BREAST_CARCINOMA_METAPLASTIC_VS_DUCTAL_DN	78	0.5241996	17166216	0.0012804097	0.036272362	0.971	1656	tags=31%, list=15%, signal=36%
BOQUEST_STEM_CELL_UP	98	0.5027977	17158324	0.0012135922	0.036155235	0.974	1385	tags=38%, list=12%, signal=43%
GAUSSMANN_MLL_AF4_FUSION_TARGETS_G_UP	118	0.49582216	17155676	0.0	0.035775326	0.976	1779	tags=37%, list=16%, signal=44%
POOLA_INVASIVE_BREAST_CANCER_DN	86	0.5160282	17146751	0.001242236	0.035644583	0.976	2187	tags=42%, list=20%, signal=52%
RIGGI_EWING_SARCOMA_PROGENITOR_UP	204	0.47039944	17135434	0.0	0.035600368	0.979	1457	tags=32%, list=13%, signal=37%
PEDERSEN_METASTASIS_BY_ERBB2_ISOFORM_4	88	0.50932455	17048763	0.0	0.039466232	0.984	1473	tags=34%, list=13%, signal=39%
WAMUNYOKOLI_OVARIAN_CANCER_GRADES_1_2_UP	115	0.48782575	17023878	0.0	0.04012162	0.985	1849	tags=27%, list=17%, signal=32%
PEDERSEN_METASTASIS_BY_ERBB2_ISOFORM_6	21	0.6429865	16922286	0.006006006	0.045233954	0.991	2508	tags=67%, list=22%, signal=86%
CHEMNITZ_RESPONSE_TO_PROSTAGLANDIN_E2_DN	254	0.4537451	16908554	0.0	0.045479942	0.991	2099	tags=32%, list=19%, signal=38%
RICKMAN_HEAD_AND_NECK_CANCER_E	21	0.6352234	16883932	0.007173601	0.046363506	0.993	765	tags=38%, list=7%, signal=41%
ALCALAY_AML_BY_NPM1_LOCALIZATION_DN	126	0.4861719	16879127	0.0	0.04612453	0.993	2221	tags=36%, list=20%, signal=44%
DUTERTRE_ESTRADIOL_RESPONSE_6HR_DN	79	0.5078667	16825904	0.0	0.048765212	0.995	973	tags=33%, list=9%, signal=36%
RUIZ_TNC_TARGETS_UP	102	0.49232498	16807576	0.0	0.049234267	0.996	1738	tags=39%, list=16%, signal=46%
CHARAFE_BREAST_CANCER_LUMINAL_VS_BASAL_UP	321	0.4432815	16755842	0.0	0.051698197	0.997	1924	tags=26%, list=17%, signal=31%
CHANGOLKAR_H2AFY_TARGETS_UP	37	0.5705997	16705208	0.002805049	0.054604992	0.999	551	tags=19%, list=5%, signal=20%
FINETTI_BREAST_CANCERS_KINOME_BLUE	18	0.6554023	16651673	0.010903426	0.057721227	1.0	843	tags=33%, list=8%, signal=36%
ZHAN_MULTIPLE_MYELOMA_PR_DN	32	0.5890262	16648858	0.008333334	0.057261486	1.0	1706	tags=41%, list=15%, signal=48%
ONDER_CDH1_TARGETS_2_UP	143	0.47061962	16644531	0.0	0.056874067	1.0	1420	tags=32%, list=13%, signal=36%
ELVIDGE_HIF1A_AND_HIF2A_TARGETS_UP	37	0.5629368	16604544	0.0	0.05905747	1.0	2839	tags=57%, list=25%, signal=76%
ZWANG_EGF_PERSISTENTLY_DN	40	0.5674715	16596011	0.004092769	0.059015863	1.0	2936	tags=52%, list=26%, signal=71%
MCCLUNG_CREB1_TARGETS_UP	57	0.53152794	16595302	0.0013089005	0.058426715	1.0	1803	tags=37%, list=16%, signal=44%
ZHAN_MULTIPLE_MYELOMA_CD1_UP	25	0.6124515	1658035	0.0076569677	0.058920335	1.0	1524	tags=32%, list=14%, signal=37%
GAVIN_FOXP3_TARGETS_CLUSTER_P7	51	0.53552926	1657943	0.002624672	0.058386397	1.0	1378	tags=33%, list=12%, signal=38%
ZHOU_CELL_CYCLE_GENES_IN_IR_RESPONSE_24HR	111	0.47811094	16538172	0.0023724793	0.060592104	1.0	2745	tags=38%, list=25%, signal=50%
VECCHI_GASTRIC_CANCER_EARLY_DN	117	0.47311366	16536021	0.0	0.060173318	1.0	1431	tags=32%, list=13%, signal=36%
LEE_METASTASIS_AND_ALTERNATIVE_SPLICING_DN	35	0.5750875	16467451	0.0054347827	0.06471741	1.0	1015	tags=31%, list=9%, signal=34%
HOSHIDA_LIVER_CANCER_LATE_RECURRENCE_DN	41	0.55512726	16419054	0.010943913	0.06780494	1.0	1771	tags=34%, list=16%, signal=40%
BHAT_ESR1_TARGETS_NOT_VIA_AKT1_UP	171	0.4555721	16383685	0.0	0.06996495	1.0	2238	tags=37%, list=20%, signal=46%
GAVIN_FOXP3_TARGETS_CLUSTER_P4	54	0.52040225	16371269	0.0053619305	0.07028466	1.0	995	tags=30%, list=9%, signal=32%
WILLIAMS_ESR1_TARGETS_UP	25	0.6199099	16371163	0.007541478	0.06958181	1.0	1875	tags=56%, list=17%, signal=67%
DACOSTA_UV_RESPONSE_VIA_ERCC3_TTD_DN	68	0.50889075	16370153	0.002621232	0.06899918	1.0	1426	tags=31%, list=13%, signal=35%
WEI_MIR34A_TARGETS	117	0.4709369	16368508	0.0	0.06848855	1.0	1330	tags=25%, list=12%, signal=28%
LIN_SILENCED_BY_TUMOR_MICROENVIRONMENT	61	0.5155283	16354765	0.0	0.06892214	1.0	1237	tags=33%, list=11%, signal=37%
CHIANG_LIVER_CANCER_SUBCLASS_CTNNB1_UP	89	0.48978448	16309699	0.0025125628	0.071871065	1.0	1056	tags=29%, list=9%, signal=32%
DAVICIONI_MOLECULAR_ARMS_VS_ERMS_UP	240	0.43698773	16296947	0.0	0.07224884	1.0	1954	tags=28%, list=17%, signal=34%
RODRIGUES_THYROID_CARCINOMA_ANAPLASTIC_DN	379	0.4269873	16254294	0.0	0.075220354	1.0	2162	tags=32%, list=19%, signal=38%
ZHENG_FOXP3_TARGETS_IN_T_LYMPHOCYTE_DN	20	0.6273223	16239256	0.014771049	0.07567518	1.0	2458	tags=55%, list=22%, signal=70%
SILIGAN_BOUND_BY_EWS_FLT1_FUSION	24	0.6113041	16238183	0.008759124	0.07510973	1.0	1549	tags=50%, list=14%, signal=58%
BROWNE_HCMV_INFECTION_24HR_DN	100	0.4848757	16225387	0.0023952096	0.07560773	1.0	1343	tags=28%, list=12%, signal=32%
KONDO_PROSTATE_CANCER_WITH_H3K27ME3	18	0.63966924	16216637	0.010719755	0.07559929	1.0	1142	tags=33%, list=10%, signal=37%
GRAHAM_CML_DIVIDING_VS_NORMAL_QUIESCENT_UP	153	0.45824695	16200643	0.0	0.076284125	1.0	2699	tags=39%, list=24%, signal=51%
BERNARD_PPAPDC1B_TARGETS_DN	47	0.5221918	16164488	0.013245033	0.07856303	1.0	1827	tags=38%, list=16%, signal=46%
BROWNE_HCMV_INFECTION_16HR_DN	50	0.52776325	16148562	0.009283819	0.079305954	1.0	2384	tags=40%, list=21%, signal=51%
IVANOVA_HEMATOPOIESIS_STEM_CELL_LONG_TERM	198	0.44298014	16131091	0.0	0.08020308	1.0	1910	tags=28%, list=17%, signal=34%
HANN_RESISTANCE_TO_BCL2_INHIBITOR_DN	29	0.5767069	16126474	0.012747875	0.079968154	1.0	1407	tags=31%, list=13%, signal=35%
JOHNSTONE_PARVB_TARGETS_2_DN	290	0.42708018	16120576	0.0	0.07977708	1.0	1199	tags=20%, list=11%, signal=21%
ZHAN_MULTIPLE_MYELOMA_CD1_VS_CD2_UP	41	0.5386968	16119148	0.013495277	0.07923331	1.0	1580	tags=29%, list=14%, signal=34%
KONG_E2F3_TARGETS	83	0.4824982	16101243	0.0037453184	0.08010117	1.0	3242	tags=47%, list=29%, signal=66%
HOOI_ST7_TARGETS_UP	59	0.5134002	1609853	0.005194805	0.07966699	1.0	1411	tags=27%, list=13%, signal=31%
KIM_GERMINAL_CENTER_T_HELPER_UP	50	0.5255961	16062719	0.004076087	0.08205524	1.0	1152	tags=26%, list=10%, signal=29%
CUI_TCF21_TARGETS_UP	17	0.645402	1605444	0.01925926	0.08210944	1.0	1995	tags=47%, list=18%, signal=57%
VANHARANTA_UTERINE_FIBROID_WITH_7Q_DELETION_DN	33	0.5585119	16037263	0.009803922	0.082988314	1.0	2090	tags=36%, list=19%, signal=45%
ROSS_AML_WITH_PML_RARA_FUSION	49	0.52727544	1603656	0.009421265	0.08235107	1.0	1621	tags=31%, list=14%, signal=36%
LEE_TARGETS_OF_PTCH1_AND_SUFU_DN	43	0.534455	16021954	0.004054054	0.08305875	1.0	1067	tags=35%, list=10%, signal=38%
FRASOR_TAMOXIFEN_RESPONSE_UP	49	0.5227137	16010231	0.005319149	0.08330615	1.0	1080	tags=24%, list=10%, signal=27%
YEGNASUBRAMANIAN_PROSTATE_CANCER	77	0.48732367	15995716	0.002541296	0.08396954	1.0	1520	tags=29%, list=14%, signal=33%
EPPERT_CE_HSC_LSC	21	0.61725134	15972605	0.010447761	0.08530946	1.0	1165	tags=43%, list=10%, signal=48%
SETLUR_PROSTATE_CANCER_TMPRSS2_ERG_FUSION_UP	52	0.51086795	15952414	0.005181347	0.08640057	1.0	908	tags=21%, list=8%, signal=23%
TANG_SENESCENCE_TP53_TARGETS_DN	46	0.5290884	15951536	0.012311902	0.085784405	1.0	2958	tags=48%, list=26%, signal=65%
GOBERT_OLIGODENDROCYTE_DIFFERENTIATION_UP	491	0.4116454	15885015	0.0	0.09111441	1.0	3146	tags=41%, list=28%, signal=55%
RICKMAN_HEAD_AND_NECK_CANCER_A	34	0.5558102	15878335	0.008368201	0.0910291	1.0	1270	tags=35%, list=11%, signal=40%
SOTIRIOU_BREAST_CANCER_GRADE_1_VS_3_UP	143	0.44006935	1587657	0.0011600928	0.09050242	1.0	3198	tags=42%, list=29%, signal=58%
LY_AGING_MIDDLE_DN	15	0.6580798	15857803	0.010920437	0.09156213	1.0	3542	tags=80%, list=32%, signal=117%
RICKMAN_HEAD_AND_NECK_CANCER_F	15	0.6610825	15822953	0.014128729	0.094335094	1.0	1712	tags=47%, list=15%, signal=55%
LIN_NPAS4_TARGETS_UP	110	0.45465127	1581359	0.0035545023	0.09458958	1.0	1104	tags=20%, list=10%, signal=22%
WATANABE_COLON_CANCER_MSI_VS_MSS_DN	40	0.537753	15806519	0.008415148	0.09447787	1.0	2526	tags=52%, list=23%, signal=68%
DAVICIONI_PAX_FOXO1_SIGNATURE_IN_ARMS_UP	37	0.5407612	15805495	0.02097902	0.09389515	1.0	1034	tags=35%, list=9%, signal=39%
ICHIBA_GRAFT_VERSUS_HOST_DISEASE_D7_DN	21	0.61573434	15803074	0.018867925	0.093387365	1.0	1798	tags=43%, list=16%, signal=51%
CHARAFE_BREAST_CANCER_LUMINAL_VS_MESENCHYMAL_UP	401	0.4119116	15759035	0.0	0.09683655	1.0	2157	tags=28%, list=19%, signal=33%
CHIANG_LIVER_CANCER_SUBCLASS_POLYSOMY7_UP	42	0.52512866	15759008	0.009497965	0.096150346	1.0	2529	tags=50%, list=23%, signal=64%
LU_AGING_BRAIN_UP	186	0.43540618	15737932	0.0	0.09759638	1.0	1883	tags=32%, list=17%, signal=38%
TRAYNOR_RETT_SYNDROM_UP	16	0.64678353	15732019	0.025796661	0.097510725	1.0	1325	tags=44%, list=12%, signal=50%
GEORGANTAS_HSC_MARKERS	35	0.5535365	15723306	0.0151306745	0.09761585	1.0	1217	tags=37%, list=11%, signal=42%
MCCABE_HOXC6_TARGETS_CANCER_UP	16	0.646143	15713487	0.01843318	0.097777344	1.0	255	tags=25%, list=2%, signal=26%
HUTTMANN_B_CLL_POOR_SURVIVAL_DN	37	0.5399478	15704353	0.016528925	0.09794244	1.0	1740	tags=41%, list=16%, signal=48%
YANG_MUC2_TARGETS_DUODENUM_3MO_DN	15	0.6507797	15686411	0.029126214	0.09907615	1.0	1672	tags=33%, list=15%, signal=39%
XU_GH1_AUTOCRINE_TARGETS_UP	140	0.44763154	15665544	0.0	0.10046281	1.0	1811	tags=27%, list=16%, signal=32%
ZHENG_FOXP3_TARGETS_IN_THYMUS_UP	154	0.4384197	1566355	0.0	0.09997669	1.0	2303	tags=36%, list=21%, signal=44%
VECCHI_GASTRIC_CANCER_ADVANCED_VS_EARLY_UP	74	0.47533664	1563889	0.0038560412	0.101854734	1.0	1521	tags=34%, list=14%, signal=39%
HOWLIN_PUBERTAL_MAMMARY_GLAND	31	0.5458615	1562791	0.02463768	0.10218108	1.0	1583	tags=32%, list=14%, signal=37%
VANASSE_BCL2_TARGETS_DN	46	0.5158794	15624379	0.012328767	0.10192233	1.0	1663	tags=33%, list=15%, signal=38%
CROONQUIST_IL6_DEPRIVATION_DN	91	0.46018377	15624253	0.007434944	0.10127732	1.0	3198	tags=45%, list=29%, signal=63%
VERHAAK_GLIOBLASTOMA_NEURAL	81	0.46928337	15621152	0.007490637	0.10088216	1.0	1190	tags=21%, list=11%, signal=23%
SILIGAN_TARGETS_OF_EWS_FLI1_FUSION_DN	15	0.6485249	15589037	0.025954198	0.10352104	1.0	3518	tags=73%, list=31%, signal=107%
TURASHVILI_BREAST_LOBULAR_CARCINOMA_VS_DUCTAL_NORMAL_DN	51	0.5065686	1555013	0.013550135	0.10701351	1.0	1620	tags=37%, list=14%, signal=43%
KORKOLA_YOLK_SAC_TUMOR	26	0.57284904	1554859	0.019202363	0.10651467	1.0	2261	tags=46%, list=20%, signal=58%
FARMER_BREAST_CANCER_CLUSTER_2	32	0.54662997	15539551	0.021428572	0.10671349	1.0	2854	tags=47%, list=26%, signal=63%
GAVIN_FOXP3_TARGETS_CLUSTER_P6	70	0.47857103	15524951	0.01142132	0.10747545	1.0	3181	tags=61%, list=28%, signal=85%
LUCAS_HNF4A_TARGETS_UP	43	0.5157842	15514612	0.022880215	0.108009554	1.0	2420	tags=37%, list=22%, signal=47%
GRADE_COLON_AND_RECTAL_CANCER_DN	61	0.4885521	15512013	0.011688312	0.1076038	1.0	2131	tags=38%, list=19%, signal=46%
KYNG_DNA_DAMAGE_BY_UV	45	0.51151794	15495716	0.019099591	0.1087145	1.0	1536	tags=27%, list=14%, signal=31%
TAKEDA_TARGETS_OF_NUP98_HOXA9_FUSION_6HR_UP	42	0.5150884	15492233	0.01310616	0.10840956	1.0	1537	tags=33%, list=14%, signal=38%
ACEVEDO_FGFR1_TARGETS_IN_PROSTATE_CANCER_MODEL_DN	128	0.44104874	1547952	0.0011695906	0.10912784	1.0	1397	tags=29%, list=12%, signal=33%
BHAT_ESR1_TARGETS_VIA_AKT1_DN	68	0.47108266	15445932	0.007853403	0.11198308	1.0	2166	tags=38%, list=19%, signal=47%
NAKAYAMA_SOFT_TISSUE_TUMORS_PCA2_UP	61	0.48470157	15436538	0.0077220076	0.11213932	1.0	2691	tags=48%, list=24%, signal=62%
DAIRKEE_TERT_TARGETS_DN	79	0.45848456	1543127	0.0024600246	0.112006724	1.0	2044	tags=33%, list=18%, signal=40%
KIM_ALL_DISORDERS_OLIGODENDROCYTE_NUMBER_CORR_DN	17	0.623376	15424163	0.039308175	0.112110116	1.0	1881	tags=47%, list=17%, signal=56%
BERNARD_PPAPDC1B_TARGETS_UP	34	0.54567266	15413078	0.028288543	0.11262482	1.0	2330	tags=38%, list=21%, signal=48%
BENPORATH_SUZ12_TARGETS	311	0.40829086	15411642	0.0	0.11209965	1.0	986	tags=23%, list=9%, signal=25%
BENPORATH_NOS_TARGETS	128	0.44231504	15398833	0.0023391813	0.11290437	1.0	1965	tags=26%, list=18%, signal=31%
LI_WILMS_TUMOR_VS_FETAL_KIDNEY_2_DN	31	0.54221964	15378591	0.025824964	0.11445426	1.0	812	tags=29%, list=7%, signal=31%
BASSO_HAIRY_CELL_LEUKEMIA_DN	50	0.50083524	15367025	0.01058201	0.11505676	1.0	2247	tags=42%, list=20%, signal=52%
PANGAS_TUMOR_SUPPRESSION_BY_SMAD1_AND_SMAD5_UP	66	0.4793473	15366169	0.0074812965	0.11445438	1.0	1134	tags=23%, list=10%, signal=25%
BOQUEST_STEM_CELL_DN	106	0.44588932	15329388	0.0071090045	0.117729224	1.0	1724	tags=33%, list=15%, signal=39%
TOMLINS_METASTASIS_DN	17	0.6078331	15312603	0.030674847	0.119088106	1.0	985	tags=24%, list=9%, signal=26%
CREIGHTON_ENDOCRINE_THERAPY_RESISTANCE_5	402	0.4011431	15292815	0.0	0.12072169	1.0	1923	tags=27%, list=17%, signal=31%
CHICAS_RB1_TARGETS_CONFLUENT	342	0.40689093	15282776	0.0	0.12129321	1.0	2225	tags=34%, list=20%, signal=41%
SCHUETZ_BREAST_CANCER_DUCTAL_INVASIVE_DN	69	0.4709479	15242195	0.019157087	0.12530413	1.0	1339	tags=29%, list=12%, signal=33%
HIRSCH_CELLULAR_TRANSFORMATION_SIGNATURE_DN	79	0.46025538	15235502	0.006195787	0.12539642	1.0	1457	tags=27%, list=13%, signal=30%
CHEBOTAEV_GR_TARGETS_UP	45	0.5013204	15231757	0.025065962	0.12513983	1.0	2185	tags=49%, list=20%, signal=61%
ISHIDA_E2F_TARGETS	51	0.49048096	15222747	0.023684211	0.12537551	1.0	2073	tags=31%, list=19%, signal=38%
BURTON_ADIPOGENESIS_PEAK_AT_24HR	39	0.5178647	15222409	0.022130014	0.12469924	1.0	2371	tags=36%, list=21%, signal=45%
YAUCH_HEDGEHOG_SIGNALING_PARACRINE_UP	65	0.47857952	15207844	0.014120667	0.12568441	1.0	2226	tags=38%, list=20%, signal=48%
ODONNELL_METASTASIS_UP	32	0.5409139	15198104	0.029282577	0.12616056	1.0	683	tags=28%, list=6%, signal=30%
LIU_PROSTATE_CANCER_UP	74	0.46427053	15197682	0.011479592	0.12553719	1.0	608	tags=19%, list=5%, signal=20%
CUI_TCF21_TARGETS_2_UP	296	0.40502715	15177995	0.0	0.12709299	1.0	2689	tags=33%, list=24%, signal=43%
RAO_BOUND_BY_SALL4_ISOFORM_A	92	0.45216095	15143819	0.008547009	0.13064294	1.0	1173	tags=17%, list=10%, signal=19%
PLASARI_TGFB1_TARGETS_10HR_DN	142	0.43002757	15140176	0.0011627907	0.1303911	1.0	1261	tags=26%, list=11%, signal=29%
TORCHIA_TARGETS_OF_EWSR1_FLI1_FUSION_UP	178	0.41376835	15139418	0.0022727272	0.12977873	1.0	2238	tags=33%, list=20%, signal=41%
PEDERSEN_METASTASIS_BY_ERBB2_ISOFORM_7	327	0.39660352	15135721	0.0010570824	0.12960225	1.0	1931	tags=31%, list=17%, signal=37%
LIM_MAMMARY_STEM_CELL_DN	371	0.39546496	15124929	0.0	0.130222	1.0	2742	tags=35%, list=25%, signal=45%
DAZARD_UV_RESPONSE_CLUSTER_G6	131	0.4339378	15124538	0.0056497175	0.12957592	1.0	2332	tags=33%, list=21%, signal=41%
VALK_AML_CLUSTER_11	23	0.5709505	15110326	0.03206107	0.13051608	1.0	1483	tags=30%, list=13%, signal=35%
VERHAAK_AML_WITH_NPM1_MUTATED_DN	121	0.43924406	15105722	0.007067138	0.13041154	1.0	1457	tags=28%, list=13%, signal=32%
BHAT_ESR1_TARGETS_VIA_AKT1_UP	230	0.41056985	15072086	0.003318584	0.13375945	1.0	2264	tags=34%, list=20%, signal=42%
SCHAEFFER_PROSTATE_DEVELOPMENT_48HR_DN	201	0.40722963	15068567	0.0010845987	0.13350157	1.0	1721	tags=31%, list=15%, signal=36%
BENPORATH_OCT4_TARGETS	216	0.40723002	15067965	0.0010976949	0.13289423	1.0	1965	tags=23%, list=18%, signal=28%
CHYLA_CBFA2T3_TARGETS_UP	197	0.41211814	15053977	0.0010822511	0.1338799	1.0	1961	tags=31%, list=18%, signal=37%
LEIN_CHOROID_PLEXUS_MARKERS	49	0.48933658	15031784	0.01981506	0.13596939	1.0	1437	tags=27%, list=13%, signal=30%
ZHANG_TARGETS_OF_EWSR1_FLI1_FUSION	63	0.4735644	15029548	0.023195876	0.13560535	1.0	1577	tags=29%, list=14%, signal=33%
AMUNDSON_GAMMA_RADIATION_RESPONSE	39	0.51027	1502519	0.025815217	0.13543205	1.0	2638	tags=49%, list=24%, signal=64%
EGUCHI_CELL_CYCLE_RB1_TARGETS	23	0.5666556	15015732	0.035555556	0.13595903	1.0	2611	tags=48%, list=23%, signal=62%
MULLIGHAN_NPM1_MUTATED_SIGNATURE_2_UP	100	0.43601313	15011367	0.014962593	0.13578598	1.0	2372	tags=32%, list=21%, signal=40%
CHICAS_RB1_TARGETS_GROWING	170	0.41670737	15007027	0.0022396417	0.13568345	1.0	2651	tags=38%, list=24%, signal=49%
SCHAEFFER_PROSTATE_DEVELOPMENT_48HR_UP	293	0.40094852	14982246	0.0010718113	0.13813035	1.0	1475	tags=25%, list=13%, signal=28%
HADDAD_T_LYMPHOCYTE_AND_NK_PROGENITOR_UP	53	0.4786739	14951843	0.035340313	0.14115104	1.0	1740	tags=34%, list=16%, signal=40%
XU_HGF_SIGNALING_NOT_VIA_AKT1_48HR_DN	16	0.60391104	1492168	0.046296295	0.1443013	1.0	2204	tags=56%, list=20%, signal=70%
ASGHARZADEH_NEUROBLASTOMA_POOR_SURVIVAL_DN	24	0.5514946	14900867	0.032159265	0.14649774	1.0	1018	tags=33%, list=9%, signal=37%
LIM_MAMMARY_LUMINAL_MATURE_UP	78	0.45465788	14882383	0.01997503	0.14818756	1.0	2017	tags=33%, list=18%, signal=40%
REN_BOUND_BY_E2F	60	0.47378045	14847356	0.014048532	0.15221538	1.0	3593	tags=55%, list=32%, signal=81%
GAVIN_FOXP3_TARGETS_CLUSTER_T4	66	0.46091127	1484588	0.016752576	0.15172777	1.0	2138	tags=33%, list=19%, signal=41%
LANDIS_ERBB2_BREAST_TUMORS_324_UP	128	0.42473537	14841021	0.010538641	0.1516581	1.0	1698	tags=27%, list=15%, signal=32%
BROWNE_HCMV_INFECTION_14HR_DN	202	0.4069666	14814731	0.0011135858	0.1545096	1.0	2354	tags=33%, list=21%, signal=41%
STEIN_ESR1_TARGETS	74	0.45621008	14795756	0.019329896	0.15624678	1.0	2221	tags=36%, list=20%, signal=45%
CAIRO_LIVER_DEVELOPMENT_UP	104	0.43111897	14794064	0.013157895	0.15573482	1.0	2377	tags=33%, list=21%, signal=41%
GRAHAM_CML_QUIESCENT_VS_NORMAL_QUIESCENT_DN	19	0.5674877	14778067	0.04954955	0.15707539	1.0	1397	tags=47%, list=12%, signal=54%
THUM_SYSTOLIC_HEART_FAILURE_DN	170	0.41026253	14775409	0.0011049723	0.15673843	1.0	1411	tags=22%, list=13%, signal=25%
NIKOLSKY_BREAST_CANCER_6P24_P22_AMPLICON	18	0.57949555	14774836	0.053680982	0.15610808	1.0	2260	tags=50%, list=20%, signal=63%
MULLIGHAN_MLL_SIGNATURE_2_DN	185	0.4045824	147737	0.0044198893	0.15554601	1.0	1654	tags=25%, list=15%, signal=29%
BENPORATH_EED_TARGETS	355	0.3873774	14748873	0.0	0.1582371	1.0	1694	tags=28%, list=15%, signal=32%
CHANG_CYCLING_GENES	131	0.42014855	14729831	0.013872832	0.16008484	1.0	3080	tags=44%, list=28%, signal=59%
CERVERA_SDHB_TARGETS_2	56	0.475629	14722342	0.017426273	0.16042121	1.0	1311	tags=34%, list=12%, signal=38%
VALK_AML_WITH_FLT3_ITD	20	0.5689877	14719014	0.047761194	0.16016097	1.0	1811	tags=55%, list=16%, signal=66%
SCHAEFFER_SOX9_TARGETS_IN_PROSTATE_DEVELOPMENT_DN	27	0.53284204	14715936	0.042962965	0.15990672	1.0	1869	tags=30%, list=17%, signal=35%
ACEVEDO_LIVER_CANCER_WITH_H3K9ME3_UP	37	0.5128401	14712821	0.027510317	0.15964082	1.0	523	tags=19%, list=5%, signal=20%
HEIDENBLAD_AMPLIFIED_IN_PANCREATIC_CANCER	23	0.55872124	14697522	0.048245613	0.16108707	1.0	955	tags=26%, list=9%, signal=28%
DOANE_RESPONSE_TO_ANDROGEN_DN	200	0.4034911	14694877	0.0	0.16078107	1.0	1551	tags=25%, list=14%, signal=28%
KONDO_PROSTATE_CANCER_HCP_WITH_H3K27ME3	51	0.47747183	14681685	0.027027028	0.16199176	1.0	1410	tags=22%, list=13%, signal=25%
RIZKI_TUMOR_INVASIVENESS_3D_UP	145	0.4127858	14680848	0.0045506256	0.16140547	1.0	1900	tags=25%, list=17%, signal=30%
YANAGIHARA_ESX1_TARGETS	18	0.581805	14665805	0.07078313	0.16261274	1.0	687	tags=22%, list=6%, signal=24%
LOPES_METHYLATED_IN_COLON_CANCER_DN	15	0.6145505	14653151	0.032608695	0.16363756	1.0	936	tags=27%, list=8%, signal=29%
KYNG_DNA_DAMAGE_UP	147	0.4104543	1464303	0.006936416	0.16442224	1.0	1630	tags=23%, list=15%, signal=27%
ZHAN_MULTIPLE_MYELOMA_CD1_AND_CD2_UP	68	0.45408386	1462882	0.01898734	0.16584949	1.0	1782	tags=26%, list=16%, signal=31%
MORI_LARGE_PRE_BII_LYMPHOCYTE_UP	79	0.44259408	14617273	0.019011406	0.16671881	1.0	3072	tags=39%, list=27%, signal=54%
GAUSSMANN_MLL_AF4_FUSION_TARGETS_A_DN	51	0.47577432	14617176	0.033377837	0.16601928	1.0	2099	tags=33%, list=19%, signal=41%
MARSON_FOXP3_TARGETS_STIMULATED_UP	15	0.59300286	14616002	0.060465116	0.16547549	1.0	1869	tags=47%, list=17%, signal=56%
CHIANG_LIVER_CANCER_SUBCLASS_PROLIFERATION_UP	147	0.41393197	14609206	0.0034722222	0.16576254	1.0	2699	tags=41%, list=24%, signal=53%
GU_PDEF_TARGETS_DN	25	0.53847724	14590658	0.057268724	0.16778472	1.0	2330	tags=36%, list=21%, signal=45%
GAVIN_FOXP3_TARGETS_CLUSTER_P3	99	0.42819777	14571776	0.016528925	0.16979115	1.0	1954	tags=31%, list=17%, signal=38%
ACEVEDO_LIVER_CANCER_WITH_H3K9ME3_DN	68	0.45606148	14567288	0.021329988	0.16969621	1.0	2520	tags=44%, list=23%, signal=57%
LI_WILMS_TUMOR_VS_FETAL_KIDNEY_1_UP	140	0.40629137	14543303	0.0035005833	0.17224246	1.0	2641	tags=41%, list=24%, signal=54%
XU_HGF_TARGETS_INDUCED_BY_AKT1_48HR_DN	23	0.5380076	14523748	0.05730659	0.17440069	1.0	2651	tags=52%, list=24%, signal=68%
BENPORATH_ES_WITH_H3K27ME3	316	0.38540667	14516329	0.0010537407	0.17478234	1.0	1495	tags=27%, list=13%, signal=30%
WENDT_COHESIN_TARGETS_UP	30	0.51356095	14506884	0.053491827	0.17541616	1.0	1740	tags=30%, list=16%, signal=35%
WANG_RECURRENT_LIVER_CANCER_UP	19	0.5776005	14494014	0.06042296	0.17652403	1.0	1850	tags=37%, list=17%, signal=44%
FLECHNER_BIOPSY_KIDNEY_TRANSPLANT_REJECTED_VS_OK_DN	420	0.37737295	14485792	0.0	0.17693344	1.0	1939	tags=24%, list=17%, signal=28%
MIYAGAWA_TARGETS_OF_EWSR1_ETS_FUSIONS_UP	164	0.40374273	1446458	0.009237875	0.17929839	1.0	2077	tags=35%, list=19%, signal=43%
TURASHVILI_BREAST_LOBULAR_CARCINOMA_VS_LOBULAR_NORMAL_UP	59	0.4586795	1445931	0.020486556	0.17935488	1.0	1311	tags=25%, list=12%, signal=29%
PETROVA_ENDOTHELIUM_LYMPHATIC_VS_BLOOD_UP	86	0.42789492	14428569	0.022249691	0.18336403	1.0	2214	tags=43%, list=20%, signal=53%
FARMER_BREAST_CANCER_BASAL_VS_LULMINAL	256	0.3884146	14395776	0.004259851	0.18773259	1.0	2250	tags=31%, list=20%, signal=38%
ZHAN_MULTIPLE_MYELOMA_LB_UP	30	0.5096396	14369923	0.05382436	0.1910926	1.0	983	tags=27%, list=9%, signal=29%
FONTAINE_THYROID_TUMOR_UNCERTAIN_MALIGNANCY_UP	21	0.5488006	14365636	0.067746684	0.19098106	1.0	1936	tags=43%, list=17%, signal=52%
MIKKELSEN_MEF_ICP_WITH_H3K27ME3	44	0.46859974	14357247	0.037656903	0.19149897	1.0	1537	tags=27%, list=14%, signal=31%
MULLIGHAN_NPM1_MUTATED_SIGNATURE_1_UP	185	0.3935282	14355294	0.0066740825	0.19108418	1.0	2372	tags=29%, list=21%, signal=36%
FUJII_YBX1_TARGETS_UP	29	0.5084824	14329973	0.059854016	0.19431631	1.0	1277	tags=28%, list=11%, signal=31%
HOELZEL_NF1_TARGETS_DN	42	0.4745229	14322846	0.041666668	0.1945864	1.0	1536	tags=36%, list=14%, signal=41%
VANTVEER_BREAST_CANCER_POOR_PROGNOSIS	38	0.4915805	14315299	0.05248619	0.19505756	1.0	2072	tags=37%, list=19%, signal=45%
MASSARWEH_TAMOXIFEN_RESISTANCE_UP	456	0.37096548	14312903	0.0	0.19465944	1.0	2117	tags=28%, list=19%, signal=33%
YAUCH_HEDGEHOG_SIGNALING_PARACRINE_DN	106	0.4137878	14299301	0.017964073	0.19607824	1.0	1668	tags=27%, list=15%, signal=32%
LANDIS_ERBB2_BREAST_TUMORS_65_UP	19	0.5649343	14297204	0.07001522	0.195658	1.0	1119	tags=32%, list=10%, signal=35%
IZADPANAH_STEM_CELL_ADIPOSE_VS_BONE_UP	86	0.42318243	14296035	0.02125	0.19510624	1.0	1163	tags=28%, list=10%, signal=31%
OSADA_ASCL1_TARGETS_UP	22	0.5395949	14293066	0.066176474	0.19486964	1.0	1727	tags=50%, list=15%, signal=59%
TERAMOTO_OPN_TARGETS_CLUSTER_6	18	0.5557001	14285443	0.06896552	0.19539595	1.0	2130	tags=33%, list=19%, signal=41%
TONKS_TARGETS_OF_RUNX1_RUNX1T1_FUSION_GRANULOCYTE_UP	32	0.49270186	14284866	0.051136363	0.19473769	1.0	829	tags=25%, list=7%, signal=27%
SWEET_LUNG_CANCER_KRAS_DN	220	0.3871223	14276985	0.0022075055	0.19531663	1.0	1560	tags=30%, list=14%, signal=34%
FUJII_YBX1_TARGETS_DN	187	0.3934757	14254838	0.0055309734	0.19819157	1.0	2816	tags=35%, list=25%, signal=46%
GALE_APL_WITH_FLT3_MUTATED_UP	52	0.45521194	1424726	0.046854082	0.19856451	1.0	2360	tags=31%, list=21%, signal=39%
HENDRICKS_SMARCA4_TARGETS_DN	27	0.5157453	14240545	0.07112376	0.19899842	1.0	2292	tags=41%, list=20%, signal=51%
HOEBEKE_LYMPHOID_STEM_CELL_UP	62	0.44851926	14221658	0.043758042	0.20128237	1.0	282	tags=13%, list=3%, signal=13%
BOYLAN_MULTIPLE_MYELOMA_D_DN	47	0.46561325	14217516	0.040789474	0.20117253	1.0	1909	tags=32%, list=17%, signal=38%
STOSSI_RESPONSE_TO_ESTRADIOL	22	0.53401774	1420999	0.06584992	0.2015435	1.0	1770	tags=41%, list=16%, signal=49%
WHITFIELD_CELL_CYCLE_LITERATURE	44	0.47383228	14201107	0.048814505	0.20222853	1.0	2371	tags=45%, list=21%, signal=57%
LEE_NEURAL_CREST_STEM_CELL_UP	61	0.44938287	14162514	0.041775458	0.20762727	1.0	1365	tags=31%, list=12%, signal=35%
GROSS_ELK3_TARGETS_UP	21	0.5412805	14161035	0.07328244	0.20713657	1.0	2078	tags=48%, list=19%, signal=58%
IGARASHI_ATF4_TARGETS_DN	76	0.44190148	14144504	0.02528445	0.20925613	1.0	1939	tags=29%, list=17%, signal=35%
CHOI_ATL_CHRONIC_VS_ACUTE_DN	17	0.568129	1412237	0.078313254	0.21211639	1.0	703	tags=18%, list=6%, signal=19%
WANG_RESPONSE_TO_FORSKOLIN_UP	19	0.5480531	14121493	0.05625	0.21148928	1.0	795	tags=16%, list=7%, signal=17%
YAGI_AML_WITH_11Q23_REARRANGED	248	0.38122442	14109223	0.003218884	0.21287024	1.0	1329	tags=20%, list=12%, signal=22%
SCIAN_CELL_CYCLE_TARGETS_OF_TP53_AND_TP73_DN	21	0.53313696	14107355	0.087218046	0.21241651	1.0	2854	tags=62%, list=26%, signal=83%
ACEVEDO_METHYLATED_IN_LIVER_CANCER_DN	324	0.3746303	14094734	0.0	0.2138771	1.0	1618	tags=22%, list=14%, signal=25%
SESTO_RESPONSE_TO_UV_C8	62	0.4453081	14079949	0.031128405	0.21563126	1.0	1549	tags=27%, list=14%, signal=32%
MULLIGHAN_NPM1_SIGNATURE_3_UP	236	0.3758473	14061202	0.0075268815	0.21803495	1.0	2325	tags=28%, list=21%, signal=34%
BERTUCCI_MEDULLARY_VS_DUCTAL_BREAST_CANCER_DN	98	0.41330034	14059051	0.023199024	0.21763186	1.0	1632	tags=29%, list=15%, signal=33%
AMIT_SERUM_RESPONSE_480_MCF10A	23	0.5362758	14048164	0.07174231	0.21876843	1.0	1712	tags=26%, list=15%, signal=31%
YAGI_AML_SURVIVAL	100	0.41075677	14036679	0.036452007	0.22002704	1.0	809	tags=16%, list=7%, signal=17%
GENTILE_UV_RESPONSE_CLUSTER_D6	29	0.50278515	14015689	0.07092199	0.22291465	1.0	1951	tags=34%, list=17%, signal=42%
ULE_SPLICING_VIA_NOVA2	31	0.49593318	1400993	0.061971832	0.22319934	1.0	1900	tags=35%, list=17%, signal=43%
YU_MYC_TARGETS_UP	39	0.47227377	14009843	0.06346968	0.22242975	1.0	3012	tags=44%, list=27%, signal=59%
GUO_TARGETS_OF_IRS1_AND_IRS2	73	0.4310886	14008832	0.031565655	0.22180681	1.0	892	tags=19%, list=8%, signal=21%
SHETH_LIVER_CANCER_VS_TXNIP_LOSS_PAM4	136	0.39916041	14003719	0.014925373	0.22195818	1.0	2871	tags=39%, list=26%, signal=52%
HUANG_FOXA2_TARGETS_UP	30	0.49710983	13998094	0.056577086	0.2221022	1.0	1407	tags=40%, list=13%, signal=46%
NIELSEN_GIST	73	0.41973287	13986446	0.0387985	0.22325881	1.0	1314	tags=23%, list=12%, signal=26%
DAVICIONI_RHABDOMYOSARCOMA_PAX_FOXO1_FUSION_UP	37	0.4818615	13970946	0.06995885	0.22516374	1.0	1127	tags=32%, list=10%, signal=36%
RIGGI_EWING_SARCOMA_PROGENITOR_DN	88	0.41933218	13962457	0.033333335	0.22581747	1.0	1730	tags=33%, list=15%, signal=39%
SANSOM_APC_TARGETS	144	0.3952348	13952119	0.012557077	0.22686096	1.0	1909	tags=24%, list=17%, signal=29%
EPPERT_HSC_R	74	0.4257513	1393185	0.049242426	0.22963254	1.0	1301	tags=24%, list=12%, signal=27%
PETRETTO_CARDIAC_HYPERTROPHY	20	0.53648883	13924426	0.088721804	0.23015043	1.0	2429	tags=45%, list=22%, signal=57%
DAZARD_RESPONSE_TO_UV_NHEK_DN	276	0.3710277	13891968	0.0053304904	0.23515777	1.0	1491	tags=20%, list=13%, signal=23%
ROVERSI_GLIOMA_COPY_NUMBER_DN	32	0.4864836	13879217	0.08751793	0.23674828	1.0	543	tags=16%, list=5%, signal=16%
MCLACHLAN_DENTAL_CARIES_DN	41	0.4734055	13862624	0.0738255	0.23905906	1.0	1336	tags=27%, list=12%, signal=30%
ODONNELL_TFRC_TARGETS_DN	101	0.40722775	13844289	0.034564957	0.2416195	1.0	2887	tags=41%, list=26%, signal=54%
ALCALAY_AML_BY_NPM1_LOCALIZATION_UP	94	0.40853176	13834984	0.05459057	0.2424631	1.0	1995	tags=31%, list=18%, signal=37%
KYNG_NORMAL_AGING_DN	24	0.5133414	13830938	0.0919708	0.24239565	1.0	2322	tags=54%, list=21%, signal=68%
WANG_MLL_TARGETS	120	0.3988156	137895	0.029919447	0.24916601	1.0	1434	tags=29%, list=13%, signal=33%
BROWNE_HCMV_INFECTION_12HR_DN	70	0.42304787	1377225	0.052238807	0.25150594	1.0	2294	tags=37%, list=21%, signal=46%
YAO_TEMPORAL_RESPONSE_TO_PROGESTERONE_CLUSTER_15	22	0.52036	13769875	0.102564104	0.25115976	1.0	2176	tags=36%, list=19%, signal=45%
LEE_LIVER_CANCER_CIPROFIBRATE_UP	33	0.48474476	1375862	0.08251748	0.25241223	1.0	1546	tags=30%, list=14%, signal=35%
DACOSTA_UV_RESPONSE_VIA_ERCC3_XPCS_DN	69	0.4278411	13756282	0.059840426	0.2520709	1.0	2350	tags=33%, list=21%, signal=42%
WIERENGA_STAT5A_TARGETS_DN	108	0.4032923	13755955	0.037394453	0.2513175	1.0	2265	tags=38%, list=20%, signal=47%
YAGI_AML_WITH_T_9_11_TRANSLOCATION	94	0.4052512	13753084	0.037037037	0.2510184	1.0	2624	tags=35%, list=23%, signal=45%
MORI_IMMATURE_B_LYMPHOCYTE_DN	86	0.41366878	13746165	0.0375	0.25142932	1.0	2072	tags=29%, list=19%, signal=35%
HAMAI_APOPTOSIS_VIA_TRAIL_UP	478	0.35518494	13734467	0.001019368	0.25273964	1.0	2708	tags=27%, list=24%, signal=34%
CORRE_MULTIPLE_MYELOMA_DN	34	0.47648263	13726795	0.07777778	0.25340348	1.0	836	tags=21%, list=7%, signal=22%
OHGUCHI_LIVER_HNF4A_TARGETS_DN	53	0.43651345	13714914	0.067708336	0.25490415	1.0	2047	tags=36%, list=18%, signal=44%
VALK_AML_CLUSTER_16	15	0.56812626	13706456	0.0992126	0.25572583	1.0	1375	tags=40%, list=12%, signal=46%
CHUNG_BLISTER_CYTOTOXICITY_DN	26	0.49794203	13682348	0.09687034	0.2596336	1.0	2602	tags=46%, list=23%, signal=60%
OUYANG_PROSTATE_CANCER_MARKERS	15	0.56504315	1367231	0.10752688	0.2607185	1.0	2012	tags=47%, list=18%, signal=57%
HOEGERKORP_CD44_TARGETS_TEMPORAL_DN	15	0.5685408	1367055	0.095826894	0.2602521	1.0	961	tags=33%, list=9%, signal=36%
GRAHAM_NORMAL_QUIESCENT_VS_NORMAL_DIVIDING_UP	34	0.4780712	13655741	0.08495822	0.26222128	1.0	1159	tags=32%, list=10%, signal=36%
ICHIBA_GRAFT_VERSUS_HOST_DISEASE_35D_DN	22	0.5100312	13651382	0.10166919	0.26223904	1.0	1304	tags=27%, list=12%, signal=31%
KYNG_WERNER_SYNDROM_UP	15	0.5666573	13647081	0.119195044	0.2622436	1.0	2488	tags=60%, list=22%, signal=77%
DAVICIONI_TARGETS_OF_PAX_FOXO1_FUSIONS_UP	163	0.3816568	13631314	0.031496063	0.26447073	1.0	1165	tags=24%, list=10%, signal=26%
KIM_MYC_AMPLIFICATION_TARGETS_DN	67	0.42712677	1362693	0.05798969	0.26451474	1.0	2426	tags=40%, list=22%, signal=51%
FIGUEROA_AML_METHYLATION_CLUSTER_5_DN	17	0.55416954	13620118	0.102134146	0.26499364	1.0	820	tags=24%, list=7%, signal=25%
IKEDA_MIR133_TARGETS_UP	39	0.4561192	13577261	0.07594936	0.2730048	1.0	1004	tags=21%, list=9%, signal=22%
WAKABAYASHI_ADIPOGENESIS_PPARG_RXRA_BOUND_WITH_H4K20ME1_MARK	123	0.38540855	13576881	0.03076923	0.2722572	1.0	2325	tags=27%, list=21%, signal=33%
IKEDA_MIR30_TARGETS_UP	93	0.40152404	135439	0.048994973	0.27809274	1.0	1293	tags=25%, list=12%, signal=28%
BAELDE_DIABETIC_NEPHROPATHY_UP	39	0.45987296	13535976	0.0876217	0.2788811	1.0	1126	tags=23%, list=10%, signal=26%
GABRIELY_MIR21_TARGETS	248	0.3646184	13535558	0.015184382	0.2781224	1.0	1739	tags=22%, list=16%, signal=26%
MIKKELSEN_IPS_WITH_HCP_H3K27ME3	15	0.5553233	13521142	0.11811024	0.2801955	1.0	1127	tags=27%, list=10%, signal=30%
MATTIOLI_MULTIPLE_MYELOMA_WITH_14Q32_TRANSLOCATIONS	23	0.5100916	1351636	0.10218978	0.28034422	1.0	1034	tags=26%, list=9%, signal=29%
RICKMAN_TUMOR_DIFFERENTIATED_WELL_VS_MODERATELY_DN	57	0.43169072	1351309	0.08467742	0.28019366	1.0	1282	tags=32%, list=11%, signal=35%
MULLIGHAN_MLL_SIGNATURE_1_DN	149	0.3796204	13503405	0.025316456	0.28135538	1.0	1654	tags=26%, list=15%, signal=30%
VALK_AML_CLUSTER_15	22	0.51467043	13501546	0.10248902	0.2809135	1.0	1438	tags=36%, list=13%, signal=42%
KIM_TIAL1_TARGETS	27	0.48221382	13498012	0.09667674	0.28077108	1.0	1983	tags=30%, list=18%, signal=36%
OZEN_MIR125B1_TARGETS	25	0.4931538	1348406	0.09159159	0.2828994	1.0	1760	tags=24%, list=16%, signal=28%
RODRIGUES_THYROID_CARCINOMA_DN	59	0.42416328	13483784	0.066924065	0.28213075	1.0	1270	tags=32%, list=11%, signal=36%
LE_NEURONAL_DIFFERENTIATION_DN	16	0.54975086	13481934	0.11890244	0.28170168	1.0	2096	tags=44%, list=19%, signal=54%
MIYAGAWA_TARGETS_OF_EWSR1_ETS_FUSIONS_DN	122	0.3844319	13436416	0.045292016	0.2903167	1.0	1341	tags=31%, list=12%, signal=35%
WU_SILENCED_BY_METHYLATION_IN_BLADDER_CANCER	15	0.56169087	13430525	0.11451613	0.2906859	1.0	1311	tags=40%, list=12%, signal=45%
FIGUEROA_AML_METHYLATION_CLUSTER_1_UP	58	0.42569822	13428725	0.084880635	0.2901788	1.0	2224	tags=29%, list=20%, signal=36%
BENPORATH_PRC2_TARGETS	156	0.37161538	13393146	0.03287982	0.2966619	1.0	1032	tags=23%, list=9%, signal=25%
ZHENG_IL22_SIGNALING_DN	19	0.5277127	13383105	0.10962963	0.29788294	1.0	3272	tags=58%, list=29%, signal=82%
NIKOLSKY_BREAST_CANCER_8Q23_Q24_AMPLICON	106	0.39157572	13380482	0.047560975	0.29765925	1.0	2343	tags=31%, list=21%, signal=39%
MIKKELSEN_NPC_ICP_WITH_H3K4ME3	278	0.3570529	13373663	0.016931217	0.29828542	1.0	2658	tags=35%, list=24%, signal=44%
NAKAYAMA_SOFT_TISSUE_TUMORS_PCA1_DN	31	0.47894165	13370392	0.10300429	0.29808652	1.0	737	tags=19%, list=7%, signal=21%
LINDGREN_BLADDER_CANCER_CLUSTER_3_DN	177	0.36983582	1336736	0.041479822	0.29793024	1.0	1911	tags=26%, list=17%, signal=31%
WENG_POR_TARGETS_GLOBAL_DN	16	0.5496772	13354169	0.12079511	0.29985642	1.0	1944	tags=31%, list=17%, signal=38%
COATES_MACROPHAGE_M1_VS_M2_UP	46	0.43873426	13353662	0.11204482	0.29912084	1.0	2716	tags=48%, list=24%, signal=63%
SERVITJA_LIVER_HNF1A_TARGETS_UP	85	0.39997426	13351396	0.0669145	0.29874125	1.0	1636	tags=27%, list=15%, signal=31%
BOYLAN_MULTIPLE_MYELOMA_PCA3_DN	36	0.45483506	1334706	0.0911641	0.29885727	1.0	1833	tags=31%, list=16%, signal=36%
BRUINS_UVC_RESPONSE_VIA_TP53_GROUP_A	454	0.34910595	13323181	0.006147541	0.303239	1.0	1820	tags=22%, list=16%, signal=26%
CONRAD_STEM_CELL	19	0.5216718	13316863	0.12737921	0.3037605	1.0	2567	tags=42%, list=23%, signal=55%
VANTVEER_BREAST_CANCER_METASTASIS_UP	44	0.44935352	13309003	0.08495822	0.30464265	1.0	2032	tags=41%, list=18%, signal=50%
VERHAAK_GLIOBLASTOMA_PRONEURAL	95	0.39373568	1330081	0.07169345	0.30546415	1.0	1112	tags=20%, list=10%, signal=22%
KANG_DOXORUBICIN_RESISTANCE_UP	52	0.4301746	1327659	0.0794702	0.30973488	1.0	3070	tags=46%, list=27%, signal=63%
ACEVEDO_LIVER_CANCER_WITH_H3K27ME3_DN	88	0.39725196	13274739	0.06740196	0.30925322	1.0	1909	tags=26%, list=17%, signal=31%
TURASHVILI_BREAST_DUCTAL_CARCINOMA_VS_LOBULAR_NORMAL_DN	26	0.4814672	13273793	0.116618074	0.30863047	1.0	933	tags=38%, list=8%, signal=42%
LEE_LIVER_CANCER_MYC_TGFA_DN	26	0.4814291	13258073	0.1301273	0.31111982	1.0	3010	tags=46%, list=27%, signal=63%
FAELT_B_CLL_WITH_VH_REARRANGEMENTS_DN	44	0.4327746	13251979	0.10810811	0.3115866	1.0	2818	tags=36%, list=25%, signal=48%
NAKAYAMA_FGF2_TARGETS	18	0.5137165	13235776	0.12612613	0.3142906	1.0	994	tags=22%, list=9%, signal=24%
KYNG_WERNER_SYNDROM_DN	23	0.500872	13235694	0.12827988	0.31343725	1.0	1182	tags=35%, list=11%, signal=39%
KESHELAVA_MULTIPLE_DRUG_RESISTANCE	65	0.41660392	13234391	0.07445443	0.31285366	1.0	2736	tags=32%, list=24%, signal=43%
NAKAMURA_CANCER_MICROENVIRONMENT_DN	39	0.4554092	13219266	0.119015045	0.31521657	1.0	3144	tags=46%, list=28%, signal=64%
CROONQUIST_NRAS_SIGNALING_DN	70	0.4081651	13219182	0.08792651	0.31437397	1.0	3144	tags=41%, list=28%, signal=57%
TAVAZOIE_METASTASIS	44	0.43370417	13214685	0.08275862	0.31445092	1.0	1542	tags=30%, list=14%, signal=34%
JECHLINGER_EPITHELIAL_TO_MESENCHYMAL_TRANSITION_DN	54	0.4281453	13213315	0.087012984	0.31389862	1.0	1135	tags=31%, list=10%, signal=35%
MORI_PRE_BI_LYMPHOCYTE_UP	65	0.40809557	13212242	0.09343434	0.3132587	1.0	2154	tags=31%, list=19%, signal=38%
MANALO_HYPOXIA_DN	265	0.3563519	13194875	0.013978494	0.31618512	1.0	3847	tags=45%, list=34%, signal=67%
YANG_BREAST_CANCER_ESR1_BULK_UP	24	0.49524578	13173412	0.1183432	0.32002547	1.0	2222	tags=29%, list=20%, signal=36%
MARIADASON_REGULATED_BY_HISTONE_ACETYLATION_UP	59	0.41810754	1317026	0.09293193	0.3198748	1.0	2405	tags=36%, list=22%, signal=45%
IVANOVA_HEMATOPOIESIS_STEM_CELL_AND_PROGENITOR	450	0.34102112	13164794	0.007142857	0.32029563	1.0	1589	tags=19%, list=14%, signal=21%
FARMER_BREAST_CANCER_APOCRINE_VS_BASAL	254	0.35267863	13161881	0.023630505	0.32003117	1.0	1785	tags=24%, list=16%, signal=28%
SENGUPTA_NASOPHARYNGEAL_CARCINOMA_WITH_LMP1_UP	260	0.34809077	13160636	0.026939655	0.31942675	1.0	1295	tags=17%, list=12%, signal=19%
WOTTON_RUNX_TARGETS_DN	21	0.50450945	13158294	0.12648809	0.3190569	1.0	936	tags=43%, list=8%, signal=47%
WAMUNYOKOLI_OVARIAN_CANCER_GRADES_1_2_DN	39	0.45039514	13147086	0.13802817	0.3207967	1.0	933	tags=26%, list=8%, signal=28%
RAO_BOUND_BY_SALL4_ISOFORM_B	351	0.34545842	13143381	0.013527576	0.3208425	1.0	1254	tags=15%, list=11%, signal=16%
GUTIERREZ_CHRONIC_LYMPHOCYTIC_LEUKEMIA_DN	36	0.46083948	13139153	0.115068495	0.32107055	1.0	1811	tags=33%, list=16%, signal=40%
LANDIS_ERBB2_BREAST_PRENEOPLASTIC_UP	15	0.5348632	13130122	0.14130434	0.32211933	1.0	2344	tags=33%, list=21%, signal=42%
KANG_DOXORUBICIN_RESISTANCE_DN	17	0.53126824	13126744	0.13957055	0.32200706	1.0	1483	tags=24%, list=13%, signal=27%
NIKOLSKY_BREAST_CANCER_8Q12_Q22_AMPLICON	87	0.39213097	13108926	0.07739558	0.3251314	1.0	1654	tags=25%, list=15%, signal=29%
BOYLAN_MULTIPLE_MYELOMA_C_D_DN	121	0.3731827	13108816	0.07305389	0.3243044	1.0	2234	tags=33%, list=20%, signal=41%
ZHU_CMV_ALL_DN	85	0.39177844	13080401	0.077970296	0.3297319	1.0	2060	tags=32%, list=18%, signal=39%
VALK_AML_CLUSTER_1	15	0.5529858	13079064	0.13884555	0.32916173	1.0	1397	tags=40%, list=12%, signal=46%
DURAND_STROMA_S_UP	143	0.3673417	13073354	0.04109589	0.3295629	1.0	1164	tags=21%, list=10%, signal=23%
BONOME_OVARIAN_CANCER_POOR_SURVIVAL_UP	21	0.50284547	13062376	0.13235295	0.33118963	1.0	2429	tags=38%, list=22%, signal=49%
MOHANKUMAR_TLX1_TARGETS_UP	363	0.34167412	13037822	0.014507772	0.3358674	1.0	2425	tags=25%, list=22%, signal=30%
STAMBOLSKY_RESPONSE_TO_VITAMIN_D3_UP	53	0.42193407	13028077	0.08	0.33721343	1.0	1507	tags=34%, list=13%, signal=39%
WANG_CISPLATIN_RESPONSE_AND_XPC_UP	145	0.3627569	13015957	0.053927314	0.3389248	1.0	2238	tags=30%, list=20%, signal=37%
WOO_LIVER_CANCER_RECURRENCE_DN	43	0.4320154	13012618	0.11948791	0.33880606	1.0	1715	tags=30%, list=15%, signal=36%
VALK_AML_CLUSTER_12	17	0.5159797	13000773	0.13145539	0.34078443	1.0	2628	tags=47%, list=23%, signal=61%
BOYLAN_MULTIPLE_MYELOMA_D_UP	66	0.4076042	12975421	0.09859155	0.3458359	1.0	1621	tags=29%, list=14%, signal=33%
YU_BAP1_TARGETS	25	0.47932446	12973106	0.14076246	0.345499	1.0	531	tags=12%, list=5%, signal=13%
SHI_SPARC_TARGETS_UP	17	0.52324694	12970915	0.15479876	0.34510377	1.0	1518	tags=35%, list=14%, signal=41%
FOSTER_KDM1A_TARGETS_UP	99	0.38414365	12963532	0.07296651	0.3459263	1.0	2169	tags=32%, list=19%, signal=40%
POOLA_INVASIVE_BREAST_CANCER_UP	107	0.38407087	12961622	0.065868266	0.3454914	1.0	2691	tags=39%, list=24%, signal=51%
PLASARI_TGFB1_SIGNALING_VIA_NFIC_1HR_DN	69	0.40643075	1294972	0.09256845	0.3473483	1.0	1931	tags=33%, list=17%, signal=40%
GUILLAUMOND_KLF10_TARGETS_DN	19	0.49857777	12945766	0.15797788	0.3473326	1.0	1819	tags=26%, list=16%, signal=31%
GARCIA_TARGETS_OF_FLI1_AND_DAX1_UP	44	0.4284024	12944885	0.13592233	0.3466782	1.0	1484	tags=18%, list=13%, signal=21%
ROZANOV_MMP14_TARGETS_UP	163	0.36010298	12935164	0.051136363	0.3481916	1.0	1712	tags=28%, list=15%, signal=33%
GYORFFY_DOXORUBICIN_RESISTANCE	24	0.48176146	12906587	0.14787701	0.35415235	1.0	2275	tags=46%, list=20%, signal=57%
DAVICIONI_TARGETS_OF_PAX_FOXO1_FUSIONS_DN	27	0.47239572	1289967	0.14534883	0.35489932	1.0	1336	tags=37%, list=12%, signal=42%
CHEN_NEUROBLASTOMA_COPY_NUMBER_GAINS	32	0.45796174	12895589	0.1348637	0.35493177	1.0	1536	tags=25%, list=14%, signal=29%
YAMASHITA_LIVER_CANCER_STEM_CELL_DN	29	0.45706722	12876064	0.14225352	0.3587713	1.0	1672	tags=31%, list=15%, signal=36%
ZHAN_MULTIPLE_MYELOMA_CD2_UP	26	0.4668517	12825552	0.15384616	0.3700107	1.0	2056	tags=38%, list=18%, signal=47%
WAMUNYOKOLI_OVARIAN_CANCER_LMP_DN	138	0.35854375	12819157	0.07692308	0.37055847	1.0	947	tags=18%, list=8%, signal=20%
LEE_BMP2_TARGETS_UP	462	0.3348137	12815787	0.013306038	0.37041825	1.0	1826	tags=24%, list=16%, signal=28%
JUBAN_TARGETS_OF_SPI1_AND_FLI1_UP	95	0.3763679	12814084	0.10585305	0.3699615	1.0	734	tags=13%, list=7%, signal=13%
WONG_ENDMETRIUM_CANCER_DN	21	0.49059308	12804506	0.17691155	0.37131363	1.0	1577	tags=33%, list=14%, signal=39%
IVANOVA_HEMATOPOIESIS_EARLY_PROGENITOR	413	0.3329163	12794967	0.016376663	0.3728704	1.0	2336	tags=23%, list=21%, signal=27%
MEISSNER_NPC_HCP_WITH_H3K4ME2_AND_H3K27ME3	101	0.37346467	12794551	0.09221557	0.37208518	1.0	1400	tags=27%, list=13%, signal=30%
SASAKI_ADULT_T_CELL_LEUKEMIA	142	0.35899192	1277876	0.086009175	0.37513497	1.0	2420	tags=32%, list=22%, signal=40%
SU_TESTIS	51	0.40954497	12777356	0.12096774	0.37459585	1.0	2214	tags=33%, list=20%, signal=41%
ZHANG_BREAST_CANCER_PROGENITORS_UP	367	0.3335809	1277735	0.03409091	0.37369102	1.0	2761	tags=27%, list=25%, signal=35%
SERVITJA_ISLET_HNF1A_TARGETS_UP	69	0.39319405	1277356	0.12260536	0.37372115	1.0	2130	tags=36%, list=19%, signal=44%
COLDREN_GEFITINIB_RESISTANCE_DN	182	0.35034543	12771648	0.058956917	0.37332734	1.0	1965	tags=25%, list=18%, signal=30%
KAAB_HEART_ATRIUM_VS_VENTRICLE_UP	138	0.3627364	12769068	0.071680374	0.3730398	1.0	2041	tags=28%, list=18%, signal=34%
HARRIS_BRAIN_CANCER_PROGENITORS	19	0.5031803	12763686	0.15443425	0.3734478	1.0	1482	tags=47%, list=13%, signal=55%
THEILGAARD_NEUTROPHIL_AT_SKIN_WOUND_DN	190	0.3518874	12761425	0.059275523	0.3730799	1.0	2251	tags=24%, list=20%, signal=29%
KAUFFMANN_MELANOMA_RELAPSE_UP	58	0.40000707	12757593	0.12840466	0.37312618	1.0	3460	tags=45%, list=31%, signal=65%
PAL_PRMT5_TARGETS_UP	166	0.3514356	12741964	0.07403189	0.37604	1.0	3326	tags=34%, list=30%, signal=48%
DASU_IL6_SIGNALING_SCAR_UP	24	0.47864252	12737439	0.17352942	0.37624675	1.0	2202	tags=46%, list=20%, signal=57%
FEVR_CTNNB1_TARGETS_DN	463	0.3307557	12734914	0.021406727	0.3760093	1.0	2627	tags=26%, list=23%, signal=33%
TIEN_INTESTINE_PROBIOTICS_2HR_DN	76	0.3897467	12727016	0.10214376	0.377021	1.0	1230	tags=18%, list=11%, signal=21%
KORKOLA_TERATOMA	22	0.4812711	12705185	0.16047548	0.3814724	1.0	2154	tags=45%, list=19%, signal=56%
ZHAN_MULTIPLE_MYELOMA_CD1_VS_CD2_DN	33	0.44107687	12698872	0.13936782	0.382099	1.0	1069	tags=27%, list=10%, signal=30%
ZHU_CMV_24_HR_DN	58	0.4021029	12683951	0.106770836	0.3848458	1.0	1884	tags=33%, list=17%, signal=39%
HOQUE_METHYLATED_IN_CANCER	25	0.48433757	12670159	0.15082957	0.38737953	1.0	519	tags=24%, list=5%, signal=25%
TURASHVILI_BREAST_DUCTAL_CARCINOMA_VS_DUCTAL_NORMAL_UP	28	0.45903683	12663611	0.16593245	0.38810834	1.0	2887	tags=50%, list=26%, signal=67%
JI_METASTASIS_REPRESSED_BY_STK11	16	0.52417547	12641704	0.1764706	0.39271724	1.0	851	tags=31%, list=8%, signal=34%
WAMUNYOKOLI_OVARIAN_CANCER_LMP_UP	227	0.3417273	12640855	0.052230686	0.39202952	1.0	1951	tags=19%, list=17%, signal=23%
GOZGIT_ESR1_TARGETS_UP	80	0.3824532	12638128	0.11985019	0.39180323	1.0	1640	tags=26%, list=15%, signal=31%
CHIANG_LIVER_CANCER_SUBCLASS_POLYSOMY7_DN	17	0.5121814	12629853	0.19664635	0.39300323	1.0	735	tags=29%, list=7%, signal=31%
RICKMAN_TUMOR_DIFFERENTIATED_MODERATELY_VS_POORLY_UP	98	0.3697023	12620019	0.101553164	0.39452267	1.0	2367	tags=31%, list=21%, signal=38%
SASAI_RESISTANCE_TO_NEOPLASTIC_TRANSFROMATION	35	0.4363297	12608328	0.16295265	0.39656407	1.0	1164	tags=26%, list=10%, signal=29%
TURASHVILI_BREAST_DUCTAL_CARCINOMA_VS_LOBULAR_NORMAL_UP	57	0.40357256	12605548	0.12125163	0.39638528	1.0	2946	tags=40%, list=26%, signal=55%
PICCALUGA_ANGIOIMMUNOBLASTIC_LYMPHOMA_UP	87	0.37219936	1259342	0.11290322	0.39843696	1.0	1510	tags=32%, list=14%, signal=37%
BASAKI_YBX1_TARGETS_UP	241	0.33831942	12582828	0.045161292	0.40019324	1.0	3215	tags=46%, list=29%, signal=63%
SENESE_HDAC3_TARGETS_DN	384	0.33102503	1257739	0.026970955	0.4007214	1.0	1798	tags=21%, list=16%, signal=24%
WONG_ADULT_TISSUE_STEM_MODULE	441	0.32907006	12573674	0.029713115	0.40073812	1.0	1610	tags=24%, list=14%, signal=27%
OSMAN_BLADDER_CANCER_UP	331	0.32984993	12569926	0.035416666	0.40084544	1.0	1506	tags=15%, list=13%, signal=17%
CHOW_RASSF1_TARGETS_UP	24	0.46713197	12549231	0.19099379	0.40528765	1.0	1194	tags=21%, list=11%, signal=23%
OLSSON_E2F3_TARGETS_DN	35	0.43499368	12542588	0.15147266	0.40607435	1.0	1309	tags=31%, list=12%, signal=35%
GRAHAM_NORMAL_QUIESCENT_VS_NORMAL_DIVIDING_DN	78	0.37911782	1253542	0.123786405	0.40695322	1.0	3460	tags=42%, list=31%, signal=61%
SERVITJA_ISLET_HNF1A_TARGETS_DN	45	0.41318065	12531189	0.1445946	0.4070978	1.0	1694	tags=33%, list=15%, signal=39%
HOFFMANN_LARGE_TO_SMALL_PRE_BII_LYMPHOCYTE_UP	150	0.34745848	12517749	0.096551724	0.4095813	1.0	2816	tags=33%, list=25%, signal=43%
ZHAN_MULTIPLE_MYELOMA_HP_DN	39	0.42626095	12512592	0.15311652	0.4099302	1.0	1554	tags=21%, list=14%, signal=24%
DURCHDEWALD_SKIN_CARCINOGENESIS_DN	209	0.34029448	12509886	0.06926407	0.4097378	1.0	1374	tags=20%, list=12%, signal=22%
KYNG_DNA_DAMAGE_BY_4NQO	28	0.43932298	12491031	0.17151164	0.4137159	1.0	668	tags=21%, list=6%, signal=23%
CREIGHTON_ENDOCRINE_THERAPY_RESISTANCE_2	275	0.334121	12487073	0.051779937	0.4137901	1.0	2215	tags=29%, list=20%, signal=36%
SCHAEFFER_PROSTATE_DEVELOPMENT_6HR_DN	416	0.32647732	12477036	0.019467212	0.41539237	1.0	2269	tags=23%, list=20%, signal=27%
MIDORIKAWA_AMPLIFIED_IN_LIVER_CANCER	23	0.4678613	12465656	0.17673048	0.4173108	1.0	2090	tags=35%, list=19%, signal=43%
HOFFMANN_IMMATURE_TO_MATURE_B_LYMPHOCYTE_DN	31	0.4399506	12458034	0.17914832	0.4184288	1.0	2485	tags=32%, list=22%, signal=41%
BOYAULT_LIVER_CANCER_SUBCLASS_G3_DN	23	0.4645088	12451823	0.18664643	0.4191076	1.0	1986	tags=39%, list=18%, signal=47%
KIM_GERMINAL_CENTER_T_HELPER_DN	17	0.5020205	12439929	0.1880734	0.42126423	1.0	960	tags=29%, list=9%, signal=32%
STEIN_ESRRA_TARGETS_RESPONSIVE_TO_ESTROGEN_UP	27	0.4556736	12438723	0.20028612	0.42064458	1.0	1204	tags=22%, list=11%, signal=25%
MARIADASON_RESPONSE_TO_BUTYRATE_SULINDAC_4	18	0.48999074	12430058	0.19254659	0.42197296	1.0	1112	tags=28%, list=10%, signal=31%
SENGUPTA_NASOPHARYNGEAL_CARCINOMA_UP	219	0.33557013	12427533	0.07431694	0.4217207	1.0	2816	tags=34%, list=25%, signal=45%
WANG_ESOPHAGUS_CANCER_VS_NORMAL_DN	83	0.3738693	12424523	0.13810112	0.4215682	1.0	1450	tags=22%, list=13%, signal=25%
BROWNE_HCMV_INFECTION_18HR_DN	103	0.36223197	12416217	0.11083744	0.42285085	1.0	1972	tags=28%, list=18%, signal=34%
MCBRYAN_PUBERTAL_BREAST_6_7WK_DN	48	0.4074158	12410514	0.16093536	0.4234816	1.0	2292	tags=35%, list=20%, signal=44%
WANG_LSD1_TARGETS_UP	17	0.49706605	12408253	0.20987654	0.42317086	1.0	1995	tags=53%, list=18%, signal=64%
ACEVEDO_FGFR1_TARGETS_IN_PROSTATE_CANCER_MODEL_UP	178	0.34375814	12394356	0.087346025	0.4260367	1.0	2099	tags=30%, list=19%, signal=37%
WANG_CLIM2_TARGETS_UP	188	0.340283	12392831	0.0776153	0.42550507	1.0	2096	tags=25%, list=19%, signal=30%
RASHI_RESPONSE_TO_IONIZING_RADIATION_4	47	0.40704513	12390043	0.18097754	0.4252819	1.0	1933	tags=30%, list=17%, signal=36%
MARZEC_IL2_SIGNALING_DN	24	0.45152998	12380803	0.22401172	0.4267767	1.0	1751	tags=33%, list=16%, signal=39%
VALK_AML_CLUSTER_8	16	0.5049812	12379744	0.21450152	0.42618266	1.0	2448	tags=50%, list=22%, signal=64%
SENESE_HDAC1_TARGETS_DN	154	0.3462241	12370307	0.09615385	0.4277426	1.0	1717	tags=26%, list=15%, signal=30%
WINNEPENNINCKX_MELANOMA_METASTASIS_UP	147	0.3480583	12358181	0.10159817	0.4300519	1.0	3198	tags=38%, list=29%, signal=53%
BORCZUK_MALIGNANT_MESOTHELIOMA_DN	51	0.40171465	12347578	0.16988951	0.43204427	1.0	1216	tags=22%, list=11%, signal=24%
KUNINGER_IGF1_VS_PDGFB_TARGETS_DN	22	0.46577492	12342249	0.20566319	0.43249342	1.0	2377	tags=45%, list=21%, signal=58%
RICKMAN_METASTASIS_UP	278	0.32978222	12327473	0.060638297	0.4355216	1.0	1528	tags=15%, list=14%, signal=17%
WANG_LMO4_TARGETS_UP	310	0.32858968	12323723	0.06526316	0.4355339	1.0	1738	tags=18%, list=16%, signal=21%
BROWNE_HCMV_INFECTION_10HR_DN	40	0.41174012	12317466	0.19002695	0.43631813	1.0	2138	tags=30%, list=19%, signal=37%
MCCABE_BOUND_BY_HOXC6	237	0.3309839	12298411	0.0785169	0.44043982	1.0	1815	tags=19%, list=16%, signal=22%
NIKOLSKY_MUTATED_AND_AMPLIFIED_IN_BREAST_CANCER	60	0.3885198	12293925	0.17352185	0.4406012	1.0	1218	tags=20%, list=11%, signal=22%
LE_EGR2_TARGETS_DN	72	0.37626132	12290262	0.15885417	0.4407887	1.0	1844	tags=29%, list=16%, signal=35%
SIMBULAN_PARP1_TARGETS_UP	21	0.47262958	12288126	0.20597015	0.4404461	1.0	933	tags=29%, list=8%, signal=31%
LEE_LIVER_CANCER_CIPROFIBRATE_DN	24	0.4612514	12283924	0.18848921	0.44072852	1.0	910	tags=21%, list=8%, signal=23%
KIM_MYCN_AMPLIFICATION_TARGETS_DN	78	0.37144753	12276294	0.14138818	0.4418473	1.0	2145	tags=32%, list=19%, signal=39%
GOBERT_CORE_OLIGODENDROCYTE_DIFFERENTIATION	27	0.44056773	1227465	0.19158201	0.44134045	1.0	710	tags=26%, list=6%, signal=28%
LEE_LIVER_CANCER_SURVIVAL_UP	93	0.36656284	12270622	0.14847715	0.44151637	1.0	2134	tags=32%, list=19%, signal=40%
CHIANG_LIVER_CANCER_SUBCLASS_PROLIFERATION_DN	74	0.38128862	12269971	0.15316455	0.44074896	1.0	1821	tags=31%, list=16%, signal=37%
GRAHAM_CML_DIVIDING_VS_NORMAL_QUIESCENT_DN	45	0.40674743	12262868	0.18108109	0.4416668	1.0	2184	tags=36%, list=20%, signal=44%
HOSHIDA_LIVER_CANCER_SURVIVAL_DN	76	0.3753393	12250172	0.1437659	0.44423032	1.0	2238	tags=25%, list=20%, signal=31%
WOOD_EBV_EBNA1_TARGETS_DN	36	0.42295885	12243866	0.20605187	0.4449863	1.0	1001	tags=19%, list=9%, signal=21%
LIU_PROSTATE_CANCER_DN	243	0.3315975	12242416	0.08489526	0.44447947	1.0	1483	tags=24%, list=13%, signal=27%
RAY_TUMORIGENESIS_BY_ERBB2_CDC25A_UP	63	0.38055187	12239246	0.1760841	0.44440338	1.0	2794	tags=41%, list=25%, signal=55%
SU_PANCREAS	22	0.45890296	12205653	0.20122887	0.45252916	1.0	1266	tags=27%, list=11%, signal=31%
YAO_TEMPORAL_RESPONSE_TO_PROGESTERONE_CLUSTER_12	61	0.3839435	12203621	0.15968587	0.45216572	1.0	2002	tags=23%, list=18%, signal=28%
SHEDDEN_LUNG_CANCER_GOOD_SURVIVAL_A4	134	0.3460177	12180588	0.1313364	0.45747402	1.0	1777	tags=26%, list=16%, signal=31%
BYSTROEM_CORRELATED_WITH_IL5_DN	52	0.38804153	1216388	0.18064517	0.46110734	1.0	978	tags=17%, list=9%, signal=19%
HERNANDEZ_ABERRANT_MITOSIS_BY_DOCETACEL_2NM_UP	46	0.3972277	12162904	0.19172414	0.46038768	1.0	2078	tags=39%, list=19%, signal=48%
BROWNE_HCMV_INFECTION_1HR_DN	145	0.33782193	12152585	0.12656784	0.4622768	1.0	1394	tags=20%, list=12%, signal=23%
ROESSLER_LIVER_CANCER_METASTASIS_UP	76	0.3706428	12143459	0.15364583	0.4638812	1.0	773	tags=17%, list=7%, signal=18%
TAKEDA_TARGETS_OF_NUP98_HOXA9_FUSION_8D_DN	80	0.37097478	12142128	0.15809284	0.46333244	1.0	1549	tags=24%, list=14%, signal=27%
NAKAMURA_TUMOR_ZONE_PERIPHERAL_VS_CENTRAL_UP	210	0.33033058	12137958	0.0898138	0.46355015	1.0	3269	tags=42%, list=29%, signal=58%
ABBUD_LIF_SIGNALING_1_DN	17	0.4797644	12137406	0.22023809	0.46278164	1.0	1696	tags=35%, list=15%, signal=42%
RAGHAVACHARI_PLATELET_SPECIFIC_GENES	51	0.39520678	12131554	0.17315437	0.46346998	1.0	2238	tags=31%, list=20%, signal=39%
BRUINS_UVC_RESPONSE_VIA_TP53_GROUP_C	51	0.39222372	12130591	0.1897712	0.46276826	1.0	2742	tags=39%, list=25%, signal=52%
GAL_LEUKEMIC_STEM_CELL_UP	92	0.36103952	12121179	0.1541307	0.46446308	1.0	2084	tags=26%, list=19%, signal=32%
SENGUPTA_NASOPHARYNGEAL_CARCINOMA_DN	154	0.34020644	12118485	0.12756264	0.46423888	1.0	2440	tags=36%, list=22%, signal=46%
THUM_SYSTOLIC_HEART_FAILURE_UP	244	0.32561395	12110516	0.09827214	0.4654998	1.0	1746	tags=20%, list=16%, signal=24%
ROSS_LEUKEMIA_WITH_MLL_FUSIONS	50	0.39041626	12107282	0.18775511	0.46539554	1.0	2225	tags=30%, list=20%, signal=37%
PLASARI_TGFB1_SIGNALING_VIA_NFIC_10HR_UP	26	0.44754705	1209275	0.2203898	0.46836329	1.0	910	tags=23%, list=8%, signal=25%
BOYLAN_MULTIPLE_MYELOMA_PCA3_UP	55	0.38468084	12081505	0.17139176	0.47053185	1.0	2378	tags=45%, list=21%, signal=57%
WONG_MITOCHONDRIA_GENE_MODULE	204	0.33004153	12077388	0.107658155	0.47072068	1.0	3614	tags=35%, list=32%, signal=51%
VANASSE_BCL2_TARGETS_UP	22	0.4520446	12072165	0.21925926	0.47116423	1.0	1264	tags=32%, list=11%, signal=36%
HAHTOLA_MYCOSIS_FUNGOIDES_CD4_DN	101	0.3518918	12068381	0.16605166	0.47121212	1.0	976	tags=11%, list=9%, signal=12%
RATTENBACHER_BOUND_BY_CELF1	271	0.3234452	12056813	0.10171306	0.47342888	1.0	2243	tags=23%, list=20%, signal=27%
MCDOWELL_ACUTE_LUNG_INJURY_DN	25	0.44764823	12052773	0.22451994	0.4736077	1.0	1397	tags=24%, list=12%, signal=27%
OKUMURA_INFLAMMATORY_RESPONSE_LPS	135	0.34064978	12050539	0.14285715	0.4732991	1.0	1629	tags=22%, list=15%, signal=26%
BOYLAN_MULTIPLE_MYELOMA_PCA1_UP	39	0.4113305	12046394	0.20815752	0.47353673	1.0	2234	tags=41%, list=20%, signal=51%
JAERVINEN_AMPLIFIED_IN_LARYNGEAL_CANCER	33	0.42304924	12042278	0.1994302	0.47379622	1.0	1334	tags=18%, list=12%, signal=21%
WHITEFORD_PEDIATRIC_CANCER_MARKERS	100	0.35275805	12035575	0.14756097	0.47469243	1.0	3083	tags=38%, list=28%, signal=52%
SUZUKI_RESPONSE_TO_TSA	15	0.5022921	12032746	0.24603175	0.47450966	1.0	2054	tags=40%, list=18%, signal=49%
WANG_PROSTATE_CANCER_ANDROGEN_INDEPENDENT	46	0.40076724	12012705	0.200542	0.47924098	1.0	861	tags=15%, list=8%, signal=16%
ZHANG_RESPONSE_TO_IKK_INHIBITOR_AND_TNF_DN	80	0.36409625	12011431	0.1899371	0.47867897	1.0	2245	tags=30%, list=20%, signal=37%
LU_AGING_BRAIN_DN	103	0.35070762	12006071	0.16646415	0.4792883	1.0	737	tags=12%, list=7%, signal=12%
STREICHER_LSM1_TARGETS_UP	38	0.40371102	11992875	0.20958903	0.482063	1.0	1323	tags=24%, list=12%, signal=27%
CERVERA_SDHB_TARGETS_1_UP	68	0.37153876	11977228	0.19530284	0.4855109	1.0	1329	tags=34%, list=12%, signal=38%
HADDAD_B_LYMPHOCYTE_PROGENITOR	181	0.33221266	11976562	0.13028954	0.48476946	1.0	1731	tags=23%, list=15%, signal=26%
TIEN_INTESTINE_PROBIOTICS_6HR_DN	149	0.3382726	11963919	0.14772727	0.48745015	1.0	1761	tags=22%, list=16%, signal=26%
GRAHAM_CML_QUIESCENT_VS_NORMAL_QUIESCENT_UP	61	0.37387982	11963629	0.19090909	0.48660517	1.0	2204	tags=33%, list=20%, signal=41%
LEIN_LOCALIZED_TO_PROXIMAL_DENDRITES	17	0.485413	11962669	0.23846154	0.48595113	1.0	1685	tags=29%, list=15%, signal=35%
RICKMAN_TUMOR_DIFFERENTIATED_WELL_VS_POORLY_UP	198	0.3298615	11961613	0.12227074	0.4853213	1.0	1989	tags=18%, list=18%, signal=22%
MARIADASON_RESPONSE_TO_BUTYRATE_SULINDAC_6	41	0.40066814	11948373	0.21017402	0.48803866	1.0	1488	tags=17%, list=13%, signal=20%
MISSIAGLIA_REGULATED_BY_METHYLATION_DN	110	0.3514123	11938791	0.15523465	0.4898165	1.0	3218	tags=35%, list=29%, signal=49%
RIZ_ERYTHROID_DIFFERENTIATION	65	0.36785346	11928607	0.20903225	0.4918329	1.0	2340	tags=28%, list=21%, signal=35%
HELLER_HDAC_TARGETS_DN	191	0.32569098	1192797	0.12935883	0.49109396	1.0	1437	tags=21%, list=13%, signal=24%
NUNODA_RESPONSE_TO_DASATINIB_IMATINIB_UP	27	0.4415439	11927847	0.23372781	0.49021095	1.0	2725	tags=48%, list=24%, signal=64%
CHESLER_BRAIN_HIGHEST_EXPRESSION	28	0.43021694	11923435	0.22792023	0.49054396	1.0	2775	tags=36%, list=25%, signal=47%
HATADA_METHYLATED_IN_LUNG_CANCER_UP	152	0.33162597	11917248	0.15472127	0.49134582	1.0	1206	tags=18%, list=11%, signal=20%
HU_ANGIOGENESIS_UP	16	0.492501	11913127	0.23988006	0.49161085	1.0	1621	tags=44%, list=14%, signal=51%
MOLENAAR_TARGETS_OF_CCND1_AND_CDK4_DN	51	0.38546166	11900972	0.21796565	0.49405214	1.0	3315	tags=39%, list=30%, signal=55%
NELSON_RESPONSE_TO_ANDROGEN_UP	72	0.3674486	11888973	0.2062893	0.49653	1.0	1182	tags=24%, list=11%, signal=26%
LEE_LIVER_CANCER_DENA_UP	31	0.42422643	1188514	0.23775215	0.49666965	1.0	966	tags=26%, list=9%, signal=28%
WANG_RESPONSE_TO_ANDROGEN_UP	24	0.4466352	11883065	0.24340177	0.49631926	1.0	795	tags=13%, list=7%, signal=13%
DE_YY1_TARGETS_DN	77	0.36227036	11872885	0.17413573	0.49826473	1.0	1782	tags=21%, list=16%, signal=25%
FARMER_BREAST_CANCER_APOCRINE_VS_LUMINAL	250	0.31981716	11871974	0.1262136	0.49757466	1.0	1919	tags=26%, list=17%, signal=31%
JAEGER_METASTASIS_DN	136	0.3369128	11868386	0.17694063	0.49760994	1.0	1234	tags=21%, list=11%, signal=23%
FULCHER_INFLAMMATORY_RESPONSE_LECTIN_VS_LPS_UP	401	0.30931023	11860646	0.08376422	0.4988402	1.0	1666	tags=21%, list=15%, signal=23%
BRUINS_UVC_RESPONSE_EARLY_LATE	239	0.32024217	11860255	0.115053765	0.49802643	1.0	2617	tags=26%, list=23%, signal=34%
AZARE_NEOPLASTIC_TRANSFORMATION_BY_STAT3_UP	65	0.37067914	1185682	0.21192893	0.4981065	1.0	1546	tags=22%, list=14%, signal=25%
OUILLETTE_CLL_13Q14_DELETION_UP	57	0.37479353	1185561	0.1981747	0.49752307	1.0	2130	tags=28%, list=19%, signal=34%
PANGAS_TUMOR_SUPPRESSION_BY_SMAD1_AND_SMAD5_DN	117	0.34296378	11851497	0.16319445	0.49776763	1.0	1995	tags=23%, list=18%, signal=28%
ZHAN_MULTIPLE_MYELOMA_HP_UP	27	0.435684	11849024	0.23144105	0.49754372	1.0	958	tags=19%, list=9%, signal=20%
PETRETTO_HEART_MASS_QTL_CIS_DN	17	0.479062	11838119	0.26934984	0.4996081	1.0	1452	tags=29%, list=13%, signal=34%
BAELDE_DIABETIC_NEPHROPATHY_DN	321	0.31215036	11837988	0.10960334	0.49872905	1.0	1469	tags=19%, list=13%, signal=21%
KOBAYASHI_EGFR_SIGNALING_24HR_UP	83	0.35561293	11837364	0.18780488	0.4980072	1.0	2196	tags=39%, list=20%, signal=48%
ASTON_MAJOR_DEPRESSIVE_DISORDER_DN	109	0.34614125	11833056	0.1770335	0.4982884	1.0	1820	tags=21%, list=16%, signal=25%
KYNG_DNA_DAMAGE_BY_GAMMA_AND_UV_RADIATION	62	0.36885124	11828178	0.22192867	0.49870682	1.0	2094	tags=29%, list=19%, signal=36%
MIKKELSEN_IPS_ICP_WITH_H3K4ME3_AND_H327ME3	33	0.4131804	11825105	0.22316384	0.49866244	1.0	365	tags=15%, list=3%, signal=16%
BUCKANOVICH_T_LYMPHOCYTE_HOMING_ON_TUMOR_UP	18	0.46863914	11823076	0.2625786	0.49833518	1.0	1911	tags=33%, list=17%, signal=40%
RAO_BOUND_BY_SALL4	151	0.3267259	11822428	0.15606937	0.49762753	1.0	1960	tags=22%, list=18%, signal=26%
LEE_LIVER_CANCER	15	0.49097094	11821747	0.26677066	0.49691936	1.0	1104	tags=27%, list=10%, signal=30%
LANDIS_BREAST_CANCER_PROGRESSION_DN	43	0.38779533	11815119	0.22535211	0.49794295	1.0	1271	tags=26%, list=11%, signal=29%
VERHAAK_GLIOBLASTOMA_CLASSICAL	113	0.33883902	11815023	0.17954816	0.49707386	1.0	1168	tags=17%, list=10%, signal=19%
KOYAMA_SEMA3B_TARGETS_DN	289	0.31494695	11812485	0.122621566	0.49685916	1.0	1411	tags=18%, list=13%, signal=20%
ZHANG_TLX_TARGETS_60HR_DN	247	0.31675324	11807173	0.12280702	0.49748564	1.0	3242	tags=35%, list=29%, signal=49%
LI_INDUCED_T_TO_NATURAL_KILLER_DN	66	0.36530966	11803248	0.19284803	0.4976377	1.0	623	tags=14%, list=6%, signal=14%
PILON_KLF1_TARGETS_UP	312	0.31066737	11802024	0.10548523	0.49709496	1.0	1806	tags=22%, list=16%, signal=26%
BARRIER_CANCER_RELAPSE_NORMAL_SAMPLE_UP	17	0.47549945	11799327	0.2646593	0.496889	1.0	786	tags=18%, list=7%, signal=19%
CHANDRAN_METASTASIS_DN	174	0.32584357	11792257	0.15209989	0.49790153	1.0	2292	tags=30%, list=20%, signal=37%
GINESTIER_BREAST_CANCER_20Q13_AMPLIFICATION_UP	94	0.34598964	11786599	0.19902913	0.49857047	1.0	1225	tags=14%, list=11%, signal=15%
REN_ALVEOLAR_RHABDOMYOSARCOMA_UP	46	0.38314393	11781286	0.21447721	0.49915028	1.0	367	tags=17%, list=3%, signal=18%
MAGRANGEAS_MULTIPLE_MYELOMA_IGG_VS_IGA_DN	16	0.48623878	11769314	0.2890995	0.5014645	1.0	2340	tags=56%, list=21%, signal=71%
MORI_PRE_BI_LYMPHOCYTE_DN	53	0.3768763	11758118	0.23315364	0.5037339	1.0	598	tags=13%, list=5%, signal=14%
CAIRO_HEPATOBLASTOMA_CLASSES_DN	108	0.3395032	11749208	0.19404761	0.50531524	1.0	1633	tags=23%, list=15%, signal=27%
RODWELL_AGING_KIDNEY_NO_BLOOD_DN	111	0.33879298	1174633	0.19128329	0.5052069	1.0	1916	tags=21%, list=17%, signal=25%
VALK_AML_CLUSTER_3	22	0.44907215	11741757	0.25685427	0.5056381	1.0	1164	tags=23%, list=10%, signal=25%
VANTVEER_BREAST_CANCER_BRCA1_DN	32	0.4103011	11739284	0.23174158	0.505424	1.0	2241	tags=31%, list=20%, signal=39%
ZHANG_TLX_TARGETS_DN	83	0.3511592	11737273	0.2	0.50510216	1.0	3198	tags=34%, list=29%, signal=47%
SENESE_HDAC2_TARGETS_DN	62	0.36488038	11736819	0.21778351	0.50434595	1.0	1729	tags=31%, list=15%, signal=36%
TAKEDA_TARGETS_OF_NUP98_HOXA9_FUSION_10D_UP	84	0.35329795	11719103	0.2093596	0.50854564	1.0	960	tags=25%, list=9%, signal=27%
BONOME_OVARIAN_CANCER_SURVIVAL_OPTIMAL_DEBULKING	169	0.32548857	11718394	0.16292135	0.5078765	1.0	2830	tags=30%, list=25%, signal=40%
KATSANOU_ELAVL1_TARGETS_DN	89	0.34760943	11714958	0.20300752	0.5079822	1.0	2421	tags=35%, list=22%, signal=44%
TERAO_AOX4_TARGETS_HG_UP	26	0.42627442	11708223	0.24092889	0.50900495	1.0	1895	tags=23%, list=17%, signal=28%
GAL_LEUKEMIC_STEM_CELL_DN	131	0.3345997	11705652	0.17978849	0.5088756	1.0	2539	tags=31%, list=23%, signal=40%
MIKKELSEN_ES_ICP_WITH_H3K4ME3	390	0.30616048	11703888	0.11271975	0.5085121	1.0	2409	tags=30%, list=22%, signal=37%
BOHN_PRIMARY_IMMUNODEFICIENCY_SYNDROM_DN	29	0.42549828	11699603	0.24858756	0.5088427	1.0	761	tags=21%, list=7%, signal=22%
KYNG_DNA_DAMAGE_BY_4NQO_OR_UV	44	0.38449976	1169399	0.23738062	0.5095451	1.0	899	tags=16%, list=8%, signal=17%
LI_WILMS_TUMOR_ANAPLASTIC_UP	18	0.467122	11687195	0.25902668	0.5105538	1.0	2204	tags=28%, list=20%, signal=35%
ZHAN_MULTIPLE_MYELOMA_MS_DN	31	0.4124615	11671336	0.2532189	0.5141956	1.0	896	tags=16%, list=8%, signal=17%
MULLIGAN_NTF3_SIGNALING_VIA_INSR_AND_IGF1R_UP	18	0.45667055	11663923	0.2579666	0.51542777	1.0	2567	tags=39%, list=23%, signal=50%
MONNIER_POSTRADIATION_TUMOR_ESCAPE_UP	328	0.30763537	11662829	0.11354167	0.5148753	1.0	2382	tags=24%, list=21%, signal=29%
STEIN_ESRRA_TARGETS_RESPONSIVE_TO_ESTROGEN_DN	37	0.39894843	11662762	0.24581006	0.51402044	1.0	3080	tags=41%, list=28%, signal=56%
BIDUS_METASTASIS_DN	105	0.3395865	11660006	0.19976076	0.5139729	1.0	1580	tags=22%, list=14%, signal=25%
CAIRO_HEPATOBLASTOMA_UP	172	0.3249757	11638212	0.156708	0.5192468	1.0	1250	tags=17%, list=11%, signal=19%
ROME_INSULIN_TARGETS_IN_MUSCLE_DN	109	0.3441958	11633134	0.21266428	0.5198235	1.0	2224	tags=28%, list=20%, signal=34%
TENEDINI_MEGAKARYOCYTE_MARKERS	41	0.38477302	1163225	0.24438202	0.5192072	1.0	1491	tags=24%, list=13%, signal=28%
LIAO_HAVE_SOX4_BINDING_SITES	30	0.41879514	11629682	0.26732674	0.5190157	1.0	1510	tags=30%, list=14%, signal=35%
KYNG_WERNER_SYNDROM_AND_NORMAL_AGING_DN	171	0.32317245	11626968	0.16974595	0.51888657	1.0	1341	tags=15%, list=12%, signal=17%
AKL_HTLV1_INFECTION_DN	38	0.3970793	11595904	0.25474253	0.5267429	1.0	3454	tags=45%, list=31%, signal=65%
MCCLUNG_CREB1_TARGETS_DN	31	0.41264135	11590132	0.25977653	0.52748567	1.0	920	tags=19%, list=8%, signal=21%
LEE_RECENT_THYMIC_EMIGRANT	163	0.3219542	11588237	0.18644068	0.527133	1.0	2571	tags=30%, list=23%, signal=38%
PECE_MAMMARY_STEM_CELL_DN	101	0.33468875	11572005	0.20216607	0.5306354	1.0	1504	tags=19%, list=13%, signal=22%
HUTTMANN_B_CLL_POOR_SURVIVAL_UP	185	0.319795	11565874	0.1923077	0.53142065	1.0	1342	tags=17%, list=12%, signal=19%
GINESTIER_BREAST_CANCER_ZNF217_AMPLIFIED_UP	66	0.36180046	11555445	0.22820513	0.53348887	1.0	1200	tags=12%, list=11%, signal=13%
LEE_LIVER_CANCER_MYC_DN	24	0.4269953	11552826	0.266766	0.5332671	1.0	2801	tags=54%, list=25%, signal=72%
GARGALOVIC_RESPONSE_TO_OXIDIZED_PHOSPHOLIPIDS_GREEN_DN	20	0.45168787	11536881	0.290625	0.5369379	1.0	1242	tags=20%, list=11%, signal=22%
RUIZ_TNC_TARGETS_DN	120	0.33268696	11525766	0.20235294	0.5392584	1.0	2806	tags=36%, list=25%, signal=47%
ENK_UV_RESPONSE_EPIDERMIS_DN	401	0.30107656	11521716	0.13975155	0.5395795	1.0	1434	tags=21%, list=13%, signal=23%
EBAUER_MYOGENIC_TARGETS_OF_PAX3_FOXO1_FUSION	19	0.45313543	11518725	0.2793462	0.5395448	1.0	1712	tags=47%, list=15%, signal=56%
PUIFFE_INVASION_INHIBITED_BY_ASCITES_DN	130	0.3293781	11508838	0.21022068	0.54139286	1.0	1970	tags=24%, list=18%, signal=29%
BROWNE_HCMV_INFECTION_30MIN_UP	32	0.4039646	11508632	0.28751752	0.54057074	1.0	812	tags=25%, list=7%, signal=27%
KAAB_HEART_ATRIUM_VS_VENTRICLE_DN	195	0.3145552	11507025	0.19256018	0.54015315	1.0	1734	tags=21%, list=16%, signal=24%
SCHUETZ_BREAST_CANCER_DUCTAL_INVASIVE_UP	119	0.32947966	11499497	0.2085308	0.5413942	1.0	1323	tags=27%, list=12%, signal=30%
WALLACE_PROSTATE_CANCER_RACE_DN	62	0.35732344	11493875	0.23583663	0.5421067	1.0	2224	tags=26%, list=20%, signal=32%
FOURNIER_ACINAR_DEVELOPMENT_LATE_DN	19	0.4584801	11492993	0.28834355	0.5415032	1.0	2795	tags=53%, list=25%, signal=70%
YAMASHITA_LIVER_CANCER_STEM_CELL_UP	31	0.4029829	11492848	0.28751752	0.54066366	1.0	815	tags=16%, list=7%, signal=17%
RASHI_RESPONSE_TO_IONIZING_RADIATION_5	109	0.33357254	11491413	0.22358723	0.5401703	1.0	1509	tags=19%, list=13%, signal=22%
AMUNDSON_POOR_SURVIVAL_AFTER_GAMMA_RADIATION_8G	76	0.34425238	11487188	0.22391857	0.5404302	1.0	2102	tags=32%, list=19%, signal=39%
TERAO_AOX4_TARGETS_SKIN_UP	31	0.40987697	11472943	0.26839826	0.54371995	1.0	1341	tags=16%, list=12%, signal=18%
LIN_MELANOMA_COPY_NUMBER_UP	58	0.3643466	11469941	0.26604277	0.543668	1.0	1815	tags=21%, list=16%, signal=25%
LABBE_TGFB1_TARGETS_DN	55	0.36782694	1146475	0.24809161	0.5441858	1.0	960	tags=22%, list=9%, signal=24%
GARGALOVIC_RESPONSE_TO_OXIDIZED_PHOSPHOLIPIDS_TURQUOISE_DN	48	0.37322363	1146325	0.2523745	0.5437481	1.0	2887	tags=40%, list=26%, signal=53%
IKEDA_MIR30_TARGETS_DN	16	0.4659251	11456919	0.29446936	0.5447203	1.0	1730	tags=38%, list=15%, signal=44%
SENESE_HDAC3_TARGETS_UP	359	0.30139786	11451617	0.14507772	0.5453582	1.0	1248	tags=17%, list=11%, signal=19%
LINDGREN_BLADDER_CANCER_CLUSTER_1_UP	92	0.34033373	11447412	0.24402516	0.5456872	1.0	2001	tags=25%, list=18%, signal=30%
LY_AGING_OLD_DN	50	0.37066478	11435636	0.26104417	0.5482026	1.0	2661	tags=30%, list=24%, signal=39%
TOYOTA_TARGETS_OF_MIR34B_AND_MIR34C	391	0.3010722	11431057	0.1462905	0.54849863	1.0	3012	tags=27%, list=27%, signal=36%
RAMPON_ENRICHED_LEARNING_ENVIRONMENT_LATE_UP	15	0.47088823	1142981	0.29685158	0.5480066	1.0	1580	tags=27%, list=14%, signal=31%
YAGI_AML_FAB_MARKERS	132	0.327691	11427835	0.22565866	0.54767245	1.0	1978	tags=22%, list=18%, signal=26%
CAMPS_COLON_CANCER_COPY_NUMBER_DN	27	0.42197028	11423632	0.29710144	0.54805744	1.0	2509	tags=44%, list=22%, signal=57%
VECCHI_GASTRIC_CANCER_ADVANCED_VS_EARLY_DN	80	0.34821886	11421921	0.25907385	0.5476792	1.0	1696	tags=23%, list=15%, signal=26%
YAGI_AML_WITH_T_8_21_TRANSLOCATION	257	0.30646878	11420054	0.1705757	0.5473787	1.0	1084	tags=14%, list=10%, signal=15%
KANG_IMMORTALIZED_BY_TERT_UP	49	0.37094304	11418372	0.27176782	0.5469727	1.0	1060	tags=20%, list=9%, signal=22%
BURTON_ADIPOGENESIS_3	93	0.3360996	11416101	0.26017264	0.5467739	1.0	2564	tags=30%, list=23%, signal=39%
STARK_PREFRONTAL_CORTEX_22Q11_DELETION_UP	140	0.3195414	11414263	0.22470587	0.54643327	1.0	2087	tags=26%, list=19%, signal=32%
BOYLAN_MULTIPLE_MYELOMA_C_DN	43	0.3786643	11408648	0.2636103	0.5470967	1.0	1251	tags=23%, list=11%, signal=26%
LEE_LIVER_CANCER_E2F1_DN	27	0.41394538	11403099	0.27930537	0.54779905	1.0	2549	tags=41%, list=23%, signal=53%
LUI_THYROID_CANCER_CLUSTER_2	30	0.40893295	11390605	0.30242512	0.5504219	1.0	1143	tags=20%, list=10%, signal=22%
MATZUK_SPERMATID_DIFFERENTIATION	22	0.41929758	11389682	0.29375952	0.54983765	1.0	3138	tags=41%, list=28%, signal=57%
WEINMANN_ADAPTATION_TO_HYPOXIA_DN	27	0.41581982	11387929	0.29591838	0.54946667	1.0	2164	tags=41%, list=19%, signal=50%
BERENJENO_TRANSFORMED_BY_RHOA_FOREVER_DN	20	0.42874795	11379048	0.2967033	0.5511465	1.0	792	tags=25%, list=7%, signal=27%
HAN_SATB1_TARGETS_UP	277	0.30081218	11342996	0.19112988	0.5605092	1.0	1420	tags=19%, list=13%, signal=21%
JAEGER_METASTASIS_UP	29	0.40444905	11342984	0.31079137	0.55963314	1.0	2204	tags=34%, list=20%, signal=43%
BOYAULT_LIVER_CANCER_SUBCLASS_G6_UP	45	0.37419087	11335996	0.2834008	0.5607258	1.0	2370	tags=36%, list=21%, signal=45%
GAUSSMANN_MLL_AF4_FUSION_TARGETS_F_UP	108	0.3300441	11328851	0.24324325	0.5619787	1.0	2020	tags=28%, list=18%, signal=34%
GRADE_COLON_VS_RECTAL_CANCER_DN	39	0.38934967	1132723	0.30013832	0.5615961	1.0	901	tags=15%, list=8%, signal=17%
PARENT_MTOR_SIGNALING_UP	460	0.29166302	11325355	0.1546287	0.5612568	1.0	2446	tags=25%, list=22%, signal=30%
GRUETZMANN_PANCREATIC_CANCER_DN	142	0.3177569	11303627	0.24165708	0.56666136	1.0	1954	tags=23%, list=17%, signal=27%
MARKEY_RB1_CHRONIC_LOF_UP	83	0.33530888	11295288	0.25742576	0.5682841	1.0	1704	tags=20%, list=15%, signal=24%
XU_GH1_EXOGENOUS_TARGETS_UP	36	0.3853315	11283281	0.29160935	0.5708412	1.0	1579	tags=25%, list=14%, signal=29%
MCMURRAY_TP53_HRAS_COOPERATION_RESPONSE_DN	43	0.37705886	11278344	0.25394738	0.57133144	1.0	886	tags=21%, list=8%, signal=23%
AFFAR_YY1_TARGETS_DN	143	0.3172849	11278154	0.24097788	0.57050896	1.0	1704	tags=17%, list=15%, signal=20%
KANG_IMMORTALIZED_BY_TERT_DN	45	0.37226665	11266311	0.29166666	0.57302094	1.0	1624	tags=29%, list=15%, signal=34%
DORSAM_HOXA9_TARGETS_UP	31	0.3986238	11265664	0.29519773	0.5723277	1.0	26	tags=6%, list=0%, signal=6%
MITSIADES_RESPONSE_TO_APLIDIN_DN	227	0.30315492	11259556	0.2248062	0.5733169	1.0	2656	tags=27%, list=24%, signal=35%
DAVICIONI_MOLECULAR_ARMS_VS_ERMS_DN	114	0.3243921	11249399	0.25452352	0.57535154	1.0	2113	tags=24%, list=19%, signal=29%
WINNEPENNINCKX_MELANOMA_METASTASIS_DN	21	0.430498	1124353	0.29271916	0.5761536	1.0	1234	tags=29%, list=11%, signal=32%
LIAO_METASTASIS	425	0.29486802	11243491	0.18032786	0.57528305	1.0	2628	tags=29%, list=23%, signal=37%
CHIN_BREAST_CANCER_COPY_NUMBER_UP	18	0.44488624	11242992	0.31733745	0.57455254	1.0	2154	tags=33%, list=19%, signal=41%
GAUSSMANN_MLL_AF4_FUSION_TARGETS_A_UP	136	0.3230476	11241176	0.23663254	0.5741687	1.0	2188	tags=29%, list=20%, signal=35%
PETROVA_PROX1_TARGETS_DN	32	0.39443704	11238723	0.29748604	0.57391596	1.0	846	tags=22%, list=8%, signal=24%
KOBAYASHI_EGFR_SIGNALING_24HR_DN	226	0.30242413	11238468	0.23510292	0.5731161	1.0	3111	tags=39%, list=28%, signal=53%
DELYS_THYROID_CANCER_UP	292	0.29981026	11238467	0.21375662	0.5722451	1.0	1539	tags=21%, list=14%, signal=24%
IZADPANAH_STEM_CELL_ADIPOSE_VS_BONE_DN	62	0.35073167	11229218	0.29719388	0.5740054	1.0	1253	tags=26%, list=11%, signal=29%
VANHARANTA_UTERINE_FIBROID_UP	28	0.40597755	11210694	0.32062146	0.578515	1.0	2166	tags=32%, list=19%, signal=40%
PEDRIOLI_MIR31_TARGETS_DN	214	0.30607474	11201224	0.22505543	0.5802929	1.0	1320	tags=18%, list=12%, signal=20%
BASAKI_YBX1_TARGETS_DN	298	0.29846257	11200619	0.19894737	0.57958525	1.0	1507	tags=21%, list=13%, signal=23%
PARENT_MTOR_SIGNALING_DN	19	0.4393993	11194904	0.34556574	0.5803946	1.0	1305	tags=21%, list=12%, signal=24%
HOWLIN_CITED1_TARGETS_1_DN	26	0.4099449	11191556	0.32756132	0.5804914	1.0	999	tags=23%, list=9%, signal=25%
KRASNOSELSKAYA_ILF3_TARGETS_DN	31	0.39937463	11191123	0.32258064	0.5797446	1.0	2138	tags=35%, list=19%, signal=44%
ANASTASSIOU_CANCER_MESENCHYMAL_TRANSITION_SIGNATURE	22	0.4285894	11188859	0.32735425	0.5795086	1.0	792	tags=27%, list=7%, signal=29%
AFFAR_YY1_TARGETS_UP	110	0.32462353	11184105	0.2627219	0.5800231	1.0	1262	tags=18%, list=11%, signal=20%
CHIANG_LIVER_CANCER_SUBCLASS_UNANNOTATED_UP	54	0.35761002	11179316	0.29066667	0.5805414	1.0	982	tags=22%, list=9%, signal=24%
SIMBULAN_UV_RESPONSE_IMMORTALIZED_DN	25	0.41499135	11165195	0.29881656	0.5838373	1.0	2060	tags=28%, list=18%, signal=34%
STEARMAN_LUNG_CANCER_EARLY_VS_LATE_UP	104	0.32708272	11164893	0.2706027	0.583052	1.0	1135	tags=13%, list=10%, signal=15%
BOYAULT_LIVER_CANCER_SUBCLASS_G123_DN	28	0.3954559	11161467	0.31196582	0.5831787	1.0	2747	tags=43%, list=25%, signal=57%
SAKAI_TUMOR_INFILTRATING_MONOCYTES_UP	19	0.4455525	11158693	0.3338438	0.58304167	1.0	566	tags=26%, list=5%, signal=28%
SANSOM_APC_TARGETS_REQUIRE_MYC	170	0.3084951	11154822	0.24749164	0.5833001	1.0	2376	tags=25%, list=21%, signal=32%
HASLINGER_B_CLL_WITH_11Q23_DELETION	17	0.4429736	11149704	0.32465544	0.5839305	1.0	2218	tags=41%, list=20%, signal=51%
MIKKELSEN_MCV6_HCP_WITH_H3K27ME3	96	0.32771996	11147063	0.27116564	0.5837764	1.0	975	tags=20%, list=9%, signal=21%
TONKS_TARGETS_OF_RUNX1_RUNX1T1_FUSION_ERYTHROCYTE_UP	93	0.3276127	11143692	0.2675709	0.58385843	1.0	1336	tags=27%, list=12%, signal=30%
GU_PDEF_TARGETS_UP	46	0.3670772	11140944	0.30494505	0.5838103	1.0	1740	tags=26%, list=16%, signal=31%
MCBRYAN_PUBERTAL_BREAST_5_6WK_UP	86	0.33214658	11140475	0.29693252	0.5830693	1.0	1583	tags=22%, list=14%, signal=26%
LIU_TARGETS_OF_VMYB_VS_CMYB_DN	24	0.41498297	11139051	0.32188842	0.58262193	1.0	662	tags=17%, list=6%, signal=18%
ZHAN_MULTIPLE_MYELOMA_CD1_AND_CD2_DN	39	0.37673068	11129924	0.30477527	0.5843288	1.0	1081	tags=28%, list=10%, signal=31%
MULLIGHAN_MLL_SIGNATURE_2_UP	317	0.29481262	11128023	0.21361257	0.5840353	1.0	1964	tags=20%, list=18%, signal=23%
DUTERTRE_ESTRADIOL_RESPONSE_24HR_DN	434	0.2914588	11122088	0.18827161	0.5848688	1.0	1549	tags=22%, list=14%, signal=24%
GUO_HEX_TARGETS_UP	61	0.34851608	11121298	0.29333332	0.58425534	1.0	902	tags=13%, list=8%, signal=14%
KAMIKUBO_MYELOID_MN1_NETWORK	16	0.45870066	11119777	0.32169953	0.583846	1.0	2447	tags=44%, list=22%, signal=56%
MILI_PSEUDOPODIA_HAPTOTAXIS_UP	460	0.28773117	11109053	0.1801433	0.5860955	1.0	1975	tags=17%, list=18%, signal=19%
DURCHDEWALD_SKIN_CARCINOGENESIS_UP	58	0.35120973	11106911	0.2994723	0.58586216	1.0	2119	tags=29%, list=19%, signal=36%
BROWN_MYELOID_CELL_DEVELOPMENT_DN	87	0.33066157	11102358	0.27791563	0.5862804	1.0	1564	tags=18%, list=14%, signal=21%
BRIDEAU_IMPRINTED_GENES	22	0.41969278	11098907	0.3372434	0.58635104	1.0	608	tags=18%, list=5%, signal=19%
PENG_GLUTAMINE_DEPRIVATION_UP	33	0.3945717	11095318	0.30965146	0.5864754	1.0	2287	tags=42%, list=20%, signal=53%
MARTINEZ_RB1_AND_TP53_TARGETS_DN	414	0.2905954	11092061	0.21399178	0.5865081	1.0	2244	tags=23%, list=20%, signal=28%
BREDEMEYER_RAG_SIGNALING_NOT_VIA_ATM_UP	39	0.3787112	11091812	0.32485875	0.58572614	1.0	458	tags=13%, list=4%, signal=13%
HOEGERKORP_CD44_TARGETS_DIRECT_UP	15	0.46891806	11086087	0.35846153	0.5863628	1.0	1557	tags=33%, list=14%, signal=39%
PYEON_HPV_POSITIVE_TUMORS_UP	76	0.33546105	11082609	0.30112922	0.5865533	1.0	2328	tags=28%, list=21%, signal=35%
GRABARCZYK_BCL11B_TARGETS_UP	57	0.3575837	11081263	0.29932886	0.5860832	1.0	1215	tags=19%, list=11%, signal=22%
KAYO_CALORIE_RESTRICTION_MUSCLE_DN	57	0.3463939	1108047	0.30699483	0.58546615	1.0	235	tags=7%, list=2%, signal=7%
JOHNSTONE_PARVB_TARGETS_1_DN	41	0.37506762	11063559	0.3016086	0.589449	1.0	1464	tags=24%, list=13%, signal=28%
MARTENS_BOUND_BY_PML_RARA_FUSION	316	0.29250082	11052397	0.23769633	0.59163463	1.0	1422	tags=18%, list=13%, signal=20%
MIKKELSEN_MEF_HCP_WITH_H3K27ME3	123	0.31545436	11048062	0.2825059	0.59210104	1.0	1525	tags=24%, list=14%, signal=28%
FOURNIER_ACINAR_DEVELOPMENT_EARLY_UP	18	0.44713977	1104447	0.3548387	0.5923228	1.0	1365	tags=33%, list=12%, signal=38%
TAKEDA_TARGETS_OF_NUP98_HOXA9_FUSION_16D_UP	66	0.33997414	11044401	0.30749682	0.5914921	1.0	909	tags=21%, list=8%, signal=23%
TSUNODA_CISPLATIN_RESISTANCE_DN	33	0.38633698	11042051	0.33140376	0.5913673	1.0	1050	tags=21%, list=9%, signal=23%
PASINI_SUZ12_TARGETS_UP	64	0.3424644	11041837	0.3010204	0.5905765	1.0	1675	tags=25%, list=15%, signal=29%
GARGALOVIC_RESPONSE_TO_OXIDIZED_PHOSPHOLIPIDS_RED_DN	16	0.45058239	11033263	0.35106382	0.5922717	1.0	2545	tags=44%, list=23%, signal=57%
MILI_PSEUDOPODIA	36	0.37468147	11030557	0.31831396	0.5922135	1.0	2283	tags=28%, list=20%, signal=35%
AIYAR_COBRA1_TARGETS_DN	26	0.4021503	11027232	0.31540698	0.59230345	1.0	1010	tags=19%, list=9%, signal=21%
PASQUALUCCI_LYMPHOMA_BY_GC_STAGE_UP	220	0.29815727	11009761	0.27497315	0.59638375	1.0	2267	tags=26%, list=20%, signal=32%
WHITFIELD_CELL_CYCLE_G2_M	173	0.30342504	10998766	0.2845982	0.5987038	1.0	2887	tags=31%, list=26%, signal=41%
ROSS_ACUTE_MYELOID_LEUKEMIA_CBF	50	0.35310474	10998466	0.31536388	0.59793	1.0	1350	tags=26%, list=12%, signal=29%
FIGUEROA_AML_METHYLATION_CLUSTER_3_UP	96	0.32467473	10997599	0.3046595	0.5973648	1.0	2620	tags=29%, list=23%, signal=38%
BLUM_RESPONSE_TO_SALIRASIB_DN	300	0.29095894	10997037	0.25531915	0.5966679	1.0	3081	tags=33%, list=28%, signal=45%
RODRIGUES_DCC_TARGETS_DN	101	0.32334444	1098493	0.2942584	0.599238	1.0	1597	tags=22%, list=14%, signal=25%
PASINI_SUZ12_TARGETS_DN	242	0.29445323	1097886	0.25865802	0.60010856	1.0	1464	tags=20%, list=13%, signal=22%
LEE_LIVER_CANCER_DENA_DN	32	0.38871023	10976206	0.35350758	0.5999835	1.0	2469	tags=38%, list=22%, signal=48%
LINDGREN_BLADDER_CANCER_CLUSTER_2A_DN	103	0.32059303	10969753	0.29166666	0.6009714	1.0	2292	tags=27%, list=20%, signal=34%
CAIRO_PML_TARGETS_BOUND_BY_MYC_UP	20	0.42669508	10969732	0.3490427	0.6001375	1.0	1031	tags=20%, list=9%, signal=22%
IVANOVA_HEMATOPOIESIS_STEM_CELL_SHORT_TERM	22	0.41706234	10960672	0.3386628	0.6017928	1.0	1681	tags=32%, list=15%, signal=37%
FURUKAWA_DUSP6_TARGETS_PCI35_DN	57	0.35013625	10955809	0.33245033	0.6023979	1.0	3002	tags=35%, list=27%, signal=48%
RUTELLA_RESPONSE_TO_CSF2RB_AND_IL4_UP	248	0.2946158	10955786	0.26902464	0.6015674	1.0	1722	tags=20%, list=15%, signal=23%
VALK_AML_CLUSTER_9	17	0.44159317	10951151	0.35635793	0.60209864	1.0	1482	tags=35%, list=13%, signal=41%
CHIANG_LIVER_CANCER_SUBCLASS_CTNNB1_DN	79	0.33088076	10948335	0.30731708	0.6020796	1.0	922	tags=23%, list=8%, signal=25%
KINSEY_TARGETS_OF_EWSR1_FLII_FUSION_DN	224	0.29873306	10945039	0.2780807	0.6022183	1.0	2141	tags=28%, list=19%, signal=34%
FORTSCHEGGER_PHF8_TARGETS_UP	209	0.29642463	10943096	0.29046562	0.6019058	1.0	1515	tags=18%, list=14%, signal=20%
MORI_IMMATURE_B_LYMPHOCYTE_UP	33	0.38618684	10941073	0.34405595	0.60171187	1.0	1277	tags=18%, list=11%, signal=20%
KAMMINGA_SENESCENCE	29	0.39143845	10930108	0.34236804	0.6038801	1.0	624	tags=14%, list=6%, signal=15%
KUMAR_TARGETS_OF_MLL_AF9_FUSION	243	0.2940949	10926816	0.2660152	0.60401917	1.0	1594	tags=20%, list=14%, signal=23%
JAZAERI_BREAST_CANCER_BRCA1_VS_BRCA2_UP	42	0.3647428	10917363	0.3526912	0.605943	1.0	2618	tags=29%, list=23%, signal=37%
BOSCO_ALLERGEN_INDUCED_TH2_ASSOCIATED_MODULE	86	0.3266332	10908659	0.3077874	0.60746706	1.0	1174	tags=22%, list=10%, signal=24%
GARGALOVIC_RESPONSE_TO_OXIDIZED_PHOSPHOLIPIDS_RED_UP	16	0.44194597	10883671	0.3686636	0.61382544	1.0	2164	tags=44%, list=19%, signal=54%
HOLLMANN_APOPTOSIS_VIA_CD40_UP	159	0.3029323	10879369	0.29357797	0.61418885	1.0	1802	tags=18%, list=16%, signal=21%
CROMER_METASTASIS_UP	63	0.33901334	10870317	0.3248322	0.61587477	1.0	1339	tags=16%, list=12%, signal=18%
BEIER_GLIOMA_STEM_CELL_DN	49	0.35529464	10865818	0.34013605	0.6163278	1.0	684	tags=16%, list=6%, signal=17%
GAZDA_DIAMOND_BLACKFAN_ANEMIA_ERYTHROID_DN	375	0.28447917	10864972	0.25026068	0.61574996	1.0	1955	tags=20%, list=17%, signal=23%
FLECHNER_BIOPSY_KIDNEY_TRANSPLANT_OK_VS_DONOR_UP	457	0.28188643	10858201	0.23971194	0.6168148	1.0	1929	tags=19%, list=17%, signal=22%
HOLLMANN_APOPTOSIS_VIA_CD40_DN	197	0.2957084	10858197	0.32048458	0.61597663	1.0	1826	tags=20%, list=16%, signal=24%
BURTON_ADIPOGENESIS_12	30	0.38087416	10858184	0.35871157	0.61514175	1.0	1556	tags=23%, list=14%, signal=27%
BOYLAN_MULTIPLE_MYELOMA_D_CLUSTER_UP	22	0.41756657	10852369	0.36996904	0.61597574	1.0	2164	tags=50%, list=19%, signal=62%
GENTILE_UV_RESPONSE_CLUSTER_D2	34	0.37765682	10850048	0.34401113	0.6158152	1.0	1263	tags=24%, list=11%, signal=26%
PUJANA_BREAST_CANCER_WITH_BRCA1_MUTATED_UP	53	0.34778526	10848811	0.33157894	0.6153538	1.0	4161	tags=45%, list=37%, signal=72%
SCHEIDEREIT_IKK_TARGETS	18	0.43079358	10844736	0.3600605	0.6156829	1.0	895	tags=22%, list=8%, signal=24%
SENESE_HDAC1_AND_HDAC2_TARGETS_DN	123	0.3114641	10844467	0.31764707	0.61493236	1.0	1712	tags=25%, list=15%, signal=29%
ROVERSI_GLIOMA_LOH_REGIONS	20	0.41055796	10838323	0.35874438	0.6158138	1.0	2832	tags=45%, list=25%, signal=60%
DING_LUNG_CANCER_EXPRESSION_BY_COPY_NUMBER	98	0.3211932	10819616	0.31660694	0.62025255	1.0	2385	tags=22%, list=21%, signal=28%
LEE_DIFFERENTIATING_T_LYMPHOCYTE	109	0.31281897	10814192	0.3150358	0.62103325	1.0	1676	tags=19%, list=15%, signal=22%
LEIN_NEURON_MARKERS	35	0.36929744	10803407	0.3356546	0.6233931	1.0	434	tags=17%, list=4%, signal=18%
KIM_WT1_TARGETS_DN	385	0.2824542	10795039	0.27852005	0.6248893	1.0	2806	tags=28%, list=25%, signal=36%
BROWNE_HCMV_INFECTION_2HR_DN	35	0.3739608	10791695	0.36312056	0.62499917	1.0	1001	tags=23%, list=9%, signal=25%
CHESLER_BRAIN_QTL_CIS	54	0.3437177	10784725	0.34346104	0.6261792	1.0	3073	tags=33%, list=27%, signal=46%
LINDGREN_BLADDER_CANCER_HIGH_RECURRENCE	28	0.39147046	10777012	0.37083334	0.6275793	1.0	815	tags=21%, list=7%, signal=23%
VALK_AML_WITH_CEBPA	20	0.41551104	10768516	0.35535976	0.62919617	1.0	1438	tags=30%, list=13%, signal=34%
MEINHOLD_OVARIAN_CANCER_LOW_GRADE_DN	19	0.4258799	10766114	0.37462234	0.6290224	1.0	4116	tags=58%, list=37%, signal=91%
NOJIMA_SFRP2_TARGETS_DN	18	0.4259689	10762762	0.36363637	0.6291722	1.0	3155	tags=39%, list=28%, signal=54%
DAIRKEE_CANCER_PRONE_RESPONSE_BPA	42	0.36289427	10756974	0.35359117	0.63002133	1.0	2322	tags=24%, list=21%, signal=30%
RICKMAN_HEAD_AND_NECK_CANCER_C	23	0.4030426	10756488	0.35177305	0.62933385	1.0	2144	tags=48%, list=19%, signal=59%
BENPORATH_ES_1	285	0.28756914	1075264	0.3030303	0.62960213	1.0	2699	tags=27%, list=24%, signal=34%
MULLIGHAN_MLL_SIGNATURE_1_UP	281	0.2860201	10751394	0.30222693	0.62912107	1.0	2326	tags=23%, list=21%, signal=29%
KIM_MYC_AMPLIFICATION_TARGETS_UP	147	0.30078784	10749753	0.3272727	0.6287741	1.0	2147	tags=22%, list=19%, signal=27%
XU_GH1_EXOGENOUS_TARGETS_DN	60	0.3397497	10739937	0.33246416	0.6307861	1.0	1075	tags=15%, list=10%, signal=17%
NOUZOVA_METHYLATED_IN_APL	28	0.38961735	10739313	0.37042683	0.63012826	1.0	2070	tags=32%, list=19%, signal=39%
CHANGOLKAR_H2AFY_TARGETS_DN	23	0.4052947	1073649	0.36913767	0.630065	1.0	2385	tags=35%, list=21%, signal=44%
KYNG_WERNER_SYNDROM_AND_NORMAL_AGING_UP	70	0.3339831	10720011	0.34827146	0.6339744	1.0	343	tags=9%, list=3%, signal=9%
MARKEY_RB1_ACUTE_LOF_UP	207	0.29021725	1071942	0.34	0.6333041	1.0	3218	tags=34%, list=29%, signal=47%
LIANG_HEMATOPOIESIS_STEM_CELL_NUMBER_LARGE_VS_TINY_UP	28	0.39022902	10717237	0.37587658	0.6331271	1.0	2672	tags=39%, list=24%, signal=51%
RUTELLA_RESPONSE_TO_HGF_VS_CSF2RB_AND_IL4_DN	179	0.29475582	10716699	0.33552632	0.63245064	1.0	861	tags=13%, list=8%, signal=14%
JIANG_HYPOXIA_CANCER	72	0.33126664	10713909	0.36150846	0.63244396	1.0	3240	tags=35%, list=29%, signal=49%
KIM_WT1_TARGETS_8HR_DN	81	0.32734162	10712076	0.3617021	0.63212883	1.0	804	tags=14%, list=7%, signal=15%
PUJANA_BRCA2_PCC_NETWORK	369	0.2802932	10697532	0.30230126	0.6353716	1.0	2371	tags=21%, list=21%, signal=26%
YANG_BCL3_TARGETS_UP	220	0.29098406	10697019	0.32899022	0.6346919	1.0	2272	tags=27%, list=20%, signal=33%
DOANE_RESPONSE_TO_ANDROGEN_UP	129	0.30375394	10681411	0.3487833	0.6383181	1.0	2242	tags=26%, list=20%, signal=32%
JIANG_AGING_CEREBRAL_CORTEX_DN	43	0.3599941	10679452	0.36997318	0.63801306	1.0	456	tags=9%, list=4%, signal=10%
CONCANNON_APOPTOSIS_BY_EPOXOMICIN_DN	110	0.31090403	10675466	0.35808384	0.6383339	1.0	2371	tags=34%, list=21%, signal=42%
BROWNE_HCMV_INFECTION_48HR_DN	302	0.282902	10665715	0.32795697	0.6402149	1.0	1523	tags=16%, list=14%, signal=18%
WANG_RESPONSE_TO_BEXAROTENE_DN	15	0.4524959	10650748	0.38498402	0.6435642	1.0	1025	tags=27%, list=9%, signal=29%
PUJANA_XPRSS_INT_NETWORK	158	0.29401827	10645112	0.34140715	0.6443381	1.0	3593	tags=34%, list=32%, signal=49%
SYED_ESTRADIOL_RESPONSE	17	0.42751658	106328	0.40152672	0.64705294	1.0	1089	tags=24%, list=10%, signal=26%
EPPERT_LSC_R	37	0.36045116	10629355	0.3764045	0.64718413	1.0	2141	tags=30%, list=19%, signal=37%
MARTINEZ_RB1_TARGETS_UP	466	0.27439666	10624343	0.31734693	0.64778036	1.0	2138	tags=21%, list=19%, signal=25%
MEDINA_SMARCA4_TARGETS	33	0.3693524	10615863	0.37955183	0.6493447	1.0	770	tags=15%, list=7%, signal=16%
PUJANA_BRCA_CENTERED_NETWORK	111	0.306808	1061105	0.3560517	0.6499606	1.0	3593	tags=34%, list=32%, signal=50%
ZHOU_CELL_CYCLE_GENES_IN_IR_RESPONSE_6HR	78	0.32153618	10608509	0.36316472	0.6498405	1.0	3080	tags=31%, list=28%, signal=42%
MCBRYAN_PUBERTAL_TGFB1_TARGETS_UP	126	0.30045146	10606325	0.3523256	0.6496241	1.0	1477	tags=18%, list=13%, signal=21%
COULOUARN_TEMPORAL_TGFB1_SIGNATURE_DN	108	0.30986404	1058675	0.36634845	0.6543499	1.0	1592	tags=22%, list=14%, signal=26%
CHANDRAN_METASTASIS_TOP50_UP	32	0.37783927	10583855	0.38428572	0.65434635	1.0	999	tags=13%, list=9%, signal=14%
SUNG_METASTASIS_STROMA_UP	82	0.32233125	10581199	0.3670412	0.6542409	1.0	1473	tags=24%, list=13%, signal=28%
SUNG_METASTASIS_STROMA_DN	39	0.36020485	10580816	0.39148936	0.65352136	1.0	448	tags=10%, list=4%, signal=11%
LABBE_WNT3A_TARGETS_DN	46	0.3487497	10579383	0.3900135	0.653083	1.0	960	tags=22%, list=9%, signal=24%
TURASHVILI_BREAST_LOBULAR_CARCINOMA_VS_DUCTAL_NORMAL_UP	32	0.37082937	10579019	0.38793105	0.65234834	1.0	792	tags=16%, list=7%, signal=17%
WANG_RESPONSE_TO_GSK3_INHIBITOR_SB216763_UP	250	0.2835199	10564797	0.3567625	0.65559435	1.0	2118	tags=23%, list=19%, signal=28%
ZHANG_TLX_TARGETS_36HR_DN	172	0.2906463	10564276	0.34593356	0.6549267	1.0	3218	tags=31%, list=29%, signal=43%
GYORFFY_MITOXANTRONE_RESISTANCE	34	0.37224618	10558565	0.395574	0.6557551	1.0	1236	tags=29%, list=11%, signal=33%
ALONSO_METASTASIS_UP	158	0.2934147	10554233	0.35538116	0.6561356	1.0	1565	tags=18%, list=14%, signal=21%
MARIADASON_RESPONSE_TO_CURCUMIN_SULINDAC_5	21	0.40584734	1055235	0.38181818	0.65586305	1.0	619	tags=14%, list=6%, signal=15%
FONTAINE_PAPILLARY_THYROID_CARCINOMA_UP	38	0.3645699	10552236	0.37295082	0.655073	1.0	1438	tags=16%, list=13%, signal=18%
IVANOVA_HEMATOPOIESIS_STEM_CELL	157	0.29353818	10552124	0.3737143	0.654279	1.0	1226	tags=17%, list=11%, signal=18%
LIU_SOX4_TARGETS_UP	116	0.3017224	10539669	0.35739645	0.65692234	1.0	1369	tags=21%, list=12%, signal=23%
BORLAK_LIVER_CANCER_EGF_UP	37	0.36167526	10534564	0.3997195	0.657521	1.0	1031	tags=16%, list=9%, signal=18%
BOYLAN_MULTIPLE_MYELOMA_D_CLUSTER_DN	31	0.36799857	10522267	0.3631124	0.66024154	1.0	1438	tags=19%, list=13%, signal=22%
KANG_GIST_WITH_PDGFRA_UP	20	0.40739995	10521727	0.39583334	0.65956575	1.0	605	tags=15%, list=5%, signal=16%
CHICAS_RB1_TARGETS_LOW_SERUM	73	0.32011452	10509757	0.37262356	0.66207397	1.0	2328	tags=23%, list=21%, signal=29%
MIKKELSEN_NPC_HCP_WITH_H3K27ME3	87	0.31560302	10497026	0.3699495	0.66483396	1.0	1148	tags=21%, list=10%, signal=23%
BROWNE_HCMV_INFECTION_18HR_UP	142	0.29534027	10495502	0.38278595	0.6644246	1.0	1425	tags=15%, list=13%, signal=18%
UDAYAKUMAR_MED1_TARGETS_UP	124	0.29891282	1049509	0.3791866	0.6637045	1.0	3008	tags=31%, list=27%, signal=43%
BILD_CTNNB1_ONCOGENIC_SIGNATURE	65	0.32373285	10493066	0.3882353	0.6634253	1.0	1736	tags=23%, list=16%, signal=27%
CAIRO_HEPATOBLASTOMA_DN	131	0.2986736	10486901	0.4018583	0.6643242	1.0	2557	tags=34%, list=23%, signal=44%
BREUHAHN_GROWTH_FACTOR_SIGNALING_IN_LIVER_CANCER	18	0.42183602	1048463	0.41548184	0.66411746	1.0	895	tags=17%, list=8%, signal=18%
CHENG_IMPRINTED_BY_ESTRADIOL	78	0.31634378	10484029	0.38471338	0.66346925	1.0	1569	tags=21%, list=14%, signal=24%
TERAO_AOX4_TARGETS_SKIN_DN	15	0.43131205	10482585	0.41666666	0.66306597	1.0	372	tags=13%, list=3%, signal=14%
HESS_TARGETS_OF_HOXA9_AND_MEIS1_UP	52	0.3409504	10479664	0.3986755	0.66306084	1.0	3198	tags=38%, list=29%, signal=54%
TOMLINS_PROSTATE_CANCER_DN	31	0.36721817	10470648	0.4036568	0.66478586	1.0	1649	tags=32%, list=15%, signal=38%
STAMBOLSKY_TARGETS_OF_MUTATED_TP53_UP	35	0.36287212	10459865	0.42732558	0.6670115	1.0	2590	tags=29%, list=23%, signal=37%
MILI_PSEUDOPODIA_CHEMOTAXIS_UP	58	0.32871804	10450206	0.38163	0.6688661	1.0	2283	tags=22%, list=20%, signal=28%
KATSANOU_ELAVL1_TARGETS_UP	85	0.31161928	10445795	0.39081886	0.66927665	1.0	1515	tags=24%, list=14%, signal=27%
STAMBOLSKY_RESPONSE_TO_VITAMIN_D3_DN	16	0.4264103	10429243	0.41784036	0.6730763	1.0	2684	tags=44%, list=24%, signal=57%
MARTIN_INTERACT_WITH_HDAC	37	0.3599119	10428387	0.4055944	0.6724921	1.0	2083	tags=27%, list=19%, signal=33%
LU_EZH2_TARGETS_DN	296	0.27636552	1042688	0.3810032	0.67206097	1.0	1932	tags=21%, list=17%, signal=25%
YAMAZAKI_TCEB3_TARGETS_UP	122	0.29857004	10420923	0.37558687	0.6729156	1.0	1749	tags=20%, list=16%, signal=24%
WANG_SMARCE1_TARGETS_DN	269	0.2801306	10416371	0.39289558	0.67332286	1.0	2377	tags=28%, list=21%, signal=35%
BERENJENO_TRANSFORMED_BY_RHOA_DN	296	0.27832192	1041496	0.36954206	0.6728882	1.0	1797	tags=18%, list=16%, signal=21%
TONKS_TARGETS_OF_RUNX1_RUNX1T1_FUSION_MONOCYTE_DN	34	0.36005443	10408858	0.4127907	0.6737769	1.0	1454	tags=24%, list=13%, signal=27%
VECCHI_GASTRIC_CANCER_EARLY_UP	346	0.27336004	10406094	0.38437822	0.67372245	1.0	2701	tags=30%, list=24%, signal=38%
CROMER_METASTASIS_DN	69	0.32274505	10403332	0.3860523	0.6736582	1.0	2342	tags=30%, list=21%, signal=38%
ONDER_CDH1_TARGETS_2_DN	303	0.27519915	10396104	0.3924449	0.67488694	1.0	1965	tags=26%, list=18%, signal=31%
KAYO_AGING_MUSCLE_UP	131	0.296791	1038515	0.41327125	0.677126	1.0	1943	tags=22%, list=17%, signal=26%
GENTILE_UV_RESPONSE_CLUSTER_D7	39	0.35589427	10383306	0.40160644	0.6768458	1.0	2236	tags=31%, list=20%, signal=38%
WHITFIELD_CELL_CYCLE_G2	154	0.29294914	10381523	0.39954853	0.6765269	1.0	2977	tags=31%, list=27%, signal=42%
ONKEN_UVEAL_MELANOMA_DN	416	0.27188945	1038047	0.3778234	0.6760175	1.0	1470	tags=14%, list=13%, signal=16%
DEURIG_T_CELL_PROLYMPHOCYTIC_LEUKEMIA_UP	254	0.27729863	10379509	0.40425533	0.6754727	1.0	1903	tags=22%, list=17%, signal=26%
MATZUK_MALE_REPRODUCTION_SERTOLI	19	0.41024145	10377617	0.4303216	0.6751581	1.0	1385	tags=26%, list=12%, signal=30%
PURBEY_TARGETS_OF_CTBP1_NOT_SATB1_UP	227	0.2790171	10373366	0.4175705	0.67551297	1.0	1642	tags=19%, list=15%, signal=21%
FAELT_B_CLL_WITH_VH_REARRANGEMENTS_UP	38	0.36040324	10373095	0.41463414	0.67477226	1.0	1631	tags=24%, list=15%, signal=28%
BONOME_OVARIAN_CANCER_SURVIVAL_SUBOPTIMAL_DEBULKING	368	0.27306533	10371808	0.38149688	0.67430353	1.0	2756	tags=27%, list=25%, signal=35%
HOLLEMAN_VINCRISTINE_RESISTANCE_ALL_UP	23	0.39459348	10367374	0.40212443	0.6746952	1.0	2876	tags=39%, list=26%, signal=53%
WEINMANN_ADAPTATION_TO_HYPOXIA_UP	22	0.38933644	10357567	0.43768996	0.6765921	1.0	1712	tags=36%, list=15%, signal=43%
RIZ_ERYTHROID_DIFFERENTIATION_HEMGN	19	0.40910822	10352429	0.43443918	0.6772523	1.0	1811	tags=32%, list=16%, signal=38%
MARTINEZ_TP53_TARGETS_UP	391	0.268661	1034473	0.39026916	0.67856824	1.0	1827	tags=18%, list=16%, signal=21%
BURTON_ADIPOGENESIS_11	44	0.34238857	10338786	0.40185675	0.6794235	1.0	1705	tags=23%, list=15%, signal=27%
PURBEY_TARGETS_OF_CTBP1_NOT_SATB1_DN	277	0.27824783	10334195	0.41604277	0.6798616	1.0	2708	tags=27%, list=24%, signal=35%
NIKOLSKY_BREAST_CANCER_17Q21_Q25_AMPLICON	213	0.28365597	10317042	0.41675854	0.6836487	1.0	2485	tags=26%, list=22%, signal=33%
CHYLA_CBFA2T3_TARGETS_DN	146	0.28669983	10300238	0.4228504	0.68751436	1.0	1776	tags=22%, list=16%, signal=26%
WATANABE_RECTAL_CANCER_RADIOTHERAPY_RESPONSIVE_DN	76	0.3155465	10292503	0.4348371	0.6888648	1.0	2287	tags=25%, list=20%, signal=31%
IWANAGA_CARCINOGENESIS_BY_KRAS_PTEN_DN	201	0.28096983	10287873	0.40914157	0.68932444	1.0	2218	tags=26%, list=20%, signal=32%
KENNY_CTNNB1_TARGETS_UP	39	0.3506311	1027396	0.41460055	0.69236106	1.0	1476	tags=21%, list=13%, signal=24%
LANG_MYB_FAMILY_TARGETS	25	0.3780196	10267785	0.41836736	0.69317263	1.0	1676	tags=16%, list=15%, signal=19%
BURTON_ADIPOGENESIS_6	145	0.29043573	10265617	0.41638225	0.692897	1.0	2521	tags=24%, list=23%, signal=31%
ROY_WOUND_BLOOD_VESSEL_UP	27	0.37890336	10263348	0.450517	0.69265896	1.0	1163	tags=30%, list=10%, signal=33%
MIKKELSEN_ES_ICP_WITH_H3K4ME3_AND_H3K27ME3	35	0.3564283	10259086	0.42976356	0.6930447	1.0	1909	tags=29%, list=17%, signal=34%
GARGALOVIC_RESPONSE_TO_OXIDIZED_PHOSPHOLIPIDS_BLUE_DN	41	0.35192275	10253623	0.4101509	0.69368756	1.0	2502	tags=32%, list=22%, signal=41%
PRAMOONJAGO_SOX4_TARGETS_DN	43	0.34083414	10250424	0.45454547	0.6937291	1.0	2429	tags=35%, list=22%, signal=44%
NAKAMURA_ADIPOGENESIS_LATE_DN	20	0.40154606	10248679	0.4236527	0.693399	1.0	535	tags=20%, list=5%, signal=21%
SHEPARD_BMYB_TARGETS	47	0.33127367	10246179	0.42119566	0.6932337	1.0	2883	tags=38%, list=26%, signal=51%
BROWNE_HCMV_INFECTION_4HR_DN	188	0.27864942	10221021	0.43464053	0.6992648	1.0	2354	tags=23%, list=21%, signal=29%
ROESSLER_LIVER_CANCER_METASTASIS_DN	43	0.3481011	10219847	0.4386207	0.6987479	1.0	1281	tags=16%, list=11%, signal=18%
AMBROSINI_FLAVOPIRIDOL_TREATMENT_TP53	81	0.312719	10211169	0.42394015	0.7003046	1.0	1389	tags=17%, list=12%, signal=20%
BOYAULT_LIVER_CANCER_SUBCLASS_G12_UP	35	0.35370478	10201789	0.43081313	0.70205057	1.0	1337	tags=17%, list=12%, signal=19%
ROSS_AML_WITH_AML1_ETO_FUSION	46	0.33468637	10188835	0.40866035	0.7047549	1.0	933	tags=15%, list=8%, signal=17%
FARMER_BREAST_CANCER_CLUSTER_7	18	0.40646532	10178571	0.45241582	0.7068188	1.0	1400	tags=33%, list=13%, signal=38%
GAUSSMANN_MLL_AF4_FUSION_TARGETS_C_UP	127	0.28945342	10169415	0.45964912	0.7084581	1.0	1103	tags=13%, list=10%, signal=15%
LINSLEY_MIR16_TARGETS	183	0.28012472	10169014	0.43630216	0.7077442	1.0	2635	tags=23%, list=24%, signal=30%
MATZUK_MEIOTIC_AND_DNA_REPAIR	26	0.3719786	10163751	0.44264707	0.7084019	1.0	3758	tags=50%, list=34%, signal=75%
RUTELLA_RESPONSE_TO_HGF_UP	287	0.27109474	10163207	0.45106384	0.7077057	1.0	1722	tags=19%, list=15%, signal=22%
HORIUCHI_WTAP_TARGETS_DN	268	0.27311245	10160029	0.43459916	0.7076973	1.0	2819	tags=29%, list=25%, signal=38%
HOSHIDA_LIVER_CANCER_SUBCLASS_S3	164	0.28175843	10135049	0.4381271	0.7136928	1.0	2231	tags=29%, list=20%, signal=36%
CHEMNITZ_RESPONSE_TO_PROSTAGLANDIN_E2_UP	116	0.2967661	10132968	0.46126342	0.71344036	1.0	3012	tags=35%, list=27%, signal=48%
DELASERNA_MYOD_TARGETS_DN	41	0.33915424	10130005	0.43417367	0.7134165	1.0	539	tags=15%, list=5%, signal=15%
TONKS_TARGETS_OF_RUNX1_RUNX1T1_FUSION_HSC_DN	104	0.29864413	10129942	0.4626506	0.7126042	1.0	1559	tags=23%, list=14%, signal=27%
HELLER_HDAC_TARGETS_SILENCED_BY_METHYLATION_UP	295	0.2692875	10124288	0.44244984	0.7132998	1.0	1470	tags=21%, list=13%, signal=23%
WATANABE_COLON_CANCER_MSI_VS_MSS_UP	19	0.40222338	10113393	0.47409734	0.71536803	1.0	2533	tags=42%, list=23%, signal=54%
NOUZOVA_TRETINOIN_AND_H4_ACETYLATION	124	0.28733534	10112914	0.4317647	0.71467763	1.0	3613	tags=38%, list=32%, signal=55%
STEARMAN_LUNG_CANCER_EARLY_VS_LATE_DN	35	0.35505053	10111554	0.46314326	0.71425503	1.0	1075	tags=20%, list=10%, signal=22%
SMID_BREAST_CANCER_NORMAL_LIKE_UP	123	0.29066893	10108812	0.4610849	0.7141744	1.0	1464	tags=23%, list=13%, signal=26%
EBAUER_TARGETS_OF_PAX3_FOXO1_FUSION_UP	107	0.29075336	10094308	0.44647202	0.7173313	1.0	1712	tags=26%, list=15%, signal=31%
MARTORIATI_MDM4_TARGETS_FETAL_LIVER_DN	397	0.26619282	10092057	0.4597938	0.7171125	1.0	1832	tags=15%, list=16%, signal=18%
NAKAYAMA_SOFT_TISSUE_TUMORS_PCA2_DN	28	0.36801615	10091491	0.44476745	0.71643883	1.0	1738	tags=32%, list=16%, signal=38%
CARD_MIR302A_TARGETS	58	0.32155272	10090656	0.4488712	0.7158528	1.0	2082	tags=26%, list=19%, signal=32%
WANG_LMO4_TARGETS_DN	315	0.2661702	10089916	0.47102213	0.7152452	1.0	1500	tags=14%, list=13%, signal=16%
ZHENG_GLIOBLASTOMA_PLASTICITY_UP	169	0.27942923	10085902	0.44618833	0.71552813	1.0	2377	tags=27%, list=21%, signal=34%
BURTON_ADIPOGENESIS_9	67	0.30967954	10082127	0.4476309	0.7157438	1.0	1712	tags=24%, list=15%, signal=28%
HERNANDEZ_MITOTIC_ARREST_BY_DOCETAXEL_2_UP	39	0.34396532	10078195	0.45582047	0.71598464	1.0	1164	tags=23%, list=10%, signal=26%
ENK_UV_RESPONSE_KERATINOCYTE_DN	441	0.2614697	1007813	0.45837617	0.71518064	1.0	2384	tags=21%, list=21%, signal=26%
CHESLER_BRAIN_HIGHEST_GENETIC_VARIANCE	23	0.37827617	1007588	0.4627976	0.71500075	1.0	2731	tags=39%, list=24%, signal=52%
CROMER_TUMORIGENESIS_DN	19	0.3955494	10053066	0.44080997	0.72046995	1.0	2298	tags=37%, list=21%, signal=46%
MCCLUNG_DELTA_FOSB_TARGETS_2WK	21	0.38996795	1004924	0.46875	0.7206774	1.0	1699	tags=29%, list=15%, signal=34%
WHITFIELD_CELL_CYCLE_S	133	0.28467196	10045105	0.4412771	0.7209163	1.0	2546	tags=26%, list=23%, signal=33%
ODONNELL_TARGETS_OF_MYC_AND_TFRC_UP	38	0.33527195	10044504	0.47419804	0.72025007	1.0	1909	tags=24%, list=17%, signal=28%
GENTILE_UV_RESPONSE_CLUSTER_D8	31	0.35491982	10041544	0.47536233	0.7202478	1.0	1704	tags=26%, list=15%, signal=30%
MARTINEZ_TP53_TARGETS_DN	414	0.26305762	10031728	0.47857141	0.7221722	1.0	2251	tags=22%, list=20%, signal=27%
MATSUDA_NATURAL_KILLER_DIFFERENTIATION	322	0.26520556	10020118	0.46394983	0.72448367	1.0	1655	tags=17%, list=15%, signal=20%
OSADA_ASCL1_TARGETS_DN	15	0.42123127	10012486	0.4640625	0.7257397	1.0	675	tags=27%, list=6%, signal=28%
SABATES_COLORECTAL_ADENOMA_UP	55	0.32227322	10010331	0.45584416	0.72553974	1.0	2644	tags=42%, list=24%, signal=54%
AIYAR_COBRA1_TARGETS_UP	33	0.3503899	10008535	0.45454547	0.7252352	1.0	2102	tags=27%, list=19%, signal=33%
WALLACE_PROSTATE_CANCER_UP	19	0.39246103	10006106	0.46226415	0.72508544	1.0	1654	tags=26%, list=15%, signal=31%
PHONG_TNF_RESPONSE_VIA_P38_COMPLETE	187	0.2773609	10004854	0.48031497	0.7246032	1.0	1393	tags=17%, list=12%, signal=19%
ODONNELL_TARGETS_OF_MYC_AND_TFRC_DN	40	0.33506528	0.99997616	0.4723757	0.7251591	1.0	2542	tags=38%, list=23%, signal=48%
HOFFMANN_SMALL_PRE_BII_TO_IMMATURE_B_LYMPHOCYTE_DN	35	0.34436765	0.9997743	0.4485714	0.72492856	1.0	1679	tags=26%, list=15%, signal=30%
DURAND_STROMA_NS_UP	108	0.2921025	0.99917865	0.490887	0.7256348	1.0	1518	tags=22%, list=14%, signal=25%
RIZ_ERYTHROID_DIFFERENTIATION_CCNE1	33	0.34992427	0.99863094	0.47058824	0.72627205	1.0	2326	tags=27%, list=21%, signal=34%
LOPEZ_TRANSLATION_VIA_FN1_SIGNALING	29	0.35978925	0.99790525	0.47916666	0.72741115	1.0	2372	tags=28%, list=21%, signal=35%
RIGGINS_TAMOXIFEN_RESISTANCE_UP	40	0.33853525	0.9977398	0.48591548	0.72702366	1.0	3162	tags=45%, list=28%, signal=63%
LANDIS_ERBB2_BREAST_TUMORS_65_DN	26	0.3595941	0.9957285	0.46695402	0.7315814	1.0	2823	tags=38%, list=25%, signal=51%
LEIN_OLIGODENDROCYTE_MARKERS	46	0.32727763	0.99472445	0.47009736	0.7334358	1.0	1870	tags=30%, list=17%, signal=36%
MARTINEZ_RB1_TARGETS_DN	356	0.2650178	0.99395925	0.5	0.7347213	1.0	1578	tags=17%, list=14%, signal=19%
BROWNE_HCMV_INFECTION_48HR_UP	132	0.2792077	0.992225	0.5168801	0.7384623	1.0	2221	tags=23%, list=20%, signal=28%
SMITH_TERT_TARGETS_UP	132	0.27799228	0.99221355	0.4675926	0.73768806	1.0	1452	tags=14%, list=13%, signal=15%
XU_RESPONSE_TO_TRETINOIN_AND_NSC682994_DN	15	0.4001409	0.9919315	0.47166923	0.7376198	1.0	857	tags=13%, list=8%, signal=14%
LI_WILMS_TUMOR_VS_FETAL_KIDNEY_1_DN	141	0.28313166	0.99175876	0.48842594	0.7372777	1.0	2357	tags=23%, list=21%, signal=29%
FOSTER_TOLERANT_MACROPHAGE_UP	98	0.29537204	0.9911378	0.4814815	0.73811656	1.0	1215	tags=17%, list=11%, signal=19%
GRESHOCK_CANCER_COPY_NUMBER_UP	238	0.26503953	0.9907944	0.5032538	0.73820937	1.0	1350	tags=13%, list=12%, signal=14%
GAUSSMANN_MLL_AF4_FUSION_TARGETS_E_UP	49	0.3203214	0.98846155	0.4890411	0.74361247	1.0	1010	tags=20%, list=9%, signal=22%
SMID_BREAST_CANCER_ERBB2_UP	91	0.29376248	0.98828065	0.49004975	0.7432222	1.0	1621	tags=23%, list=14%, signal=27%
WILLIAMS_ESR2_TARGETS_UP	20	0.3896375	0.98823833	0.49703264	0.74251455	1.0	1071	tags=20%, list=10%, signal=22%
INGRAM_SHH_TARGETS_UP	80	0.2978585	0.9880473	0.501836	0.7421935	1.0	1196	tags=19%, list=11%, signal=21%
AMIT_EGF_RESPONSE_240_MCF10A	17	0.3900201	0.98799896	0.47058824	0.74149716	1.0	555	tags=18%, list=5%, signal=19%
SANSOM_APC_TARGETS_UP	83	0.29555202	0.98781955	0.4932015	0.74116486	1.0	967	tags=13%, list=9%, signal=14%
BROWNE_HCMV_INFECTION_6HR_DN	115	0.28157797	0.98671514	0.49706227	0.74320734	1.0	1422	tags=20%, list=13%, signal=23%
ROSS_AML_WITH_CBFB_MYH11_FUSION	23	0.37250534	0.98640645	0.5116279	0.7432379	1.0	1640	tags=30%, list=15%, signal=36%
WILCOX_RESPONSE_TO_PROGESTERONE_UP	115	0.2839795	0.98587984	0.49586776	0.74379927	1.0	1494	tags=18%, list=13%, signal=21%
DELPUECH_FOXO3_TARGETS_DN	37	0.33716372	0.98546195	0.49930653	0.74408746	1.0	2204	tags=32%, list=20%, signal=40%
CHIARADONNA_NEOPLASTIC_TRANSFORMATION_KRAS_DN	103	0.28730807	0.98448336	0.5089392	0.7458273	1.0	1680	tags=23%, list=15%, signal=27%
LINDGREN_BLADDER_CANCER_CLUSTER_3_UP	276	0.26442915	0.9840462	0.5336179	0.74618113	1.0	3228	tags=33%, list=29%, signal=46%
MAGRANGEAS_MULTIPLE_MYELOMA_IGLL_VS_IGLK_DN	18	0.38905057	0.98339224	0.4939394	0.74703926	1.0	194	tags=11%, list=2%, signal=11%
GROSS_HYPOXIA_VIA_ELK3_UP	173	0.27163658	0.9828051	0.51580137	0.74779594	1.0	2691	tags=29%, list=24%, signal=37%
MORI_LARGE_PRE_BII_LYMPHOCYTE_DN	33	0.33694077	0.98222667	0.4964539	0.74850935	1.0	329	tags=9%, list=3%, signal=9%
PYEON_CANCER_HEAD_AND_NECK_VS_CERVICAL_UP	164	0.2710968	0.9804742	0.52913755	0.7522171	1.0	2396	tags=21%, list=21%, signal=26%
CHIARADONNA_NEOPLASTIC_TRANSFORMATION_KRAS_CDC25_DN	29	0.34945914	0.9801012	0.4949495	0.75237346	1.0	2493	tags=38%, list=22%, signal=49%
SHEPARD_CRUSH_AND_BURN_MUTANT_DN	120	0.28375185	0.9797097	0.49705535	0.75258595	1.0	2883	tags=33%, list=26%, signal=43%
ZWANG_TRANSIENTLY_UP_BY_2ND_EGF_PULSE_ONLY	481	0.25484714	0.97970587	0.5588235	0.75178236	1.0	1746	tags=19%, list=16%, signal=22%
OXFORD_RALA_OR_RALB_TARGETS_UP	45	0.3195354	0.9795334	0.5108108	0.7514058	1.0	3611	tags=40%, list=32%, signal=59%
HEIDENBLAD_AMPLICON_12P11_12_UP	26	0.3577796	0.97927916	0.47033286	0.7512996	1.0	749	tags=23%, list=7%, signal=25%
YAMASHITA_METHYLATED_IN_PROSTATE_CANCER	17	0.39322564	0.979018	0.48995364	0.7511703	1.0	1476	tags=35%, list=13%, signal=41%
RUAN_RESPONSE_TO_TNF_TROGLITAZONE_DN	29	0.35236317	0.97898144	0.49857953	0.75045866	1.0	1738	tags=34%, list=16%, signal=41%
YAO_TEMPORAL_RESPONSE_TO_PROGESTERONE_CLUSTER_9	57	0.30918393	0.9786059	0.5027027	0.750619	1.0	880	tags=12%, list=8%, signal=13%
YAO_TEMPORAL_RESPONSE_TO_PROGESTERONE_CLUSTER_17	166	0.27199388	0.97819203	0.5022676	0.7509063	1.0	3600	tags=33%, list=32%, signal=47%
CROONQUIST_NRAS_VS_STROMAL_STIMULATION_UP	20	0.37722546	0.9775806	0.49921012	0.75175476	1.0	1559	tags=30%, list=14%, signal=35%
IVANOVA_HEMATOPOIESIS_INTERMEDIATE_PROGENITOR	120	0.27860278	0.9773991	0.51966625	0.75144297	1.0	2764	tags=30%, list=25%, signal=39%
HELLER_HDAC_TARGETS_SILENCED_BY_METHYLATION_DN	182	0.2709093	0.9760162	0.5259594	0.75431466	1.0	1112	tags=16%, list=10%, signal=17%
KUMAR_PATHOGEN_LOAD_BY_MACROPHAGES	175	0.26684168	0.9741843	0.51907516	0.75822663	1.0	2092	tags=23%, list=19%, signal=28%
WILLERT_WNT_SIGNALING	17	0.39075878	0.972985	0.50871634	0.76052064	1.0	2060	tags=29%, list=18%, signal=36%
CASORELLI_ACUTE_PROMYELOCYTIC_LEUKEMIA_UP	120	0.27881193	0.9727987	0.53032106	0.76019824	1.0	1464	tags=18%, list=13%, signal=21%
LIEN_BREAST_CARCINOMA_METAPLASTIC	16	0.3963405	0.97266734	0.49923664	0.75972784	1.0	861	tags=25%, list=8%, signal=27%
MARSON_FOXP3_TARGETS_UP	45	0.3226132	0.97076595	0.5107239	0.7638871	1.0	1580	tags=24%, list=14%, signal=28%
PASQUALUCCI_LYMPHOMA_BY_GC_STAGE_DN	110	0.283104	0.97076213	0.5365269	0.76308507	1.0	2347	tags=25%, list=21%, signal=32%
YIH_RESPONSE_TO_ARSENITE_C3	27	0.35483658	0.969115	0.530303	0.76652324	1.0	3015	tags=33%, list=27%, signal=46%
TAKEDA_TARGETS_OF_NUP98_HOXA9_FUSION_10D_DN	48	0.3144144	0.9686877	0.4973262	0.7668135	1.0	1620	tags=27%, list=14%, signal=32%
HOFFMANN_SMALL_PRE_BII_TO_IMMATURE_B_LYMPHOCYTE_UP	39	0.3261292	0.96852684	0.49245542	0.76641226	1.0	526	tags=10%, list=5%, signal=11%
GOTZMANN_EPITHELIAL_TO_MESENCHYMAL_TRANSITION_DN	151	0.27173096	0.9675835	0.54472476	0.7680859	1.0	1704	tags=16%, list=15%, signal=18%
ONDER_CDH1_TARGETS_3_DN	17	0.39172605	0.9671572	0.5106707	0.7683587	1.0	940	tags=18%, list=8%, signal=19%
BREDEMEYER_RAG_SIGNALING_VIA_ATM_NOT_VIA_NFKB_UP	34	0.33893698	0.9663006	0.5118881	0.7696536	1.0	1926	tags=32%, list=17%, signal=39%
CADWELL_ATG16L1_TARGETS_DN	49	0.31746033	0.9662508	0.53978777	0.7689514	1.0	2679	tags=35%, list=24%, signal=45%
LIM_MAMMARY_LUMINAL_PROGENITOR_UP	21	0.37533087	0.9660285	0.51506025	0.76868623	1.0	1476	tags=38%, list=13%, signal=44%
CHICAS_RB1_TARGETS_SENESCENT	404	0.24968915	0.96594137	0.5958763	0.7680783	1.0	1668	tags=18%, list=15%, signal=20%
SCHAEFFER_PROSTATE_DEVELOPMENT_12HR_DN	25	0.35704738	0.9654231	0.51293105	0.7686263	1.0	178	tags=12%, list=2%, signal=12%
YAMAZAKI_TCEB3_TARGETS_DN	168	0.26789933	0.96526307	0.56136364	0.7682159	1.0	1995	tags=19%, list=18%, signal=23%
DEURIG_T_CELL_PROLYMPHOCYTIC_LEUKEMIA_DN	214	0.26258507	0.96500003	0.5559175	0.7680489	1.0	1216	tags=13%, list=11%, signal=14%
LEE_CALORIE_RESTRICTION_NEOCORTEX_DN	61	0.30648667	0.9646327	0.512987	0.7682372	1.0	2037	tags=23%, list=18%, signal=28%
MEISSNER_NPC_HCP_WITH_H3K4ME2	235	0.26108587	0.9645549	0.57298476	0.767644	1.0	1825	tags=23%, list=16%, signal=27%
ROZANOV_MMP14_TARGETS_SUBSET	22	0.3672093	0.9636874	0.51420027	0.76908684	1.0	1060	tags=23%, list=9%, signal=25%
SMID_BREAST_CANCER_LUMINAL_A_DN	17	0.38425398	0.9628317	0.49925485	0.77038044	1.0	1704	tags=35%, list=15%, signal=42%
COLINA_TARGETS_OF_4EBP1_AND_4EBP2	258	0.25833765	0.9621137	0.5837838	0.7714265	1.0	2692	tags=30%, list=24%, signal=38%
BACOLOD_RESISTANCE_TO_ALKYLATING_AGENTS_UP	15	0.39778122	0.96129304	0.5294118	0.77266645	1.0	1712	tags=47%, list=15%, signal=55%
HEDENFALK_BREAST_CANCER_BRCA1_VS_BRCA2	142	0.2699188	0.9608964	0.5550351	0.7728255	1.0	650	tags=8%, list=6%, signal=9%
MIZUSHIMA_AUTOPHAGOSOME_FORMATION	18	0.3811892	0.960883	0.5192878	0.7720453	1.0	944	tags=17%, list=8%, signal=18%
COLLIS_PRKDC_REGULATORS	15	0.3997426	0.95917124	0.5424	0.7755967	1.0	816	tags=13%, list=7%, signal=14%
TOMLINS_PROSTATE_CANCER_UP	36	0.32408762	0.95848095	0.53595656	0.77653074	1.0	1785	tags=22%, list=16%, signal=26%
LANDIS_ERBB2_BREAST_TUMORS_324_DN	104	0.27953422	0.95788825	0.5357576	0.777194	1.0	1774	tags=21%, list=16%, signal=25%
ABRAHAM_ALPC_VS_MULTIPLE_MYELOMA_UP	20	0.37745738	0.95731497	0.5294118	0.77784866	1.0	450	tags=20%, list=4%, signal=21%
LIU_LIVER_CANCER	26	0.3482523	0.9565451	0.50666666	0.77899593	1.0	3137	tags=50%, list=28%, signal=69%
LIU_CMYB_TARGETS_UP	147	0.26856747	0.9559568	0.57325584	0.77972275	1.0	2147	tags=24%, list=19%, signal=29%
MCBRYAN_PUBERTAL_BREAST_6_7WK_UP	141	0.26893178	0.9555245	0.56662804	0.7800066	1.0	1023	tags=13%, list=9%, signal=14%
SESTO_RESPONSE_TO_UV_C7	58	0.30297187	0.9554508	0.5405405	0.7793932	1.0	3109	tags=36%, list=28%, signal=50%
MARTINEZ_RESPONSE_TO_TRABECTEDIN_DN	241	0.25701237	0.95457315	0.5916399	0.78074837	1.0	1242	tags=11%, list=11%, signal=12%
IIZUKA_LIVER_CANCER_PROGRESSION_G2_G3_UP	21	0.36519203	0.95450956	0.52582157	0.78011984	1.0	1524	tags=29%, list=14%, signal=33%
SENGUPTA_EBNA1_ANTICORRELATED	105	0.28202334	0.95366395	0.5665083	0.7814404	1.0	1271	tags=17%, list=11%, signal=19%
NIKOLSKY_BREAST_CANCER_7Q21_Q22_AMPLICON	46	0.3161805	0.9532646	0.55284554	0.7816666	1.0	2435	tags=24%, list=22%, signal=30%
RHODES_UNDIFFERENTIATED_CANCER	65	0.2965438	0.95317996	0.53485423	0.78106236	1.0	2619	tags=32%, list=23%, signal=42%
PROVENZANI_METASTASIS_UP	155	0.26564118	0.9522359	0.56430155	0.7825935	1.0	2565	tags=25%, list=23%, signal=32%
MIKKELSEN_MEF_HCP_WITH_H3_UNMETHYLATED	60	0.29728684	0.95164216	0.550706	0.7832583	1.0	1410	tags=23%, list=13%, signal=27%
IGLESIAS_E2F_TARGETS_UP	95	0.2798678	0.95048565	0.54681647	0.7852893	1.0	1388	tags=16%, list=12%, signal=18%
KEEN_RESPONSE_TO_ROSIGLITAZONE_DN	67	0.29636648	0.9502905	0.5386598	0.78495854	1.0	2052	tags=28%, list=18%, signal=35%
SAKAI_CHRONIC_HEPATITIS_VS_LIVER_CANCER_DN	21	0.36107028	0.9497517	0.52991456	0.7854592	1.0	781	tags=19%, list=7%, signal=20%
GAUSSMANN_MLL_AF4_FUSION_TARGETS_D_UP	18	0.37020996	0.94955415	0.5359375	0.7851378	1.0	1011	tags=28%, list=9%, signal=30%
LANDIS_BREAST_CANCER_PROGRESSION_UP	40	0.32290977	0.949454	0.53455573	0.7845927	1.0	1654	tags=25%, list=15%, signal=29%
IWANAGA_CARCINOGENESIS_BY_KRAS_DN	81	0.2857102	0.94888026	0.5658228	0.78524417	1.0	1989	tags=22%, list=18%, signal=27%
BILANGES_RAPAMYCIN_SENSITIVE_GENES	37	0.32314095	0.9475416	0.54332876	0.78776735	1.0	1290	tags=16%, list=12%, signal=18%
MARTINEZ_RB1_AND_TP53_TARGETS_UP	387	0.24745041	0.9469727	0.64870465	0.7883695	1.0	1827	tags=17%, list=16%, signal=20%
LI_PROSTATE_CANCER_EPIGENETIC	17	0.38590515	0.9468135	0.5477308	0.7879663	1.0	999	tags=29%, list=9%, signal=32%
ZHENG_FOXP3_TARGETS_UP	19	0.37483996	0.94630754	0.5490798	0.78841317	1.0	793	tags=26%, list=7%, signal=28%
GROSS_HYPOXIA_VIA_ELK3_ONLY_DN	35	0.33254084	0.94624656	0.5380282	0.7877619	1.0	1810	tags=20%, list=16%, signal=24%
NIKOLSKY_BREAST_CANCER_11Q12_Q14_AMPLICON	98	0.27725968	0.9448705	0.5658363	0.7904121	1.0	2791	tags=31%, list=25%, signal=40%
BOYAULT_LIVER_CANCER_SUBCLASS_G123_UP	39	0.31793332	0.9444918	0.5469388	0.79056025	1.0	1902	tags=21%, list=17%, signal=25%
IKEDA_MIR1_TARGETS_UP	48	0.31295657	0.94446915	0.56358767	0.789817	1.0	878	tags=13%, list=8%, signal=14%
TAKEDA_TARGETS_OF_NUP98_HOXA9_FUSION_16D_DN	61	0.2940021	0.9438626	0.57216495	0.7905454	1.0	1487	tags=15%, list=13%, signal=17%
CORRE_MULTIPLE_MYELOMA_UP	29	0.34127778	0.94290507	0.5362319	0.7921882	1.0	771	tags=21%, list=7%, signal=22%
BRUECKNER_TARGETS_OF_MIRLET7A3_DN	46	0.30568478	0.9428946	0.57123476	0.7914115	1.0	1336	tags=20%, list=12%, signal=22%
SASSON_RESPONSE_TO_FORSKOLIN_DN	71	0.2916491	0.9422419	0.5652174	0.79220396	1.0	1475	tags=20%, list=13%, signal=23%
MORI_MATURE_B_LYMPHOCYTE_UP	56	0.30198184	0.9422101	0.5786667	0.7914779	1.0	1072	tags=11%, list=10%, signal=12%
CASORELLI_APL_SECONDARY_VS_DE_NOVO_UP	26	0.3435498	0.94193715	0.5470588	0.7913208	1.0	1250	tags=15%, list=11%, signal=17%
HOFFMANN_IMMATURE_TO_MATURE_B_LYMPHOCYTE_UP	23	0.35498214	0.9417322	0.5455927	0.79104316	1.0	1811	tags=30%, list=16%, signal=36%
ROSS_AML_OF_FAB_M7_TYPE	44	0.31180584	0.94155025	0.55054647	0.7906859	1.0	2324	tags=30%, list=21%, signal=37%
HU_GENOTOXIN_ACTION_DIRECT_VS_INDIRECT_4HR	24	0.3570463	0.9408889	0.56342185	0.7915573	1.0	1203	tags=17%, list=11%, signal=19%
KIM_WT1_TARGETS_12HR_DN	160	0.26247156	0.94069725	0.6087457	0.7912814	1.0	1438	tags=16%, list=13%, signal=18%
GOTTWEIN_TARGETS_OF_KSHV_MIR_K12_11	54	0.29598737	0.9406459	0.57029176	0.7906104	1.0	1515	tags=17%, list=14%, signal=19%
SHEPARD_BMYB_MORPHOLINO_DN	122	0.27062196	0.94054025	0.5931198	0.79009354	1.0	2216	tags=26%, list=20%, signal=32%
LAIHO_COLORECTAL_CANCER_SERRATED_UP	91	0.27680558	0.9401234	0.5773447	0.79032725	1.0	1250	tags=13%, list=11%, signal=15%
MONNIER_POSTRADIATION_TUMOR_ESCAPE_DN	290	0.250045	0.9393249	0.6425532	0.7914327	1.0	1873	tags=20%, list=17%, signal=24%
TCGA_GLIOBLASTOMA_COPY_NUMBER_DN	23	0.35658312	0.93912363	0.5750751	0.79114836	1.0	3015	tags=48%, list=27%, signal=65%
BERTUCCI_INVASIVE_CARCINOMA_DUCTAL_VS_LOBULAR_UP	18	0.3781845	0.9389607	0.5489891	0.79074425	1.0	519	tags=11%, list=5%, signal=12%
HADDAD_T_LYMPHOCYTE_AND_NK_PROGENITOR_DN	24	0.34881836	0.93893033	0.5576923	0.790028	1.0	1476	tags=25%, list=13%, signal=29%
SPIRA_SMOKERS_LUNG_CANCER_UP	26	0.3463916	0.9379776	0.5628655	0.79154533	1.0	1654	tags=15%, list=15%, signal=18%
MANTOVANI_NFKB_TARGETS_UP	22	0.35757124	0.9374278	0.56621003	0.79208577	1.0	1409	tags=23%, list=13%, signal=26%
FAELT_B_CLL_WITH_VH3_21_DN	47	0.30821463	0.9374243	0.5558583	0.7913075	1.0	1811	tags=15%, list=16%, signal=18%
DELPUECH_FOXO3_TARGETS_UP	58	0.296441	0.9371354	0.58602846	0.7912147	1.0	1011	tags=17%, list=9%, signal=19%
MOOTHA_VOXPHOS	83	0.2836112	0.9365141	0.5764563	0.79198045	1.0	4528	tags=42%, list=40%, signal=70%
PIONTEK_PKD1_TARGETS_UP	23	0.35205296	0.93618804	0.5511111	0.7920057	1.0	1238	tags=30%, list=11%, signal=34%
BENPORATH_PROLIFERATION	134	0.2634282	0.93579483	0.6132404	0.79213375	1.0	2204	tags=25%, list=20%, signal=30%
BILANGES_SERUM_SENSITIVE_GENES	64	0.2909652	0.9353537	0.5847569	0.79242694	1.0	976	tags=14%, list=9%, signal=15%
ZWANG_EGF_INTERVAL_DN	150	0.26338318	0.9350851	0.616	0.7922903	1.0	2035	tags=24%, list=18%, signal=29%
KARLSSON_TGFB1_TARGETS_DN	164	0.25772312	0.9333042	0.6400463	0.79573065	1.0	1488	tags=15%, list=13%, signal=17%
MANTOVANI_VIRAL_GPCR_SIGNALING_UP	45	0.3047347	0.9327575	0.5876578	0.79624045	1.0	1791	tags=24%, list=16%, signal=29%
WEST_ADRENOCORTICAL_TUMOR_DN	323	0.24744041	0.93260014	0.64915967	0.79578745	1.0	1623	tags=19%, list=15%, signal=22%
FIGUEROA_AML_METHYLATION_CLUSTER_7_UP	69	0.28851348	0.93228793	0.5683544	0.79574156	1.0	839	tags=9%, list=8%, signal=9%
BRUINS_UVC_RESPONSE_VIA_TP53_GROUP_D	150	0.26248172	0.9320557	0.6279864	0.79554456	1.0	2038	tags=21%, list=18%, signal=26%
JAZAG_TGFB1_SIGNALING_UP	76	0.27987945	0.93191016	0.5829146	0.795108	1.0	1307	tags=18%, list=12%, signal=21%
BEIER_GLIOMA_STEM_CELL_UP	19	0.36461404	0.9316426	0.56682026	0.7949427	1.0	1730	tags=26%, list=15%, signal=31%
RODWELL_AGING_KIDNEY_DN	98	0.27479637	0.9299784	0.6044776	0.79811025	1.0	1916	tags=20%, list=17%, signal=24%
SANSOM_APC_TARGETS_DN	187	0.25626186	0.9299499	0.63474387	0.7973946	1.0	1715	tags=18%, list=15%, signal=21%
FONTAINE_FOLLICULAR_THYROID_ADENOMA_DN	46	0.30559078	0.9295448	0.59703505	0.79758984	1.0	982	tags=13%, list=9%, signal=14%
RODRIGUES_NTN1_TARGETS_DN	111	0.27110904	0.9295212	0.6212121	0.7968734	1.0	1122	tags=16%, list=10%, signal=18%
BERENJENO_ROCK_SIGNALING_NOT_VIA_RHOA_DN	37	0.3156497	0.9287905	0.5755494	0.79784864	1.0	2179	tags=32%, list=19%, signal=40%
ZHAN_MULTIPLE_MYELOMA_DN	17	0.37579426	0.92820597	0.5385852	0.79845816	1.0	353	tags=12%, list=3%, signal=12%
PACHER_TARGETS_OF_IGF1_AND_IGF2_UP	29	0.3278649	0.9271207	0.5418502	0.80020505	1.0	1729	tags=34%, list=15%, signal=41%
KYNG_DNA_DAMAGE_DN	148	0.2589615	0.92696315	0.61997706	0.7998205	1.0	1265	tags=14%, list=11%, signal=16%
KIM_MYCL1_AMPLIFICATION_TARGETS_DN	18	0.36977726	0.9260996	0.5782414	0.8010249	1.0	1904	tags=28%, list=17%, signal=33%
BOYAULT_LIVER_CANCER_SUBCLASS_G6_DN	15	0.38166487	0.9243723	0.5703364	0.8041798	1.0	786	tags=20%, list=7%, signal=21%
YORDY_RECIPROCAL_REGULATION_BY_ETS1_AND_SP100_UP	18	0.3668257	0.9234176	0.58153844	0.80559444	1.0	268	tags=11%, list=2%, signal=11%
SANSOM_APC_MYC_TARGETS	184	0.25450286	0.9228709	0.64111114	0.8061895	1.0	2226	tags=19%, list=20%, signal=23%
YAO_TEMPORAL_RESPONSE_TO_PROGESTERONE_CLUSTER_2	47	0.30041742	0.9208207	0.5876712	0.81031567	1.0	1525	tags=17%, list=14%, signal=20%
YOKOE_CANCER_TESTIS_ANTIGENS	20	0.36234033	0.92016953	0.57733536	0.81102943	1.0	2469	tags=35%, list=22%, signal=45%
BOYAULT_LIVER_CANCER_SUBCLASS_G1_DN	34	0.3181985	0.9196585	0.5928571	0.81143194	1.0	1944	tags=29%, list=17%, signal=35%
MEISSNER_ES_ICP_WITH_H3K4ME3	22	0.3444267	0.91885644	0.56573117	0.8125922	1.0	683	tags=14%, list=6%, signal=14%
BURTON_ADIPOGENESIS_8	64	0.28900406	0.9186468	0.6158771	0.81231624	1.0	2504	tags=27%, list=22%, signal=34%
UEDA_CENTRAL_CLOCK	68	0.28635517	0.91819364	0.59949625	0.81260806	1.0	1110	tags=16%, list=10%, signal=18%
FINETTI_BREAST_CANCER_KINOME_RED	16	0.3766282	0.91800267	0.5823817	0.81230676	1.0	4161	tags=63%, list=37%, signal=99%
MIKKELSEN_IPS_HCP_WITH_H3_UNMETHYLATED	19	0.35754007	0.91685134	0.56727827	0.8142268	1.0	1372	tags=21%, list=12%, signal=24%
VERNELL_RETINOBLASTOMA_PATHWAY_UP	63	0.28951758	0.9168162	0.60625815	0.81352526	1.0	2096	tags=19%, list=19%, signal=23%
DARWICHE_PAPILLOMA_RISK_HIGH_VS_LOW_DN	15	0.3774841	0.91615987	0.57945424	0.8143131	1.0	1609	tags=27%, list=14%, signal=31%
MORI_PLASMA_CELL_UP	44	0.30304146	0.91510475	0.5953992	0.81592214	1.0	2052	tags=18%, list=18%, signal=22%
NOUSHMEHR_GBM_SILENCED_BY_METHYLATION	22	0.35206455	0.91488236	0.60181	0.8156339	1.0	1239	tags=23%, list=11%, signal=26%
GUENTHER_GROWTH_SPHERICAL_VS_ADHERENT_DN	23	0.3387533	0.91465247	0.5886628	0.8153598	1.0	2951	tags=35%, list=26%, signal=47%
REN_ALVEOLAR_RHABDOMYOSARCOMA_DN	331	0.23952717	0.9145736	0.7085954	0.81476986	1.0	1483	tags=16%, list=13%, signal=18%
SHEDDEN_LUNG_CANCER_POOR_SURVIVAL_A6	398	0.2394809	0.9137764	0.74948454	0.81592286	1.0	2711	tags=28%, list=24%, signal=36%
TAYLOR_METHYLATED_IN_ACUTE_LYMPHOBLASTIC_LEUKEMIA	49	0.2994903	0.91319656	0.6182573	0.81646925	1.0	2810	tags=31%, list=25%, signal=41%
LEIN_CEREBELLUM_MARKERS	43	0.30568773	0.91313267	0.61294764	0.81583565	1.0	1383	tags=19%, list=12%, signal=21%
FERREIRA_EWINGS_SARCOMA_UNSTABLE_VS_STABLE_DN	59	0.28854403	0.913123	0.62320733	0.8150777	1.0	1928	tags=20%, list=17%, signal=24%
ZHANG_TLX_TARGETS_60HR_UP	210	0.24773112	0.9124263	0.6818182	0.8158839	1.0	1381	tags=17%, list=12%, signal=19%
MAHAJAN_RESPONSE_TO_IL1A_DN	56	0.2888932	0.91169506	0.6230769	0.8168242	1.0	2322	tags=23%, list=21%, signal=29%
BROWNE_HCMV_INFECTION_24HR_UP	114	0.26388764	0.9114674	0.6315166	0.8165372	1.0	1006	tags=12%, list=9%, signal=13%
HEDENFALK_BREAST_CANCER_BRACX_DN	18	0.361803	0.91111284	0.5820669	0.8165452	1.0	38	tags=6%, list=0%, signal=6%
WELCSH_BRCA1_TARGETS_UP	169	0.25175762	0.9094522	0.6651532	0.81954855	1.0	2267	tags=18%, list=20%, signal=23%
ZHOU_INFLAMMATORY_RESPONSE_FIMA_DN	169	0.25086755	0.90786284	0.67198175	0.8223511	1.0	3129	tags=33%, list=28%, signal=45%
BOCHKIS_FOXA2_TARGETS	295	0.2406189	0.90762925	0.7309322	0.82213706	1.0	2366	tags=22%, list=21%, signal=28%
HOWLIN_CITED1_TARGETS_1_UP	18	0.3588936	0.90713966	0.5941807	0.82249194	1.0	1127	tags=22%, list=10%, signal=25%
SESTO_RESPONSE_TO_UV_C4	16	0.3719001	0.90700305	0.5920635	0.8220055	1.0	1394	tags=25%, list=12%, signal=29%
FIGUEROA_AML_METHYLATION_CLUSTER_6_UP	79	0.27376834	0.90665925	0.6286073	0.82199436	1.0	2547	tags=24%, list=23%, signal=31%
MOOTHA_MITOCHONDRIA	391	0.23680119	0.9058429	0.7670807	0.8230505	1.0	3675	tags=32%, list=33%, signal=46%
ROVERSI_GLIOMA_COPY_NUMBER_UP	62	0.2808348	0.90528893	0.6373057	0.82351863	1.0	412	tags=10%, list=4%, signal=10%
LEE_LIVER_CANCER_MYC_E2F1_DN	24	0.33698457	0.90480924	0.5899705	0.823821	1.0	2549	tags=38%, list=23%, signal=48%
SIMBULAN_UV_RESPONSE_NORMAL_DN	23	0.3410498	0.9034195	0.5982906	0.8261047	1.0	1653	tags=30%, list=15%, signal=36%
BLALOCK_ALZHEIMERS_DISEASE_INCIPIENT_UP	284	0.24253967	0.903253	0.73015875	0.82569534	1.0	2007	tags=18%, list=18%, signal=21%
JIANG_AGING_CEREBRAL_CORTEX_UP	30	0.32349294	0.9024711	0.6076696	0.8266012	1.0	1616	tags=17%, list=14%, signal=19%
MCBRYAN_PUBERTAL_BREAST_4_5WK_UP	174	0.2483646	0.9021114	0.6873563	0.82661206	1.0	1336	tags=15%, list=12%, signal=17%
HSIAO_LIVER_SPECIFIC_GENES	95	0.2627635	0.9017838	0.6567342	0.82655835	1.0	2557	tags=29%, list=23%, signal=38%
TOOKER_GEMCITABINE_RESISTANCE_DN	113	0.26187345	0.9012997	0.67144567	0.8269171	1.0	902	tags=10%, list=8%, signal=10%
FRASOR_RESPONSE_TO_SERM_OR_FULVESTRANT_UP	16	0.36381987	0.9011856	0.5948963	0.8263861	1.0	1712	tags=25%, list=15%, signal=29%
GARGALOVIC_RESPONSE_TO_OXIDIZED_PHOSPHOLIPIDS_YELLOW_DN	16	0.37370026	0.900437	0.6171516	0.8272972	1.0	2900	tags=44%, list=26%, signal=59%
YAGI_AML_WITH_INV_16_TRANSLOCATION	289	0.2385237	0.90041244	0.71367973	0.8265967	1.0	1457	tags=15%, list=13%, signal=17%
SHEN_SMARCA2_TARGETS_UP	398	0.23631038	0.90027195	0.7590486	0.8261382	1.0	1455	tags=10%, list=13%, signal=11%
CHENG_RESPONSE_TO_NICKEL_ACETATE	34	0.3095556	0.9001758	0.62240666	0.82559735	1.0	532	tags=9%, list=5%, signal=9%
FERREIRA_EWINGS_SARCOMA_UNSTABLE_VS_STABLE_UP	137	0.2517743	0.8994534	0.6865672	0.8264136	1.0	3578	tags=37%, list=32%, signal=54%
SAMOLS_TARGETS_OF_KHSV_MIRNAS_DN	40	0.30359957	0.8993002	0.6268657	0.82597107	1.0	1909	tags=25%, list=17%, signal=30%
SLEBOS_HEAD_AND_NECK_CANCER_WITH_HPV_UP	68	0.27876866	0.89915335	0.6566416	0.8255327	1.0	3120	tags=31%, list=28%, signal=43%
ROSS_AML_WITH_MLL_FUSIONS	49	0.2925092	0.89890754	0.6524064	0.825321	1.0	2425	tags=29%, list=22%, signal=36%
IWANAGA_CARCINOGENESIS_BY_KRAS_UP	111	0.26254624	0.8981504	0.6826568	0.8262159	1.0	2522	tags=26%, list=23%, signal=33%
RIZ_ERYTHROID_DIFFERENTIATION_HBZ	27	0.32745472	0.89805675	0.60444444	0.8256834	1.0	1706	tags=22%, list=15%, signal=26%
YAO_TEMPORAL_RESPONSE_TO_PROGESTERONE_CLUSTER_11	85	0.26608485	0.8971827	0.66169155	0.82689285	1.0	3226	tags=38%, list=29%, signal=53%
LAMB_CCND1_TARGETS	16	0.36055937	0.8960725	0.621875	0.82858694	1.0	17	tags=6%, list=0%, signal=6%
RODWELL_AGING_KIDNEY_NO_BLOOD_UP	115	0.2582423	0.8954141	0.66504854	0.8292549	1.0	1712	tags=20%, list=15%, signal=23%
WANG_METASTASIS_OF_BREAST_CANCER_ESR1_UP	18	0.35601738	0.89506227	0.6061069	0.82923484	1.0	1902	tags=28%, list=17%, signal=33%
AMUNDSON_POOR_SURVIVAL_AFTER_GAMMA_RADIATION_2G	133	0.25187898	0.8938044	0.68325245	0.831148	1.0	2169	tags=20%, list=19%, signal=24%
CHANDRAN_METASTASIS_TOP50_DN	35	0.30769813	0.8936181	0.62674093	0.8307647	1.0	1082	tags=11%, list=10%, signal=13%
PENG_RAPAMYCIN_RESPONSE_UP	137	0.25145343	0.89345884	0.68906605	0.8303571	1.0	2592	tags=28%, list=23%, signal=37%
JEON_SMAD6_TARGETS_DN	15	0.367957	0.8925559	0.608828	0.8315557	1.0	2619	tags=47%, list=23%, signal=61%
GARCIA_TARGETS_OF_FLI1_AND_DAX1_DN	138	0.2536555	0.8922519	0.69640785	0.83142847	1.0	3228	tags=30%, list=29%, signal=42%
WANG_HCP_PROSTATE_CANCER	87	0.26701993	0.8909671	0.6679151	0.83343256	1.0	1259	tags=17%, list=11%, signal=19%
GOLDRATH_HOMEOSTATIC_PROLIFERATION	151	0.24932832	0.8909047	0.6958525	0.8328042	1.0	1299	tags=11%, list=12%, signal=13%
MORI_SMALL_PRE_BII_LYMPHOCYTE_UP	58	0.28040254	0.89010096	0.63766235	0.8337518	1.0	2678	tags=29%, list=24%, signal=38%
RAMALHO_STEMNESS_DN	38	0.30559468	0.8889637	0.6503497	0.83546644	1.0	2845	tags=39%, list=25%, signal=53%
VALK_AML_CLUSTER_2	19	0.35017547	0.88854957	0.6317365	0.83558047	1.0	1342	tags=32%, list=12%, signal=36%
SHETH_LIVER_CANCER_VS_TXNIP_LOSS_PAM5	48	0.29819563	0.88766056	0.6405836	0.8367243	1.0	1664	tags=19%, list=15%, signal=22%
ZHAN_V1_LATE_DIFFERENTIATION_GENES_UP	25	0.3299448	0.88626546	0.625	0.8389079	1.0	2078	tags=32%, list=19%, signal=39%
IVANOVA_HEMATOPOIESIS_LATE_PROGENITOR	397	0.2323588	0.88532025	0.78712356	0.84016967	1.0	2364	tags=22%, list=21%, signal=27%
AUNG_GASTRIC_CANCER	38	0.30437976	0.8839295	0.6489071	0.8424405	1.0	1449	tags=16%, list=13%, signal=18%
KLEIN_PRIMARY_EFFUSION_LYMPHOMA_DN	30	0.30829507	0.8831366	0.64245015	0.8434012	1.0	2207	tags=27%, list=20%, signal=33%
VERNELL_RETINOBLASTOMA_PATHWAY_DN	15	0.36261526	0.88296854	0.6446154	0.84299845	1.0	2979	tags=47%, list=27%, signal=64%
IVANOVSKA_MIR106B_TARGETS	80	0.2685404	0.8814806	0.6853503	0.8453671	1.0	2602	tags=26%, list=23%, signal=34%
LEE_LIVER_CANCER_ACOX1_UP	40	0.29801348	0.88110507	0.675	0.84539586	1.0	531	tags=13%, list=5%, signal=13%
HUANG_FOXA2_TARGETS_DN	22	0.33916697	0.8806507	0.63941604	0.8455828	1.0	942	tags=23%, list=8%, signal=25%
MEISSNER_NPC_HCP_WITH_H3K27ME3	19	0.34642786	0.87972975	0.64749265	0.8467107	1.0	1148	tags=21%, list=10%, signal=23%
MEISSNER_NPC_HCP_WITH_H3_UNMETHYLATED	216	0.23880668	0.87932134	0.7538126	0.846813	1.0	2729	tags=30%, list=24%, signal=38%
BHATI_G2M_ARREST_BY_2METHOXYESTRADIOL_UP	90	0.26298332	0.8790636	0.7002427	0.8465773	1.0	2254	tags=24%, list=20%, signal=30%
MOREAUX_MULTIPLE_MYELOMA_BY_TACI_DN	160	0.242966	0.8788728	0.73439276	0.8462366	1.0	3627	tags=32%, list=32%, signal=46%
HOFMANN_CELL_LYMPHOMA_UP	36	0.30227244	0.87842953	0.6666667	0.84639025	1.0	1403	tags=17%, list=13%, signal=19%
RORIE_TARGETS_OF_EWSR1_FLI1_FUSION_UP	18	0.34683546	0.8757563	0.6323752	0.8512411	1.0	3868	tags=72%, list=35%, signal=110%
HERNANDEZ_MITOTIC_ARREST_BY_DOCETAXEL_1_DN	26	0.32322812	0.8755271	0.64221555	0.8509457	1.0	1277	tags=19%, list=11%, signal=22%
LEE_METASTASIS_AND_ALTERNATIVE_SPLICING_UP	49	0.28532586	0.87537056	0.67611337	0.8505221	1.0	1495	tags=18%, list=13%, signal=21%
MOLENAAR_TARGETS_OF_CCND1_AND_CDK4_UP	41	0.28883195	0.87509334	0.66248256	0.85032904	1.0	2138	tags=34%, list=19%, signal=42%
BECKER_TAMOXIFEN_RESISTANCE_UP	41	0.2908041	0.87427604	0.6608579	0.8512234	1.0	1434	tags=20%, list=13%, signal=22%
HELLER_HDAC_TARGETS_UP	228	0.23682444	0.8739181	0.7654054	0.85119206	1.0	1397	tags=16%, list=12%, signal=18%
PURBEY_TARGETS_OF_CTBP1_AND_SATB1_DN	127	0.25016055	0.87335145	0.74216026	0.8515787	1.0	2201	tags=20%, list=20%, signal=25%
TERAMOTO_OPN_TARGETS_CLUSTER_7	16	0.36002725	0.8730604	0.6486486	0.8514258	1.0	2199	tags=31%, list=20%, signal=39%
BONCI_TARGETS_OF_MIR15A_AND_MIR16_1	58	0.27855706	0.8729353	0.6597938	0.8509362	1.0	1159	tags=14%, list=10%, signal=15%
ABRAHAM_ALPC_VS_MULTIPLE_MYELOMA_DN	19	0.3437143	0.87273645	0.6494689	0.850565	1.0	2322	tags=26%, list=21%, signal=33%
TANAKA_METHYLATED_IN_ESOPHAGEAL_CARCINOMA	48	0.28682813	0.872115	0.676781	0.8510613	1.0	2227	tags=25%, list=20%, signal=31%
BOHN_PRIMARY_IMMUNODEFICIENCY_SYNDROM_UP	36	0.30158398	0.8708748	0.6746818	0.8528836	1.0	2243	tags=22%, list=20%, signal=28%
CHEN_ETV5_TARGETS_TESTIS	18	0.34378082	0.8703566	0.6550681	0.8531932	1.0	2328	tags=22%, list=21%, signal=28%
KAPOSI_LIVER_CANCER_MET_UP	15	0.35459158	0.87031317	0.63410854	0.85253316	1.0	125	tags=7%, list=1%, signal=7%
KUNINGER_IGF1_VS_PDGFB_TARGETS_UP	27	0.3188169	0.8699297	0.6611694	0.85257035	1.0	1712	tags=33%, list=15%, signal=39%
IVANOVA_HEMATOPOIESIS_MATURE_CELL	208	0.23497245	0.86933887	0.7699019	0.8530727	1.0	2839	tags=28%, list=25%, signal=37%
BROWNE_HCMV_INFECTION_20HR_UP	181	0.23678343	0.86699784	0.75528365	0.8569976	1.0	1552	tags=15%, list=14%, signal=18%
SANSOM_WNT_PATHWAY_REQUIRE_MYC	37	0.29827487	0.86695313	0.68907565	0.85632795	1.0	2101	tags=22%, list=19%, signal=27%
PELLICCIOTTA_HDAC_IN_ANTIGEN_PRESENTATION_UP	59	0.27296412	0.86643016	0.70718956	0.8565956	1.0	333	tags=5%, list=3%, signal=5%
ROME_INSULIN_TARGETS_IN_MUSCLE_UP	365	0.22598517	0.8655803	0.8237146	0.85756505	1.0	966	tags=8%, list=9%, signal=8%
DOUGLAS_BMI1_TARGETS_UP	408	0.22503984	0.86551875	0.8465499	0.8569194	1.0	1841	tags=16%, list=16%, signal=19%
GREENBAUM_E2A_TARGETS_UP	29	0.31361035	0.8654691	0.6642012	0.85626507	1.0	3144	tags=41%, list=28%, signal=57%
GOLDRATH_ANTIGEN_RESPONSE	260	0.23101492	0.86324435	0.8157328	0.86000836	1.0	2885	tags=29%, list=26%, signal=38%
FLECHNER_PBL_KIDNEY_TRANSPLANT_REJECTED_VS_OK_UP	56	0.26864776	0.86243284	0.6938776	0.86090565	1.0	483	tags=7%, list=4%, signal=7%
DELACROIX_RAR_BOUND_ES	293	0.22832587	0.8623529	0.82428116	0.8603333	1.0	1637	tags=15%, list=15%, signal=18%
MEISSNER_BRAIN_ICP_WITH_H3K4ME3	21	0.33367246	0.8622024	0.66169894	0.859878	1.0	683	tags=14%, list=6%, signal=15%
COLLIS_PRKDC_SUBSTRATES	19	0.33503872	0.8620789	0.674772	0.859372	1.0	681	tags=11%, list=6%, signal=11%
KAUFFMANN_DNA_REPAIR_GENES	209	0.23445053	0.861914	0.79501086	0.85891527	1.0	3280	tags=28%, list=29%, signal=39%
LABBE_WNT3A_TARGETS_UP	74	0.26299772	0.86185557	0.7070064	0.85826766	1.0	2371	tags=26%, list=21%, signal=32%
BOYLAN_MULTIPLE_MYELOMA_C_UP	33	0.3055147	0.8615547	0.68188304	0.85808945	1.0	414	tags=12%, list=4%, signal=13%
WANG_LSD1_TARGETS_DN	19	0.3391928	0.8614275	0.67121214	0.857574	1.0	2038	tags=37%, list=18%, signal=45%
DITTMER_PTHLH_TARGETS_UP	102	0.2503636	0.8602844	0.7458234	0.8590773	1.0	1194	tags=11%, list=11%, signal=12%
BURTON_ADIPOGENESIS_PEAK_AT_16HR	37	0.2962292	0.8601813	0.6808803	0.85852677	1.0	3509	tags=41%, list=31%, signal=59%
ZHAN_MULTIPLE_MYELOMA_CD2_DN	35	0.2996117	0.859794	0.6851351	0.8585644	1.0	1371	tags=23%, list=12%, signal=26%
BACOLOD_RESISTANCE_TO_ALKYLATING_AGENTS_DN	47	0.27889317	0.85911226	0.7039031	0.8591307	1.0	1879	tags=17%, list=17%, signal=20%
BILD_E2F3_ONCOGENIC_SIGNATURE	184	0.2348867	0.8583575	0.7630122	0.8599051	1.0	2281	tags=23%, list=20%, signal=29%
HEIDENBLAD_AMPLICON_8Q24_DN	35	0.30184892	0.8565048	0.67994505	0.8628781	1.0	1649	tags=17%, list=15%, signal=20%
OUYANG_PROSTATE_CANCER_PROGRESSION_UP	16	0.34779772	0.8548963	0.66820276	0.8652713	1.0	426	tags=13%, list=4%, signal=13%
LE_EGR2_TARGETS_UP	90	0.25572458	0.85299265	0.7430303	0.8682968	1.0	2761	tags=33%, list=25%, signal=44%
XU_CREBBP_TARGETS_DN	32	0.3007113	0.8526172	0.68105847	0.86825824	1.0	1365	tags=16%, list=12%, signal=18%
SANA_TNF_SIGNALING_DN	50	0.27874595	0.85247695	0.70013386	0.8677802	1.0	1325	tags=18%, list=12%, signal=20%
VANHARANTA_UTERINE_FIBROID_WITH_7Q_DELETION_UP	61	0.26447666	0.852305	0.73	0.86735916	1.0	1721	tags=15%, list=15%, signal=17%
MOOTHA_HUMAN_MITODB_6_2002	375	0.22199994	0.8508364	0.84527516	0.8694634	1.0	3431	tags=29%, list=31%, signal=41%
LINDSTEDT_DENDRITIC_CELL_MATURATION_D	34	0.30139443	0.85036415	0.68377256	0.86963564	1.0	543	tags=9%, list=5%, signal=9%
LANDIS_ERBB2_BREAST_PRENEOPLASTIC_DN	42	0.28516874	0.8495059	0.70054203	0.87056553	1.0	2823	tags=36%, list=25%, signal=48%
YIH_RESPONSE_TO_ARSENITE_C1	20	0.33618233	0.8484422	0.6944444	0.8718866	1.0	1740	tags=25%, list=16%, signal=30%
AIGNER_ZEB1_TARGETS	30	0.29887944	0.848086	0.67877907	0.8718301	1.0	1182	tags=13%, list=11%, signal=15%
LEE_AGING_NEOCORTEX_DN	47	0.27376816	0.8478935	0.7077562	0.87144685	1.0	2219	tags=26%, list=20%, signal=32%
HOEBEKE_LYMPHOID_STEM_CELL_DN	57	0.27264416	0.84773487	0.7251309	0.8709974	1.0	677	tags=11%, list=6%, signal=11%
MOREAUX_B_LYMPHOCYTE_MATURATION_BY_TACI_DN	68	0.26047513	0.8474114	0.722293	0.8708625	1.0	4193	tags=49%, list=37%, signal=77%
DOUGLAS_BMI1_TARGETS_DN	264	0.2254515	0.845531	0.8223404	0.873754	1.0	3066	tags=30%, list=27%, signal=40%
BANDRES_RESPONSE_TO_CARMUSTIN_MGMT_24HR_DN	18	0.34341097	0.84522116	0.6816074	0.8735926	1.0	3095	tags=39%, list=28%, signal=54%
LINDVALL_IMMORTALIZED_BY_TERT_UP	54	0.26866865	0.8447914	0.7424837	0.87360793	1.0	1482	tags=20%, list=13%, signal=23%
LEE_AGING_CEREBELLUM_DN	43	0.2800814	0.8439159	0.70611703	0.8744936	1.0	2567	tags=35%, list=23%, signal=45%
SMITH_TERT_TARGETS_DN	63	0.25934678	0.8438549	0.7412224	0.8738568	1.0	1365	tags=16%, list=12%, signal=18%
LIU_VMYB_TARGETS_UP	109	0.24523218	0.84265727	0.7542373	0.875308	1.0	1760	tags=19%, list=16%, signal=23%
BOYAULT_LIVER_CANCER_SUBCLASS_G1_UP	99	0.2462717	0.841214	0.75246304	0.8772849	1.0	1072	tags=9%, list=10%, signal=10%
BOYLAN_MULTIPLE_MYELOMA_C_CLUSTER_UP	26	0.31303665	0.841163	0.71253824	0.8766268	1.0	1031	tags=12%, list=9%, signal=13%
BRUECKNER_TARGETS_OF_MIRLET7A3_UP	78	0.2530573	0.8410841	0.74415743	0.8760238	1.0	1420	tags=18%, list=13%, signal=20%
NAKAMURA_ADIPOGENESIS_EARLY_DN	19	0.3258668	0.84018415	0.6925373	0.87695616	1.0	2372	tags=42%, list=21%, signal=53%
SHEDDEN_LUNG_CANCER_GOOD_SURVIVAL_A5	57	0.2683858	0.83997214	0.72715056	0.8766059	1.0	507	tags=7%, list=5%, signal=7%
CHUNG_BLISTER_CYTOTOXICITY_UP	99	0.24701543	0.8399389	0.77379483	0.8759124	1.0	1781	tags=19%, list=16%, signal=23%
SHETH_LIVER_CANCER_VS_TXNIP_LOSS_PAM1	166	0.23344831	0.8397624	0.8069977	0.875495	1.0	2047	tags=19%, list=18%, signal=23%
GAZIN_EPIGENETIC_SILENCING_BY_KRAS	19	0.3331254	0.83927536	0.6838996	0.87565726	1.0	2029	tags=21%, list=18%, signal=26%
HOLLEMAN_VINCRISTINE_RESISTANCE_B_ALL_UP	30	0.29795447	0.83896947	0.7062315	0.87548196	1.0	1464	tags=17%, list=13%, signal=19%
XU_HGF_TARGETS_REPRESSED_BY_AKT1_DN	38	0.28731698	0.8382756	0.70487106	0.87603825	1.0	1456	tags=16%, list=13%, signal=18%
FIGUEROA_AML_METHYLATION_CLUSTER_1_DN	24	0.3097687	0.8382099	0.7064897	0.8754275	1.0	1992	tags=25%, list=18%, signal=30%
ALONSO_METASTASIS_EMT_UP	24	0.3109637	0.83693933	0.70178044	0.87703645	1.0	1943	tags=25%, list=17%, signal=30%
NEMETH_INFLAMMATORY_RESPONSE_LPS_DN	24	0.3123711	0.8366952	0.7162367	0.87673306	1.0	973	tags=17%, list=9%, signal=18%
SARRIO_EPITHELIAL_MESENCHYMAL_TRANSITION_UP	146	0.23671722	0.83640265	0.81392694	0.8765305	1.0	2651	tags=27%, list=24%, signal=35%
FIRESTEIN_CTNNB1_PATHWAY	26	0.30884618	0.83639264	0.69648093	0.87580454	1.0	961	tags=15%, list=9%, signal=17%
ACEVEDO_NORMAL_TISSUE_ADJACENT_TO_LIVER_TUMOR_DN	271	0.22371964	0.8361838	0.8244681	0.8754269	1.0	1819	tags=15%, list=16%, signal=18%
JIANG_AGING_HYPOTHALAMUS_DN	34	0.28805244	0.83567894	0.7014286	0.8755861	1.0	243	tags=6%, list=2%, signal=6%
GEORGES_CELL_CYCLE_MIR192_TARGETS	55	0.26820606	0.8350506	0.7445652	0.87596893	1.0	2791	tags=29%, list=25%, signal=39%
MULLIGHAN_NPM1_MUTATED_SIGNATURE_1_DN	87	0.25035545	0.835009	0.7620253	0.87530214	1.0	1600	tags=13%, list=14%, signal=15%
MCCLUNG_COCAINE_REWARD_5D	50	0.27377638	0.83437127	0.75	0.8757239	1.0	1106	tags=16%, list=10%, signal=18%
ZHU_CMV_8_HR_DN	39	0.2848134	0.8319891	0.72337484	0.87932783	1.0	1995	tags=26%, list=18%, signal=31%
DARWICHE_SQUAMOUS_CELL_CARCINOMA_DN	110	0.24064983	0.83051795	0.794686	0.88130116	1.0	3090	tags=26%, list=28%, signal=36%
CHOI_ATL_STAGE_PREDICTOR	36	0.28144228	0.83044547	0.719323	0.8807051	1.0	1832	tags=17%, list=16%, signal=20%
NUTT_GBM_VS_AO_GLIOMA_UP	35	0.2890438	0.8288473	0.74027777	0.88281363	1.0	1483	tags=17%, list=13%, signal=20%
CHIARETTI_ACUTE_LYMPHOBLASTIC_LEUKEMIA_ZAP70	43	0.27453086	0.8281841	0.732687	0.8832223	1.0	2011	tags=28%, list=18%, signal=34%
SHIPP_DLBCL_VS_FOLLICULAR_LYMPHOMA_DN	19	0.32018968	0.8257734	0.7162791	0.88678014	1.0	1235	tags=21%, list=11%, signal=24%
MOOTHA_FFA_OXYDATION	21	0.3153231	0.82571906	0.73653567	0.8861433	1.0	1944	tags=24%, list=17%, signal=29%
PENG_GLUCOSE_DEPRIVATION_UP	35	0.2882826	0.8256879	0.74105865	0.88545656	1.0	2157	tags=26%, list=19%, signal=32%
ROYLANCE_BREAST_CANCER_16Q_COPY_NUMBER_UP	41	0.27651855	0.8253889	0.7419805	0.8852517	1.0	928	tags=12%, list=8%, signal=13%
GERHOLD_ADIPOGENESIS_DN	43	0.27398208	0.82530606	0.7369146	0.8846671	1.0	1006	tags=14%, list=9%, signal=15%
GREGORY_SYNTHETIC_LETHAL_WITH_IMATINIB	101	0.24200036	0.82424545	0.8035928	0.8857173	1.0	1574	tags=17%, list=14%, signal=19%
PAPASPYRIDONOS_UNSTABLE_ATEROSCLEROTIC_PLAQUE_UP	32	0.2900264	0.8232886	0.74264705	0.88666576	1.0	1513	tags=19%, list=14%, signal=22%
AZARE_STAT3_TARGETS	17	0.3298606	0.8227906	0.6855346	0.8867706	1.0	2178	tags=24%, list=19%, signal=29%
WANG_RESPONSE_TO_GSK3_INHIBITOR_SB216763_DN	292	0.21799754	0.8195981	0.8951782	0.89155495	1.0	2696	tags=29%, list=24%, signal=37%
RAMALHO_STEMNESS_UP	184	0.2261056	0.8182287	0.8363029	0.89318	1.0	3562	tags=32%, list=32%, signal=46%
SU_LIVER	16	0.3409369	0.81769663	0.71929824	0.8933345	1.0	1239	tags=25%, list=11%, signal=28%
ZHAN_MULTIPLE_MYELOMA_MF_UP	26	0.29776677	0.81735164	0.73037034	0.8932153	1.0	1707	tags=23%, list=15%, signal=27%
SCHLINGEMANN_SKIN_CARCINOGENESIS_TPA_UP	24	0.30078626	0.81589067	0.7280702	0.8949949	1.0	2795	tags=50%, list=25%, signal=67%
FIGUEROA_AML_METHYLATION_CLUSTER_4_UP	65	0.24953076	0.8142966	0.7984395	0.8969882	1.0	3289	tags=34%, list=29%, signal=48%
WAKABAYASHI_ADIPOGENESIS_PPARG_BOUND_36HR	26	0.2934386	0.8136714	0.71947676	0.8973141	1.0	2282	tags=27%, list=20%, signal=34%
KRIEG_KDM3A_TARGETS_NOT_HYPOXIA	158	0.22626558	0.81359917	0.8542601	0.896701	1.0	3350	tags=35%, list=30%, signal=50%
RAMASWAMY_METASTASIS_DN	31	0.28744707	0.81288147	0.76462394	0.89719933	1.0	1183	tags=19%, list=11%, signal=22%
BLALOCK_ALZHEIMERS_DISEASE_INCIPIENT_DN	132	0.23480377	0.8113471	0.8487298	0.89899343	1.0	1620	tags=12%, list=14%, signal=14%
LINDGREN_BLADDER_CANCER_WITH_LOH_IN_CHR9Q	101	0.23884806	0.81089795	0.8237454	0.89900345	1.0	1878	tags=14%, list=17%, signal=17%
JI_RESPONSE_TO_FSH_UP	54	0.2591642	0.8098049	0.7623262	0.9000596	1.0	984	tags=13%, list=9%, signal=14%
WONG_IFNA2_RESISTANCE_DN	23	0.31092554	0.80872846	0.76686215	0.9010563	1.0	393	tags=9%, list=4%, signal=9%
RASHI_RESPONSE_TO_IONIZING_RADIATION_3	41	0.2732289	0.8082136	0.7825485	0.90119094	1.0	1025	tags=12%, list=9%, signal=13%
SESTO_RESPONSE_TO_UV_C5	44	0.2688729	0.80657655	0.7723464	0.90315384	1.0	2267	tags=23%, list=20%, signal=28%
BREDEMEYER_RAG_SIGNALING_NOT_VIA_ATM_DN	41	0.26808655	0.8043444	0.76625174	0.9061498	1.0	1521	tags=20%, list=14%, signal=23%
BREDEMEYER_RAG_SIGNALING_VIA_ATM_NOT_VIA_NFKB_DN	27	0.29332945	0.80426234	0.75872093	0.90554565	1.0	374	tags=7%, list=3%, signal=8%
CHIARADONNA_NEOPLASTIC_TRANSFORMATION_KRAS_UP	95	0.23769906	0.80343115	0.8323281	0.9061542	1.0	2166	tags=21%, list=19%, signal=26%
STARK_PREFRONTAL_CORTEX_22Q11_DELETION_DN	440	0.20892945	0.80300653	0.9431818	0.9061032	1.0	2425	tags=17%, list=22%, signal=21%
OHGUCHI_LIVER_HNF4A_TARGETS_UP	22	0.30294448	0.8029859	0.729927	0.90539086	1.0	1656	tags=27%, list=15%, signal=32%
FRASOR_RESPONSE_TO_SERM_OR_FULVESTRANT_DN	49	0.25704047	0.8028005	0.7908232	0.90491915	1.0	2546	tags=27%, list=23%, signal=34%
CHIARADONNA_NEOPLASTIC_TRANSFORMATION_CDC25_UP	75	0.24782614	0.80219996	0.82323855	0.90517324	1.0	1420	tags=16%, list=13%, signal=18%
STARK_HYPPOCAMPUS_22Q11_DELETION_UP	36	0.27535978	0.8011913	0.77931035	0.90607494	1.0	1375	tags=19%, list=12%, signal=22%
OSMAN_BLADDER_CANCER_DN	310	0.21166056	0.8010348	0.90415335	0.905578	1.0	1761	tags=14%, list=16%, signal=16%
KENNY_CTNNB1_TARGETS_DN	42	0.26517144	0.7991084	0.79343367	0.9079701	1.0	1023	tags=12%, list=9%, signal=13%
TURASHVILI_BREAST_LOBULAR_CARCINOMA_VS_LOBULAR_NORMAL_DN	36	0.27276456	0.79713446	0.7585734	0.9104016	1.0	2611	tags=36%, list=23%, signal=47%
MCBRYAN_PUBERTAL_BREAST_5_6WK_DN	99	0.23367032	0.79702306	0.84	0.9098182	1.0	1477	tags=14%, list=13%, signal=16%
DARWICHE_PAPILLOMA_PROGRESSION_RISK	38	0.27360004	0.7960143	0.7736111	0.9106625	1.0	1311	tags=16%, list=12%, signal=18%
BARIS_THYROID_CANCER_DN	49	0.25933072	0.79500407	0.79466665	0.9115078	1.0	2794	tags=33%, list=25%, signal=43%
KUROKAWA_LIVER_CANCER_CHEMOTHERAPY_DN	34	0.2772995	0.7943638	0.7988981	0.9117973	1.0	751	tags=9%, list=7%, signal=9%
ASTON_MAJOR_DEPRESSIVE_DISORDER_UP	29	0.2871946	0.79428613	0.74285716	0.91118294	1.0	1780	tags=28%, list=16%, signal=33%
AMIT_SERUM_RESPONSE_240_MCF10A	41	0.27087086	0.7928029	0.79518074	0.9127458	1.0	1072	tags=17%, list=10%, signal=19%
LIU_SOX4_TARGETS_DN	280	0.21204227	0.79222333	0.9238095	0.91287655	1.0	1734	tags=14%, list=16%, signal=16%
WANG_TUMOR_INVASIVENESS_DN	180	0.21829438	0.79105693	0.88641423	0.9139446	1.0	1450	tags=12%, list=13%, signal=13%
EPPERT_PROGENITOR	111	0.23015337	0.7863643	0.83656174	0.9204446	1.0	3081	tags=29%, list=28%, signal=39%
SCHAEFFER_PROSTATE_DEVELOPMENT_AND_CANCER_BOX4_DN	29	0.28217372	0.7853044	0.7807638	0.92122936	1.0	1923	tags=21%, list=17%, signal=25%
EHLERS_ANEUPLOIDY_UP	35	0.27287877	0.78036994	0.7994429	0.92785734	1.0	905	tags=9%, list=8%, signal=9%
SMITH_LIVER_CANCER	35	0.27407417	0.7794416	0.7752809	0.92850375	1.0	3026	tags=37%, list=27%, signal=51%
HOFFMANN_LARGE_TO_SMALL_PRE_BII_LYMPHOCYTE_DN	46	0.2566489	0.77815974	0.8144737	0.9296285	1.0	2587	tags=28%, list=23%, signal=37%
ZHOU_INFLAMMATORY_RESPONSE_LIVE_DN	254	0.20852654	0.7777069	0.92494714	0.9295667	1.0	2208	tags=19%, list=20%, signal=23%
HUMMEL_BURKITTS_LYMPHOMA_UP	25	0.28790113	0.77686983	0.79970104	0.93005854	1.0	3321	tags=44%, list=30%, signal=62%
GARY_CD5_TARGETS_DN	380	0.2038143	0.77324295	0.9585492	0.93450433	1.0	2683	tags=22%, list=24%, signal=27%
DARWICHE_PAPILLOMA_RISK_LOW_DN	104	0.22355576	0.77217627	0.8933824	0.93524086	1.0	997	tags=10%, list=9%, signal=10%
YUAN_ZNF143_PARTNERS	20	0.3015571	0.77189285	0.7833828	0.93488926	1.0	810	tags=10%, list=7%, signal=11%
ZHANG_GATA6_TARGETS_DN	36	0.26565287	0.77111155	0.84094054	0.93525946	1.0	2096	tags=22%, list=19%, signal=27%
CHARAFE_BREAST_CANCER_BASAL_VS_MESENCHYMAL_UP	92	0.22705612	0.76988673	0.8598015	0.9361855	1.0	2309	tags=24%, list=21%, signal=30%
GRADE_COLON_CANCER_DN	20	0.30129752	0.7692959	0.7802691	0.936238	1.0	1678	tags=25%, list=15%, signal=29%
CHIANG_LIVER_CANCER_SUBCLASS_INTERFERON_DN	28	0.27725703	0.768123	0.78359264	0.93716437	1.0	529	tags=11%, list=5%, signal=11%
SONG_TARGETS_OF_IE86_CMV_PROTEIN	57	0.2472355	0.76700944	0.8270481	0.93795115	1.0	3974	tags=37%, list=36%, signal=57%
RUAN_RESPONSE_TO_TNF_DN	59	0.24453261	0.76516694	0.8544974	0.9396727	1.0	1738	tags=20%, list=16%, signal=24%
PARK_HSC_MARKERS	33	0.26614442	0.7634434	0.81703913	0.9412387	1.0	872	tags=9%, list=8%, signal=10%
BROWNE_HCMV_INFECTION_30MIN_DN	83	0.23172466	0.7628055	0.880579	0.9413726	1.0	2581	tags=25%, list=23%, signal=33%
BILANGES_SERUM_SENSITIVE_VIA_TSC2	32	0.26890284	0.76157856	0.83026874	0.94222134	1.0	2425	tags=25%, list=22%, signal=32%
LEIN_MIDBRAIN_MARKERS	37	0.2614209	0.76091063	0.8241913	0.94236964	1.0	474	tags=8%, list=4%, signal=8%
WIERENGA_PML_INTERACTOME	36	0.26313356	0.7588759	0.8297003	0.94427687	1.0	244	tags=6%, list=2%, signal=6%
WONG_EMBRYONIC_STEM_CELL_CORE	316	0.20040932	0.7583495	0.96947366	0.9442217	1.0	2571	tags=20%, list=23%, signal=26%
FIGUEROA_AML_METHYLATION_CLUSTER_2_UP	29	0.26965424	0.7579975	0.8055152	0.9438843	1.0	2236	tags=24%, list=20%, signal=30%
VANTVEER_BREAST_CANCER_BRCA1_UP	26	0.2759857	0.75787646	0.79703707	0.94328946	1.0	1246	tags=15%, list=11%, signal=17%
FOURNIER_ACINAR_DEVELOPMENT_LATE_2	252	0.20331913	0.7575733	0.9520256	0.94294155	1.0	3080	tags=29%, list=28%, signal=39%
MARIADASON_REGULATED_BY_HISTONE_ACETYLATION_DN	40	0.2548154	0.7569125	0.84431976	0.9430615	1.0	2216	tags=23%, list=20%, signal=28%
DAVIES_MULTIPLE_MYELOMA_VS_MGUS_DN	15	0.30852574	0.75677437	0.79785603	0.9424855	1.0	2609	tags=33%, list=23%, signal=43%
DARWICHE_SKIN_TUMOR_PROMOTER_DN	114	0.21684307	0.7559793	0.9070322	0.94272953	1.0	1182	tags=11%, list=11%, signal=12%
ZWANG_DOWN_BY_2ND_EGF_PULSE	168	0.20906469	0.7554671	0.9458525	0.9426335	1.0	2783	tags=25%, list=25%, signal=33%
NIKOLSKY_BREAST_CANCER_12Q13_Q21_AMPLICON	32	0.26142317	0.75545025	0.8298755	0.9419067	1.0	2053	tags=22%, list=18%, signal=27%
KYNG_RESPONSE_TO_H2O2_VIA_ERCC6_UP	34	0.265995	0.7554231	0.83094555	0.9411913	1.0	3642	tags=44%, list=33%, signal=65%
HEIDENBLAD_AMPLICON_12P11_12_DN	16	0.30755335	0.752627	0.7908397	0.94399995	1.0	1061	tags=19%, list=9%, signal=21%
WEIGEL_OXIDATIVE_STRESS_RESPONSE	29	0.26959124	0.75219697	0.8291605	0.9437807	1.0	2371	tags=28%, list=21%, signal=35%
KUMAR_AUTOPHAGY_NETWORK	45	0.24711409	0.7511076	0.8772414	0.9444018	1.0	2406	tags=27%, list=22%, signal=34%
GOTZMANN_EPITHELIAL_TO_MESENCHYMAL_TRANSITION_UP	51	0.24147668	0.7500013	0.84960425	0.94501144	1.0	2425	tags=31%, list=22%, signal=40%
RIZKI_TUMOR_INVASIVENESS_3D_DN	177	0.20535462	0.7494627	0.9303371	0.94494	1.0	2306	tags=18%, list=21%, signal=22%
GENTILE_UV_RESPONSE_CLUSTER_D5	32	0.26299343	0.74707294	0.83475786	0.947177	1.0	447	tags=6%, list=4%, signal=6%
WAKASUGI_HAVE_ZNF143_BINDING_SITES	55	0.23801821	0.7467976	0.8606557	0.9467708	1.0	3435	tags=35%, list=31%, signal=50%
SNIJDERS_AMPLIFIED_IN_HEAD_AND_NECK_TUMORS	27	0.27312675	0.7445176	0.82078314	0.948716	1.0	2060	tags=26%, list=18%, signal=32%
MARKS_HDAC_TARGETS_UP	19	0.29262605	0.7426954	0.80851066	0.95015883	1.0	2184	tags=26%, list=20%, signal=33%
SEIDEN_MET_SIGNALING	17	0.29667383	0.74117756	0.81591266	0.9512325	1.0	1263	tags=12%, list=11%, signal=13%
VIETOR_IFRD1_TARGETS	18	0.29283056	0.7411202	0.822884	0.95056146	1.0	2199	tags=22%, list=20%, signal=28%
MORI_EMU_MYC_LYMPHOMA_BY_ONSET_TIME_UP	91	0.21778141	0.7409816	0.92848337	0.9499704	1.0	1283	tags=9%, list=11%, signal=10%
MAYBURD_RESPONSE_TO_L663536_DN	46	0.2494093	0.74087197	0.8807212	0.9493584	1.0	2181	tags=20%, list=20%, signal=24%
KYNG_ENVIRONMENTAL_STRESS_RESPONSE_NOT_BY_4NQO_IN_WS	30	0.26046863	0.740148	0.8484398	0.9494566	1.0	353	tags=7%, list=3%, signal=7%
BOYLAN_MULTIPLE_MYELOMA_C_D_UP	104	0.21676421	0.73952067	0.9245742	0.9494484	1.0	2231	tags=20%, list=20%, signal=25%
DARWICHE_PAPILLOMA_RISK_HIGH_DN	110	0.21244353	0.7381774	0.93026006	0.9502066	1.0	2869	tags=24%, list=26%, signal=31%
BILD_MYC_ONCOGENIC_SIGNATURE	171	0.20422012	0.738025	0.94196427	0.94964427	1.0	2660	tags=26%, list=24%, signal=34%
WHITFIELD_CELL_CYCLE_M_G1	126	0.20974755	0.7356969	0.9420804	0.9515665	1.0	1904	tags=17%, list=17%, signal=21%
JI_RESPONSE_TO_FSH_DN	51	0.23958145	0.7352023	0.8846658	0.951369	1.0	2340	tags=25%, list=21%, signal=32%
STEIN_ESRRA_TARGETS	465	0.19105282	0.7340547	0.9897855	0.95191514	1.0	2749	tags=24%, list=25%, signal=30%
VANLOO_SP3_TARGETS_DN	57	0.2351159	0.73378956	0.8849673	0.95146364	1.0	3363	tags=37%, list=30%, signal=52%
MATZUK_SPERMATOZOA	65	0.22550468	0.726719	0.8937583	0.9583144	1.0	3257	tags=34%, list=29%, signal=47%
FOSTER_KDM1A_TARGETS_DN	169	0.2012354	0.7261912	0.9473081	0.95815355	1.0	2851	tags=28%, list=25%, signal=37%
DAIRKEE_CANCER_PRONE_RESPONSE_BPA_E2	89	0.21626598	0.72472477	0.93968636	0.95894766	1.0	1882	tags=12%, list=17%, signal=15%
NADERI_BREAST_CANCER_PROGNOSIS_UP	34	0.2488607	0.7207623	0.87535816	0.96228695	1.0	2651	tags=29%, list=24%, signal=38%
KEEN_RESPONSE_TO_ROSIGLITAZONE_UP	31	0.25587356	0.719699	0.86811596	0.9626308	1.0	2617	tags=19%, list=23%, signal=25%
GRADE_COLON_AND_RECTAL_CANCER_UP	255	0.19179948	0.7192332	0.98381877	0.9623888	1.0	2619	tags=22%, list=23%, signal=28%
STARK_HYPPOCAMPUS_22Q11_DELETION_DN	17	0.29110193	0.7181026	0.8484398	0.96280944	1.0	2049	tags=24%, list=18%, signal=29%
ONO_FOXP3_TARGETS_DN	20	0.27718127	0.7160366	0.853125	0.964149	1.0	2371	tags=35%, list=21%, signal=44%
CADWELL_ATG16L1_TARGETS_UP	26	0.2646351	0.7159118	0.85325265	0.96354055	1.0	1912	tags=31%, list=17%, signal=37%
KAMMINGA_EZH2_TARGETS	40	0.24227878	0.71128213	0.8980447	0.96715844	1.0	3526	tags=35%, list=32%, signal=51%
TARTE_PLASMA_CELL_VS_PLASMABLAST_DN	280	0.19065788	0.7107723	0.9820106	0.96688765	1.0	2067	tags=16%, list=18%, signal=19%
BAKKER_FOXO3_TARGETS_DN	132	0.20036274	0.7106656	0.95804197	0.9662357	1.0	2302	tags=17%, list=21%, signal=22%
FIGUEROA_AML_METHYLATION_CLUSTER_3_DN	21	0.27881363	0.71034265	0.8541077	0.9657851	1.0	1547	tags=19%, list=14%, signal=22%
CHANG_CORE_SERUM_RESPONSE_UP	186	0.1950564	0.7090925	0.97792494	0.9662171	1.0	3146	tags=27%, list=28%, signal=37%
MOOTHA_TCA	16	0.29327065	0.7069514	0.8604651	0.96745473	1.0	3431	tags=38%, list=31%, signal=54%
GROSS_HYPOXIA_VIA_ELK3_AND_HIF1A_DN	86	0.21138114	0.70594525	0.9395062	0.96759844	1.0	2060	tags=19%, list=18%, signal=23%
MORI_MATURE_B_LYMPHOCYTE_DN	60	0.225325	0.70539814	0.9240669	0.9673112	1.0	3226	tags=33%, list=29%, signal=47%
TONG_INTERACT_WITH_PTTG1	51	0.22651172	0.7052692	0.91040844	0.9666872	1.0	2154	tags=18%, list=19%, signal=22%
BENPORATH_ES_2	22	0.26731113	0.7015759	0.8847795	0.96923274	1.0	2958	tags=32%, list=26%, signal=43%
MALONEY_RESPONSE_TO_17AAG_UP	31	0.2441736	0.70101947	0.87994146	0.9689613	1.0	1995	tags=19%, list=18%, signal=23%
KYNG_ENVIRONMENTAL_STRESS_RESPONSE_NOT_BY_UV_IN_OLD	18	0.27756062	0.7003065	0.8549618	0.96884716	1.0	177	tags=6%, list=2%, signal=6%
AGUIRRE_PANCREATIC_CANCER_COPY_NUMBER_DN	203	0.19026667	0.69807076	0.9845645	0.9699443	1.0	1773	tags=13%, list=16%, signal=16%
BYSTRYKH_HEMATOPOIESIS_STEM_CELL_AND_BRAIN_QTL_CIS	54	0.22252062	0.6943983	0.9210174	0.9722009	1.0	2731	tags=20%, list=24%, signal=27%
SHIN_B_CELL_LYMPHOMA_CLUSTER_3	16	0.28139228	0.69344485	0.8897397	0.97226	1.0	2794	tags=44%, list=25%, signal=58%
PUJANA_BREAST_CANCER_LIT_INT_NETWORK	97	0.2006022	0.69181013	0.970696	0.9728213	1.0	2371	tags=22%, list=21%, signal=27%
HOSHIDA_LIVER_CANCER_SUBCLASS_S2	100	0.20099062	0.6916738	0.9516324	0.9721804	1.0	1195	tags=9%, list=11%, signal=10%
ROPERO_HDAC2_TARGETS	57	0.2184902	0.68835646	0.950064	0.9740363	1.0	3705	tags=47%, list=33%, signal=70%
JAZAG_TGFB1_SIGNALING_DN	19	0.26844147	0.6796311	0.8845577	0.9797276	1.0	3937	tags=47%, list=35%, signal=73%
CHNG_MULTIPLE_MYELOMA_HYPERPLOID_DN	25	0.25007942	0.67939264	0.8792342	0.9791484	1.0	153	tags=4%, list=1%, signal=4%
HAHTOLA_MYCOSIS_FUNGOIDES_SKIN_DN	21	0.26713297	0.6792954	0.89497715	0.978467	1.0	3121	tags=38%, list=28%, signal=53%
SHEPARD_BMYB_MORPHOLINO_UP	159	0.18940774	0.67830306	0.98275864	0.9784658	1.0	1850	tags=15%, list=17%, signal=18%
VANOEVELEN_MYOGENESIS_SIN3A_TARGETS	192	0.18493976	0.6771465	0.99550563	0.97855747	1.0	1857	tags=14%, list=17%, signal=17%
IWANAGA_E2F1_TARGETS_INDUCED_BY_SERUM	27	0.24530055	0.6736303	0.9004329	0.9802732	1.0	380	tags=7%, list=3%, signal=8%
WATTEL_AUTONOMOUS_THYROID_ADENOMA_UP	38	0.22793134	0.6725638	0.9271255	0.9802591	1.0	1238	tags=13%, list=11%, signal=15%
RIZKI_TUMOR_INVASIVENESS_2D_UP	47	0.21915573	0.6671522	0.9547945	0.98309374	1.0	2458	tags=17%, list=22%, signal=22%
HAHTOLA_SEZARY_SYNDROM_UP	62	0.2096009	0.6658413	0.9537275	0.98321563	1.0	2184	tags=16%, list=20%, signal=20%
PENG_GLUCOSE_DEPRIVATION_DN	134	0.18817763	0.66513735	0.9860627	0.98291105	1.0	2357	tags=18%, list=21%, signal=22%
BYSTRYKH_HEMATOPOIESIS_STEM_CELL_QTL_CIS	89	0.19493398	0.65607005	0.9754902	0.9875943	1.0	2731	tags=21%, list=24%, signal=28%
LOCKWOOD_AMPLIFIED_IN_LUNG_CANCER	197	0.1794903	0.6550675	0.9945355	0.9874485	1.0	2113	tags=15%, list=19%, signal=18%
ONDER_CDH1_TARGETS_1_DN	113	0.18391629	0.6518673	0.98233217	0.9884781	1.0	2263	tags=17%, list=20%, signal=21%
LIN_MELANOMA_COPY_NUMBER_DN	37	0.2252976	0.65065306	0.94375855	0.9884239	1.0	2653	tags=24%, list=24%, signal=32%
ODONNELL_METASTASIS_DN	16	0.26154196	0.64852333	0.9165379	0.9887907	1.0	2816	tags=38%, list=25%, signal=50%
WANG_METASTASIS_OF_BREAST_CANCER_ESR1_DN	23	0.24306187	0.6465972	0.91827637	0.9890796	1.0	2935	tags=39%, list=26%, signal=53%
GAZDA_DIAMOND_BLACKFAN_ANEMIA_PROGENITOR_DN	55	0.20455855	0.6433482	0.96291393	0.98990154	1.0	2328	tags=16%, list=21%, signal=21%
LEE_LIVER_CANCER_SURVIVAL_DN	157	0.18164445	0.64244914	0.9977247	0.9895666	1.0	2858	tags=22%, list=26%, signal=30%
KOKKINAKIS_METHIONINE_DEPRIVATION_48HR_DN	54	0.20472866	0.64085287	0.9508409	0.9896108	1.0	2293	tags=20%, list=21%, signal=26%
YAO_TEMPORAL_RESPONSE_TO_PROGESTERONE_CLUSTER_13	156	0.17808042	0.63773304	0.9966443	0.99035615	1.0	4251	tags=38%, list=38%, signal=61%
WEST_ADRENOCORTICAL_TUMOR_MARKERS_UP	18	0.2504276	0.6369252	0.93205315	0.9899896	1.0	3593	tags=44%, list=32%, signal=65%
ELLWOOD_MYC_TARGETS_DN	31	0.22939895	0.6350384	0.9288762	0.99013376	1.0	1850	tags=19%, list=17%, signal=23%
MUELLER_PLURINET	268	0.16452803	0.61812496	1.0	0.996408	1.0	3310	tags=26%, list=30%, signal=36%
PEART_HDAC_PROLIFERATION_CLUSTER_DN	61	0.19580421	0.61794424	0.9853918	0.9957278	1.0	2364	tags=21%, list=21%, signal=27%
GRATIAS_RETINOBLASTOMA_16Q24	15	0.25650835	0.609692	0.93141943	0.99801683	1.0	626	tags=7%, list=6%, signal=7%
FERRANDO_T_ALL_WITH_MLL_ENL_FUSION_DN	72	0.18633534	0.60382473	0.9846547	0.9992305	1.0	1995	tags=14%, list=18%, signal=17%
APPEL_IMATINIB_RESPONSE	21	0.2305253	0.6006412	0.95434463	0.99948466	1.0	630	tags=10%, list=6%, signal=10%
KARLSSON_TGFB1_TARGETS_UP	109	0.17492504	0.59978694	0.9976048	0.99900043	1.0	2115	tags=16%, list=19%, signal=19%
SPIELMAN_LYMPHOBLAST_EUROPEAN_VS_ASIAN_UP	434	0.15575464	0.5949953	1.0	0.9996912	1.0	2231	tags=14%, list=20%, signal=17%
SAKAI_TUMOR_INFILTRATING_MONOCYTES_DN	71	0.17979833	0.59321	0.98467433	0.9994406	1.0	2216	tags=17%, list=20%, signal=21%
RHEIN_ALL_GLUCOCORTICOID_THERAPY_DN	318	0.1563186	0.5911777	1.0	0.999311	1.0	1434	tags=10%, list=13%, signal=11%
POMEROY_MEDULLOBLASTOMA_PROGNOSIS_UP	28	0.2135999	0.583712	0.974359	1.0	1.0	732	tags=7%, list=7%, signal=8%
TCGA_GLIOBLASTOMA_COPY_NUMBER_UP	55	0.18888424	0.58358383	0.9853333	0.99986327	1.0	2346	tags=22%, list=21%, signal=27%
WANG_TARGETS_OF_MLL_CBP_FUSION_UP	26	0.21597888	0.5815374	0.95324284	0.9996251	1.0	2458	tags=19%, list=22%, signal=25%
BALDWIN_PRKCI_TARGETS_UP	28	0.20653501	0.57130486	0.96666664	1.0	1.0	1739	tags=14%, list=16%, signal=17%
LY_AGING_PREMATURE_DN	24	0.2125981	0.5683206	0.9705882	1.0	1.0	4539	tags=50%, list=41%, signal=84%
HASLINGER_B_CLL_WITH_CHROMOSOME_12_TRISOMY	19	0.22158538	0.56395555	0.9728507	1.0	1.0	8709	tags=100%, list=78%, signal=451%
NADLER_HYPERGLYCEMIA_AT_OBESITY	40	0.19156696	0.5625695	0.98309857	1.0	1.0	1875	tags=13%, list=17%, signal=15%
MALONEY_RESPONSE_TO_17AAG_DN	70	0.17199804	0.56198984	0.9936629	1.0	1.0	480	tags=4%, list=4%, signal=4%
NIKOLSKY_BREAST_CANCER_5P15_AMPLICON	16	0.22754467	0.5586927	0.97209305	1.0	1.0	3468	tags=44%, list=31%, signal=63%
GOLUB_ALL_VS_AML_UP	22	0.21454695	0.55470157	0.9749632	1.0	1.0	2725	tags=23%, list=24%, signal=30%
BHATTACHARYA_EMBRYONIC_STEM_CELL	71	0.1700204	0.54430836	0.9949431	1.0	1.0	2854	tags=23%, list=26%, signal=30%
HOLLEMAN_ASPARAGINASE_RESISTANCE_B_ALL_DN	15	0.22553927	0.5433028	0.9575472	1.0	1.0	2119	tags=27%, list=19%, signal=33%
RIZKI_TUMOR_INVASIVENESS_2D_DN	46	0.17980286	0.5383756	0.99450547	1.0	1.0	1164	tags=9%, list=10%, signal=10%
WHITFIELD_CELL_CYCLE_G1_S	117	0.15265644	0.5339506	1.0	1.0	1.0	3080	tags=22%, list=28%, signal=30%
YAO_TEMPORAL_RESPONSE_TO_PROGESTERONE_CLUSTER_14	122	0.14976725	0.5238441	1.0	1.0	1.0	3414	tags=24%, list=31%, signal=34%
YAO_TEMPORAL_RESPONSE_TO_PROGESTERONE_CLUSTER_10	62	0.16321431	0.52247924	0.99612904	1.0	1.0	3081	tags=21%, list=28%, signal=29%
KAUFFMANN_DNA_REPLICATION_GENES	125	0.14765728	0.5151119	1.0	1.0	1.0	2546	tags=16%, list=23%, signal=20%
SCHLOSSER_MYC_AND_SERUM_RESPONSE_SYNERGY	29	0.18590857	0.50944394	0.989957	1.0	1.0	2732	tags=21%, list=24%, signal=27%
WIKMAN_ASBESTOS_LUNG_CANCER_DN	16	0.20413797	0.4977119	0.9860681	1.0	1.0	1449	tags=13%, list=13%, signal=14%
WU_HBX_TARGETS_3_UP	15	0.20293388	0.49209404	0.98937786	1.0	1.0	3706	tags=47%, list=33%, signal=70%
GAZDA_DIAMOND_BLACKFAN_ANEMIA_MYELOID_DN	31	0.17333739	0.4910979	0.9885551	0.9993683	1.0	2652	tags=23%, list=24%, signal=30%
SOTIRIOU_BREAST_CANCER_GRADE_1_VS_3_DN	37	0.16627297	0.48654026	0.99862826	0.99893457	1.0	3007	tags=24%, list=27%, signal=33%
BARRIER_COLON_CANCER_RECURRENCE_UP	35	0.1682678	0.4848697	0.9971347	0.9983068	1.0	2835	tags=20%, list=25%, signal=27%
PARK_HSC_AND_MULTIPOTENT_PROGENITORS	43	0.14821456	0.4434459	1.0	0.99941736	1.0	2541	tags=16%, list=23%, signal=21%
ABRAMSON_INTERACT_WITH_AIRE	43	0.1371462	0.41664115	1.0	0.99932367	1.0	1879	tags=9%, list=17%, signal=11%
