# Supplementary material for: Inhibition of Histone Demethylases LSD1 and UTX Regulates ERα Signaling in Breast Cancer
Source: Cancers (Basel). 2019 Dec 16;11(12):2027. doi: 10.3390/cancers11122027 (PMC6966629; doi:10.3390/cancers11122027)
Supplement: Supplementary file 1 [file cancers-11-02027-s001.zip › cancers-659480-supplementary/Table S3.xlsx]

## Sheet: DE_genes_ER_binding_all
seqnames	start	end	width	strand	annotation	geneChr	geneStart	geneEnd	geneLength	geneStrand	geneId	transcriptId	distanceToTSS	ENSEMBL	SYMBOL	GENENAME	logFC	adjpval
chr5	53477044	53477443	400	*	Intron (uc003jpg.1/54622, intron 1 of 4)	5	53180614	53606403	425790	2	54622	uc003jpg.1	128960	ENSG00000185305	ARL15	ADP ribosylation factor like GTPase 15	-6.14202	5.12061e-66
chr5	53479850	53480249	400	*	Intron (uc003jpg.1/54622, intron 1 of 4)	5	53180614	53606403	425790	2	54622	uc003jpg.1	126154	ENSG00000185305	ARL15	ADP ribosylation factor like GTPase 15	-6.14202	5.12061e-66
chr5	53482378	53482777	400	*	Intron (uc003jpg.1/54622, intron 1 of 4)	5	53180614	53606403	425790	2	54622	uc003jpg.1	123626	ENSG00000185305	ARL15	ADP ribosylation factor like GTPase 15	-6.14202	5.12061e-66
chr2	162555166	162555565	400	*	Intron (uc010fpa.1/57282, intron 1 of 14)	2	162480845	162841786	360942	1	57282	uc010zcs.2	74321	ENSG00000144290	SLC4A10	solute carrier family 4 member 10	-6.02297	1.41182e-126
chr2	162582447	162582846	400	*	Intron (uc010fpa.1/57282, intron 4 of 14)	2	162480845	162841786	360942	1	57282	uc010zcs.2	101602	ENSG00000144290	SLC4A10	solute carrier family 4 member 10	-6.02297	1.41182e-126
chr5	35205610	35206009	400	*	Intron (uc003jjm.3/5618, intron 1 of 9)	5	35055802	35230823	175022	2	5618	uc003jjm.3	24814	ENSG00000113494	PRLR	prolactin receptor	-5.95323	0
chr5	35214031	35214430	400	*	Intron (uc003jjm.3/5618, intron 1 of 9)	5	35055802	35230823	175022	2	5618	uc003jjm.3	16393	ENSG00000113494	PRLR	prolactin receptor	-5.95323	0
chr5	35306638	35307037	400	*	Distal Intergenic	5	35055802	35230823	175022	2	5618	uc003jjm.3	-75815	ENSG00000113494	PRLR	prolactin receptor	-5.95323	0
chr6	167120334	167120733	400	*	Intron (uc003qvc.1/6196, intron 2 of 21)	6	166822854	167040726	217873	2	6196	uc003qvb.1	-79608	ENSG00000071242	RPS6KA2	ribosomal protein S6 kinase A2	-5.56501	5.35395e-74
chr11	35365866	35366265	400	*	Intron (uc001mwd.3/6506, intron 1 of 10)	11	35272752	35441105	168354	2	6506	uc001mwd.3	74840	ENSG00000110436	SLC1A2	solute carrier family 1 member 2	-5.54091	9.63479e-117
chr11	35389868	35390267	400	*	Intron (uc001mwd.3/6506, intron 1 of 10)	11	35272752	35441105	168354	2	6506	uc001mwd.3	50838	ENSG00000110436	SLC1A2	solute carrier family 1 member 2	-5.54091	9.63479e-117
chr11	35390939	35391338	400	*	Intron (uc001mwd.3/6506, intron 1 of 10)	11	35272752	35441105	168354	2	6506	uc001mwd.3	49767	ENSG00000110436	SLC1A2	solute carrier family 1 member 2	-5.54091	9.63479e-117
chr4	37453561	37453960	400	*	Distal Intergenic	4	37455552	37595132	139581	1	55286	uc003gsw.4	-1592	ENSG00000154274	C4orf19	chromosome 4 open reading frame 19	-5.54004	1.27085e-71
chr4	37454459	37454858	400	*	Promoter	4	37455552	37595132	139581	1	55286	uc003gsw.4	-694	ENSG00000154274	C4orf19	chromosome 4 open reading frame 19	-5.54004	1.27085e-71
chr4	37472074	37472473	400	*	Intron (uc003gsw.4/55286, intron 1 of 3)	4	37455552	37595132	139581	1	55286	uc003gsw.4	16522	ENSG00000154274	C4orf19	chromosome 4 open reading frame 19	-5.54004	1.27085e-71
chr4	37480624	37481023	400	*	Intron (uc003gsw.4/55286, intron 1 of 3)	4	37455552	37595132	139581	1	55286	uc003gsw.4	25072	ENSG00000154274	C4orf19	chromosome 4 open reading frame 19	-5.54004	1.27085e-71
chr12	60535099	60535498	400	*	Distal Intergenic	12	60083118	60183635	100518	1	9194	uc010ssi.3	451981	ENSG00000118596	SLC16A7	solute carrier family 16 member 7	-5.53767	7.24217e-185
chr12	60684967	60685366	400	*	Distal Intergenic	12	60083118	60183635	100518	1	9194	uc010ssi.3	601849	ENSG00000118596	SLC16A7	solute carrier family 16 member 7	-5.53767	7.24217e-185
chr18	9705240	9705639	400	*	Distal Intergenic	18	9708228	9862553	154326	1	11031	uc002kog.2	-2589	ENSG00000168461	RAB31	RAB31, member RAS oncogene family	-5.53281	0
chr18	9757706	9758105	400	*	Intron (uc002kog.2/11031, intron 1 of 6)	18	9708228	9862553	154326	1	11031	uc002kog.2	49478	ENSG00000168461	RAB31	RAB31, member RAS oncogene family	-5.53281	0
chr12	3315214	3315613	400	*	Intron (uc001qlp.3/10867, intron 3 of 8)	12	3186521	3395730	209210	1	10867	uc021qtd.1	128693	ENSG00000011105	TSPAN9	tetraspanin 9	-5.46119	9.4833e-58
chr3	168870766	168871165	400	*	Intron (uc003ffl.2/2122, intron 1 of 14)	3	168801287	168865522	64236	2	2122	uc003ffk.2	-5244	ENSG00000085276	MECOM	MDS1 and EVI1 complex locus	-5.16617	2.54173e-72
chr3	168888417	168888816	400	*	Intron (uc003ffl.2/2122, intron 1 of 14)	3	168801287	168865522	64236	2	2122	uc003ffk.2	-22895	ENSG00000085276	MECOM	MDS1 and EVI1 complex locus	-5.16617	2.54173e-72
chr3	168890916	168891315	400	*	Intron (uc003ffl.2/2122, intron 1 of 14)	3	168801287	168865522	64236	2	2122	uc003ffk.2	-25394	ENSG00000085276	MECOM	MDS1 and EVI1 complex locus	-5.16617	2.54173e-72
chr3	168953462	168953861	400	*	Intron (uc003ffl.2/2122, intron 1 of 14)	3	168801287	168865522	64236	2	2122	uc003ffk.2	-87940	ENSG00000085276	MECOM	MDS1 and EVI1 complex locus	-5.16617	2.54173e-72
chr3	168957365	168957764	400	*	Intron (uc003ffl.2/2122, intron 1 of 14)	3	168801287	168865522	64236	2	2122	uc003ffk.2	-91843	ENSG00000085276	MECOM	MDS1 and EVI1 complex locus	-5.16617	2.54173e-72
chr3	169430962	169431361	400	*	Distal Intergenic	3	168867391	169381563	514173	2	2122	uc011bpl.1	-49399	ENSG00000085276	MECOM	MDS1 and EVI1 complex locus	-5.16617	2.54173e-72
chr2	149989555	149989954	400	*	Intron (uc002twv.1/130576, intron 2 of 6)	2	149934036	150071772	137737	1	130576	uc002twx.1	55519	ENSG00000150556	LYPD6B	LY6/PLAUR domain containing 6B	-5.11589	1.99381e-103
chr16	8786345	8786744	400	*	Intron (uc002czc.4/18, intron 1 of 15)	16	8768444	8878432	109989	1	18	uc002czc.4	17901	ENSG00000183044	ABAT	4-aminobutyrate aminotransferase	-5.03192	2.94566e-199
chr16	8798164	8798563	400	*	Intron (uc002czc.4/18, intron 1 of 15)	16	8806826	8878432	71607	1	18	uc002czd.4	-8263	ENSG00000183044	ABAT	4-aminobutyrate aminotransferase	-5.03192	2.94566e-199
chr17	67391070	67391469	400	*	Distal Intergenic	17	67410838	67517949	107112	1	5608	uc002jii.3	-19369	ENSG00000108984	MAP2K6	mitogen-activated protein kinase kinase 6	-5.00998	1.98813e-10
chr17	67467564	67467963	400	*	Intron (uc002jii.3/5608, intron 1 of 6)	17	67501587	67517949	16363	1	5608	uc002jik.3	-33624	ENSG00000108984	MAP2K6	mitogen-activated protein kinase kinase 6	-5.00998	1.98813e-10
chr4	86891991	86892390	400	*	Intron (uc003hpj.3/83478, intron 5 of 5)	4	86851426	86923823	72398	1	83478	uc003hpm.3	40565	ENSG00000138639	ARHGAP24	Rho GTPase activating protein 24	-4.97882	2.14524e-14
chr4	86926492	86926891	400	*	Distal Intergenic	4	86851426	86923823	72398	1	83478	uc003hpm.3	75066	ENSG00000138639	ARHGAP24	Rho GTPase activating protein 24	-4.97882	2.14524e-14
chr4	86935239	86935638	400	*	Downstream (<1kb)	4	86851426	86923823	72398	1	83478	uc003hpm.3	83813	ENSG00000138639	ARHGAP24	Rho GTPase activating protein 24	-4.97882	2.14524e-14
chr4	69558521	69558920	400	*	Distal Intergenic	4	69512315	69536494	24180	2	7366	uc021xow.1	-22027	ENSG00000196620	UGT2B15	UDP glucuronosyltransferase family 2 member B15	-4.97434	8.14226e-131
chr7	107890959	107891358	400	*	Intron (uc003vfc.3/4897, intron 3 of 27)	7	107788071	107880614	92544	2	4897	uc022aka.1	-10345	ENSG00000091129	NRCAM	neuronal cell adhesion molecule	-4.96095	0
chr7	107951769	107952168	400	*	Intron (uc003vfc.3/4897, intron 3 of 27)	7	107788071	107880614	92544	2	4897	uc022aka.1	-71155	ENSG00000091129	NRCAM	neuronal cell adhesion molecule	-4.96095	0
chr7	108091333	108091732	400	*	Intron (uc003vfc.3/4897, intron 1 of 27)	7	107788071	108096841	308771	2	4897	uc003vfc.3	5109	ENSG00000091129	NRCAM	neuronal cell adhesion molecule	-4.96095	0
chr10	103125805	103126204	400	*	Intron (uc001ksz.2/8945, intron 1 of 1)	10	103113790	103317078	203289	1	8945	uc001ktc.4	12015	ENSG00000166167	BTRC	beta-transducin repeat containing E3 ubiquitin protein ligase	-4.93417	2.66654e-71
chr10	103168374	103168773	400	*	Intron (uc001ksz.2/8945, intron 1 of 1)	10	103113790	103317078	203289	1	8945	uc001ktc.4	54584	ENSG00000166167	BTRC	beta-transducin repeat containing E3 ubiquitin protein ligase	-4.93417	2.66654e-71
chr10	29812143	29812542	400	*	Promoter	10	29746277	29811564	65288	2	6840	uc010qdw.1	-579	ENSG00000197321	SVIL	supervillin	-4.91321	1.22562e-306
chr10	29862955	29863354	400	*	Intron (uc001iut.1/6840, intron 1 of 37)	10	29746277	29844037	97761	2	6840	uc031ptq.1	-18918	ENSG00000197321	SVIL	supervillin	-4.91321	1.22562e-306
chr12	95098348	95098747	400	*	Distal Intergenic	12	94960900	95044324	83425	2	57458	uc001tdj.2	-54024	ENSG00000057704	TMCC3	transmembrane and coiled-coil domain family 3	-4.83535	3.83305e-42
chr12	15273920	15274319	400	*	Exon (uc001rcs.3/85004, exon 2 of 4)	12	15260716	15370563	109848	2	85004	uc001rcs.3	96244	ENSG00000134533	RERG	RAS like estrogen regulated growth inhibitor	-4.82686	8.74759e-236
chr13	109576188	109576587	400	*	Intron (uc001vqt.1/23026, intron 16 of 34)	13	109538495	109780039	241545	1	23026	uc010tjh.1	37693	ENSG00000041515	MYO16	myosin XVI	-4.82528	2.94399e-17
chr13	109644101	109644500	400	*	Intron (uc001vqt.1/23026, intron 20 of 34)	13	109538495	109780039	241545	1	23026	uc010tjh.1	105606	ENSG00000041515	MYO16	myosin XVI	-4.82528	2.94399e-17
chr9	80482313	80482712	400	*	Intron (uc004akw.3/2776, intron 2 of 6)	9	80335191	80437915	102725	2	2776	uc011lso.2	-44398	ENSG00000156052	GNAQ	G protein subunit alpha q	-4.82265	1.34274e-151
chr9	80679266	80679665	400	*	Distal Intergenic	9	80335191	80646219	311029	2	2776	uc004akw.3	-33047	ENSG00000156052	GNAQ	G protein subunit alpha q	-4.82265	1.34274e-151
chr5	19048661	19049060	400	*	Distal Intergenic	5	19473155	19886381	413227	2	1016	uc021xwu.1	837321	ENSG00000145526	CDH18	cadherin 18	-4.81446	5.57492e-21
chr5	19488813	19489212	400	*	Intron (uc021xwu.1/1016, intron 11 of 12)	5	19473155	19886381	413227	2	1016	uc021xwu.1	397169	ENSG00000145526	CDH18	cadherin 18	-4.81446	5.57492e-21
chr5	19735006	19735405	400	*	Intron (uc021xwu.1/1016, intron 4 of 12)	5	19473155	19886381	413227	2	1016	uc021xwu.1	150976	ENSG00000145526	CDH18	cadherin 18	-4.81446	5.57492e-21
chr5	19880732	19881131	400	*	Intron (uc021xwu.1/1016, intron 1 of 12)	5	19473155	19886381	413227	2	1016	uc021xwu.1	5250	ENSG00000145526	CDH18	cadherin 18	-4.81446	5.57492e-21
chr5	19885068	19885467	400	*	Promoter	5	19473155	19886381	413227	2	1016	uc021xwu.1	914	ENSG00000145526	CDH18	cadherin 18	-4.81446	5.57492e-21
chr5	20087351	20087750	400	*	Intron (uc003jgc.3/1016, intron 2 of 14)	5	19473155	19988353	515199	2	1016	uc011cnm.2	-98998	ENSG00000145526	CDH18	cadherin 18	-4.81446	5.57492e-21
chr5	20501865	20502264	400	*	Intron (uc003jgc.3/1016, intron 1 of 14)	5	19473155	20575982	1102828	2	1016	uc003jgc.3	73718	ENSG00000145526	CDH18	cadherin 18	-4.81446	5.57492e-21
chr14	100306241	100306640	400	*	Intron (uc010avt.1/2009, intron 1 of 10)	14	100259745	100408395	148651	1	2009	uc001ygs.3	46496	ENSG00000066629	EML1	echinoderm microtubule associated protein like 1	-4.80653	6.89774e-227
chr5	41432780	41433179	400	*	Intron (uc003jmm.1/345557, intron 1 of 2)	5	41307048	41510730	203683	2	345557	uc003jmm.1	77551	ENSG00000182836	PLCXD3	phosphatidylinositol specific phospholipase C X domain containing 3	-4.73966	5.02765e-159
chr12	79022828	79023227	400	*	Distal Intergenic	12	79257773	79845788	588016	1	6857	uc001sys.3	-234546	ENSG00000067715	SYT1	synaptotagmin 1	-4.64071	4.22129e-149
chr10	35615928	35616327	400	*	Intron (uc001iyu.4/219771, intron 3 of 11)	10	35625802	35860847	235046	1	219771	uc001iyw.4	-9475	ENSG00000108100	CCNY	cyclin Y	-4.61464	6.62725e-89
chr6	149031614	149032013	400	*	Distal Intergenic	6	149068271	149398126	329856	1	10090	uc003qmg.3	-36258	ENSG00000111962	UST	uronyl 2-sulfotransferase	-4.56087	1.47931e-68
chr6	149032926	149033325	400	*	Distal Intergenic	6	149068271	149398126	329856	1	10090	uc003qmg.3	-34946	ENSG00000111962	UST	uronyl 2-sulfotransferase	-4.56087	1.47931e-68
chr6	149060867	149061652	786	*	Distal Intergenic	6	149068271	149398126	329856	1	10090	uc003qmg.3	-6619	ENSG00000111962	UST	uronyl 2-sulfotransferase	-4.56087	1.47931e-68
chr6	149076344	149076743	400	*	Intron (uc003qmg.3/10090, intron 1 of 7)	6	149068271	149398126	329856	1	10090	uc003qmg.3	8073	ENSG00000111962	UST	uronyl 2-sulfotransferase	-4.56087	1.47931e-68
chr6	149077133	149077532	400	*	Intron (uc003qmg.3/10090, intron 1 of 7)	6	149068271	149398126	329856	1	10090	uc003qmg.3	8862	ENSG00000111962	UST	uronyl 2-sulfotransferase	-4.56087	1.47931e-68
chr6	149080169	149080568	400	*	Intron (uc003qmg.3/10090, intron 1 of 7)	6	149068271	149398126	329856	1	10090	uc003qmg.3	11898	ENSG00000111962	UST	uronyl 2-sulfotransferase	-4.56087	1.47931e-68
chr6	136791515	136791914	400	*	Intron (uc010kgu.3/9053, intron 1 of 17)	6	136663419	136788013	124595	2	9053	uc011edf.2	-3502	ENSG00000135525	MAP7	microtubule associated protein 7	-4.54039	1.69117e-187
chr2	57140396	57140795	400	*	Distal Intergenic	2	56411258	56613309	202052	1	114800	uc002rzn.3	729138	ENSG00000055813	CCDC85A	coiled-coil domain containing 85A	-4.48567	4.81614e-25
chr7	140973034	140973433	400	*	Intron (uc003vwg.2/100507421, intron 2 of 3)	7	140774032	141180179	406148	1	100507421	uc003vwg.2	199002	ENSG00000261115	TMEM178B	transmembrane protein 178B	-4.46977	1.60295e-80
chr7	140992536	140992935	400	*	Intron (uc003vwg.2/100507421, intron 2 of 3)	7	140774032	141180179	406148	1	100507421	uc003vwg.2	218504	ENSG00000261115	TMEM178B	transmembrane protein 178B	-4.46977	1.60295e-80
chr16	64056475	64056874	400	*	Distal Intergenic	16	64980683	65038944	58262	2	1009	uc010cdn.3	982070	ENSG00000140937	CDH11	cadherin 11	-4.44073	8.80136e-07
chr16	64067755	64068154	400	*	Distal Intergenic	16	64980683	65038944	58262	2	1009	uc010cdn.3	970790	ENSG00000140937	CDH11	cadherin 11	-4.44073	8.80136e-07
chr16	64751843	64752242	400	*	Distal Intergenic	16	64980683	65038944	58262	2	1009	uc010cdn.3	286702	ENSG00000140937	CDH11	cadherin 11	-4.44073	8.80136e-07
chr1	184373171	184373570	400	*	Intron (uc001gqv.1/81563, intron 1 of 5)	1	184356150	184598155	242006	1	81563	uc001gqv.1	17021	ENSG00000116667	C1orf21	chromosome 1 open reading frame 21	-4.42366	9.5862e-208
chr1	184386843	184387242	400	*	Intron (uc001gqv.1/81563, intron 1 of 5)	1	184356150	184598155	242006	1	81563	uc001gqv.1	30693	ENSG00000116667	C1orf21	chromosome 1 open reading frame 21	-4.42366	9.5862e-208
chr1	184408546	184408945	400	*	Intron (uc001gqv.1/81563, intron 1 of 5)	1	184356150	184598155	242006	1	81563	uc001gqv.1	52396	ENSG00000116667	C1orf21	chromosome 1 open reading frame 21	-4.42366	9.5862e-208
chr1	184482954	184483353	400	*	Intron (uc001gqv.1/81563, intron 3 of 5)	1	184356150	184598155	242006	1	81563	uc001gqv.1	126804	ENSG00000116667	C1orf21	chromosome 1 open reading frame 21	-4.42366	9.5862e-208
chr6	14732998	14733397	400	*	Distal Intergenic	6	15245734	15497401	251668	1	3720	uc011diu.1	-512337	ENSG00000008083	JARID2	jumonji and AT-rich interaction domain containing 2	-4.40117	0
chr6	15065602	15066001	400	*	Distal Intergenic	6	15245734	15497401	251668	1	3720	uc011diu.1	-179733	ENSG00000008083	JARID2	jumonji and AT-rich interaction domain containing 2	-4.40117	0
chr6	15079009	15079408	400	*	Distal Intergenic	6	15245734	15497401	251668	1	3720	uc011diu.1	-166326	ENSG00000008083	JARID2	jumonji and AT-rich interaction domain containing 2	-4.40117	0
chr6	15086571	15086970	400	*	Distal Intergenic	6	15245734	15497401	251668	1	3720	uc011diu.1	-158764	ENSG00000008083	JARID2	jumonji and AT-rich interaction domain containing 2	-4.40117	0
chr6	15090040	15090439	400	*	Distal Intergenic	6	15245734	15497401	251668	1	3720	uc011diu.1	-155295	ENSG00000008083	JARID2	jumonji and AT-rich interaction domain containing 2	-4.40117	0
chr6	15159698	15160097	400	*	Distal Intergenic	6	15245734	15497401	251668	1	3720	uc011diu.1	-85637	ENSG00000008083	JARID2	jumonji and AT-rich interaction domain containing 2	-4.40117	0
chr6	15221875	15222274	400	*	Distal Intergenic	6	15245734	15497401	251668	1	3720	uc011diu.1	-23460	ENSG00000008083	JARID2	jumonji and AT-rich interaction domain containing 2	-4.40117	0
chr6	15245031	15245430	400	*	Promoter	6	15245734	15497401	251668	1	3720	uc011diu.1	-304	ENSG00000008083	JARID2	jumonji and AT-rich interaction domain containing 2	-4.40117	0
chr6	15245611	15246010	400	*	Promoter	6	15245734	15497401	251668	1	3720	uc011diu.1	0	ENSG00000008083	JARID2	jumonji and AT-rich interaction domain containing 2	-4.40117	0
chr6	151900959	151901358	400	*	Intron (uc003qol.3/80129, intron 6 of 10)	6	151977830	152129499	151670	1	2099	uc031spz.1	-76472	ENSG00000091831	ESR1	estrogen receptor 1	-4.36108	0
chr7	45348047	45348446	400	*	Distal Intergenic	7	45197367	45223850	26484	1	10268	uc003tnb.3	150680	ENSG00000122679	RAMP3	receptor activity modifying protein 3	-4.35817	2.23084e-243
chr5	138338119	138338518	400	*	Intron (uc003ldo.3/64374, intron 8 of 10)	5	138287477	138378408	90932	2	64374	uc003ldq.1	39890	ENSG00000120725	SIL1	SIL1 nucleotide exchange factor	-4.33133	3.2111e-101
chr5	138465436	138465835	400	*	Intron (uc003ldo.3/64374, intron 2 of 10)	5	138282410	138534065	251656	2	64374	uc003ldo.3	68230	ENSG00000120725	SIL1	SIL1 nucleotide exchange factor	-4.33133	3.2111e-101
chr5	138528177	138528576	400	*	Intron (uc003ldo.3/64374, intron 2 of 10)	5	138282410	138534065	251656	2	64374	uc003ldo.3	5489	ENSG00000120725	SIL1	SIL1 nucleotide exchange factor	-4.33133	3.2111e-101
chr1	164598668	164599067	400	*	Intron (uc001gcs.3/5087, intron 2 of 7)	1	164558766	164854300	295535	1	5087	uc010pkw.1	39902	ENSG00000185630	PBX1	PBX homeobox 1	-4.32682	4.56242e-108
chr9	97982667	97983066	400	*	Intron (uc022bkl.1/2176, intron 4 of 14)	9	97912205	98079215	167011	2	2176	uc010mrm.1	96149	ENSG00000158169	FANCC	FA complementation group C	-4.31687	8.71417e-88
chr9	98056668	98057067	400	*	Intron (uc022bkl.1/2176, intron 1 of 14)	9	97912205	98079215	167011	2	2176	uc010mrm.1	22148	ENSG00000158169	FANCC	FA complementation group C	-4.31687	8.71417e-88
chr9	98072612	98073011	400	*	Intron (uc022bkl.1/2176, intron 1 of 14)	9	97912205	98079215	167011	2	2176	uc010mrm.1	6204	ENSG00000158169	FANCC	FA complementation group C	-4.31687	8.71417e-88
chr9	98142371	98142770	400	*	Distal Intergenic	9	97912205	98079991	167787	2	2176	uc011lul.1	-62380	ENSG00000158169	FANCC	FA complementation group C	-4.31687	8.71417e-88
chr7	80858164	80858563	400	*	Distal Intergenic	7	80371854	80551675	179822	2	10512	uc011kgw.2	-306489	ENSG00000075223	SEMA3C	semaphorin 3C	-4.3102	0
chr7	80876832	80877231	400	*	Distal Intergenic	7	80371854	80551675	179822	2	10512	uc011kgw.2	-325157	ENSG00000075223	SEMA3C	semaphorin 3C	-4.3102	0
chr7	80883425	80883824	400	*	Distal Intergenic	7	80371854	80551675	179822	2	10512	uc011kgw.2	-331750	ENSG00000075223	SEMA3C	semaphorin 3C	-4.3102	0
chr7	80921072	80921471	400	*	Distal Intergenic	7	80371854	80551675	179822	2	10512	uc011kgw.2	-369397	ENSG00000075223	SEMA3C	semaphorin 3C	-4.3102	0
chr7	80940468	80940867	400	*	Distal Intergenic	7	80371854	80551675	179822	2	10512	uc011kgw.2	-388793	ENSG00000075223	SEMA3C	semaphorin 3C	-4.3102	0
chr7	80942136	80942535	400	*	Distal Intergenic	7	80371854	80551675	179822	2	10512	uc011kgw.2	-390461	ENSG00000075223	SEMA3C	semaphorin 3C	-4.3102	0
chr7	80942833	80943232	400	*	Distal Intergenic	7	80371854	80551675	179822	2	10512	uc011kgw.2	-391158	ENSG00000075223	SEMA3C	semaphorin 3C	-4.3102	0
chr7	80943346	80943745	400	*	Distal Intergenic	7	80371854	80551675	179822	2	10512	uc011kgw.2	-391671	ENSG00000075223	SEMA3C	semaphorin 3C	-4.3102	0
chr10	28495991	28496390	400	*	Intron (uc009xkz.1/143098, intron 1 of 15)	10	28339923	28527664	187742	2	143098	uc009xkz.1	31274	ENSG00000150054	MPP7	membrane palmitoylated protein 7	-4.24387	1.66993e-225
chr10	28532247	28532646	400	*	Intron (uc001iua.1/143098, intron 3 of 18)	10	28339923	28527664	187742	2	143098	uc009xkz.1	-4583	ENSG00000150054	MPP7	membrane palmitoylated protein 7	-4.24387	1.66993e-225
chr10	28682181	28682580	400	*	Distal Intergenic	10	28345409	28591995	246587	2	143098	uc010qdv.1	-90186	ENSG00000150054	MPP7	membrane palmitoylated protein 7	-4.24387	1.66993e-225
chr1	120356171	120356570	400	*	Distal Intergenic	1	120344946	120354203	9258	2	83998	uc001eih.1	-1968	ENSG00000134193	REG4	regenerating family member 4	-4.21267	9.13895e-06
chr10	117004813	117005516	704	*	Intron (uc001lcg.3/26033, intron 10 of 28)	10	117059544	117708496	648953	1	26033	uc010qsm.2	-54028	ENSG00000107518	ATRNL1	attractin like 1	-4.17569	1.11714e-90
chr10	117264620	117265019	400	*	Intron (uc001lcg.3/26033, intron 24 of 28)	10	117061365	117708496	647132	1	26033	uc010qsn.2	203255	ENSG00000107518	ATRNL1	attractin like 1	-4.17569	1.11714e-90
chr11	12233328	12233727	400	*	Intron (uc010rch.1/9645, intron 6 of 22)	11	12229272	12285331	56060	1	9645	uc001mkd.3	4056	ENSG00000133816	MICAL2	microtubule associated monooxygenase, calponin and LIM domain containing 2	-4.16106	8.91491e-25
chr11	12245540	12245939	400	*	Intron (uc010rch.1/9645, intron 12 of 22)	11	12244164	12285331	41168	1	9645	uc010rcj.2	1376	ENSG00000133816	MICAL2	microtubule associated monooxygenase, calponin and LIM domain containing 2	-4.16106	8.91491e-25
chr11	12248484	12248883	400	*	Exon (uc010rch.1/9645, exon 15 of 23)	11	12244164	12285331	41168	1	9645	uc010rcj.2	4320	ENSG00000133816	MICAL2	microtubule associated monooxygenase, calponin and LIM domain containing 2	-4.16106	8.91491e-25
chr5	12041222	12041621	400	*	Distal Intergenic	5	10971952	11904110	932159	2	1501	uc011cmz.1	-137112	ENSG00000169862	CTNND2	catenin delta 2	-4.151	7.38961e-31
chr5	12109367	12109766	400	*	Distal Intergenic	5	10971952	11904110	932159	2	1501	uc011cmz.1	-205257	ENSG00000169862	CTNND2	catenin delta 2	-4.151	7.38961e-31
chr6	16699416	16699815	400	*	Intron (uc003nbt.3/6310, intron 3 of 8)	6	16432795	16750324	317530	2	6310	uc003nbu.1	50509	ENSG00000124788	ATXN1	ataxin 1	-4.14545	2.28125e-237
chr6	16742159	16742558	400	*	Intron (uc003nbt.3/6310, intron 3 of 8)	6	16432795	16750324	317530	2	6310	uc003nbu.1	7766	ENSG00000124788	ATXN1	ataxin 1	-4.14545	2.28125e-237
chr6	16754906	16755305	400	*	Intron (uc003nbt.3/6310, intron 1 of 8)	6	16302004	16753578	451575	2	6310	uc010jpj.1	-1328	ENSG00000124788	ATXN1	ataxin 1	-4.14545	2.28125e-237
chr6	16766160	16766559	400	*	Distal Intergenic	6	16738703	16761721	23019	2	6310	uc003nbw.1	-4439	ENSG00000124788	ATXN1	ataxin 1	-4.14545	2.28125e-237
chr6	16768123	16768522	400	*	Distal Intergenic	6	16738703	16761721	23019	2	6310	uc003nbw.1	-6402	ENSG00000124788	ATXN1	ataxin 1	-4.14545	2.28125e-237
chr6	16849414	16849813	400	*	Distal Intergenic	6	16738703	16761721	23019	2	6310	uc003nbw.1	-87693	ENSG00000124788	ATXN1	ataxin 1	-4.14545	2.28125e-237
chr5	172235529	172235928	400	*	Distal Intergenic	5	172261223	172379688	118466	1	57222	uc003mbw.4	-25295	ENSG00000113719	ERGIC1	endoplasmic reticulum-golgi intermediate compartment 1	-4.07002	0
chr8	81643783	81644182	400	*	Intron (uc003yby.2/619279, intron 2 of 8)	8	81540686	81787016	246331	2	619279	uc003yby.2	142834	ENSG00000164684	ZNF704	zinc finger protein 704	-4.04604	2.122e-80
chr2	134013612	134014011	400	*	Intron (uc002ttp.3/344148, intron 4 of 19)	2	133682490	134179361	496872	2	344148	uc002tts.1	165350	ENSG00000176771	NCKAP5	NCK associated protein 5	-4.04276	1.03579e-51
chr2	134068507	134068906	400	*	Intron (uc002ttp.3/344148, intron 3 of 19)	2	133682490	134179361	496872	2	344148	uc002tts.1	110455	ENSG00000176771	NCKAP5	NCK associated protein 5	-4.04276	1.03579e-51
chr2	134243250	134243649	400	*	Intron (uc002ttp.3/344148, intron 3 of 19)	2	133682490	134179361	496872	2	344148	uc002tts.1	-63889	ENSG00000176771	NCKAP5	NCK associated protein 5	-4.04276	1.03579e-51
chr4	101953059	101953458	400	*	Exon (uc003hvs.2/5530, exon 11 of 13)	4	101944587	102268628	324042	2	5530	uc003hvs.2	315170	ENSG00000138814	PPP3CA	protein phosphatase 3 catalytic subunit alpha	-4.00499	1.39527e-124
chr4	101970543	101970942	400	*	Intron (uc003hvs.2/5530, intron 9 of 12)	4	101944587	102268628	324042	2	5530	uc003hvs.2	297686	ENSG00000138814	PPP3CA	protein phosphatase 3 catalytic subunit alpha	-4.00499	1.39527e-124
chr3	176403479	176403878	400	*	Distal Intergenic	3	176738542	176914266	175725	2	79718	uc003fiw.4	510388	ENSG00000177565	TBL1XR1	transducin beta like 1 X-linked receptor 1	-4.0038	0
chr3	176855863	176856262	400	*	Intron (uc003fiw.4/79718, intron 1 of 15)	3	176738542	176914266	175725	2	79718	uc003fiw.4	58004	ENSG00000177565	TBL1XR1	transducin beta like 1 X-linked receptor 1	-4.0038	0
chr3	176953659	176954058	400	*	Distal Intergenic	3	176769292	176915048	145757	2	79718	uc003fiy.2	-38611	ENSG00000177565	TBL1XR1	transducin beta like 1 X-linked receptor 1	-4.0038	0
chr3	194686104	194686503	400	*	Distal Intergenic	3	194789013	194842924	53912	2	152002	uc003fuk.3	156421	ENSG00000173950	XXYLT1	xyloside xylosyltransferase 1	-3.94834	6.09648e-56
chr3	194853077	194853476	400	*	Intron (uc003ful.3/152002, intron 4 of 4)	3	194789013	194842924	53912	2	152002	uc003fuk.3	-10153	ENSG00000173950	XXYLT1	xyloside xylosyltransferase 1	-3.94834	6.09648e-56
chr3	195030785	195031184	400	*	Intron (uc003fun.4/23527, intron 10 of 22)	3	194789013	194991895	202883	2	152002	uc003fum.4	-38890	ENSG00000173950	XXYLT1	xyloside xylosyltransferase 1	-3.94834	6.09648e-56
chr17	64975468	64975867	400	*	Intron (uc002jft.2/27092, intron 1 of 3)	17	64960980	65029518	68539	1	27092	uc002jft.2	14488	ENSG00000075461	CACNG4	calcium voltage-gated channel auxiliary subunit gamma 4	-3.94481	4.65297e-116
chr17	64985167	64985566	400	*	Intron (uc002jft.2/27092, intron 1 of 3)	17	64960980	65029518	68539	1	27092	uc002jft.2	24187	ENSG00000075461	CACNG4	calcium voltage-gated channel auxiliary subunit gamma 4	-3.94481	4.65297e-116
chr17	64992305	64992704	400	*	Intron (uc002jft.2/27092, intron 1 of 3)	17	64960980	65029518	68539	1	27092	uc002jft.2	31325	ENSG00000075461	CACNG4	calcium voltage-gated channel auxiliary subunit gamma 4	-3.94481	4.65297e-116
chr12	63206908	63207307	400	*	Intron (uc001srk.3/57460, intron 2 of 9)	12	63037763	63328665	290903	2	57460	uc001srk.3	121358	ENSG00000111110	PPM1H	protein phosphatase, Mg2+/Mn2+ dependent 1H	-3.92369	7.41093e-243
chr16	77993042	77993441	400	*	Intron (uc002ffg.1/57687, intron 7 of 8)	16	78056443	78066001	9559	1	10143	uc002ffh.5	-63002	ENSG00000166509	CLEC3A	C-type lectin domain family 3 member A	-3.92283	1.09072e-15
chr16	77998334	77998733	400	*	Intron (uc002ffg.1/57687, intron 7 of 8)	16	78056443	78066001	9559	1	10143	uc002ffh.5	-57710	ENSG00000166509	CLEC3A	C-type lectin domain family 3 member A	-3.92283	1.09072e-15
chr16	78007280	78007679	400	*	Intron (uc002ffg.1/57687, intron 8 of 8)	16	78056443	78066001	9559	1	10143	uc002ffh.5	-48764	ENSG00000166509	CLEC3A	C-type lectin domain family 3 member A	-3.92283	1.09072e-15
chr16	78050816	78051215	400	*	Distal Intergenic	16	78056443	78066001	9559	1	10143	uc002ffh.5	-5228	ENSG00000166509	CLEC3A	C-type lectin domain family 3 member A	-3.92283	1.09072e-15
chr16	78052299	78052698	400	*	Distal Intergenic	16	78056443	78066001	9559	1	10143	uc002ffh.5	-3745	ENSG00000166509	CLEC3A	C-type lectin domain family 3 member A	-3.92283	1.09072e-15
chr16	78072388	78072787	400	*	Distal Intergenic	16	78062986	78066001	3016	1	10143	uc021tlr.1	9402	ENSG00000166509	CLEC3A	C-type lectin domain family 3 member A	-3.92283	1.09072e-15
chr10	63133237	63133636	400	*	Distal Intergenic	10	63169207	63174871	5665	2	219623	uc001jlp.1	41235	ENSG00000196932	TMEM26	transmembrane protein 26	-3.909	2.10494e-226
chr10	126935549	126935948	400	*	Distal Intergenic	10	126676418	126849624	173207	2	1488	uc001lih.4	-85925	ENSG00000175029	CTBP2	C-terminal binding protein 2	-3.87528	1.79316e-194
chr10	126940788	126941187	400	*	Distal Intergenic	10	126676418	126849624	173207	2	1488	uc001lih.4	-91164	ENSG00000175029	CTBP2	C-terminal binding protein 2	-3.87528	1.79316e-194
chr7	51356984	51357383	400	*	Intron (uc003tpr.4/23242, intron 1 of 12)	7	51083909	51384515	300607	2	23242	uc003tpr.4	27132	ENSG00000106078	COBL	cordon-bleu WH2 repeat protein	-3.84569	1.29791e-71
chr5	34182721	34183120	400	*	Distal Intergenic	5	34017963	34043371	25409	2	114899	uc003jio.3	-139350	ENSG00000082196	C1QTNF3	C1q and TNF related 3	-3.84543	5.81313e-06
chr5	34188238	34188637	400	*	Distal Intergenic	5	34017963	34043371	25409	2	114899	uc003jio.3	-144867	ENSG00000082196	C1QTNF3	C1q and TNF related 3	-3.84543	5.81313e-06
chr20	19581529	19581928	400	*	Intron (uc002wrl.3/57419, intron 6 of 16)	20	19867165	19983103	115939	1	54453	uc002wro.2	-285237	ENSG00000132669	RIN2	Ras and Rab interactor 2	-3.82988	1.44724e-20
chr20	19758358	19758757	400	*	Distal Intergenic	20	19867165	19983103	115939	1	54453	uc002wro.2	-108408	ENSG00000132669	RIN2	Ras and Rab interactor 2	-3.82988	1.44724e-20
chr20	19767100	19767499	400	*	Distal Intergenic	20	19867165	19983103	115939	1	54453	uc002wro.2	-99666	ENSG00000132669	RIN2	Ras and Rab interactor 2	-3.82988	1.44724e-20
chr20	19775557	19775956	400	*	Distal Intergenic	20	19867165	19983103	115939	1	54453	uc002wro.2	-91209	ENSG00000132669	RIN2	Ras and Rab interactor 2	-3.82988	1.44724e-20
chr1	177301288	177301687	400	*	Distal Intergenic	1	177225996	177251558	25563	1	57795	uc001glg.3	75292	ENSG00000198797	BRINP2	BMP/retinoic acid inducible neural specific 2	-3.81774	1.20203e-73
chr1	177419958	177420357	400	*	Distal Intergenic	1	177225996	177251558	25563	1	57795	uc001glg.3	193962	ENSG00000198797	BRINP2	BMP/retinoic acid inducible neural specific 2	-3.81774	1.20203e-73
chr1	177440865	177441264	400	*	Distal Intergenic	1	177225996	177251558	25563	1	57795	uc001glg.3	214869	ENSG00000198797	BRINP2	BMP/retinoic acid inducible neural specific 2	-3.81774	1.20203e-73
chr1	177448722	177449121	400	*	Distal Intergenic	1	177225996	177251558	25563	1	57795	uc001glg.3	222726	ENSG00000198797	BRINP2	BMP/retinoic acid inducible neural specific 2	-3.81774	1.20203e-73
chr8	119655050	119655449	400	*	Intron (uc022bae.1/552860, intron 2 of 4)	8	119201695	119634234	432540	2	401474	uc010mdb.1	-20816	ENSG00000177570	SAMD12	sterile alpha motif domain containing 12	-3.81741	1.18521e-109
chr22	43391246	43391645	400	*	Intron (uc003bdg.4/11252, intron 1 of 10)	22	43265772	43411184	145413	2	11252	uc003bdg.4	19539	ENSG00000100266	PACSIN2	protein kinase C and casein kinase substrate in neurons 2	-3.80913	1.86095e-88
chr22	43399915	43400314	400	*	Intron (uc003bdg.4/11252, intron 1 of 10)	22	43265772	43411184	145413	2	11252	uc003bdg.4	10870	ENSG00000100266	PACSIN2	protein kinase C and casein kinase substrate in neurons 2	-3.80913	1.86095e-88
chr3	104915909	104916308	400	*	Distal Intergenic	3	105085557	105244230	158674	1	214	uc003dvv.3	-169249	ENSG00000170017	ALCAM	activated leukocyte cell adhesion molecule	-3.78358	0
chr9	134670071	134670470	400	*	Distal Intergenic	9	134467486	134615217	147732	2	2889	uc022bov.1	-54854	ENSG00000107263	RAPGEF1	Rap guanine nucleotide exchange factor 1	-3.76245	8.88849e-151
chr9	134693049	134693448	400	*	Distal Intergenic	9	134467486	134615217	147732	2	2889	uc022bov.1	-77832	ENSG00000107263	RAPGEF1	Rap guanine nucleotide exchange factor 1	-3.76245	8.88849e-151
chr21	35953631	35954030	400	*	Intron (uc002yuc.3/1827, intron 1 of 3)	21	35888784	35986142	97359	2	1827	uc002yuc.3	32112	ENSG00000159200	RCAN1	regulator of calcineurin 1	-3.7177	8.05482e-14
chr7	156614315	156614714	400	*	Intron (uc003wmw.4/64327, intron 4 of 16)	7	156473570	156589186	115617	2	64327	uc003wmv.4	-25129	ENSG00000105983	LMBR1	limb development membrane protein 1	-3.7139	0
chr7	156640270	156640669	400	*	Intron (uc003wmw.4/64327, intron 1 of 16)	7	156473570	156685902	212333	2	64327	uc003wmw.4	45233	ENSG00000105983	LMBR1	limb development membrane protein 1	-3.7139	0
chr21	45327210	45327609	400	*	Intron (uc002zdv.3/56894, intron 2 of 9)	21	45345279	45407475	62197	1	56894	uc002zdw.3	-17670	ENSG00000160216	AGPAT3	1-acylglycerol-3-phosphate O-acyltransferase 3	-3.69817	1.8584e-151
chr21	45330199	45330598	400	*	Intron (uc002zdv.3/56894, intron 2 of 9)	21	45345279	45407475	62197	1	56894	uc002zdw.3	-14681	ENSG00000160216	AGPAT3	1-acylglycerol-3-phosphate O-acyltransferase 3	-3.69817	1.8584e-151
chr21	45352792	45353191	400	*	Intron (uc002zdv.3/56894, intron 2 of 9)	21	45345279	45407475	62197	1	56894	uc002zdw.3	7513	ENSG00000160216	AGPAT3	1-acylglycerol-3-phosphate O-acyltransferase 3	-3.69817	1.8584e-151
chr21	45378693	45379092	400	*	Promoter	21	45379515	45407475	27961	1	56894	uc002zdy.3	-423	ENSG00000160216	AGPAT3	1-acylglycerol-3-phosphate O-acyltransferase 3	-3.69817	1.8584e-151
chr21	45403226	45403625	400	*	3' UTR	21	45379515	45407475	27961	1	56894	uc002zdy.3	23711	ENSG00000160216	AGPAT3	1-acylglycerol-3-phosphate O-acyltransferase 3	-3.69817	1.8584e-151
chr21	45405621	45406020	400	*	3' UTR	21	45379515	45407475	27961	1	56894	uc002zdy.3	26106	ENSG00000160216	AGPAT3	1-acylglycerol-3-phosphate O-acyltransferase 3	-3.69817	1.8584e-151
chr1	230067091	230067490	400	*	Distal Intergenic	1	230193536	230417875	224340	1	2590	uc010pvy.1	-126046	ENSG00000143641	GALNT2	polypeptide N-acetylgalactosaminyltransferase 2	-3.69252	2.21177e-57
chr1	230084430	230084829	400	*	Distal Intergenic	1	230193536	230417875	224340	1	2590	uc010pvy.1	-108707	ENSG00000143641	GALNT2	polypeptide N-acetylgalactosaminyltransferase 2	-3.69252	2.21177e-57
chr8	80943195	80943594	400	*	Promoter	8	80831095	80942506	111412	2	28957	uc003ybp.3	-689	ENSG00000147586	MRPS28	mitochondrial ribosomal protein S28	-3.67156	7.71939e-51
chr17	75459554	75459953	400	*	Intron (uc002jts.4/10801, intron 3 of 11)	17	75450075	75496678	46604	1	10801	uc010wtn.2	9479	ENSG00000184640	SEPT9	septin 9	-3.66296	2.22864e-225
chr11	9896893	9897292	400	*	Intron (uc001mig.3/uc001mig.3, intron 1 of 2)	11	9800214	9839208	38995	2	81846	uc001mid.2	-57685	ENSG00000133812	SBF2	SET binding factor 2	-3.65666	1.84352e-91
chr11	10050500	10050899	400	*	Intron (uc001mib.2/81846, intron 5 of 39)	11	9978126	9990092	11967	2	81846	uc001mih.4	-60408	ENSG00000133812	SBF2	SET binding factor 2	-3.65666	1.84352e-91
chr7	84529363	84529762	400	*	Distal Intergenic	7	84624872	84671255	46384	2	223117	uc003uib.3	141493	ENSG00000153993	SEMA3D	semaphorin 3D	-3.65172	5.36113e-15
chr7	84536124	84536523	400	*	Distal Intergenic	7	84624872	84671255	46384	2	223117	uc003uib.3	134732	ENSG00000153993	SEMA3D	semaphorin 3D	-3.65172	5.36113e-15
chr7	84953090	84953489	400	*	Distal Intergenic	7	84679673	84816171	136499	2	223117	uc010lee.1	-136919	ENSG00000153993	SEMA3D	semaphorin 3D	-3.65172	5.36113e-15
chr11	35950004	35950403	400	*	Distal Intergenic	11	35965612	36252841	287230	1	143458	uc001mwk.1	-15209	ENSG00000179241	LDLRAD3	low density lipoprotein receptor class A domain containing 3	-3.60274	3.91673e-15
chr8	123241093	123241492	400	*	Distal Intergenic	8	123793901	123986755	192855	1	22882	uc003ypk.1	-552409	ENSG00000178764	ZHX2	zinc fingers and homeoboxes 2	-3.56358	4.59612e-77
chr8	123275013	123275412	400	*	Distal Intergenic	8	123793901	123986755	192855	1	22882	uc003ypk.1	-518489	ENSG00000178764	ZHX2	zinc fingers and homeoboxes 2	-3.56358	4.59612e-77
chr8	123396341	123396740	400	*	Distal Intergenic	8	123793901	123986755	192855	1	22882	uc003ypk.1	-397161	ENSG00000178764	ZHX2	zinc fingers and homeoboxes 2	-3.56358	4.59612e-77
chr8	123453821	123454220	400	*	Distal Intergenic	8	123793901	123986755	192855	1	22882	uc003ypk.1	-339681	ENSG00000178764	ZHX2	zinc fingers and homeoboxes 2	-3.56358	4.59612e-77
chr8	123540953	123541352	400	*	Distal Intergenic	8	123793901	123986755	192855	1	22882	uc003ypk.1	-252549	ENSG00000178764	ZHX2	zinc fingers and homeoboxes 2	-3.56358	4.59612e-77
chr8	123563536	123563935	400	*	Distal Intergenic	8	123793901	123986755	192855	1	22882	uc003ypk.1	-229966	ENSG00000178764	ZHX2	zinc fingers and homeoboxes 2	-3.56358	4.59612e-77
chr8	123580054	123580453	400	*	Distal Intergenic	8	123793901	123986755	192855	1	22882	uc003ypk.1	-213448	ENSG00000178764	ZHX2	zinc fingers and homeoboxes 2	-3.56358	4.59612e-77
chr9	129275764	129276163	400	*	Distal Intergenic	9	129376722	129463311	86590	1	4010	uc004bqi.3	-100559	ENSG00000136944	LMX1B	LIM homeobox transcription factor 1 beta	-3.54839	3.52785e-64
chr9	129324871	129325270	400	*	Distal Intergenic	9	129376722	129463311	86590	1	4010	uc004bqi.3	-51452	ENSG00000136944	LMX1B	LIM homeobox transcription factor 1 beta	-3.54839	3.52785e-64
chr9	129349343	129349742	400	*	Distal Intergenic	9	129376722	129463311	86590	1	4010	uc004bqi.3	-26980	ENSG00000136944	LMX1B	LIM homeobox transcription factor 1 beta	-3.54839	3.52785e-64
chr9	129383973	129384372	400	*	Intron (uc004bqi.3/4010, intron 2 of 7)	9	129376722	129463311	86590	1	4010	uc011maa.2	7251	ENSG00000136944	LMX1B	LIM homeobox transcription factor 1 beta	-3.54839	3.52785e-64
chr9	129406408	129406807	400	*	Intron (uc004bqi.3/4010, intron 2 of 7)	9	129376722	129463311	86590	1	4010	uc011maa.2	29686	ENSG00000136944	LMX1B	LIM homeobox transcription factor 1 beta	-3.54839	3.52785e-64
chr14	100376090	100376489	400	*	Intron (uc010tww.2/2009, intron 12 of 22)	14	100438151	100610573	172423	1	51466	uc001ygt.3	-61662	ENSG00000196405	EVL	Enah/Vasp-like	-3.54366	0
chr6	34889124	34889523	400	*	Intron (uc003ojx.4/23294, intron 1 of 23)	6	34857038	35085320	228283	1	23294	uc010jvp.2	32086	ENSG00000064999	ANKS1A	ankyrin repeat and sterile alpha motif domain containing 1A	-3.53791	1.63251e-59
chr1	180502256	180502655	400	*	Distal Intergenic	1	180257352	180472022	214671	2	84320	uc001gog.3	-30234	ENSG00000230124	ACBD6	acyl-CoA binding domain containing 6	-3.53189	1.28371e-18
chr6	145148365	145148764	400	*	Exon (uc003qkt.3/7402, exon 66 of 74)	6	144612873	145174170	561298	1	7402	uc003qkt.3	535492	ENSG00000152818	UTRN	utrophin	-3.5275	9.88474e-303
chr6	145187391	145187790	400	*	Distal Intergenic	6	144612873	145174170	561298	1	7402	uc003qkt.3	574518	ENSG00000152818	UTRN	utrophin	-3.5275	9.88474e-303
chr3	78848559	78848958	400	*	Intron (uc003dqb.2/6091, intron 2 of 28)	3	78709089	78764407	55319	2	6091	uc003dqf.1	-84152	ENSG00000169855	ROBO1	roundabout guidance receptor 1	-3.52007	5.76979e-74
chr3	79019112	79019511	400	*	Intron (uc003dqb.2/6091, intron 1 of 28)	3	78646388	79068609	422222	2	6091	uc003dqb.2	49098	ENSG00000169855	ROBO1	roundabout guidance receptor 1	-3.52007	5.76979e-74
chr7	88226982	88227381	400	*	Distal Intergenic	7	88388753	88966346	577594	1	219578	uc011khi.2	-161372	ENSG00000182348	ZNF804B	zinc finger protein 804B	-3.49922	3.31125e-20
chr7	88392639	88393038	400	*	Intron (uc011khi.2/219578, intron 1 of 3)	7	88388753	88966346	577594	1	219578	uc011khi.2	3886	ENSG00000182348	ZNF804B	zinc finger protein 804B	-3.49922	3.31125e-20
chr3	61627769	61628168	400	*	Intron (uc003dla.4/5793, intron 1 of 2)	3	61547243	62280573	733331	1	5793	uc003dlc.3	80526	ENSG00000144724	PTPRG	protein tyrosine phosphatase, receptor type G	-3.49103	1.68414e-75
chr3	61634693	61635092	400	*	Intron (uc003dla.4/5793, intron 1 of 2)	3	61547243	62280573	733331	1	5793	uc003dlc.3	87450	ENSG00000144724	PTPRG	protein tyrosine phosphatase, receptor type G	-3.49103	1.68414e-75
chr3	61645023	61645422	400	*	Intron (uc003dla.4/5793, intron 1 of 2)	3	61547243	62280573	733331	1	5793	uc003dlc.3	97780	ENSG00000144724	PTPRG	protein tyrosine phosphatase, receptor type G	-3.49103	1.68414e-75
chr3	61688658	61689057	400	*	Intron (uc003dla.4/5793, intron 1 of 2)	3	61547243	62280573	733331	1	5793	uc003dlc.3	141415	ENSG00000144724	PTPRG	protein tyrosine phosphatase, receptor type G	-3.49103	1.68414e-75
chr3	61708078	61708477	400	*	Intron (uc003dla.4/5793, intron 1 of 2)	3	61547243	62280573	733331	1	5793	uc003dlc.3	160835	ENSG00000144724	PTPRG	protein tyrosine phosphatase, receptor type G	-3.49103	1.68414e-75
chr3	61757445	61757844	400	*	Intron (uc003dlb.3/5793, intron 2 of 29)	3	61547243	62280573	733331	1	5793	uc003dlc.3	210202	ENSG00000144724	PTPRG	protein tyrosine phosphatase, receptor type G	-3.49103	1.68414e-75
chr3	61805430	61805829	400	*	Intron (uc003dlb.3/5793, intron 2 of 29)	3	61547243	62280573	733331	1	5793	uc003dlc.3	258187	ENSG00000144724	PTPRG	protein tyrosine phosphatase, receptor type G	-3.49103	1.68414e-75
chr3	61807756	61808155	400	*	Intron (uc003dlb.3/5793, intron 2 of 29)	3	61547243	62280573	733331	1	5793	uc003dlc.3	260513	ENSG00000144724	PTPRG	protein tyrosine phosphatase, receptor type G	-3.49103	1.68414e-75
chr3	62007416	62007815	400	*	Intron (uc003dlb.3/5793, intron 4 of 29)	3	62203257	62280573	77317	1	5793	uc011bfi.2	-195442	ENSG00000144724	PTPRG	protein tyrosine phosphatase, receptor type G	-3.49103	1.68414e-75
chr3	62032799	62033198	400	*	Intron (uc003dlb.3/5793, intron 4 of 29)	3	62203257	62280573	77317	1	5793	uc011bfi.2	-170059	ENSG00000144724	PTPRG	protein tyrosine phosphatase, receptor type G	-3.49103	1.68414e-75
chr3	62062371	62062770	400	*	Intron (uc003dlb.3/5793, intron 4 of 29)	3	62203257	62280573	77317	1	5793	uc011bfi.2	-140487	ENSG00000144724	PTPRG	protein tyrosine phosphatase, receptor type G	-3.49103	1.68414e-75
chr3	62142795	62143194	400	*	Exon (uc003dlb.3/5793, exon 7 of 30)	3	62203257	62280573	77317	1	5793	uc011bfi.2	-60063	ENSG00000144724	PTPRG	protein tyrosine phosphatase, receptor type G	-3.49103	1.68414e-75
chr3	62177260	62177659	400	*	Exon (uc003dlb.3/5793, exon 9 of 30)	3	62203257	62280573	77317	1	5793	uc011bfi.2	-25598	ENSG00000144724	PTPRG	protein tyrosine phosphatase, receptor type G	-3.49103	1.68414e-75
chr3	62238689	62239088	400	*	Intron (uc003dlb.3/5793, intron 15 of 29)	3	62203257	62280573	77317	1	5793	uc011bfi.2	35432	ENSG00000144724	PTPRG	protein tyrosine phosphatase, receptor type G	-3.49103	1.68414e-75
chr10	104480814	104481213	400	*	Intron (uc001kwb.2/118980, intron 1 of 11)	10	104474298	104498946	24649	1	118980	uc001kwc.2	6516	ENSG00000156398	SFXN2	sideroflexin 2	-3.46982	6.13608e-177
chr10	34427378	34427777	400	*	Intron (uc010qej.2/56288, intron 22 of 24)	10	34606035	34673182	67148	2	56288	uc001ixs.1	245405	ENSG00000148498	PARD3	par-3 family cell polarity regulator	-3.46935	1.66843e-194
chr10	34792477	34792876	400	*	Intron (uc010qej.2/56288, intron 3 of 24)	10	34601188	34715659	114472	2	56288	uc001ixo.2	-76818	ENSG00000148498	PARD3	par-3 family cell polarity regulator	-3.46935	1.66843e-194
chr11	12683895	12684294	400	*	Distal Intergenic	11	12695969	12966284	270316	1	7003	uc021qdx.1	-11675	ENSG00000187079	TEAD1	TEA domain transcription factor 1	-3.45847	1.25608e-85
chr11	12728322	12728721	400	*	Intron (uc021qdx.1/7003, intron 2 of 12)	11	12695969	12966284	270316	1	7003	uc021qdx.1	32353	ENSG00000187079	TEAD1	TEA domain transcription factor 1	-3.45847	1.25608e-85
chr11	12829183	12829582	400	*	Intron (uc021qdx.1/7003, intron 3 of 12)	11	12849668	12887078	37411	1	7003	uc009ygk.3	-20086	ENSG00000187079	TEAD1	TEA domain transcription factor 1	-3.45847	1.25608e-85
chr7	132633953	132634352	400	*	Intron (uc003vre.3/54927, intron 4 of 7)	7	132469623	132766828	297206	2	54927	uc003vre.3	132476	ENSG00000106554	CHCHD3	coiled-coil-helix-coiled-coil-helix domain containing 3	-3.45195	1.78303e-203
chr21	38343702	38344101	400	*	Intron (uc021wjb.1/3141, intron 1 of 11)	21	38302551	38338956	36406	2	3141	uc010gnc.2	-4746	ENSG00000159267	HLCS	holocarboxylase synthetase	-3.42881	3.60093e-98
chr4	161200934	161201333	400	*	Distal Intergenic	4	160188998	160281301	92304	1	9693	uc003iqg.4	1011936	ENSG00000109756	RAPGEF2	Rap guanine nucleotide exchange factor 2	-3.42325	3.63948e-76
chr1	108199164	108199563	400	*	Intron (uc010ouu.1/10451, intron 1 of 9)	1	108113782	108220631	106850	2	10451	uc010ouu.1	21068	ENSG00000134215	VAV3	vav guanine nucleotide exchange factor 3	-3.41431	3.1543e-210
chr1	108554051	108554450	400	*	Distal Intergenic	1	108211463	108507545	296083	2	10451	uc010oux.1	-46506	ENSG00000134215	VAV3	vav guanine nucleotide exchange factor 3	-3.41431	3.1543e-210
chr2	221767508	221767907	400	*	Distal Intergenic	2	222289929	222437001	147073	2	2043	uc002vmr.2	669094	ENSG00000116106	EPHA4	EPH receptor A4	-3.39655	2.64154e-118
chr2	221794203	221794602	400	*	Distal Intergenic	2	222289929	222437001	147073	2	2043	uc002vmr.2	642399	ENSG00000116106	EPHA4	EPH receptor A4	-3.39655	2.64154e-118
chr2	222795940	222796339	400	*	Distal Intergenic	2	222289929	222437010	147082	2	2043	uc010zlm.1	-358930	ENSG00000116106	EPHA4	EPH receptor A4	-3.39655	2.64154e-118
chr20	19130167	19130566	400	*	Distal Intergenic	20	19193290	19703541	510252	1	57419	uc002wrl.3	-62724	ENSG00000185052	SLC24A3	solute carrier family 24 member 3	-3.37833	1.0598e-77
chr20	19133259	19133658	400	*	Distal Intergenic	20	19193290	19703541	510252	1	57419	uc002wrl.3	-59632	ENSG00000185052	SLC24A3	solute carrier family 24 member 3	-3.37833	1.0598e-77
chr18	46113750	46114149	400	*	Intron (uc002ldc.3/9811, intron 1 of 11)	18	46065427	46389586	324160	1	9811	uc002ldd.3	48323	ENSG00000134030	CTIF	cap binding complex dependent translation initiation factor	-3.36154	3.34462e-13
chr18	46273713	46274112	400	*	Intron (uc002ldc.3/9811, intron 7 of 11)	18	46286575	46389586	103012	1	9811	uc002lde.4	-12463	ENSG00000134030	CTIF	cap binding complex dependent translation initiation factor	-3.36154	3.34462e-13
chr21	41322525	41322924	400	*	Distal Intergenic	21	41239347	41301322	61976	1	5121	uc002yyp.3	83178	ENSG00000183036	PCP4	Purkinje cell protein 4	-3.32914	5.85156e-06
chr3	17742084	17742483	400	*	Promoter	3	17198654	17741512	542859	2	9779	uc010hev.3	-572	ENSG00000131374	TBC1D5	TBC1 domain family member 5	-3.32769	7.63341e-195
chr11	47980693	47981092	400	*	Distal Intergenic	11	48002110	48154266	152157	1	5795	uc001ngo.4	-21018	ENSG00000149177	PTPRJ	protein tyrosine phosphatase, receptor type J	-3.32046	1.73784e-49
chr3	174955516	174955915	400	*	Intron (uc003fit.3/254827, intron 3 of 13)	3	174974200	175205437	231238	1	254827	uc010hwz.1	-18285	ENSG00000177694	NAALADL2	N-acetylated alpha-linked acidic dipeptidase like 2	-3.31121	1.8555e-99
chr3	174956073	174956472	400	*	Intron (uc003fit.3/254827, intron 3 of 13)	3	174974200	175205437	231238	1	254827	uc010hwz.1	-17728	ENSG00000177694	NAALADL2	N-acetylated alpha-linked acidic dipeptidase like 2	-3.31121	1.8555e-99
chr20	45696602	45697001	400	*	Intron (uc002xsm.3/2139, intron 5 of 15)	20	45618640	45817492	198853	1	2139	uc002xsq.3	77962	ENSG00000064655	EYA2	EYA transcriptional coactivator and phosphatase 2	-3.3089	1.08461e-08
chr6	54723779	54724178	400	*	Intron (uc003pck.4/222584, intron 1 of 4)	6	54711569	54809897	98329	1	222584	uc003pck.4	12210	ENSG00000168143	FAM83B	family with sequence similarity 83 member B	-3.29729	0
chr6	54865235	54865634	400	*	Distal Intergenic	6	54711569	54809897	98329	1	222584	uc003pck.4	153666	ENSG00000168143	FAM83B	family with sequence similarity 83 member B	-3.29729	0
chr8	9964856	9965255	400	*	Intron (uc003wsx.3/4482, intron 1 of 5)	8	9953066	10286401	333336	1	4482	uc003wsz.3	11790	ENSG00000175806	MSRA	methionine sulfoxide reductase A	-3.28138	7.64024e-15
chr8	9995663	9996062	400	*	Intron (uc003wsx.3/4482, intron 1 of 5)	8	9953066	10286401	333336	1	4482	uc003wsz.3	42597	ENSG00000175806	MSRA	methionine sulfoxide reductase A	-3.28138	7.64024e-15
chr20	8243855	8244254	400	*	Intron (uc010zrb.1/23236, intron 2 of 27)	20	8112912	8865547	752636	1	23236	uc002wnb.4	130943	ENSG00000182621	PLCB1	phospholipase C beta 1	-3.27576	3.01721e-126
chr4	40989530	40989929	400	*	Intron (uc003gvl.3/323, intron 6 of 17)	4	40892326	41016415	124090	2	323	uc011byt.1	26486	ENSG00000163697	APBB2	amyloid beta precursor protein binding family B member 2	-3.26782	5.38826e-110
chr4	41129349	41129748	400	*	Intron (uc003gvl.3/323, intron 2 of 17)	4	40812044	41216635	404592	2	323	uc003gvl.3	86887	ENSG00000163697	APBB2	amyloid beta precursor protein binding family B member 2	-3.26782	5.38826e-110
chr4	41132263	41132662	400	*	Intron (uc003gvl.3/323, intron 2 of 17)	4	40812044	41216635	404592	2	323	uc003gvl.3	83973	ENSG00000163697	APBB2	amyloid beta precursor protein binding family B member 2	-3.26782	5.38826e-110
chr10	16520629	16521028	400	*	Intron (uc001iog.2/9317, intron 2 of 5)	10	16478942	16555744	76803	1	9317	uc031pti.1	41687	ENSG00000165983	PTER	phosphotriesterase related	-3.25136	6.14499e-78
chr14	74566750	74567149	400	*	Intron (uc001xpp.2/91750, intron 4 of 5)	14	74551663	74667117	115455	1	91750	uc010asb.2	15087	ENSG00000205659	LIN52	lin-52 DREAM MuvB core complex component	-3.25034	5.43894e-57
chr1	180562628	180563027	400	*	Distal Intergenic	1	180601146	180805872	204727	1	9213	uc009wxm.2	-38119	ENSG00000143324	XPR1	xenotropic and polytropic retrovirus receptor 1	-3.24339	1.70933e-142
chr9	128298870	128299269	400	*	Intron (uc010mwz.3/79109, intron 4 of 8)	9	128199673	128357925	158253	2	79109	uc010mwz.3	58656	ENSG00000119487	MAPKAP1	mitogen-activated protein kinase associated protein 1	-3.23702	1.40229e-220
chr13	113325602	113326001	400	*	Intron (uc001vsh.1/400165, intron 1 of 2)	13	113344643	113541482	196840	1	23250	uc001vsi.4	-18642	ENSG00000068650	ATP11A	ATPase phospholipid transporting 11A	-3.22875	3.4563e-30
chr1	188893409	188893808	400	*	Distal Intergenic	1	190066797	190444942	378146	2	339479	uc010pot.1	1551134	ENSG00000162670	BRINP3	BMP/retinoic acid inducible neural specific 3	-3.21105	1.99906e-09
chr1	189740753	189741152	400	*	Distal Intergenic	1	190066797	190444942	378146	2	339479	uc010pot.1	703790	ENSG00000162670	BRINP3	BMP/retinoic acid inducible neural specific 3	-3.21105	1.99906e-09
chr1	190285101	190285500	400	*	Intron (uc010pot.1/339479, intron 2 of 6)	1	190066797	190444942	378146	2	339479	uc010pot.1	159442	ENSG00000162670	BRINP3	BMP/retinoic acid inducible neural specific 3	-3.21105	1.99906e-09
chr2	156072752	156073151	400	*	Distal Intergenic	2	155555093	155714864	159772	1	3760	uc010zce.2	517659	ENSG00000162989	KCNJ3	potassium voltage-gated channel subfamily J member 3	-3.21085	2.75956e-27
chr2	156182033	156182432	400	*	Distal Intergenic	2	155555093	155714864	159772	1	3760	uc010zce.2	626940	ENSG00000162989	KCNJ3	potassium voltage-gated channel subfamily J member 3	-3.21085	2.75956e-27
chr1	199909128	199909527	400	*	Distal Intergenic	1	199996730	200008923	12194	1	2494	uc009wzg.2	-87203	ENSG00000116833	NR5A2	nuclear receptor subfamily 5 group A member 2	-3.18659	8.4923e-35
chr1	199995081	199995480	400	*	Distal Intergenic	1	199996730	200008923	12194	1	2494	uc009wzg.2	-1250	ENSG00000116833	NR5A2	nuclear receptor subfamily 5 group A member 2	-3.18659	8.4923e-35
chr1	200016739	200017138	400	*	Intron (uc001gvb.4/2494, intron 4 of 7)	1	200011953	200146550	134598	1	2494	uc010pph.3	4786	ENSG00000116833	NR5A2	nuclear receptor subfamily 5 group A member 2	-3.18659	8.4923e-35
chr1	200091090	200091489	400	*	Intron (uc001gvb.4/2494, intron 7 of 7)	1	200011953	200146550	134598	1	2494	uc010pph.3	79137	ENSG00000116833	NR5A2	nuclear receptor subfamily 5 group A member 2	-3.18659	8.4923e-35
chr1	200114612	200115011	400	*	Intron (uc001gvb.4/2494, intron 7 of 7)	1	200011953	200146550	134598	1	2494	uc010pph.3	102659	ENSG00000116833	NR5A2	nuclear receptor subfamily 5 group A member 2	-3.18659	8.4923e-35
chr1	200118685	200119084	400	*	Intron (uc001gvb.4/2494, intron 7 of 7)	1	200011953	200146550	134598	1	2494	uc010pph.3	106732	ENSG00000116833	NR5A2	nuclear receptor subfamily 5 group A member 2	-3.18659	8.4923e-35
chr1	200150745	200151144	400	*	Distal Intergenic	1	200011953	200146550	134598	1	2494	uc010pph.3	138792	ENSG00000116833	NR5A2	nuclear receptor subfamily 5 group A member 2	-3.18659	8.4923e-35
chr1	51306901	51307300	400	*	Intron (uc009vyw.1/11124, intron 2 of 15)	1	50906935	51425525	518591	2	11124	uc009vyw.1	118225	ENSG00000185104	FAF1	Fas associated factor 1	-3.18438	5.61468e-149
chr1	51321357	51321756	400	*	Intron (uc009vyw.1/11124, intron 2 of 15)	1	50906935	51425525	518591	2	11124	uc009vyw.1	103769	ENSG00000185104	FAF1	Fas associated factor 1	-3.18438	5.61468e-149
chr7	46713952	46714351	400	*	Distal Intergenic	7	47314752	47409218	94467	2	64759	uc022acn.1	694867	ENSG00000136205	TNS3	tensin 3	-3.18147	2.57953e-33
chr7	47405959	47406358	400	*	Intron (uc022acn.1/64759, intron 1 of 15)	7	47314752	47409218	94467	2	64759	uc022acn.1	2860	ENSG00000136205	TNS3	tensin 3	-3.18147	2.57953e-33
chr7	47475466	47475865	400	*	Intron (uc003tnw.3/64759, intron 7 of 30)	7	47314752	47409218	94467	2	64759	uc022acn.1	-66248	ENSG00000136205	TNS3	tensin 3	-3.18147	2.57953e-33
chr7	47542039	47542438	400	*	Intron (uc003tnw.3/64759, intron 3 of 30)	7	47440382	47579199	138818	2	64759	uc010kyo.1	36761	ENSG00000136205	TNS3	tensin 3	-3.18147	2.57953e-33
chr7	47576201	47576600	400	*	Intron (uc003tnw.3/64759, intron 1 of 30)	7	47440382	47579199	138818	2	64759	uc010kyo.1	2599	ENSG00000136205	TNS3	tensin 3	-3.18147	2.57953e-33
chr3	136343840	136344239	400	*	Intron (uc003era.1/10274, intron 2 of 33)	3	136055999	136471245	415247	2	10274	uc003era.1	127006	ENSG00000118007	STAG1	stromal antigen 1	-3.15017	1.30333e-190
chr6	37819326	37819725	400	*	Intron (uc003onx.3/60685, intron 1 of 5)	6	37787307	38122399	335093	1	60685	uc003onx.3	32019	ENSG00000156639	ZFAND3	zinc finger AN1-type containing 3	-3.14935	1.00145e-64
chr9	127496089	127496488	400	*	Intron (uc004boq.1/2649, intron 1 of 9)	9	127284703	127533576	248874	2	2649	uc004boq.1	37088	ENSG00000148200	NR6A1	nuclear receptor subfamily 6 group A member 1	-3.12252	5.21632e-20
chr7	133647754	133648153	400	*	Intron (uc003vrk.3/60412, intron 14 of 17)	7	133615222	133750513	135292	1	60412	uc011kpq.2	32532	ENSG00000131558	EXOC4	exocyst complex component 4	-3.12	6.41091e-170
chr11	16956680	16957079	400	*	Intron (uc010rcu.1/144100, intron 3 of 26)	11	16800548	17035963	235416	2	144100	uc010rcu.1	78884	ENSG00000166689	PLEKHA7	pleckstrin homology domain containing A7	-3.10932	1.98645e-54
chr11	16986514	16986913	400	*	Intron (uc010rcu.1/144100, intron 3 of 26)	11	16800548	17035963	235416	2	144100	uc010rcu.1	49050	ENSG00000166689	PLEKHA7	pleckstrin homology domain containing A7	-3.10932	1.98645e-54
chr11	16987140	16987539	400	*	Intron (uc010rcu.1/144100, intron 3 of 26)	11	16800548	17035963	235416	2	144100	uc010rcu.1	48424	ENSG00000166689	PLEKHA7	pleckstrin homology domain containing A7	-3.10932	1.98645e-54
chr11	16989373	16989772	400	*	Intron (uc010rcu.1/144100, intron 3 of 26)	11	16800548	17035963	235416	2	144100	uc010rcu.1	46191	ENSG00000166689	PLEKHA7	pleckstrin homology domain containing A7	-3.10932	1.98645e-54
chr10	970384	970783	400	*	Intron (uc031ptb.1/23185, intron 1 of 17)	10	852854	977645	124792	2	23185	uc031ptb.1	6862	ENSG00000107929	LARP4B	La ribonucleoprotein domain family member 4B	-3.10856	2.59582e-149
chr10	973930	974329	400	*	Intron (uc031ptb.1/23185, intron 1 of 17)	10	852854	977645	124792	2	23185	uc031ptb.1	3316	ENSG00000107929	LARP4B	La ribonucleoprotein domain family member 4B	-3.10856	2.59582e-149
chr2	10458049	10458448	400	*	Intron (uc002raj.4/3241, intron 1 of 4)	2	10464473	10567743	103271	1	3241	uc010exe.3	-6025	ENSG00000115756	HPCAL1	hippocalcin like 1	-3.10796	2.70422e-66
chr2	10490759	10491158	400	*	Intron (uc002raj.4/3241, intron 1 of 4)	2	10508804	10567743	58940	1	3241	uc031rnq.1	-17646	ENSG00000115756	HPCAL1	hippocalcin like 1	-3.10796	2.70422e-66
chr10	5544682	5545360	679	*	Distal Intergenic	10	5540658	5541533	876	2	51806	uc001iic.2	-3149	ENSG00000178372	CALML5	calmodulin like 5	-3.10221	1.26204e-118
chr10	5546029	5546428	400	*	Distal Intergenic	10	5540658	5541533	876	2	51806	uc001iic.2	-4496	ENSG00000178372	CALML5	calmodulin like 5	-3.10221	1.26204e-118
chr10	5546891	5547290	400	*	Distal Intergenic	10	5540658	5541533	876	2	51806	uc001iic.2	-5358	ENSG00000178372	CALML5	calmodulin like 5	-3.10221	1.26204e-118
chr10	5548162	5548561	400	*	Distal Intergenic	10	5540658	5541533	876	2	51806	uc001iic.2	-6629	ENSG00000178372	CALML5	calmodulin like 5	-3.10221	1.26204e-118
chr10	5551539	5551938	400	*	Distal Intergenic	10	5540658	5541533	876	2	51806	uc001iic.2	-10006	ENSG00000178372	CALML5	calmodulin like 5	-3.10221	1.26204e-118
chr13	33692200	33692599	400	*	3' UTR	13	33677272	33760216	82945	2	90627	uc001uuu.3	67617	ENSG00000133121	STARD13	StAR related lipid transfer domain containing 13	-3.10085	1.25422e-45
chr9	129755638	129756037	400	*	Intron (uc022bno.1/9649, intron 4 of 11)	9	129724504	129979724	255221	1	9649	uc004bqq.4	31134	ENSG00000136828	RALGPS1	Ral GEF with PH domain and SH3 binding motif 1	-3.10022	5.42157e-35
chr9	129803082	129803481	400	*	Intron (uc022bno.1/9649, intron 5 of 11)	9	129724504	129979724	255221	1	9649	uc004bqq.4	78578	ENSG00000136828	RALGPS1	Ral GEF with PH domain and SH3 binding motif 1	-3.10022	5.42157e-35
chr11	86776194	86776593	400	*	Intron (uc001pcg.2/65084, intron 1 of 4)	11	86748886	87039876	290991	1	65084	uc010rtt.2	27308	ENSG00000166575	TMEM135	transmembrane protein 135	-3.09627	3.73004e-58
chr11	86790279	86790678	400	*	Intron (uc001pcg.2/65084, intron 3 of 4)	11	86748886	87039876	290991	1	65084	uc010rtt.2	41393	ENSG00000166575	TMEM135	transmembrane protein 135	-3.09627	3.73004e-58
chr11	86795460	86796233	774	*	Intron (uc001pcg.2/65084, intron 3 of 4)	11	86748886	87039876	290991	1	65084	uc010rtt.2	46574	ENSG00000166575	TMEM135	transmembrane protein 135	-3.09627	3.73004e-58
chr11	87000359	87000758	400	*	Intron (uc001pch.3/65084, intron 6 of 14)	11	86748886	87039876	290991	1	65084	uc010rtt.2	251473	ENSG00000166575	TMEM135	transmembrane protein 135	-3.09627	3.73004e-58
chr1	186153004	186153403	400	*	Intron (uc001grq.1/83872, intron 105 of 106)	1	186097210	186160085	62876	1	83872	uc001grs.1	55794	ENSG00000143341	HMCN1	hemicentin 1	-3.09604	9.45294e-299
chr17	9021516	9021915	400	*	Intron (uc002glw.4/9423, intron 2 of 6)	17	8924859	9147317	222459	1	9423	uc002glw.4	96657	ENSG00000065320	NTN1	netrin 1	-3.09603	7.24777e-49
chr17	9022446	9022845	400	*	Intron (uc002glw.4/9423, intron 2 of 6)	17	8924859	9147317	222459	1	9423	uc002glw.4	97587	ENSG00000065320	NTN1	netrin 1	-3.09603	7.24777e-49
chr17	9054164	9054563	400	*	Intron (uc002glw.4/9423, intron 2 of 6)	17	8924859	9147317	222459	1	9423	uc002glw.4	129305	ENSG00000065320	NTN1	netrin 1	-3.09603	7.24777e-49
chr2	164522553	164522952	400	*	Intron (uc002uck.1/55137, intron 2 of 2)	2	164464118	164592513	128396	2	55137	uc002uck.1	69561	ENSG00000182263	FIGN	fidgetin, microtubule severing factor	-3.08553	2.34776e-38
chr7	155576852	155577251	400	*	Distal Intergenic	7	155592736	155601766	9031	2	6469	uc003wmh.1	24515	ENSG00000164690	SHH	sonic hedgehog	-3.07277	1.73995e-277
chr7	155581040	155581439	400	*	Distal Intergenic	7	155592736	155601766	9031	2	6469	uc003wmh.1	20327	ENSG00000164690	SHH	sonic hedgehog	-3.07277	1.73995e-277
chr7	155849539	155849938	400	*	Distal Intergenic	7	155595558	155604967	9410	2	6469	uc003wmk.1	-244572	ENSG00000164690	SHH	sonic hedgehog	-3.07277	1.73995e-277
chr7	155861043	155861442	400	*	Distal Intergenic	7	155595558	155604967	9410	2	6469	uc003wmk.1	-256076	ENSG00000164690	SHH	sonic hedgehog	-3.07277	1.73995e-277
chr7	155866065	155866464	400	*	Distal Intergenic	7	155595558	155604967	9410	2	6469	uc003wmk.1	-261098	ENSG00000164690	SHH	sonic hedgehog	-3.07277	1.73995e-277
chr7	155867275	155867674	400	*	Distal Intergenic	7	155595558	155604967	9410	2	6469	uc003wmk.1	-262308	ENSG00000164690	SHH	sonic hedgehog	-3.07277	1.73995e-277
chr13	36629596	36629995	400	*	Intron (uc001uvf.3/9201, intron 3 of 17)	13	36342789	36705514	362726	2	9201	uc001uvf.3	75519	ENSG00000133083	DCLK1	doublecortin like kinase 1	-3.06727	6.16517e-24
chr7	27737590	27737989	400	*	Distal Intergenic	7	27565059	27702620	137562	2	11112	uc003szg.3	-34970	ENSG00000106049	HIBADH	3-hydroxyisobutyrate dehydrogenase	-3.06609	2.02072e-138
chr21	42120043	42120442	400	*	Intron (uc002yyq.1/1826, intron 1 of 32)	21	41384343	42219039	834697	2	1826	uc002yyq.1	98597	ENSG00000171587	DSCAM	DS cell adhesion molecule	-3.04841	0
chr21	42350965	42351364	400	*	Distal Intergenic	21	41384343	42219039	834697	2	1826	uc031rvr.1	-131926	ENSG00000171587	DSCAM	DS cell adhesion molecule	-3.04841	0
chr21	42363352	42363751	400	*	Distal Intergenic	21	41384343	42219039	834697	2	1826	uc031rvr.1	-144313	ENSG00000171587	DSCAM	DS cell adhesion molecule	-3.04841	0
chr21	42364149	42364548	400	*	Distal Intergenic	21	41384343	42219039	834697	2	1826	uc031rvr.1	-145110	ENSG00000171587	DSCAM	DS cell adhesion molecule	-3.04841	0
chr21	42365497	42365896	400	*	Distal Intergenic	21	41384343	42219039	834697	2	1826	uc031rvr.1	-146458	ENSG00000171587	DSCAM	DS cell adhesion molecule	-3.04841	0
chr21	42366492	42366891	400	*	Distal Intergenic	21	41384343	42219039	834697	2	1826	uc031rvr.1	-147453	ENSG00000171587	DSCAM	DS cell adhesion molecule	-3.04841	0
chr5	14144083	14144482	400	*	Promoter	5	14143829	14509458	365630	1	7204	uc003jfg.3	254	ENSG00000038382	TRIO	trio Rho guanine nucleotide exchange factor	-3.03136	7.63556e-176
chr5	14256898	14257297	400	*	Intron (uc003jff.3/7204, intron 1 of 56)	5	14293121	14489274	196154	1	7204	uc003jfh.1	-35824	ENSG00000038382	TRIO	trio Rho guanine nucleotide exchange factor	-3.03136	7.63556e-176
chr3	187917090	187917489	400	*	Intron (uc011bsg.2/4026, intron 1 of 9)	3	187930721	188608460	677740	1	4026	uc003frs.2	-13232	ENSG00000145012	LPP	LIM domain containing preferred translocation partner in lipoma	-3.02707	3.57057e-140
chr3	187928657	187929056	400	*	Intron (uc011bsg.2/4026, intron 1 of 9)	3	187930721	188608460	677740	1	4026	uc003frs.2	-1665	ENSG00000145012	LPP	LIM domain containing preferred translocation partner in lipoma	-3.02707	3.57057e-140
chr3	188036360	188036759	400	*	Intron (uc011bsg.2/4026, intron 1 of 9)	3	188059444	188430630	371187	1	4026	uc003frt.3	-22685	ENSG00000145012	LPP	LIM domain containing preferred translocation partner in lipoma	-3.02707	3.57057e-140
chr3	188164448	188164847	400	*	Intron (uc011bsg.2/4026, intron 2 of 9)	3	188059444	188430630	371187	1	4026	uc003frt.3	105004	ENSG00000145012	LPP	LIM domain containing preferred translocation partner in lipoma	-3.02707	3.57057e-140
chr3	127525394	127525793	400	*	Intron (uc003ejw.4/11343, intron 2 of 7)	3	127407905	127541725	133821	2	11343	uc003ejw.4	15932	ENSG00000074416	MGLL	monoglyceride lipase	-3.02115	7.40588e-50
chr3	127536152	127536551	400	*	Intron (uc003ejw.4/11343, intron 2 of 7)	3	127407905	127541725	133821	2	11343	uc003ejw.4	5174	ENSG00000074416	MGLL	monoglyceride lipase	-3.02115	7.40588e-50
chr3	127542351	127542750	400	*	Promoter	3	127434317	127542093	107777	2	11343	uc010hsp.2	-258	ENSG00000074416	MGLL	monoglyceride lipase	-3.02115	7.40588e-50
chr2	25042171	25042570	400	*	3' UTR	2	25042039	25064536	22498	2	109	uc002rfr.4	21966	ENSG00000138031	ADCY3	adenylate cyclase 3	-3.01996	2.74269e-42
chr2	25078958	25079357	400	*	Intron (uc002rfs.4/109, intron 2 of 20)	2	25042039	25064536	22498	2	109	uc002rfr.4	-14422	ENSG00000138031	ADCY3	adenylate cyclase 3	-3.01996	2.74269e-42
chr9	5269062	5269461	400	*	Distal Intergenic	9	5299866	5304611	4746	2	6019	uc003ziz.2	35150	ENSG00000107014	RLN2	relaxin 2	-3.00476	2.86729e-24
chr6	128598599	128598998	400	*	Intron (uc003qbj.3/5796, intron 3 of 29)	6	128321132	128718833	397702	2	5796	uc003qbl.1	119835	ENSG00000152894	PTPRK	protein tyrosine phosphatase, receptor type K	-3.00336	2.62927e-259
chr11	28343171	28343570	400	*	Intron (uc001mse.2/196074, intron 6 of 6)	11	28131713	28147409	15697	1	196074	uc001msf.1	211458	ENSG00000169519	METTL15	methyltransferase like 15	-2.99904	1.99119e-64
chr3	171841154	171841553	400	*	Intron (uc003fhx.3/64778, intron 2 of 3)	3	171851261	172056104	204844	1	64778	uc003fia.3	-9708	ENSG00000075420	FNDC3B	fibronectin type III domain containing 3B	-2.98436	1.4098e-62
chr12	26918243	26918642	400	*	Intron (uc001rhg.3/3709, intron 2 of 56)	12	26488285	26986131	497847	2	3709	uc001rhg.3	67489	ENSG00000123104	ITPR2	inositol 1,4,5-trisphosphate receptor type 2	-2.97415	5.36724e-119
chr7	622141	622540	400	*	Intron (uc031swi.1/5575, intron 7 of 9)	7	618893	641221	22329	2	5575	uc003six.1	18681	ENSG00000188191	PRKAR1B	protein kinase cAMP-dependent type I regulatory subunit beta	-2.97409	1.64087e-32
chr7	631272	631671	400	*	Intron (uc031swi.1/5575, intron 6 of 9)	7	618893	641221	22329	2	5575	uc003six.1	9550	ENSG00000188191	PRKAR1B	protein kinase cAMP-dependent type I regulatory subunit beta	-2.97409	1.64087e-32
chr7	726621	727020	400	*	Intron (uc031swi.1/5575, intron 1 of 9)	7	588834	731428	142595	2	5575	uc031swi.1	4408	ENSG00000188191	PRKAR1B	protein kinase cAMP-dependent type I regulatory subunit beta	-2.97409	1.64087e-32
chr20	33992929	33993699	771	*	Intron (uc002xcd.3/55245, intron 1 of 9)	20	33890369	33999945	109577	2	55245	uc002xcd.3	6246	ENSG00000101019	UQCC1	ubiquinol-cytochrome c reductase complex assembly factor 1	-2.95991	3.06228e-42
chr7	116741915	116742314	400	*	Intron (uc003vin.3/7982, intron 2 of 15)	7	116759615	116838594	78980	1	7982	uc003vix.1	-17301	ENSG00000004866	ST7	suppression of tumorigenicity 7	-2.94386	1.42909e-29
chr12	103524438	103524837	400	*	Distal Intergenic	12	103351452	103354294	2843	1	429	uc001tjr.4	172986	ENSG00000139352	ASCL1	achaete-scute family bHLH transcription factor 1	-2.93791	6.21896e-11
chr9	93534129	93534528	400	*	Distal Intergenic	9	93564012	93660842	96831	1	6850	uc004aqz.3	-29484	ENSG00000165025	SYK	spleen associated tyrosine kinase	-2.93316	5.62101e-74
chr9	93576186	93576585	400	*	Intron (uc004aqz.3/6850, intron 1 of 13)	9	93564207	93660842	96636	1	6850	uc004arb.3	11979	ENSG00000165025	SYK	spleen associated tyrosine kinase	-2.93316	5.62101e-74
chr4	175419373	175419772	400	*	Intron (uc011ckh.1/3248, intron 4 of 6)	4	175411328	175444044	32717	2	3248	uc011ckh.1	24272	ENSG00000164120	HPGD	15-hydroxyprostaglandin dehydrogenase	-2.92249	2.91374e-23
chr4	175457697	175458096	400	*	Distal Intergenic	4	175411328	175444049	32722	2	3248	uc011ckg.2	-13648	ENSG00000164120	HPGD	15-hydroxyprostaglandin dehydrogenase	-2.92249	2.91374e-23
chr14	24136118	24136517	400	*	Distal Intergenic	14	24105573	24114848	9276	1	10202	uc010akv.3	30545	ENSG00000100867	DHRS2	dehydrogenase/reductase 2	-2.90196	2.42066e-61
chr14	24146462	24146861	400	*	Distal Intergenic	14	24105573	24114848	9276	1	10202	uc010akv.3	40889	ENSG00000100867	DHRS2	dehydrogenase/reductase 2	-2.90196	2.42066e-61
chr14	24188657	24189056	400	*	Distal Intergenic	14	24105573	24114848	9276	1	10202	uc010akv.3	83084	ENSG00000100867	DHRS2	dehydrogenase/reductase 2	-2.90196	2.42066e-61
chr14	24195444	24195843	400	*	Distal Intergenic	14	24105573	24114848	9276	1	10202	uc010akv.3	89871	ENSG00000100867	DHRS2	dehydrogenase/reductase 2	-2.90196	2.42066e-61
chr16	75029819	75030218	400	*	Distal Intergenic	16	75032915	75138903	105989	1	84937	uc010vmz.1	-2697	ENSG00000186187	ZNRF1	zinc and ring finger 1	-2.90001	1.01361e-189
chr16	75045034	75045433	400	*	Intron (uc010vmz.1/84937, intron 1 of 2)	16	75032915	75144892	111978	1	84937	uc010cgr.1	12119	ENSG00000186187	ZNRF1	zinc and ring finger 1	-2.90001	1.01361e-189
chr16	75054145	75054544	400	*	Intron (uc010vmz.1/84937, intron 1 of 2)	16	75032915	75144892	111978	1	84937	uc010cgr.1	21230	ENSG00000186187	ZNRF1	zinc and ring finger 1	-2.90001	1.01361e-189
chr16	75065439	75065838	400	*	Intron (uc010vmz.1/84937, intron 1 of 2)	16	75032915	75144892	111978	1	84937	uc010cgr.1	32524	ENSG00000186187	ZNRF1	zinc and ring finger 1	-2.90001	1.01361e-189
chr14	73755477	73755876	400	*	Intron (uc010aro.1/8650, intron 6 of 7)	14	73741918	73751126	9209	2	8650	uc010ttz.1	-4351	ENSG00000133961	NUMB	NUMB, endocytic adaptor protein	-2.87553	2.10398e-74
chr14	73756560	73756959	400	*	Intron (uc010aro.1/8650, intron 6 of 7)	14	73741918	73751126	9209	2	8650	uc010ttz.1	-5434	ENSG00000133961	NUMB	NUMB, endocytic adaptor protein	-2.87553	2.10398e-74
chr14	73760293	73760692	400	*	Intron (uc010aro.1/8650, intron 5 of 7)	14	73741918	73751126	9209	2	8650	uc010ttz.1	-9167	ENSG00000133961	NUMB	NUMB, endocytic adaptor protein	-2.87553	2.10398e-74
chr14	73775581	73775980	400	*	Intron (uc010aro.1/8650, intron 4 of 7)	14	73741918	73751126	9209	2	8650	uc010ttz.1	-24455	ENSG00000133961	NUMB	NUMB, endocytic adaptor protein	-2.87553	2.10398e-74
chr14	73782545	73782944	400	*	Intron (uc010aro.1/8650, intron 4 of 7)	14	73741918	73751126	9209	2	8650	uc010ttz.1	-31419	ENSG00000133961	NUMB	NUMB, endocytic adaptor protein	-2.87553	2.10398e-74
chr14	73784717	73785116	400	*	Intron (uc010aro.1/8650, intron 3 of 7)	14	73741918	73751126	9209	2	8650	uc010ttz.1	-33591	ENSG00000133961	NUMB	NUMB, endocytic adaptor protein	-2.87553	2.10398e-74
chr14	73836850	73837249	400	*	Intron (uc001xny.1/8650, intron 2 of 12)	14	73741918	73833689	91772	2	8650	uc010arr.1	-3161	ENSG00000133961	NUMB	NUMB, endocytic adaptor protein	-2.87553	2.10398e-74
chr3	123067212	123067611	400	*	Intron (uc021xdd.1/111, intron 2 of 20)	3	123018967	123123408	104442	2	111	uc003egi.1	55797	ENSG00000173175	ADCY5	adenylate cyclase 5	-2.87248	6.66667e-29
chr3	123070416	123070815	400	*	Intron (uc021xdd.1/111, intron 2 of 20)	3	123018967	123123408	104442	2	111	uc003egi.1	52593	ENSG00000173175	ADCY5	adenylate cyclase 5	-2.87248	6.66667e-29
chr3	123102723	123103122	400	*	Intron (uc021xdd.1/111, intron 1 of 20)	3	123018967	123123408	104442	2	111	uc003egi.1	20286	ENSG00000173175	ADCY5	adenylate cyclase 5	-2.87248	6.66667e-29
chr3	123154833	123155232	400	*	Intron (uc003egh.2/111, intron 1 of 20)	3	123001143	123167392	166250	2	111	uc003egh.2	12160	ENSG00000173175	ADCY5	adenylate cyclase 5	-2.87248	6.66667e-29
chr7	139359208	139359607	400	*	Intron (uc003vvd.4/28996, intron 2 of 14)	7	139246316	139477693	231378	2	28996	uc003vvd.4	118086	ENSG00000064393	HIPK2	homeodomain interacting protein kinase 2	-2.87151	1.78412e-47
chr9	108074583	108074982	400	*	Intron (uc004bcn.3/23446, intron 3 of 15)	9	108117757	108200782	83026	1	23446	uc004bco.1	-42775	ENSG00000070214	SLC44A1	solute carrier family 44 member 1	-2.85781	0
chr9	108093943	108094342	400	*	Intron (uc004bcn.3/23446, intron 3 of 15)	9	108117757	108200782	83026	1	23446	uc004bco.1	-23415	ENSG00000070214	SLC44A1	solute carrier family 44 member 1	-2.85781	0
chr9	108131019	108131418	400	*	Intron (uc004bcn.3/23446, intron 12 of 15)	9	108117757	108200782	83026	1	23446	uc004bco.1	13262	ENSG00000070214	SLC44A1	solute carrier family 44 member 1	-2.85781	0
chr2	136215141	136215540	400	*	Intron (uc002tuk.3/84083, intron 2 of 21)	2	135957574	136288182	330609	2	84083	uc002tuk.3	72642	ENSG00000121988	ZRANB3	zinc finger RANBP2-type containing 3	-2.85754	2.51092e-60
chr10	21173826	21174225	400	*	Intron (uc001iqi.3/10529, intron 4 of 27)	10	21068903	21186531	117629	2	10529	uc001iqi.3	12306	ENSG00000078114	NEBL	nebulette	-2.84783	8.07087e-156
chr11	66709762	66710161	400	*	Intron (uc001ojo.1/5091, intron 3 of 22)	11	66615997	66725847	109851	2	5091	uc001ojo.1	15686	ENSG00000173599	PC	pyruvate carboxylase	-2.82376	6.34125e-33
chr11	66727471	66727870	400	*	Distal Intergenic	11	66615997	66725847	109851	2	5091	uc001ojp.1	-1624	ENSG00000173599	PC	pyruvate carboxylase	-2.82376	6.34125e-33
chr1	85822696	85823095	400	*	Intron (uc001dla.2/646626, intron 2 of 4)	1	85784168	85870180	86013	2	23576	uc010osb.2	47085	ENSG00000153904	DDAH1	dimethylarginine dimethylaminohydrolase 1	-2.82347	4.40891e-77
chr5	65925035	65925434	400	*	Intron (uc003jur.4/375449, intron 1 of 5)	5	65892176	66465423	573248	1	375449	uc021xzk.1	32859	ENSG00000069020	MAST4	microtubule associated serine/threonine kinase family member 4	-2.82011	2.99649e-62
chr11	45822104	45822503	400	*	Distal Intergenic	11	45825623	45834567	8945	1	55343	uc001nbo.3	-3120	ENSG00000181830	SLC35C1	solute carrier family 35 member C1	-2.80206	1.95018e-65
chr11	45823394	45823793	400	*	Distal Intergenic	11	45825623	45834567	8945	1	55343	uc001nbo.3	-1830	ENSG00000181830	SLC35C1	solute carrier family 35 member C1	-2.80206	1.95018e-65
chr10	91409064	91409846	783	*	Distal Intergenic	10	91339254	91405329	66076	2	53354	uc001kgp.2	-3735	ENSG00000152782	PANK1	pantothenate kinase 1	-2.80179	7.34726e-42
chr12	121202875	121203274	400	*	Intron (uc001tzc.3/121665, intron 4 of 4)	12	121200313	121207941	7629	2	121665	uc001tzc.3	4667	ENSG00000157837	SPPL3	signal peptide peptidase like 3	-2.79278	8.31683e-29
chr12	121210232	121210631	400	*	Intron (uc001tzd.3/121665, intron 6 of 10)	12	121200313	121207941	7629	2	121665	uc001tzc.3	-2291	ENSG00000157837	SPPL3	signal peptide peptidase like 3	-2.79278	8.31683e-29
chr12	121227268	121227667	400	*	Intron (uc001tzd.3/121665, intron 3 of 10)	12	121200313	121207941	7629	2	121665	uc001tzc.3	-19327	ENSG00000157837	SPPL3	signal peptide peptidase like 3	-2.79278	8.31683e-29
chr12	121296354	121296753	400	*	Intron (uc001tzd.3/121665, intron 1 of 10)	12	121200313	121342155	141843	2	121665	uc001tzd.3	45402	ENSG00000157837	SPPL3	signal peptide peptidase like 3	-2.79278	8.31683e-29
chr3	128488223	128488622	400	*	Intron (uc003eks.1/7879, intron 1 of 5)	3	128444979	128533641	88663	1	7879	uc010hsv.1	43244	ENSG00000075785	RAB7A	RAB7A, member RAS oncogene family	-2.78513	7.43271e-68
chr15	40055181	40055580	400	*	Intron (uc001zki.3/161835, intron 5 of 11)	15	39892232	40075039	182808	2	161835	uc001zki.3	19459	ENSG00000150667	FSIP1	fibrous sheath interacting protein 1	-2.7757	4.647e-19
chr4	170025878	170026277	400	*	Intron (uc003isa.1/57630, intron 11 of 11)	4	170037420	170077830	40411	2	57630	uc010irc.1	51553	ENSG00000154447	SH3RF1	SH3 domain containing ring finger 1	-2.76801	4.43119e-35
chr6	101608732	101609131	400	*	Distal Intergenic	6	101846669	102193018	346350	1	2898	uc021zdj.1	-237538	ENSG00000164418	GRIK2	glutamate ionotropic receptor kainate type subunit 2	-2.76139	4.6695e-12
chr17	134209	134608	400	*	Intron (uc010vpy.2/9501, intron 3 of 6)	17	62180	177370	115191	2	9501	uc010vpy.2	42762	ENSG00000181031	RPH3AL	rabphilin 3A like (without C2 domains)	-2.73839	4.34434e-10
chr17	136482	136881	400	*	Intron (uc010vpy.2/9501, intron 3 of 6)	17	62180	177370	115191	2	9501	uc010vpy.2	40489	ENSG00000181031	RPH3AL	rabphilin 3A like (without C2 domains)	-2.73839	4.34434e-10
chr17	143792	144191	400	*	Intron (uc010vpy.2/9501, intron 3 of 6)	17	62180	177370	115191	2	9501	uc010vpy.2	33179	ENSG00000181031	RPH3AL	rabphilin 3A like (without C2 domains)	-2.73839	4.34434e-10
chr7	8215974	8216373	400	*	Intron (uc010ktr.3/3382, intron 5 of 13)	7	8152815	8275570	122756	2	3382	uc010ktr.3	59197	ENSG00000003147	ICA1	islet cell autoantigen 1	-2.72919	5.99312e-130
chr2	157875901	157876300	400	*	Distal Intergenic	2	158114340	158167913	53574	1	11227	uc002tzg.3	-238040	ENSG00000136542	GALNT5	polypeptide N-acetylgalactosaminyltransferase 5	-2.72571	5.39417e-17
chr2	201116109	201116508	400	*	Distal Intergenic	2	201170604	201346986	176383	1	26010	uc002uvn.4	-54096	ENSG00000196141	SPATS2L	spermatogenesis associated serine rich 2 like	-2.72197	5.0049e-185
chr3	66475566	66475965	400	*	Intron (uc010hnz.3/26018, intron 1 of 15)	3	66429221	66456637	27417	2	26018	uc003dmw.3	-18929	ENSG00000144749	LRIG1	leucine rich repeats and immunoglobulin like domains 1	-2.72069	1.70742e-61
chr3	66500326	66500725	400	*	Intron (uc010hnz.3/26018, intron 1 of 15)	3	66429221	66502057	72837	2	26018	uc010hnz.3	1332	ENSG00000144749	LRIG1	leucine rich repeats and immunoglobulin like domains 1	-2.72069	1.70742e-61
chr3	66740387	66740786	400	*	Distal Intergenic	3	66429221	66550845	121625	2	26018	uc010hoa.3	-189542	ENSG00000144749	LRIG1	leucine rich repeats and immunoglobulin like domains 1	-2.72069	1.70742e-61
chr17	58991749	58992148	400	*	Intron (uc010wow.1/54828, intron 5 of 10)	17	58964411	59470199	505789	1	54828	uc002iyy.4	27338	ENSG00000141376	BCAS3	BCAS3, microtubule associated cell migration factor	-2.7086	7.00828e-186
chr17	59209763	59210162	400	*	Intron (uc002iyu.4/54828, intron 22 of 23)	17	59234817	59470199	235383	1	54828	uc002izb.4	-24655	ENSG00000141376	BCAS3	BCAS3, microtubule associated cell migration factor	-2.7086	7.00828e-186
chr17	59366818	59367217	400	*	Intron (uc002iyu.4/54828, intron 22 of 23)	17	59322577	59470199	147623	1	54828	uc002izc.4	44241	ENSG00000141376	BCAS3	BCAS3, microtubule associated cell migration factor	-2.7086	7.00828e-186
chr17	59386446	59386845	400	*	Intron (uc002iyu.4/54828, intron 22 of 23)	17	59322577	59470199	147623	1	54828	uc002izc.4	63869	ENSG00000141376	BCAS3	BCAS3, microtubule associated cell migration factor	-2.7086	7.00828e-186
chr17	17840195	17840594	400	*	Intron (uc002gry.4/146691, intron 1 of 13)	17	17746822	17875784	128963	2	146691	uc002gry.4	35190	ENSG00000175662	TOM1L2	target of myb1 like 2 membrane trafficking protein	-2.70741	1.87337e-63
chr9	335981	336380	400	*	Intron (uc011lls.1/81704, intron 11 of 13)	9	365591	405097	39507	1	81704	uc010mgw.2	-29211	ENSG00000107099	DOCK8	dedicator of cytokinesis 8	-2.70008	2.87937e-23
chr6	692868	693267	400	*	Promoter	6	485138	693141	208004	2	55770	uc003mtd.4	0	ENSG00000112685	EXOC2	exocyst complex component 2	-2.68962	4.25025e-94
chr9	20634310	20634709	400	*	Distal Intergenic	9	20362721	20622514	259794	2	4300	uc003zof.3	-11796	ENSG00000171843	MLLT3	MLLT3, super elongation complex subunit	-2.68755	1.51663e-45
chr12	67085820	67086219	400	*	Intron (uc010sta.1/23426, intron 1 of 20)	12	66741211	67072925	331715	2	23426	uc001stm.3	-12895	ENSG00000155974	GRIP1	glutamate receptor interacting protein 1	-2.68079	9.50581e-22
chr12	67275666	67276065	400	*	Distal Intergenic	12	66765474	67197894	432421	2	23426	uc010sta.1	-77772	ENSG00000155974	GRIP1	glutamate receptor interacting protein 1	-2.68079	9.50581e-22
chr20	15440347	15440746	400	*	Intron (uc002wot.3/140733, intron 7 of 16)	20	15680501	16033841	353341	1	140733	uc002wpb.3	-239755	ENSG00000172264	MACROD2	MACRO domain containing 2	-2.67268	8.98553e-31
chr15	62978207	62978606	400	*	Intron (uc002alb.4/83660, intron 8 of 55)	15	62939510	63136829	197320	1	83660	uc002alb.4	38697	ENSG00000171914	TLN2	talin 2	-2.66834	1.36754e-52
chr15	62994921	62995320	400	*	Exon (uc002alb.4/83660, exon 16 of 56)	15	63032644	63136829	104186	1	83660	uc002alc.4	-37324	ENSG00000171914	TLN2	talin 2	-2.66834	1.36754e-52
chr11	65857968	65858367	400	*	Intron (uc001ogz.1/55690, intron 1 of 6)	11	65837824	66012218	174395	1	55690	uc001oha.2	20144	ENSG00000175115	PACS1	phosphofurin acidic cluster sorting protein 1	-2.66137	1.9356e-42
chr11	65918984	65919383	400	*	Intron (uc001ogz.1/55690, intron 1 of 6)	11	65997901	66012218	14318	1	55690	uc010rou.2	-78518	ENSG00000175115	PACS1	phosphofurin acidic cluster sorting protein 1	-2.66137	1.9356e-42
chr11	66002025	66002424	400	*	Intron (uc001oha.2/55690, intron 17 of 23)	11	65997901	66012218	14318	1	55690	uc010rou.2	4124	ENSG00000175115	PACS1	phosphofurin acidic cluster sorting protein 1	-2.66137	1.9356e-42
chr17	17446218	17446617	400	*	Intron (uc002grj.3/10400, intron 2 of 6)	17	17408877	17480779	71903	2	10400	uc002grj.3	34162	ENSG00000133027	PEMT	phosphatidylethanolamine N-methyltransferase	-2.65875	1.34434e-26
chr19	34085527	34085926	400	*	Distal Intergenic	19	34112861	34264414	151554	1	64377	uc002nus.4	-26935	ENSG00000124302	CHST8	carbohydrate sulfotransferase 8	-2.6387	2.07261e-05
chr20	46089352	46089751	400	*	Distal Intergenic	20	46130601	46285621	155021	1	8202	uc002xtk.3	-40850	ENSG00000124151	NCOA3	nuclear receptor coactivator 3	-2.63545	0
chr17	65460460	65460859	400	*	Intron (uc002jgb.4/26207, intron 1 of 9)	17	65373397	65693379	319983	1	26207	uc002jgc.4	87063	ENSG00000154217	PITPNC1	phosphatidylinositol transfer protein cytoplasmic 1	-2.63433	6.1339e-51
chr17	65542781	65543180	400	*	Intron (uc002jgb.4/26207, intron 2 of 9)	17	65373397	65693379	319983	1	26207	uc002jgc.4	169384	ENSG00000154217	PITPNC1	phosphatidylinositol transfer protein cytoplasmic 1	-2.63433	6.1339e-51
chr2	42342487	42342886	400	*	Distal Intergenic	2	42396490	42488639	92150	1	27436	uc002rsh.4	-53604	ENSG00000143924	EML4	echinoderm microtubule associated protein like 4	-2.63205	1.08874e-141
chr2	42366261	42366660	400	*	Distal Intergenic	2	42396490	42488639	92150	1	27436	uc002rsh.4	-29830	ENSG00000143924	EML4	echinoderm microtubule associated protein like 4	-2.63205	1.08874e-141
chr15	89575483	89575882	400	*	Distal Intergenic	15	89631381	89659752	28372	1	11057	uc010ups.1	-55499	ENSG00000140526	ABHD2	abhydrolase domain containing 2	-2.61208	2.71851e-231
chr15	89693611	89694010	400	*	Intron (uc002bnj.2/11057, intron 7 of 14)	15	89631381	89745591	114211	1	11057	uc002bnk.2	62230	ENSG00000140526	ABHD2	abhydrolase domain containing 2	-2.61208	2.71851e-231
chr1	21241652	21242051	400	*	Intron (uc010odi.2/8672, intron 3 of 25)	1	21132785	21299592	166808	2	8672	uc010odi.2	57541	ENSG00000075151	EIF4G3	eukaryotic translation initiation factor 4 gamma 3	-2.60308	1.188e-94
chr1	21251896	21252295	400	*	Intron (uc010odi.2/8672, intron 3 of 25)	1	21132785	21299592	166808	2	8672	uc010odi.2	47297	ENSG00000075151	EIF4G3	eukaryotic translation initiation factor 4 gamma 3	-2.60308	1.188e-94
chr1	21268504	21268903	400	*	5' UTR	1	21132785	21299592	166808	2	8672	uc010odi.2	30689	ENSG00000075151	EIF4G3	eukaryotic translation initiation factor 4 gamma 3	-2.60308	1.188e-94
chr7	128888708	128889476	769	*	Intron (uc003vot.3/23382, intron 1 of 16)	7	128864855	129070052	205198	1	23382	uc011kov.2	23853	ENSG00000158467	AHCYL2	adenosylhomocysteinase like 2	-2.59721	1.75276e-33
chr7	128890612	128891011	400	*	Intron (uc003vot.3/23382, intron 1 of 16)	7	128864855	129070052	205198	1	23382	uc011kov.2	25757	ENSG00000158467	AHCYL2	adenosylhomocysteinase like 2	-2.59721	1.75276e-33
chr2	9423341	9423740	400	*	Intron (uc002qzh.2/8853, intron 2 of 27)	2	9346894	9545812	198919	1	8853	uc002qzi.2	76447	ENSG00000151693	ASAP2	ArfGAP with SH3 domain, ankyrin repeat and PH domain 2	-2.59576	2.69497e-75
chr12	45232956	45233355	400	*	Intron (uc001rof.3/4753, intron 2 of 19)	12	44902058	45269444	367387	2	4753	uc001rof.3	36089	ENSG00000184613	NELL2	neural EGFL like 2	-2.59441	5.91509e-08
chr12	45234294	45234693	400	*	Intron (uc001rof.3/4753, intron 2 of 19)	12	44902058	45269444	367387	2	4753	uc001rof.3	34751	ENSG00000184613	NELL2	neural EGFL like 2	-2.59441	5.91509e-08
chr12	45260246	45260645	400	*	Intron (uc001rof.3/4753, intron 2 of 19)	12	44902058	45269444	367387	2	4753	uc001rof.3	8799	ENSG00000184613	NELL2	neural EGFL like 2	-2.59441	5.91509e-08
chr12	45280109	45280508	400	*	Intron (uc010sla.1/4753, intron 1 of 20)	12	44917074	45270880	353807	2	4753	uc001roi.1	-9229	ENSG00000184613	NELL2	neural EGFL like 2	-2.59441	5.91509e-08
chr12	45284123	45284522	400	*	Intron (uc010sla.1/4753, intron 1 of 20)	12	44917074	45270880	353807	2	4753	uc001roi.1	-13243	ENSG00000184613	NELL2	neural EGFL like 2	-2.59441	5.91509e-08
chr12	45355866	45356265	400	*	Distal Intergenic	12	44902058	45307711	405654	2	4753	uc010sla.1	-48155	ENSG00000184613	NELL2	neural EGFL like 2	-2.59441	5.91509e-08
chr4	40548325	40548724	400	*	Intron (uc003gvc.2/54502, intron 1 of 6)	4	40425272	40517990	92719	2	54502	uc003gvd.2	-30335	ENSG00000163694	RBM47	RNA binding motif protein 47	-2.5914	1.26382e-130
chr4	40630361	40630760	400	*	Intron (uc003gvc.2/54502, intron 1 of 6)	4	40425272	40631883	206612	2	54502	uc003gvc.2	1123	ENSG00000163694	RBM47	RNA binding motif protein 47	-2.5914	1.26382e-130
chr4	40670539	40670938	400	*	Distal Intergenic	4	40425272	40632640	207369	2	54502	uc011bys.1	-37899	ENSG00000163694	RBM47	RNA binding motif protein 47	-2.5914	1.26382e-130
chr22	47460886	47461285	400	*	Intron (uc003bib.3/25771, intron 11 of 12)	22	47169824	47571342	401519	1	25771	uc003bif.3	291062	ENSG00000054611	TBC1D22A	TBC1 domain family member 22A	-2.58307	8.90026e-21
chr12	45596261	45596660	400	*	Intron (uc001rom.2/51054, intron 1 of 2)	12	45609770	45815056	205287	1	196527	uc031qha.1	-13110	ENSG00000177119	ANO6	anoctamin 6	-2.56781	6.81287e-129
chr7	156437965	156438364	400	*	Intron (uc003wmo.3/140545, intron 3 of 8)	7	156436498	156453044	16547	1	140545	uc003wmt.3	1467	ENSG00000105982	RNF32	ring finger protein 32	-2.56125	4.67438e-62
chr15	71679464	71679863	400	*	Intron (uc002atb.1/79875, intron 5 of 16)	15	71534988	72026249	491262	1	79875	uc002atd.1	144476	ENSG00000187720	THSD4	thrombospondin type 1 domain containing 4	-2.53278	1.60149e-181
chr15	71975397	71975796	400	*	Intron (uc002atb.1/79875, intron 7 of 16)	15	72050172	72063547	13376	1	79875	uc002atg.1	-74376	ENSG00000187720	THSD4	thrombospondin type 1 domain containing 4	-2.53278	1.60149e-181
chr14	72924225	72924624	400	*	Intron (uc021rvv.1/9628, intron 3 of 15)	14	72931402	73029462	98061	1	9628	uc021rwc.1	-6778	ENSG00000182732	RGS6	regulator of G protein signaling 6	-2.52222	1.55757e-06
chr14	72926591	72926990	400	*	Intron (uc021rvv.1/9628, intron 5 of 15)	14	72931402	73029462	98061	1	9628	uc021rwc.1	-4412	ENSG00000182732	RGS6	regulator of G protein signaling 6	-2.52222	1.55757e-06
chr15	80668812	80669211	400	*	Distal Intergenic	15	80696692	80767902	71211	1	9915	uc002bfq.3	-27481	ENSG00000172379	ARNT2	aryl hydrocarbon receptor nuclear translocator 2	-2.52131	5.90044e-17
chr15	80679400	80679799	400	*	Distal Intergenic	15	80696692	80767902	71211	1	9915	uc002bfq.3	-16893	ENSG00000172379	ARNT2	aryl hydrocarbon receptor nuclear translocator 2	-2.52131	5.90044e-17
chr15	80695322	80695721	400	*	Promoter	15	80696692	80767902	71211	1	9915	uc002bfq.3	-971	ENSG00000172379	ARNT2	aryl hydrocarbon receptor nuclear translocator 2	-2.52131	5.90044e-17
chr15	80743203	80743602	400	*	5' UTR	15	80735305	80890277	154973	1	9915	uc002bfs.3	7898	ENSG00000172379	ARNT2	aryl hydrocarbon receptor nuclear translocator 2	-2.52131	5.90044e-17
chr15	80804976	80805375	400	*	Intron (uc002bfr.3/9915, intron 6 of 18)	15	80735305	80890277	154973	1	9915	uc002bfs.3	69671	ENSG00000172379	ARNT2	aryl hydrocarbon receptor nuclear translocator 2	-2.52131	5.90044e-17
chr3	23017698	23018097	400	*	Distal Intergenic	3	23244653	23632296	387644	1	7325	uc010hfc.2	-226556	ENSG00000182247	UBE2E2	ubiquitin conjugating enzyme E2 E2	-2.52127	1.21077e-17
chr3	23062907	23063306	400	*	Distal Intergenic	3	23244653	23632296	387644	1	7325	uc010hfc.2	-181347	ENSG00000182247	UBE2E2	ubiquitin conjugating enzyme E2 E2	-2.52127	1.21077e-17
chr3	23120044	23120443	400	*	Distal Intergenic	3	23244653	23632296	387644	1	7325	uc010hfc.2	-124210	ENSG00000182247	UBE2E2	ubiquitin conjugating enzyme E2 E2	-2.52127	1.21077e-17
chr3	23170872	23171271	400	*	Distal Intergenic	3	23244653	23632296	387644	1	7325	uc010hfc.2	-73382	ENSG00000182247	UBE2E2	ubiquitin conjugating enzyme E2 E2	-2.52127	1.21077e-17
chr3	23203076	23203475	400	*	Distal Intergenic	3	23244653	23632296	387644	1	7325	uc010hfc.2	-41178	ENSG00000182247	UBE2E2	ubiquitin conjugating enzyme E2 E2	-2.52127	1.21077e-17
chr10	126175866	126176265	400	*	Intron (uc001lhs.2/64077, intron 2 of 6)	10	126150341	126302710	152370	1	64077	uc009yai.2	25525	ENSG00000107902	LHPP	phospholysine phosphohistidine inorganic pyrophosphate phosphatase	-2.51826	3.08306e-12
chr10	33799595	33799994	400	*	Distal Intergenic	10	33500338	33624006	123669	2	8829	uc001ixc.1	-175589	ENSG00000099250	NRP1	neuropilin 1	-2.51463	2.12195e-47
chr11	115471398	115471797	400	*	Distal Intergenic	11	115270146	115375241	105096	2	23705	uc031qek.1	-96157	ENSG00000182985	CADM1	cell adhesion molecule 1	-2.50127	1.6651e-41
chr8	74635480	74635879	400	*	Intron (uc003xzm.3/27067, intron 3 of 14)	8	74461837	74650584	188748	2	27067	uc003xzo.3	14705	ENSG00000040341	STAU2	staufen double-stranded RNA binding protein 2	-2.50005	2.71344e-99
chr15	70853891	70854290	400	*	Distal Intergenic	15	70946893	70994620	47728	2	55075	uc002asq.3	140330	ENSG00000137831	UACA	uveal autoantigen with coiled-coil domains and ankyrin repeats	-2.49011	3.23042e-109
chr15	71071515	71071914	400	*	Distal Intergenic	15	70946893	71055850	108958	2	55075	uc010uke.2	-15665	ENSG00000137831	UACA	uveal autoantigen with coiled-coil domains and ankyrin repeats	-2.49011	3.23042e-109
chr15	71083845	71084244	400	*	Distal Intergenic	15	70946893	71055850	108958	2	55075	uc010uke.2	-27995	ENSG00000137831	UACA	uveal autoantigen with coiled-coil domains and ankyrin repeats	-2.49011	3.23042e-109
chr15	71096633	71097032	400	*	Distal Intergenic	15	70946893	71055850	108958	2	55075	uc010uke.2	-40783	ENSG00000137831	UACA	uveal autoantigen with coiled-coil domains and ankyrin repeats	-2.49011	3.23042e-109
chr3	96192901	96193300	400	*	Distal Intergenic	3	96533425	96728971	195547	1	285220	uc031sar.1	-340125	ENSG00000080224	EPHA6	EPH receptor A6	-2.48791	3.15555e-24
chr3	97157734	97158133	400	*	Promoter	3	97158437	97329698	171262	1	285220	uc011bgo.2	-304	ENSG00000080224	EPHA6	EPH receptor A6	-2.48791	3.15555e-24
chr3	97232561	97232960	400	*	Intron (uc010how.1/285220, intron 10 of 17)	3	97158437	97466416	307980	1	285220	uc010hox.2	74124	ENSG00000080224	EPHA6	EPH receptor A6	-2.48791	3.15555e-24
chr3	97282031	97282430	400	*	Intron (uc010how.1/285220, intron 11 of 17)	3	97158437	97466416	307980	1	285220	uc010hox.2	123594	ENSG00000080224	EPHA6	EPH receptor A6	-2.48791	3.15555e-24
chr6	57535958	57536357	400	*	Distal Intergenic	6	57182422	57513376	330955	1	5558	uc003pdx.3	353536	ENSG00000146143	PRIM2	DNA primase subunit 2	-2.48097	1.05521e-49
chr6	57579507	57579906	400	*	Distal Intergenic	6	57182422	57513376	330955	1	5558	uc003pdx.3	397085	ENSG00000146143	PRIM2	DNA primase subunit 2	-2.48097	1.05521e-49
chr6	57665235	57665634	400	*	Distal Intergenic	6	57182422	57513376	330955	1	5558	uc003pdx.3	482813	ENSG00000146143	PRIM2	DNA primase subunit 2	-2.48097	1.05521e-49
chr6	57672279	57672678	400	*	Distal Intergenic	6	57182422	57513376	330955	1	5558	uc003pdx.3	489857	ENSG00000146143	PRIM2	DNA primase subunit 2	-2.48097	1.05521e-49
chr6	57673275	57673674	400	*	Distal Intergenic	6	57182422	57513376	330955	1	5558	uc003pdx.3	490853	ENSG00000146143	PRIM2	DNA primase subunit 2	-2.48097	1.05521e-49
chr6	57730478	57730877	400	*	Distal Intergenic	6	57182422	57513376	330955	1	5558	uc003pdx.3	548056	ENSG00000146143	PRIM2	DNA primase subunit 2	-2.48097	1.05521e-49
chr4	143036407	143036806	400	*	Intron (uc011chm.2/8821, intron 19 of 23)	4	143044445	143226985	182541	2	8821	uc011chp.1	190179	ENSG00000109452	INPP4B	inositol polyphosphate-4-phosphatase type II B	-2.47581	3.03263e-213
chr3	69869062	69869461	400	*	Intron (uc003dnz.3/4286, intron 1 of 9)	3	69915375	70017488	102114	1	4286	uc003dob.3	-45914	ENSG00000187098	MITF	melanocyte inducing transcription factor	-2.46688	3.22568e-10
chr12	57723266	57723665	400	*	Intron (uc001sns.2/22864, intron 2 of 23)	12	57647548	57704246	56699	2	22864	uc009zpm.1	-19020	ENSG00000179912	R3HDM2	R3H domain containing 2	-2.46272	2.41625e-30
chr12	57772581	57772980	400	*	Intron (uc001sns.2/22864, intron 2 of 23)	12	57647548	57824788	177241	2	22864	uc001sns.2	51808	ENSG00000179912	R3HDM2	R3H domain containing 2	-2.46272	2.41625e-30
chr12	57795356	57795755	400	*	Intron (uc001sns.2/22864, intron 1 of 23)	12	57647548	57824788	177241	2	22864	uc001sns.2	29033	ENSG00000179912	R3HDM2	R3H domain containing 2	-2.46272	2.41625e-30
chr15	51622511	51622910	400	*	Intron (uc001zyz.4/1588, intron 1 of 10)	15	51500254	51630795	130542	2	1588	uc001zyz.4	7885	ENSG00000137869	CYP19A1	cytochrome P450 family 19 subfamily A member 1	-2.46061	1.21942e-06
chr16	68744787	68745186	400	*	Distal Intergenic	16	68771195	68869444	98250	1	999	uc002ewg.1	-26009	ENSG00000039068	CDH1	cadherin 1	-2.4592	0
chr16	68745615	68746014	400	*	Distal Intergenic	16	68771195	68869444	98250	1	999	uc002ewg.1	-25181	ENSG00000039068	CDH1	cadherin 1	-2.4592	0
chr1	179082299	179082698	400	*	Intron (uc001gmg.4/27, intron 9 of 12)	1	179068462	179112224	43763	2	27	uc001gmg.4	29526	ENSG00000143322	ABL2	ABL proto-oncogene 2, non-receptor tyrosine kinase	-2.45868	2.19065e-42
chr1	179208998	179209397	400	*	Distal Intergenic	1	179079716	179198819	119104	2	27	uc009wxe.3	-10179	ENSG00000143322	ABL2	ABL proto-oncogene 2, non-receptor tyrosine kinase	-2.45868	2.19065e-42
chr1	232322220	232322619	400	*	Distal Intergenic	1	232533712	232598163	64452	2	57568	uc001hvf.3	275544	ENSG00000116991	SIPA1L2	signal induced proliferation associated 1 like 2	-2.4526	6.37357e-78
chr1	232600502	232600901	400	*	Exon (uc001hvg.3/57568, exon 7 of 21)	1	232533712	232598163	64452	2	57568	uc001hvf.3	-2339	ENSG00000116991	SIPA1L2	signal induced proliferation associated 1 like 2	-2.4526	6.37357e-78
chr1	232629534	232629933	400	*	Intron (uc001hvg.3/57568, intron 1 of 20)	1	232533712	232651243	117532	2	57568	uc001hvg.3	21310	ENSG00000116991	SIPA1L2	signal induced proliferation associated 1 like 2	-2.4526	6.37357e-78
chr17	56833575	56834301	727	*	Promoter	17	56833230	57062540	229311	1	22843	uc010ddd.4	345	ENSG00000175175	PPM1E	protein phosphatase, Mg2+/Mn2+ dependent 1E	-2.44862	3.72873e-35
chr17	56870372	56870771	400	*	Intron (uc002iwx.4/22843, intron 1 of 6)	17	56833230	57062540	229311	1	22843	uc010ddd.4	37142	ENSG00000175175	PPM1E	protein phosphatase, Mg2+/Mn2+ dependent 1E	-2.44862	3.72873e-35
chr17	56890766	56891165	400	*	Intron (uc002iwx.4/22843, intron 1 of 6)	17	56833230	57062540	229311	1	22843	uc010ddd.4	57536	ENSG00000175175	PPM1E	protein phosphatase, Mg2+/Mn2+ dependent 1E	-2.44862	3.72873e-35
chr17	56914119	56914518	400	*	Intron (uc002iwx.4/22843, intron 1 of 6)	17	56833230	57062540	229311	1	22843	uc010ddd.4	80889	ENSG00000175175	PPM1E	protein phosphatase, Mg2+/Mn2+ dependent 1E	-2.44862	3.72873e-35
chr19	33879805	33880204	400	*	Promoter	19	33877855	33879759	1905	2	5184	uc002nuq.4	-46	ENSG00000124299	PEPD	peptidase D	-2.44645	1.9591e-31
chr6	20740686	20741085	400	*	Intron (uc003ndd.2/54901, intron 6 of 15)	6	20546570	21232634	686065	1	54901	uc021ymk.1	194116	ENSG00000145996	CDKAL1	CDK5 regulatory subunit associated protein 1 like 1	-2.44536	4.51729e-44
chr6	20877323	20877722	400	*	Intron (uc003ndd.2/54901, intron 9 of 15)	6	21065279	21232634	167356	1	54901	uc003ndf.2	-187557	ENSG00000145996	CDKAL1	CDK5 regulatory subunit associated protein 1 like 1	-2.44536	4.51729e-44
chr12	52148700	52149099	400	*	Intron (uc001ryw.4/6334, intron 14 of 26)	12	52167973	52180610	12638	1	6334	uc001rza.1	-18874	ENSG00000196876	SCN8A	sodium voltage-gated channel alpha subunit 8	-2.44273	9.26089e-08
chr12	52191746	52192145	400	*	Intron (uc001ryw.4/6334, intron 26 of 26)	12	52167973	52180610	12638	1	6334	uc001rza.1	23773	ENSG00000196876	SCN8A	sodium voltage-gated channel alpha subunit 8	-2.44273	9.26089e-08
chr12	52195234	52195633	400	*	Intron (uc001ryw.4/6334, intron 26 of 26)	12	52167973	52180610	12638	1	6334	uc001rza.1	27261	ENSG00000196876	SCN8A	sodium voltage-gated channel alpha subunit 8	-2.44273	9.26089e-08
chr7	50771279	50771678	400	*	5' UTR	7	50657760	50773020	115261	2	2887	uc003tph.3	1342	ENSG00000106070	GRB10	growth factor receptor bound protein 10	-2.44081	7.11122e-30
chr14	68393500	68393899	400	*	Intron (uc001xkd.3/5890, intron 7 of 10)	14	68286496	69196935	910440	1	5890	uc001xkg.2	107004	ENSG00000182185	RAD51B	RAD51 paralog B	-2.43755	8.58081e-26
chr14	68459029	68459428	400	*	Intron (uc001xkd.3/5890, intron 7 of 10)	14	68286496	69196935	910440	1	5890	uc001xkg.2	172533	ENSG00000182185	RAD51B	RAD51 paralog B	-2.43755	8.58081e-26
chr14	68468726	68469125	400	*	Intron (uc001xkd.3/5890, intron 7 of 10)	14	68286496	69196935	910440	1	5890	uc001xkg.2	182230	ENSG00000182185	RAD51B	RAD51 paralog B	-2.43755	8.58081e-26
chr14	68570004	68570403	400	*	Intron (uc001xkd.3/5890, intron 7 of 10)	14	68286496	69196935	910440	1	5890	uc001xkg.2	283508	ENSG00000182185	RAD51B	RAD51 paralog B	-2.43755	8.58081e-26
chr14	68576556	68576955	400	*	Intron (uc001xkd.3/5890, intron 7 of 10)	14	68286496	69196935	910440	1	5890	uc001xkg.2	290060	ENSG00000182185	RAD51B	RAD51 paralog B	-2.43755	8.58081e-26
chr3	124824270	124824669	400	*	Intron (uc003eht.4/84561, intron 4 of 7)	3	124801480	124839698	38219	2	84561	uc003eht.4	15029	ENSG00000221955	SLC12A8	solute carrier family 12 member 8	-2.42183	7.77452e-07
chr3	124833744	124834143	400	*	Intron (uc003eht.4/84561, intron 2 of 7)	3	124801480	124839698	38219	2	84561	uc003eht.4	5555	ENSG00000221955	SLC12A8	solute carrier family 12 member 8	-2.42183	7.77452e-07
chr3	124834629	124835028	400	*	Intron (uc003eht.4/84561, intron 2 of 7)	3	124801480	124839698	38219	2	84561	uc003eht.4	4670	ENSG00000221955	SLC12A8	solute carrier family 12 member 8	-2.42183	7.77452e-07
chr3	124837661	124838060	400	*	Exon (uc003eht.4/84561, exon 2 of 8)	3	124801480	124839698	38219	2	84561	uc003eht.4	1638	ENSG00000221955	SLC12A8	solute carrier family 12 member 8	-2.42183	7.77452e-07
chr7	45543468	45543867	400	*	Distal Intergenic	7	45613739	45704271	90533	1	107	uc003tnd.3	-69872	ENSG00000164742	ADCY1	adenylate cyclase 1	-2.41429	1.73373e-243
chr3	16488705	16489104	400	*	Intron (uc010hes.3/23180, intron 1 of 8)	3	16357352	16524372	167021	2	23180	uc010hes.3	35268	ENSG00000131378	RFTN1	raftlin, lipid raft linker 1	-2.41206	4.83289e-05
chr3	16489989	16490388	400	*	Intron (uc010hes.3/23180, intron 1 of 8)	3	16357352	16524372	167021	2	23180	uc010hes.3	33984	ENSG00000131378	RFTN1	raftlin, lipid raft linker 1	-2.41206	4.83289e-05
chr11	101034050	101034449	400	*	Intron (uc010rum.2/101054525, intron 5 of 6)	11	100900355	101000544	100190	2	5241	uc009ywx.1	-33506	ENSG00000082175	PGR	progesterone receptor	-2.40708	2.57351e-173
chr11	101078494	101078893	400	*	Distal Intergenic	11	100900355	101000544	100190	2	5241	uc009ywx.1	-77950	ENSG00000082175	PGR	progesterone receptor	-2.40708	2.57351e-173
chr11	101178510	101178909	400	*	Distal Intergenic	11	100900355	101000544	100190	2	5241	uc009ywx.1	-177966	ENSG00000082175	PGR	progesterone receptor	-2.40708	2.57351e-173
chr8	134712587	134712986	400	*	Distal Intergenic	8	134467091	134584183	117093	2	6482	uc003yum.2	-128404	ENSG00000008513	ST3GAL1	ST3 beta-galactoside alpha-2,3-sialyltransferase 1	-2.40424	6.80301e-59
chr8	134713121	134713520	400	*	Distal Intergenic	8	134467091	134584183	117093	2	6482	uc003yum.2	-128938	ENSG00000008513	ST3GAL1	ST3 beta-galactoside alpha-2,3-sialyltransferase 1	-2.40424	6.80301e-59
chr8	134734703	134735102	400	*	Distal Intergenic	8	134467091	134584183	117093	2	6482	uc003yum.2	-150520	ENSG00000008513	ST3GAL1	ST3 beta-galactoside alpha-2,3-sialyltransferase 1	-2.40424	6.80301e-59
chr8	134754156	134754555	400	*	Distal Intergenic	8	134467091	134584183	117093	2	6482	uc003yum.2	-169973	ENSG00000008513	ST3GAL1	ST3 beta-galactoside alpha-2,3-sialyltransferase 1	-2.40424	6.80301e-59
chr6	2040520	2040919	400	*	Intron (uc021ykn.1/2762, intron 4 of 10)	6	1624035	2176225	552191	2	2762	uc021ykn.1	135306	ENSG00000112699	GMDS	GDP-mannose 4,6-dehydratase	-2.39595	2.1211e-18
chr3	73469433	73469832	400	*	Intron (uc011bgf.1/23024, intron 1 of 7)	3	73431652	73483001	51350	2	23024	uc011bgf.1	13169	ENSG00000121440	PDZRN3	PDZ domain containing ring finger 3	-2.39151	3.43309e-10
chr3	73666557	73666956	400	*	Intron (uc003dpl.1/23024, intron 1 of 9)	3	73431652	73674072	242421	2	23024	uc003dpl.1	7116	ENSG00000121440	PDZRN3	PDZ domain containing ring finger 3	-2.39151	3.43309e-10
chr3	73699358	73699757	400	*	Distal Intergenic	3	73431652	73674072	242421	2	23024	uc003dpl.1	-25286	ENSG00000121440	PDZRN3	PDZ domain containing ring finger 3	-2.39151	3.43309e-10
chr3	53022972	53023371	400	*	Intron (uc003dgh.3/51460, intron 1 of 20)	3	52937583	52977609	40027	2	51460	uc010hmr.3	-45363	ENSG00000163935	SFMBT1	Scm like with four mbt domains 1	-2.38681	2.18629e-44
chr12	51025782	51026181	400	*	Intron (uc001rwu.3/57609, intron 2 of 7)	12	51034507	51074044	39538	1	57609	uc009zls.2	-8326	ENSG00000066084	DIP2B	disco interacting protein 2 homolog B	-2.38657	2.71266e-133
chr17	9205834	9206233	400	*	Intron (uc002glx.3/9482, intron 7 of 7)	17	9153788	9479275	325488	2	9482	uc002glx.3	273042	ENSG00000170310	STX8	syntaxin 8	-2.38619	3.19698e-27
chr3	58040052	58040451	400	*	Intron (uc003djj.2/2317, intron 1 of 45)	3	58063983	58157982	94000	1	2317	uc003djl.2	-23532	ENSG00000136068	FLNB	filamin B	-2.37724	3.72348e-290
chr3	58052457	58052856	400	*	Intron (uc003djj.2/2317, intron 1 of 45)	3	58063983	58157982	94000	1	2317	uc003djl.2	-11127	ENSG00000136068	FLNB	filamin B	-2.37724	3.72348e-290
chr3	58096820	58097219	400	*	Intron (uc003djj.2/2317, intron 16 of 45)	3	58063983	58157982	94000	1	2317	uc003djm.2	32837	ENSG00000136068	FLNB	filamin B	-2.37724	3.72348e-290
chr3	58101939	58102338	400	*	Intron (uc003djj.2/2317, intron 18 of 45)	3	58135577	58139368	3792	1	2317	uc010hng.1	-33239	ENSG00000136068	FLNB	filamin B	-2.37724	3.72348e-290
chr3	58102960	58103359	400	*	Intron (uc003djj.2/2317, intron 18 of 45)	3	58135577	58139368	3792	1	2317	uc010hng.1	-32218	ENSG00000136068	FLNB	filamin B	-2.37724	3.72348e-290
chr10	124218301	124218700	400	*	Distal Intergenic	10	124221041	124274424	53384	1	5654	uc001lgj.2	-2341	ENSG00000166033	HTRA1	HtrA serine peptidase 1	-2.37332	3.16707e-12
chr4	2333558	2333957	400	*	Intron (uc003gew.2/57732, intron 3 of 9)	4	2271324	2342808	71485	2	57732	uc003gew.2	8851	ENSG00000159733	ZFYVE28	zinc finger FYVE-type containing 28	-2.36736	2.73323e-12
chr4	2417889	2418589	701	*	Intron (uc003gex.2/57732, intron 1 of 12)	4	2271324	2420370	149047	2	57732	uc003gex.2	1781	ENSG00000159733	ZFYVE28	zinc finger FYVE-type containing 28	-2.36736	2.73323e-12
chr2	211408460	211408859	400	*	Intron (uc010fur.3/1373, intron 1 of 38)	2	211421323	211543831	122509	1	1373	uc002vee.4	-12464	ENSG00000021826	CPS1	carbamoyl-phosphate synthase 1	-2.35665	1.18304e-09
chr2	211423048	211423447	400	*	Intron (uc010fur.3/1373, intron 2 of 38)	2	211421323	211543831	122509	1	1373	uc002vee.4	1725	ENSG00000021826	CPS1	carbamoyl-phosphate synthase 1	-2.35665	1.18304e-09
chr2	211435184	211435583	400	*	Intron (uc010fur.3/1373, intron 2 of 38)	2	211421323	211543831	122509	1	1373	uc002vee.4	13861	ENSG00000021826	CPS1	carbamoyl-phosphate synthase 1	-2.35665	1.18304e-09
chr10	72097679	72098078	400	*	Intron (uc031pvo.1/55222, intron 2 of 3)	10	72058726	72136535	77810	2	55222	uc031pvo.1	38457	ENSG00000172731	LRRC20	leucine rich repeat containing 20	-2.35186	4.31763e-20
chr10	72109819	72110218	400	*	Intron (uc031pvo.1/55222, intron 2 of 3)	10	72058726	72136535	77810	2	55222	uc031pvo.1	26317	ENSG00000172731	LRRC20	leucine rich repeat containing 20	-2.35186	4.31763e-20
chr12	68793149	68793548	400	*	Distal Intergenic	12	68718785	68726161	7377	2	56890	uc010std.2	-66988	ENSG00000111554	MDM1	Mdm1 nuclear protein	-2.34552	2.69774e-49
chr12	68804255	68804654	400	*	Distal Intergenic	12	68718785	68726161	7377	2	56890	uc010std.2	-78094	ENSG00000111554	MDM1	Mdm1 nuclear protein	-2.34552	2.69774e-49
chr12	68808629	68809028	400	*	Distal Intergenic	12	68718785	68726161	7377	2	56890	uc010std.2	-82468	ENSG00000111554	MDM1	Mdm1 nuclear protein	-2.34552	2.69774e-49
chr4	8010053	8010452	400	*	Intron (uc003gkk.3/84448, intron 3 of 6)	4	7967037	8022552	55516	2	84448	uc003gkk.3	12100	ENSG00000163995	ABLIM2	actin binding LIM protein family member 2	-2.34106	1.70732e-08
chr5	108381689	108382088	400	*	Intron (uc003kop.1/2241, intron 15 of 19)	5	108260307	108523373	263067	1	2241	uc031skp.1	121382	ENSG00000151422	FER	FER tyrosine kinase	-2.3262	2.61062e-44
chr5	108417104	108417503	400	*	Intron (uc003kop.1/2241, intron 16 of 19)	5	108260307	108523373	263067	1	2241	uc031skp.1	156797	ENSG00000151422	FER	FER tyrosine kinase	-2.3262	2.61062e-44
chr4	27168546	27168945	400	*	Distal Intergenic	4	27004549	27027003	22455	1	57620	uc010iey.3	163997	ENSG00000109689	STIM2	stromal interaction molecule 2	-2.32382	1.47291e-28
chr4	27414943	27415342	400	*	Distal Intergenic	4	27004549	27027003	22455	1	57620	uc010iey.3	410394	ENSG00000109689	STIM2	stromal interaction molecule 2	-2.32382	1.47291e-28
chr4	27620875	27621274	400	*	Distal Intergenic	4	27004549	27027003	22455	1	57620	uc010iey.3	616326	ENSG00000109689	STIM2	stromal interaction molecule 2	-2.32382	1.47291e-28
chr17	72684015	72684414	400	*	Intron (uc002jlc.2/326624, intron 1 of 5)	17	72667256	72743474	76219	1	326624	uc010dfu.3	16759	ENSG00000172794	RAB37	RAB37, member RAS oncogene family	-2.30692	3.61824e-13
chr8	66712764	66713163	400	*	Intron (uc003xvq.3/5150, intron 1 of 12)	8	66626569	66701329	74761	2	5150	uc003xvp.3	-11435	ENSG00000205268	PDE7A	phosphodiesterase 7A	-2.30457	7.15534e-90
chr8	66714011	66714410	400	*	Intron (uc003xvq.3/5150, intron 1 of 12)	8	66626569	66701329	74761	2	5150	uc003xvp.3	-12682	ENSG00000205268	PDE7A	phosphodiesterase 7A	-2.30457	7.15534e-90
chr8	66741728	66742127	400	*	Intron (uc003xvq.3/5150, intron 1 of 12)	8	66626569	66753969	127401	2	5150	uc003xvq.3	11842	ENSG00000205268	PDE7A	phosphodiesterase 7A	-2.30457	7.15534e-90
chr7	149873953	149874352	400	*	Distal Intergenic	7	149944301	150000069	55769	2	653857	uc003wgu.2	125717	ENSG00000106526	ACTR3C	ARP3 actin related protein 3 homolog C	-2.30447	6.73663e-10
chr16	85799842	85800241	400	*	Distal Intergenic	16	85741124	85784689	43566	2	404550	uc002fjc.4	-15153	ENSG00000154102	C16orf74	chromosome 16 open reading frame 74	-2.30183	2.90651e-19
chr1	223444466	223444865	400	*	Intron (uc001hnx.3/55061, intron 2 of 7)	1	223394161	223537401	143241	2	55061	uc001hnx.3	92536	ENSG00000143502	SUSD4	sushi domain containing 4	-2.29378	2.41233e-12
chr17	47673982	47674381	400	*	Downstream (1-2kb)	17	47653298	47661171	7874	1	11248	uc002ipa.3	20684	ENSG00000182575	NXPH3	neurexophilin 3	-2.28733	1.23282e-08
chr7	94510358	94510757	400	*	Distal Intergenic	7	94536949	94925727	388779	1	55607	uc003unp.3	-26192	ENSG00000158528	PPP1R9A	protein phosphatase 1 regulatory subunit 9A	-2.28305	4.83011e-21
chr5	16936008	16936407	400	*	Promoter	5	16662016	16936385	274370	2	4651	uc003jft.4	0	ENSG00000145555	MYO10	myosin X	-2.2821	1.20683e-43
chr6	143251251	143251650	400	*	Intron (uc003qjd.3/3097, intron 1 of 9)	6	143072604	143266338	193735	2	3097	uc003qjd.3	14688	ENSG00000010818	HIVEP2	human immunodeficiency virus type I enhancer binding protein 2	-2.26651	1.01594e-23
chr1	14926013	14926412	400	*	Promoter	1	14925213	15444544	519332	1	23254	uc001avm.4	800	ENSG00000189337	KAZN	kazrin, periplakin interacting protein	-2.26079	1.30479e-09
chr1	14977258	14977657	400	*	Intron (uc009vog.1/23254, intron 1 of 7)	1	14925213	15444544	519332	1	23254	uc001avm.4	52045	ENSG00000189337	KAZN	kazrin, periplakin interacting protein	-2.26079	1.30479e-09
chr1	15025497	15025896	400	*	Intron (uc009vog.1/23254, intron 1 of 7)	1	14925213	15444544	519332	1	23254	uc001avm.4	100284	ENSG00000189337	KAZN	kazrin, periplakin interacting protein	-2.26079	1.30479e-09
chr1	15284982	15285381	400	*	Intron (uc009vog.1/23254, intron 1 of 7)	1	15287180	15394651	107472	1	23254	uc001avr.2	-1799	ENSG00000189337	KAZN	kazrin, periplakin interacting protein	-2.26079	1.30479e-09
chr22	31084804	31085203	400	*	Distal Intergenic	22	31089769	31303811	214043	1	23762	uc011ala.1	-4566	ENSG00000184792	OSBP2	oxysterol binding protein 2	-2.25388	1.53231e-13
chr22	31253991	31254390	400	*	Intron (uc011ala.1/23762, intron 3 of 14)	22	31277668	31303811	26144	1	23762	uc011ald.1	-23278	ENSG00000184792	OSBP2	oxysterol binding protein 2	-2.25388	1.53231e-13
chr17	16922785	16923184	400	*	Distal Intergenic	17	16946074	17095962	149889	1	23164	uc002gqu.2	-22890	ENSG00000133030	MPRIP	myosin phosphatase Rho interacting protein	-2.25023	1.37588e-64
chr17	16942216	16942615	400	*	Distal Intergenic	17	16946074	17095962	149889	1	23164	uc002gqu.2	-3459	ENSG00000133030	MPRIP	myosin phosphatase Rho interacting protein	-2.25023	1.37588e-64
chr17	17078440	17078839	400	*	Exon (uc002gqu.2/23164, exon 19 of 24)	17	17076012	17095962	19951	1	23164	uc010cpm.2	2428	ENSG00000133030	MPRIP	myosin phosphatase Rho interacting protein	-2.25023	1.37588e-64
chr16	89383002	89383401	400	*	5' UTR	16	89365283	89386764	21482	2	29123	uc002fnf.1	3363	ENSG00000167522	ANKRD11	ankyrin repeat domain 11	-2.24042	4.96568e-84
chr16	89383706	89384105	400	*	Intron (uc002fmx.2/29123, intron 2 of 12)	16	89365283	89386764	21482	2	29123	uc002fnf.1	2659	ENSG00000167522	ANKRD11	ankyrin repeat domain 11	-2.24042	4.96568e-84
chr16	89490364	89490763	400	*	Intron (uc002fmx.2/29123, intron 1 of 12)	16	89353070	89484776	131707	2	29123	uc002fnd.3	-5588	ENSG00000167522	ANKRD11	ankyrin repeat domain 11	-2.24042	4.96568e-84
chr16	89490893	89491292	400	*	Intron (uc002fmx.2/29123, intron 1 of 12)	16	89353070	89484776	131707	2	29123	uc002fnd.3	-6117	ENSG00000167522	ANKRD11	ankyrin repeat domain 11	-2.24042	4.96568e-84
chr16	89552777	89553176	400	*	Intron (uc002fmx.2/29123, intron 1 of 12)	16	89334029	89556969	222941	2	29123	uc002fmx.2	3793	ENSG00000167522	ANKRD11	ankyrin repeat domain 11	-2.24042	4.96568e-84
chr16	89560295	89560694	400	*	Distal Intergenic	16	89365283	89556969	191687	2	29123	uc002fng.1	-3326	ENSG00000167522	ANKRD11	ankyrin repeat domain 11	-2.24042	4.96568e-84
chr16	89561289	89561688	400	*	Distal Intergenic	16	89365283	89556969	191687	2	29123	uc002fng.1	-4320	ENSG00000167522	ANKRD11	ankyrin repeat domain 11	-2.24042	4.96568e-84
chr12	33347310	33347709	400	*	Distal Intergenic	12	33528348	33592754	64407	2	341359	uc001rll.1	245045	ENSG00000110975	SYT10	synaptotagmin 10	-2.23873	1.04405e-53
chr12	33587964	33588363	400	*	Intron (uc001rll.1/341359, intron 1 of 6)	12	33528348	33592754	64407	2	341359	uc001rll.1	4391	ENSG00000110975	SYT10	synaptotagmin 10	-2.23873	1.04405e-53
chr12	33609565	33609964	400	*	Distal Intergenic	12	33528348	33592754	64407	2	341359	uc009zju.1	-16811	ENSG00000110975	SYT10	synaptotagmin 10	-2.23873	1.04405e-53
chr2	169203914	169204313	400	*	Distal Intergenic	2	168810530	169104105	293576	2	27347	uc002uea.3	-99809	ENSG00000198648	STK39	serine/threonine kinase 39	-2.23472	9.0084e-34
chr6	143959868	143960267	400	*	Intron (uc003qjq.4/9749, intron 1 of 12)	6	143929317	144152322	223006	1	9749	uc010khh.3	30551	ENSG00000112419	PHACTR2	phosphatase and actin regulator 2	-2.23422	3.14997e-158
chr3	12288710	12289109	400	*	Distal Intergenic	3	12328984	12475855	146872	1	5468	uc031rym.1	-39875	ENSG00000132170	PPARG	peroxisome proliferator activated receptor gamma	-2.23135	1.28031e-24
chr3	12375545	12375944	400	*	Intron (uc031rym.1/5468, intron 2 of 7)	3	12393001	12448345	55345	1	5468	uc003bww.1	-17057	ENSG00000132170	PPARG	peroxisome proliferator activated receptor gamma	-2.23135	1.28031e-24
chr3	12445037	12445436	400	*	Intron (uc031rym.1/5468, intron 5 of 7)	3	12421203	12458653	37451	1	5468	uc010hea.1	23834	ENSG00000132170	PPARG	peroxisome proliferator activated receptor gamma	-2.23135	1.28031e-24
chr18	12599516	12599915	400	*	Intron (uc002krc.3/56907, intron 2 of 15)	18	12446511	12636339	189829	2	56907	uc002krc.3	36424	ENSG00000134278	SPIRE1	spire type actin nucleation factor 1	-2.22512	1.43963e-98
chr3	139313905	139314304	400	*	Intron (uc003etj.3/349565, intron 1 of 3)	3	139279023	139346606	67584	2	349565	uc003etj.3	32302	ENSG00000163864	NMNAT3	nicotinamide nucleotide adenylyltransferase 3	-2.22319	3.32967e-05
chr9	124708728	124709127	400	*	Intron (uc004blr.3/158135, intron 5 of 7)	9	124736288	124801647	65360	2	158135	uc011lym.1	92520	ENSG00000175764	TTLL11	tubulin tyrosine ligase like 11	-2.21763	3.7052e-07
chr9	124749843	124750242	400	*	Intron (uc004blr.3/158135, intron 3 of 7)	9	124736288	124801647	65360	2	158135	uc011lym.1	51405	ENSG00000175764	TTLL11	tubulin tyrosine ligase like 11	-2.21763	3.7052e-07
chr9	136695377	136695776	400	*	Intron (uc004cer.3/7410, intron 4 of 26)	9	136635500	136655349	19850	2	7410	uc004cet.1	-40028	ENSG00000160293	VAV2	vav guanine nucleotide exchange factor 2	-2.21679	2.88269e-47
chr9	136727453	136727852	400	*	Intron (uc004cer.3/7410, intron 2 of 26)	9	136635500	136655349	19850	2	7410	uc004cet.1	-72104	ENSG00000160293	VAV2	vav guanine nucleotide exchange factor 2	-2.21679	2.88269e-47
chr9	136728674	136729073	400	*	Intron (uc004cer.3/7410, intron 2 of 26)	9	136635500	136655349	19850	2	7410	uc004cet.1	-73325	ENSG00000160293	VAV2	vav guanine nucleotide exchange factor 2	-2.21679	2.88269e-47
chr9	136808501	136808900	400	*	Intron (uc004cer.3/7410, intron 1 of 26)	9	136627016	136857446	230431	2	7410	uc004cer.3	48546	ENSG00000160293	VAV2	vav guanine nucleotide exchange factor 2	-2.21679	2.88269e-47
chr14	67241373	67241772	400	*	Intron (uc001xiw.3/10243, intron 2 of 10)	14	67289963	67648525	358563	1	10243	uc010tsu.2	-48191	ENSG00000171723	GPHN	gephyrin	-2.21505	1.55176e-20
chr14	67311854	67312253	400	*	Intron (uc001xiw.3/10243, intron 4 of 10)	14	67289963	67648525	358563	1	10243	uc010tsu.2	21891	ENSG00000171723	GPHN	gephyrin	-2.21505	1.55176e-20
chr10	123636832	123637231	400	*	Intron (uc001lfp.3/11101, intron 7 of 11)	10	123502625	123687546	184922	2	11101	uc001lfp.3	50315	ENSG00000107669	ATE1	arginyltransferase 1	-2.21448	3.08467e-50
chr15	92042848	92043247	400	*	Distal Intergenic	15	92396938	92709137	312200	1	28232	uc002bqx.2	-353691	ENSG00000176463	SLCO3A1	solute carrier organic anion transporter family member 3A1	-2.19853	3.6731e-09
chr15	92044393	92044792	400	*	Distal Intergenic	15	92396938	92709137	312200	1	28232	uc002bqx.2	-352146	ENSG00000176463	SLCO3A1	solute carrier organic anion transporter family member 3A1	-2.19853	3.6731e-09
chr15	92188135	92188534	400	*	Distal Intergenic	15	92396938	92709137	312200	1	28232	uc002bqx.2	-208404	ENSG00000176463	SLCO3A1	solute carrier organic anion transporter family member 3A1	-2.19853	3.6731e-09
chr15	92617543	92617942	400	*	Intron (uc002bqx.2/28232, intron 2 of 9)	15	92397565	92706228	308664	1	28232	uc002bqz.1	219978	ENSG00000176463	SLCO3A1	solute carrier organic anion transporter family member 3A1	-2.19853	3.6731e-09
chr15	92639121	92639520	400	*	Intron (uc002bqx.2/28232, intron 3 of 9)	15	92397565	92706228	308664	1	28232	uc002bqz.1	241556	ENSG00000176463	SLCO3A1	solute carrier organic anion transporter family member 3A1	-2.19853	3.6731e-09
chr15	92644865	92645264	400	*	Intron (uc002bqx.2/28232, intron 3 of 9)	15	92397565	92706228	308664	1	28232	uc002bqz.1	247300	ENSG00000176463	SLCO3A1	solute carrier organic anion transporter family member 3A1	-2.19853	3.6731e-09
chr15	92652505	92652904	400	*	Intron (uc002bqx.2/28232, intron 4 of 9)	15	92397565	92706228	308664	1	28232	uc002bqz.1	254940	ENSG00000176463	SLCO3A1	solute carrier organic anion transporter family member 3A1	-2.19853	3.6731e-09
chr15	92655498	92655897	400	*	Intron (uc002bqx.2/28232, intron 4 of 9)	15	92397565	92706228	308664	1	28232	uc002bqz.1	257933	ENSG00000176463	SLCO3A1	solute carrier organic anion transporter family member 3A1	-2.19853	3.6731e-09
chr4	132540559	132540958	400	*	Distal Intergenic	4	134070470	134074404	3935	1	57575	uc003igz.3	-1529512	ENSG00000138650	PCDH10	protocadherin 10	-2.18394	5.57132e-95
chr4	134299351	134299750	400	*	Distal Intergenic	4	134070470	134112732	42263	1	57575	uc003iha.3	228881	ENSG00000138650	PCDH10	protocadherin 10	-2.18394	5.57132e-95
chr4	134306013	134306412	400	*	Distal Intergenic	4	134070470	134112732	42263	1	57575	uc003iha.3	235543	ENSG00000138650	PCDH10	protocadherin 10	-2.18394	5.57132e-95
chr2	153213133	153213532	400	*	Intron (uc002tye.3/114793, intron 1 of 25)	2	153191751	153506348	314598	1	114793	uc002tye.3	21382	ENSG00000157827	FMNL2	formin like 2	-2.18035	1.35342e-11
chr2	153229125	153229524	400	*	Intron (uc002tye.3/114793, intron 1 of 25)	2	153191751	153506348	314598	1	114793	uc002tye.3	37374	ENSG00000157827	FMNL2	formin like 2	-2.18035	1.35342e-11
chr8	143760898	143761297	400	*	Promoter	8	143761874	143764145	2272	1	8000	uc003ywu.3	-577	ENSG00000167653	PSCA	prostate stem cell antigen	-2.16806	3.1542e-06
chr8	143770832	143771231	400	*	Distal Intergenic	8	143761874	143764145	2272	1	8000	uc003ywu.3	8958	ENSG00000167653	PSCA	prostate stem cell antigen	-2.16806	3.1542e-06
chr10	8128283	8128682	400	*	Distal Intergenic	10	8096667	8117164	20498	1	2625	uc001ika.3	31616	ENSG00000107485	GATA3	GATA binding protein 3	-2.16576	3.50195e-100
chr10	8366352	8366751	400	*	Distal Intergenic	10	8096667	8117164	20498	1	2625	uc001ika.3	269685	ENSG00000107485	GATA3	GATA binding protein 3	-2.16576	3.50195e-100
chr10	8407467	8407866	400	*	Distal Intergenic	10	8096667	8117164	20498	1	2625	uc001ika.3	310800	ENSG00000107485	GATA3	GATA binding protein 3	-2.16576	3.50195e-100
chr10	8670364	8670763	400	*	Distal Intergenic	10	8096667	8117164	20498	1	2625	uc001ika.3	573697	ENSG00000107485	GATA3	GATA binding protein 3	-2.16576	3.50195e-100
chr10	8702626	8703025	400	*	Distal Intergenic	10	8096667	8117164	20498	1	2625	uc001ika.3	605959	ENSG00000107485	GATA3	GATA binding protein 3	-2.16576	3.50195e-100
chr10	8725990	8726389	400	*	Distal Intergenic	10	8096667	8117164	20498	1	2625	uc001ika.3	629323	ENSG00000107485	GATA3	GATA binding protein 3	-2.16576	3.50195e-100
chr10	8752456	8752855	400	*	Distal Intergenic	10	8096667	8117164	20498	1	2625	uc001ika.3	655789	ENSG00000107485	GATA3	GATA binding protein 3	-2.16576	3.50195e-100
chr10	8871336	8871735	400	*	Distal Intergenic	10	8096667	8117164	20498	1	2625	uc001ika.3	774669	ENSG00000107485	GATA3	GATA binding protein 3	-2.16576	3.50195e-100
chr10	8873887	8874286	400	*	Distal Intergenic	10	8096667	8117164	20498	1	2625	uc001ika.3	777220	ENSG00000107485	GATA3	GATA binding protein 3	-2.16576	3.50195e-100
chr10	9038199	9038598	400	*	Distal Intergenic	10	8096667	8117164	20498	1	2625	uc001ika.3	941532	ENSG00000107485	GATA3	GATA binding protein 3	-2.16576	3.50195e-100
chr10	9178642	9179041	400	*	Distal Intergenic	10	8096667	8117164	20498	1	2625	uc001ika.3	1081975	ENSG00000107485	GATA3	GATA binding protein 3	-2.16576	3.50195e-100
chr10	9186680	9187079	400	*	Distal Intergenic	10	8096667	8117164	20498	1	2625	uc001ika.3	1090013	ENSG00000107485	GATA3	GATA binding protein 3	-2.16576	3.50195e-100
chr10	9188496	9188895	400	*	Distal Intergenic	10	8096667	8117164	20498	1	2625	uc001ika.3	1091829	ENSG00000107485	GATA3	GATA binding protein 3	-2.16576	3.50195e-100
chr10	9238236	9238635	400	*	Distal Intergenic	10	8096667	8117164	20498	1	2625	uc001ika.3	1141569	ENSG00000107485	GATA3	GATA binding protein 3	-2.16576	3.50195e-100
chr4	6415276	6415675	400	*	5' UTR	4	6322305	6422845	100541	2	5522	uc003gjb.3	7170	ENSG00000074211	PPP2R2C	protein phosphatase 2 regulatory subunit Bgamma	-2.16559	1.35984e-16
chr4	3460988	3461387	400	*	Distal Intergenic	4	3465033	3496209	31177	1	285489	uc003ghd.3	-3646	ENSG00000175920	DOK7	docking protein 7	-2.16193	5.25435e-55
chr4	3461596	3461995	400	*	Distal Intergenic	4	3465033	3496209	31177	1	285489	uc003ghd.3	-3038	ENSG00000175920	DOK7	docking protein 7	-2.16193	5.25435e-55
chr4	3463166	3463565	400	*	Distal Intergenic	4	3465033	3496209	31177	1	285489	uc003ghd.3	-1468	ENSG00000175920	DOK7	docking protein 7	-2.16193	5.25435e-55
chr4	3466932	3467331	400	*	Intron (uc003ghd.3/285489, intron 2 of 6)	4	3465033	3496209	31177	1	285489	uc003ghe.3	1899	ENSG00000175920	DOK7	docking protein 7	-2.16193	5.25435e-55
chr4	3484928	3485327	400	*	Promoter	4	3486271	3496209	9939	1	285489	uc003ghf.4	-944	ENSG00000175920	DOK7	docking protein 7	-2.16193	5.25435e-55
chr14	102697160	102697559	400	*	Intron (uc001ylh.4/5891, intron 3 of 4)	14	102690834	102706958	16125	2	5891	uc001ylh.4	9399	ENSG00000080823	MOK	MOK protein kinase	-2.15884	3.44663e-16
chr14	102726207	102726606	400	*	Intron (uc001ylm.4/5891, intron 4 of 11)	14	102695158	102706958	11801	2	5891	uc001yll.4	-19249	ENSG00000080823	MOK	MOK protein kinase	-2.15884	3.44663e-16
chr4	18428351	18428750	400	*	Distal Intergenic	4	17882218	18023483	141266	2	254251	uc021xmr.1	-404868	ENSG00000178177	LCORL	ligand dependent nuclear receptor corepressor like	-2.15753	3.50066e-37
chr4	18456189	18456588	400	*	Distal Intergenic	4	17882218	18023483	141266	2	254251	uc021xmr.1	-432706	ENSG00000178177	LCORL	ligand dependent nuclear receptor corepressor like	-2.15753	3.50066e-37
chr4	18567387	18567786	400	*	Distal Intergenic	4	17882218	18023483	141266	2	254251	uc021xmr.1	-543904	ENSG00000178177	LCORL	ligand dependent nuclear receptor corepressor like	-2.15753	3.50066e-37
chr4	18571172	18571571	400	*	Distal Intergenic	4	17882218	18023483	141266	2	254251	uc021xmr.1	-547689	ENSG00000178177	LCORL	ligand dependent nuclear receptor corepressor like	-2.15753	3.50066e-37
chr2	240069866	240070265	400	*	Intron (uc010fyy.3/9759, intron 4 of 23)	2	240048152	240076709	28558	2	9759	uc010fzb.1	6444	ENSG00000068024	HDAC4	histone deacetylase 4	-2.15336	1.74812e-11
chr2	240369350	240369749	400	*	Distal Intergenic	2	240016312	240323346	307035	2	9759	uc010fza.2	-46004	ENSG00000068024	HDAC4	histone deacetylase 4	-2.15336	1.74812e-11
chr2	240450282	240450681	400	*	Distal Intergenic	2	240016312	240323346	307035	2	9759	uc010fza.2	-126936	ENSG00000068024	HDAC4	histone deacetylase 4	-2.15336	1.74812e-11
chr9	14251204	14251603	400	*	Intron (uc003zle.3/4781, intron 2 of 8)	9	14081842	14314045	232204	2	4781	uc003zle.3	62442	ENSG00000147862	NFIB	nuclear factor I B	-2.12906	1.36836e-34
chr9	14315079	14315478	400	*	Intron (uc022bdp.1/4781, intron 1 of 8)	9	14102421	14314045	211625	2	4781	uc011lmo.2	-1034	ENSG00000147862	NFIB	nuclear factor I B	-2.12906	1.36836e-34
chr9	14406613	14407012	400	*	Distal Intergenic	9	14081842	14398982	317141	2	4781	uc022bdp.1	-7631	ENSG00000147862	NFIB	nuclear factor I B	-2.12906	1.36836e-34
chr9	14452582	14452981	400	*	Distal Intergenic	9	14081842	14398982	317141	2	4781	uc022bdp.1	-53600	ENSG00000147862	NFIB	nuclear factor I B	-2.12906	1.36836e-34
chr16	75116682	75117081	400	*	Intron (uc010vmz.1/84937, intron 1 of 2)	16	75145758	75150670	4913	2	197257	uc002fdm.3	33589	ENSG00000166816	LDHD	lactate dehydrogenase D	-2.11953	9.44758e-14
chr16	75129509	75129908	400	*	Exon (uc010cgr.1/84937, exon 3 of 6)	16	75145758	75150670	4913	2	197257	uc002fdm.3	20762	ENSG00000166816	LDHD	lactate dehydrogenase D	-2.11953	9.44758e-14
chr16	75148544	75148943	400	*	Exon (uc002fdm.3/197257, exon 4 of 11)	16	75145758	75150670	4913	2	197257	uc002fdm.3	1727	ENSG00000166816	LDHD	lactate dehydrogenase D	-2.11953	9.44758e-14
chr11	70312963	70313362	400	*	Downstream (<1kb)	11	70313961	70346698	32738	2	22941	uc001opy.3	33336	ENSG00000162105	SHANK2	SH3 and multiple ankyrin repeat domains 2	-2.11012	2.60103e-18
chr11	70567633	70568032	400	*	Intron (uc001oqc.3/22941, intron 11 of 21)	11	70336271	70507923	171653	2	22941	uc010rqp.1	-59710	ENSG00000162105	SHANK2	SH3 and multiple ankyrin repeat domains 2	-2.11012	2.60103e-18
chr2	72985723	72986122	400	*	Intron (uc010fep.3/23233, intron 1 of 21)	2	72406444	73053177	646734	2	23233	uc010fep.3	67055	ENSG00000144036	EXOC6B	exocyst complex component 6B	-2.10635	4.39516e-35
chr16	81558374	81558773	400	*	Intron (uc002fgp.3/80790, intron 1 of 20)	16	81528954	81745367	216414	1	80790	uc002fgq.2	29420	ENSG00000153815	CMIP	c-Maf inducing protein	-2.10336	1.1923e-06
chr16	81568271	81568670	400	*	Intron (uc002fgp.3/80790, intron 1 of 20)	16	81528954	81745367	216414	1	80790	uc002fgq.2	39317	ENSG00000153815	CMIP	c-Maf inducing protein	-2.10336	1.1923e-06
chr16	81584286	81584685	400	*	Intron (uc002fgp.3/80790, intron 1 of 20)	16	81528954	81745367	216414	1	80790	uc002fgq.2	55332	ENSG00000153815	CMIP	c-Maf inducing protein	-2.10336	1.1923e-06
chr16	81633649	81634048	400	*	Intron (uc002fgp.3/80790, intron 1 of 20)	16	81643912	81745367	101456	1	80790	uc010vnq.2	-9864	ENSG00000153815	CMIP	c-Maf inducing protein	-2.10336	1.1923e-06
chr6	151807041	151807440	400	*	Distal Intergenic	6	151815175	151942328	127154	1	80129	uc003qol.3	-7735	ENSG00000120262	CCDC170	coiled-coil domain containing 170	-2.08161	1.13093e-149
chr6	151807618	151808017	400	*	Distal Intergenic	6	151815175	151942328	127154	1	80129	uc003qol.3	-7158	ENSG00000120262	CCDC170	coiled-coil domain containing 170	-2.08161	1.13093e-149
chr1	233714953	233715352	400	*	Distal Intergenic	1	233749750	233808258	58509	1	3775	uc010pxo.1	-34398	ENSG00000135750	KCNK1	potassium two pore domain channel subfamily K member 1	-2.07233	2.00695e-42
chr21	44989993	44990392	400	*	Intron (uc011aey.2/11077, intron 6 of 6)	21	44949072	45078201	129130	2	11077	uc011aey.2	87809	ENSG00000160207	HSF2BP	heat shock transcription factor 2 binding protein	-2.06045	0.000278224
chr21	44996611	44997010	400	*	Intron (uc011aey.2/11077, intron 6 of 6)	21	44949072	45078201	129130	2	11077	uc011aey.2	81191	ENSG00000160207	HSF2BP	heat shock transcription factor 2 binding protein	-2.06045	0.000278224
chr21	45054485	45054884	400	*	Intron (uc011aey.2/11077, intron 2 of 6)	21	44949072	45078201	129130	2	11077	uc011aey.2	23317	ENSG00000160207	HSF2BP	heat shock transcription factor 2 binding protein	-2.06045	0.000278224
chr21	45073327	45073726	400	*	Intron (uc011aey.2/11077, intron 1 of 6)	21	44949072	45078201	129130	2	11077	uc011aey.2	4475	ENSG00000160207	HSF2BP	heat shock transcription factor 2 binding protein	-2.06045	0.000278224
chr17	48500061	48500460	400	*	Distal Intergenic	17	48503519	48552200	48682	1	80221	uc002iqu.2	-3059	ENSG00000167107	ACSF2	acyl-CoA synthetase family member 2	-2.05827	8.85046e-24
chr17	48503866	48504265	400	*	Promoter	17	48503519	48552200	48682	1	80221	uc010wmo.1	347	ENSG00000167107	ACSF2	acyl-CoA synthetase family member 2	-2.05827	8.85046e-24
chr17	48505885	48506284	400	*	Intron (uc002iqu.2/80221, intron 1 of 15)	17	48503519	48552200	48682	1	80221	uc010wmo.1	2366	ENSG00000167107	ACSF2	acyl-CoA synthetase family member 2	-2.05827	8.85046e-24
chr6	28981066	28981465	400	*	Distal Intergenic	6	28962594	28973093	10500	2	282890	uc003nlv.2	-7973	ENSG00000197935	ZNF311	zinc finger protein 311	-2.05108	8.48735e-12
chr6	28981899	28982298	400	*	Distal Intergenic	6	28962594	28973093	10500	2	282890	uc003nlv.2	-8806	ENSG00000197935	ZNF311	zinc finger protein 311	-2.05108	8.48735e-12
chr6	28982573	28982972	400	*	Distal Intergenic	6	28962594	28973093	10500	2	282890	uc003nlv.2	-9480	ENSG00000197935	ZNF311	zinc finger protein 311	-2.05108	8.48735e-12
chr6	20200707	20201106	400	*	Intron (uc003ncx.2/154141, intron 1 of 12)	6	20099916	20212695	112780	2	154141	uc003ncx.2	11589	ENSG00000172197	MBOAT1	membrane bound O-acyltransferase domain containing 1	-2.03225	2.43711e-51
chr6	20202691	20203090	400	*	Intron (uc003ncx.2/154141, intron 1 of 12)	6	20099916	20212695	112780	2	154141	uc003ncx.2	9605	ENSG00000172197	MBOAT1	membrane bound O-acyltransferase domain containing 1	-2.03225	2.43711e-51
chr6	20210294	20210693	400	*	Intron (uc003ncx.2/154141, intron 1 of 12)	6	20099916	20212695	112780	2	154141	uc003ncx.2	2002	ENSG00000172197	MBOAT1	membrane bound O-acyltransferase domain containing 1	-2.03225	2.43711e-51
chr16	84460845	84461244	400	*	Intron (uc002fhx.3/9914, intron 11 of 26)	16	84440194	84497793	57600	1	9914	uc002fhz.3	20651	ENSG00000064270	ATP2C2	ATPase secretory pathway Ca2+ transporting 2	-2.02657	3.50405e-96
chr16	84475586	84475985	400	*	Intron (uc002fhx.3/9914, intron 14 of 26)	16	84493212	84497793	4582	1	9914	uc002fia.3	-17227	ENSG00000064270	ATP2C2	ATPase secretory pathway Ca2+ transporting 2	-2.02657	3.50405e-96
chr14	61553793	61554192	400	*	Distal Intergenic	14	61654287	62017698	363412	1	5583	uc010tsa.2	-100095	ENSG00000027075	PRKCH	protein kinase C eta	-2.02012	1.74662e-60
chr14	61559242	61559641	400	*	Distal Intergenic	14	61654287	62017698	363412	1	5583	uc010tsa.2	-94646	ENSG00000027075	PRKCH	protein kinase C eta	-2.02012	1.74662e-60
chr14	61561793	61562192	400	*	Distal Intergenic	14	61654287	62017698	363412	1	5583	uc010tsa.2	-92095	ENSG00000027075	PRKCH	protein kinase C eta	-2.02012	1.74662e-60
chr2	160221692	160222091	400	*	Intron (uc002uao.3/29994, intron 27 of 36)	2	160260901	160290662	29762	2	29994	uc002uar.1	68571	ENSG00000123636	BAZ2B	bromodomain adjacent to zinc finger domain 2B	-2.01513	1.52723e-93
chr2	160227282	160227681	400	*	Intron (uc002uao.3/29994, intron 27 of 36)	2	160260901	160290662	29762	2	29994	uc002uar.1	62981	ENSG00000123636	BAZ2B	bromodomain adjacent to zinc finger domain 2B	-2.01513	1.52723e-93
chr12	57845537	57845936	400	*	Distal Intergenic	12	57849096	57851791	2696	1	83729	uc001snw.3	-3160	ENSG00000139269	INHBE	inhibin subunit beta E	-2.01084	2.60803e-13
chr9	504822	505419	598	*	Promoter	9	504695	746106	241412	1	23189	uc031tct.1	127	ENSG00000107104	KANK1	KN motif and ankyrin repeat domains 1	-2.00689	1.71687e-11
chr6	17389282	17389681	400	*	Distal Intergenic	6	17393736	17551835	158100	1	10486	uc010jpk.1	-4055	ENSG00000112186	CAP2	cyclase associated actin cytoskeleton regulatory protein 2	-1.99746	5.89891e-26
chr6	17473116	17473515	400	*	Intron (uc010jpk.1/10486, intron 3 of 11)	6	17393736	17558023	164288	1	10486	uc011djd.2	79380	ENSG00000112186	CAP2	cyclase associated actin cytoskeleton regulatory protein 2	-1.99746	5.89891e-26
chr6	106773406	106773805	400	*	Promoter	6	106632352	106773695	141344	2	9474	uc003prf.3	0	ENSG00000057663	ATG5	autophagy related 5	-1.99568	4.9323e-75
chr6	106782495	106782894	400	*	Distal Intergenic	6	106632352	106773695	141344	2	9474	uc010kdc.3	-8800	ENSG00000057663	ATG5	autophagy related 5	-1.99568	4.9323e-75
chr3	91442103	91442502	400	*	Distal Intergenic	3	93591881	93646258	54378	2	5627	uc010hoo.3	2203756	ENSG00000184500	PROS1	protein S	-1.99163	6.91534e-07
chr3	91485019	91485418	400	*	Distal Intergenic	3	93591881	93646258	54378	2	5627	uc010hoo.3	2160840	ENSG00000184500	PROS1	protein S	-1.99163	6.91534e-07
chr3	93470430	93470829	400	*	Distal Intergenic	3	93591881	93646258	54378	2	5627	uc010hoo.3	175429	ENSG00000184500	PROS1	protein S	-1.99163	6.91534e-07
chr8	48628517	48628916	400	*	Intron (uc003xqd.3/23514, intron 16 of 19)	8	48626004	48678652	52649	1	23514	uc003xqg.1	2513	ENSG00000164808	SPIDR	scaffold protein involved in DNA repair	-1.98215	2.03516e-75
chr22	38180877	38181276	400	*	Distal Intergenic	22	38201114	38203443	2330	1	3005	uc003aty.3	-19838	ENSG00000189060	H1F0	H1 histone family member 0	-1.97838	3.51202e-138
chr7	16880520	16880919	400	*	Distal Intergenic	7	16840477	16844738	4262	2	10551	uc011jxy.2	-35782	ENSG00000106541	AGR2	anterior gradient 2, protein disulphide isomerase family member	-1.97752	2.39992e-282
chr5	107557347	107557746	400	*	Intron (uc011cvc.2/64839, intron 5 of 8)	5	107213952	107703654	489703	2	64839	uc003kon.4	145908	ENSG00000145743	FBXL17	F-box and leucine rich repeat protein 17	-1.97403	2.75151e-42
chr20	33273367	33273766	400	*	Distal Intergenic	20	33173241	33265089	91849	2	128869	uc010gev.1	-8278	ENSG00000101464	PIGU	phosphatidylinositol glycan anchor biosynthesis class U	-1.97112	1.01339e-19
chr20	33278192	33278591	400	*	Distal Intergenic	20	33173241	33265089	91849	2	128869	uc010gev.1	-13103	ENSG00000101464	PIGU	phosphatidylinositol glycan anchor biosynthesis class U	-1.97112	1.01339e-19
chr20	47146730	47147129	400	*	Distal Intergenic	20	47240793	47273118	32326	2	57580	uc002xtv.1	125989	ENSG00000124126	PREX1	phosphatidylinositol-3,4,5-trisphosphate dependent Rac exchange factor 1	-1.97091	4.50893e-171
chr20	47200441	47200840	400	*	Distal Intergenic	20	47240793	47273118	32326	2	57580	uc002xtv.1	72278	ENSG00000124126	PREX1	phosphatidylinositol-3,4,5-trisphosphate dependent Rac exchange factor 1	-1.97091	4.50893e-171
chr20	47318962	47319361	400	*	Intron (uc002xtw.1/57580, intron 6 of 39)	20	47240793	47273118	32326	2	57580	uc002xtv.1	-45844	ENSG00000124126	PREX1	phosphatidylinositol-3,4,5-trisphosphate dependent Rac exchange factor 1	-1.97091	4.50893e-171
chr20	47328162	47328561	400	*	Intron (uc002xtw.1/57580, intron 5 of 39)	20	47240793	47273118	32326	2	57580	uc002xtv.1	-55044	ENSG00000124126	PREX1	phosphatidylinositol-3,4,5-trisphosphate dependent Rac exchange factor 1	-1.97091	4.50893e-171
chr20	47331281	47331680	400	*	Intron (uc002xtw.1/57580, intron 5 of 39)	20	47240793	47273118	32326	2	57580	uc002xtv.1	-58163	ENSG00000124126	PREX1	phosphatidylinositol-3,4,5-trisphosphate dependent Rac exchange factor 1	-1.97091	4.50893e-171
chr20	47340784	47341183	400	*	Intron (uc002xtw.1/57580, intron 5 of 39)	20	47240793	47273118	32326	2	57580	uc002xtv.1	-67666	ENSG00000124126	PREX1	phosphatidylinositol-3,4,5-trisphosphate dependent Rac exchange factor 1	-1.97091	4.50893e-171
chr20	47345213	47345612	400	*	Intron (uc002xtw.1/57580, intron 4 of 39)	20	47240793	47273118	32326	2	57580	uc002xtv.1	-72095	ENSG00000124126	PREX1	phosphatidylinositol-3,4,5-trisphosphate dependent Rac exchange factor 1	-1.97091	4.50893e-171
chr20	47352570	47352969	400	*	Intron (uc002xtw.1/57580, intron 3 of 39)	20	47240793	47273118	32326	2	57580	uc002xtv.1	-79452	ENSG00000124126	PREX1	phosphatidylinositol-3,4,5-trisphosphate dependent Rac exchange factor 1	-1.97091	4.50893e-171
chr20	47354984	47355383	400	*	Intron (uc002xtw.1/57580, intron 3 of 39)	20	47240793	47273118	32326	2	57580	uc002xtv.1	-81866	ENSG00000124126	PREX1	phosphatidylinositol-3,4,5-trisphosphate dependent Rac exchange factor 1	-1.97091	4.50893e-171
chr20	47359177	47359576	400	*	Intron (uc002xtw.1/57580, intron 3 of 39)	20	47240793	47444420	203628	2	57580	uc002xtw.1	84844	ENSG00000124126	PREX1	phosphatidylinositol-3,4,5-trisphosphate dependent Rac exchange factor 1	-1.97091	4.50893e-171
chr20	47360169	47360568	400	*	Intron (uc002xtw.1/57580, intron 3 of 39)	20	47240793	47444420	203628	2	57580	uc002xtw.1	83852	ENSG00000124126	PREX1	phosphatidylinositol-3,4,5-trisphosphate dependent Rac exchange factor 1	-1.97091	4.50893e-171
chr20	47382627	47383026	400	*	Intron (uc002xtw.1/57580, intron 1 of 39)	20	47240793	47444420	203628	2	57580	uc002xtw.1	61394	ENSG00000124126	PREX1	phosphatidylinositol-3,4,5-trisphosphate dependent Rac exchange factor 1	-1.97091	4.50893e-171
chr20	47390031	47390430	400	*	Intron (uc002xtw.1/57580, intron 1 of 39)	20	47240793	47444420	203628	2	57580	uc002xtw.1	53990	ENSG00000124126	PREX1	phosphatidylinositol-3,4,5-trisphosphate dependent Rac exchange factor 1	-1.97091	4.50893e-171
chr20	47393363	47393762	400	*	Intron (uc002xtw.1/57580, intron 1 of 39)	20	47240793	47444420	203628	2	57580	uc002xtw.1	50658	ENSG00000124126	PREX1	phosphatidylinositol-3,4,5-trisphosphate dependent Rac exchange factor 1	-1.97091	4.50893e-171
chr20	47468887	47469286	400	*	Distal Intergenic	20	47240793	47444420	203628	2	57580	uc002xtw.1	-24467	ENSG00000124126	PREX1	phosphatidylinositol-3,4,5-trisphosphate dependent Rac exchange factor 1	-1.97091	4.50893e-171
chr20	47487523	47487922	400	*	Distal Intergenic	20	47240793	47444420	203628	2	57580	uc002xtw.1	-43103	ENSG00000124126	PREX1	phosphatidylinositol-3,4,5-trisphosphate dependent Rac exchange factor 1	-1.97091	4.50893e-171
chr11	9084005	9084404	400	*	Intron (uc001mhi.2/57758, intron 7 of 21)	11	9041047	9072257	31211	2	57758	uc021qdk.1	-11748	ENSG00000175356	SCUBE2	signal peptide, CUB domain and EGF like domain containing 2	-1.95767	8.56373e-66
chr3	161031067	161031466	400	*	Distal Intergenic	3	161062580	161089871	27292	2	165679	uc003fee.3	58405	ENSG00000196542	SPTSSB	serine palmitoyltransferase small subunit B	-1.95714	0
chr3	161100862	161101261	400	*	Distal Intergenic	3	161062580	161089871	27292	2	165679	uc003fee.3	-10991	ENSG00000196542	SPTSSB	serine palmitoyltransferase small subunit B	-1.95714	0
chr1	42152114	42152513	400	*	Intron (uc001cgz.4/59269, intron 2 of 8)	1	41972036	42050989	78954	2	59269	uc001cgy.3	-101125	ENSG00000127124	HIVEP3	human immunodeficiency virus type I enhancer binding protein 3	-1.95388	1.17212e-05
chr1	42165630	42166029	400	*	Intron (uc001cgz.4/59269, intron 2 of 8)	1	41972036	42050989	78954	2	59269	uc001cgy.3	-114641	ENSG00000127124	HIVEP3	human immunodeficiency virus type I enhancer binding protein 3	-1.95388	1.17212e-05
chr7	6348388	6348787	400	*	Distal Intergenic	7	6201412	6312242	110831	2	9265	uc003spt.3	-36146	ENSG00000008256	CYTH3	cytohesin 3	-1.94784	1.10995e-22
chr3	32106958	32107357	400	*	Distal Intergenic	3	32148003	32210207	62205	1	23171	uc003cew.3	-40646	ENSG00000152642	GPD1L	glycerol-3-phosphate dehydrogenase 1 like	-1.94739	2.05797e-111
chr3	32110243	32110642	400	*	Distal Intergenic	3	32148003	32210207	62205	1	23171	uc003cew.3	-37361	ENSG00000152642	GPD1L	glycerol-3-phosphate dehydrogenase 1 like	-1.94739	2.05797e-111
chr11	83285919	83286318	400	*	Intron (uc010rsw.1/1740, intron 2 of 10)	11	83166056	83393468	227413	2	1740	uc010rsw.1	107150	ENSG00000150672	DLG2	discs large MAGUK scaffold protein 2	-1.94431	5.81362e-09
chr11	84608522	84608921	400	*	Intron (uc001paj.2/1740, intron 1 of 22)	11	83166056	84634465	1468410	2	1740	uc001paj.2	25544	ENSG00000150672	DLG2	discs large MAGUK scaffold protein 2	-1.94431	5.81362e-09
chr11	84687450	84687849	400	*	Intron (uc001pak.2/1740, intron 6 of 27)	11	83342231	84634465	1292235	2	1740	uc001pal.1	-52985	ENSG00000150672	DLG2	discs large MAGUK scaffold protein 2	-1.94431	5.81362e-09
chr11	84688482	84688881	400	*	Intron (uc001pak.2/1740, intron 6 of 27)	11	83342231	84634465	1292235	2	1740	uc001pal.1	-54017	ENSG00000150672	DLG2	discs large MAGUK scaffold protein 2	-1.94431	5.81362e-09
chr11	85188070	85188469	400	*	Intron (uc001pak.2/1740, intron 3 of 27)	11	83166056	85338314	2172259	2	1740	uc001pak.2	149845	ENSG00000150672	DLG2	discs large MAGUK scaffold protein 2	-1.94431	5.81362e-09
chr2	62858251	62858650	400	*	Exon (uc002sbw.1/uc002sbw.1, exon 3 of 8)	2	62900986	63273621	372636	1	23301	uc010fcp.3	-42336	ENSG00000115504	EHBP1	EH domain binding protein 1	-1.93818	1.86981e-37
chr2	63050394	63050793	400	*	Intron (uc010fcp.3/23301, intron 5 of 22)	2	62934032	63273621	339590	1	23301	uc002scb.3	116362	ENSG00000115504	EHBP1	EH domain binding protein 1	-1.93818	1.86981e-37
chr11	129324571	129324970	400	*	Distal Intergenic	11	129245881	129322174	76294	1	8538	uc001qfc.4	78690	ENSG00000043039	BARX2	BARX homeobox 2	-1.9316	0.000520781
chr5	145428035	145428434	400	*	Intron (uc003lnt.3/153769, intron 6 of 9)	5	145429633	145439787	10155	1	153769	uc011dbm.1	-1199	ENSG00000156463	SH3RF2	SH3 domain containing ring finger 2	-1.92146	8.01968e-08
chr6	119683004	119683403	400	*	Distal Intergenic	6	119527722	119670931	143210	2	4121	uc010kei.3	-12073	ENSG00000111885	MAN1A1	mannosidase alpha class 1A member 1	-1.91926	3.32813e-92
chr2	189784043	189784442	400	*	Distal Intergenic	2	189839099	189877472	38374	1	1281	uc002uqj.1	-54657	ENSG00000168542	COL3A1	collagen type III alpha 1 chain	-1.91869	5.94883e-08
chr6	71403479	71403878	400	*	Intron (uc011dxy.1/60682, intron 1 of 5)	6	71378235	71571716	193482	1	60682	uc010kap.3	25244	ENSG00000112305	SMAP1	small ArfGAP 1	-1.91007	1.24233e-28
chr2	149077906	149078305	400	*	Intron (uc002twm.4/55777, intron 4 of 14)	2	149215772	149271044	55273	1	55777	uc010zbs.2	-137467	ENSG00000204406	MBD5	methyl-CpG binding domain protein 5	-1.9033	7.66812e-13
chr17	64418735	64419134	400	*	Intron (uc002jfo.1/5578, intron 2 of 14)	17	64298926	64806862	507937	1	5578	uc002jfp.1	119809	ENSG00000154229	PRKCA	protein kinase C alpha	-1.90055	3.72798e-10
chr17	64420155	64420554	400	*	Intron (uc002jfo.1/5578, intron 2 of 14)	17	64298926	64806862	507937	1	5578	uc002jfp.1	121229	ENSG00000154229	PRKCA	protein kinase C alpha	-1.90055	3.72798e-10
chr17	64496659	64497058	400	*	Intron (uc002jfo.1/5578, intron 3 of 14)	17	64298926	64806862	507937	1	5578	uc002jfp.1	197733	ENSG00000154229	PRKCA	protein kinase C alpha	-1.90055	3.72798e-10
chr17	64506275	64506674	400	*	Intron (uc002jfo.1/5578, intron 3 of 14)	17	64298926	64806862	507937	1	5578	uc002jfp.1	207349	ENSG00000154229	PRKCA	protein kinase C alpha	-1.90055	3.72798e-10
chr14	105999306	105999705	400	*	Exon (uc001yrr.3/uc001yrr.3, exon 2 of 2)	14	105992953	105996539	3587	1	80757	uc001yrp.1	6353	ENSG00000184986	TMEM121	transmembrane protein 121	-1.8992	2.89511e-13
chr14	106011616	106012015	400	*	Intron (uc031qqx.1/uc031qqx.1, intron 4910 of 4910)	14	105992953	105996539	3587	1	80757	uc001yrp.1	18663	ENSG00000184986	TMEM121	transmembrane protein 121	-1.8992	2.89511e-13
chr20	30581850	30582249	400	*	Intron (uc002wxe.3/343702, intron 1 of 2)	20	30598245	30619984	21740	1	140706	uc002wxf.2	-15996	ENSG00000101331	CCM2L	CCM2 like scaffold protein	-1.89802	0.00488232
chr20	30585297	30585696	400	*	3' UTR	20	30598245	30619984	21740	1	140706	uc002wxf.2	-12549	ENSG00000101331	CCM2L	CCM2 like scaffold protein	-1.89802	0.00488232
chr1	109910934	109911333	400	*	Intron (uc010ovi.2/6272, intron 2 of 19)	1	109852188	109935979	83792	2	6272	uc010ovi.2	24646	ENSG00000134243	SORT1	sortilin 1	-1.8963	4.45527e-126
chr1	109950451	109950850	400	*	Intron (uc001dxn.3/5686, intron 8 of 8)	1	109852188	109940563	88376	2	6272	uc001dxm.2	-9888	ENSG00000134243	SORT1	sortilin 1	-1.8963	4.45527e-126
chr3	127817438	127817837	400	*	Exon (uc003ekf.3/8607, exon 7 of 10)	3	127799800	127842671	42872	2	8607	uc003ekh.3	24834	ENSG00000175792	RUVBL1	RuvB like AAA ATPase 1	-1.89313	8.0212e-82
chr3	128021724	128022123	400	*	Intron (uc003eki.3/60678, intron 4 of 6)	3	127783628	127872757	89130	2	8607	uc003ekf.3	-148967	ENSG00000175792	RUVBL1	RuvB like AAA ATPase 1	-1.89313	8.0212e-82
chr3	123332339	123332738	400	*	3' UTR	3	123331143	123339530	8388	2	4638	uc003egl.3	6792	ENSG00000065534	MYLK	myosin light chain kinase	-1.889	6.558e-09
chr3	123384293	123384692	400	*	Intron (uc011bjv.2/4638, intron 4 of 15)	3	123331143	123383105	51963	2	4638	uc010hrr.3	-1188	ENSG00000065534	MYLK	myosin light chain kinase	-1.889	6.558e-09
chr3	123409545	123409944	400	*	Intron (uc011bjv.2/4638, intron 1 of 15)	3	123331143	123411226	80084	2	4638	uc011bjv.2	1282	ENSG00000065534	MYLK	myosin light chain kinase	-1.889	6.558e-09
chr3	123451223	123451622	400	*	Intron (uc011bjw.2/4638, intron 8 of 30)	3	123399878	123420356	20479	2	4638	uc003egt.3	-30867	ENSG00000065534	MYLK	myosin light chain kinase	-1.889	6.558e-09
chr3	123584960	123585359	400	*	Intron (uc003ego.3/4638, intron 2 of 33)	3	123331143	123603149	272007	2	4638	uc003ego.3	17790	ENSG00000065534	MYLK	myosin light chain kinase	-1.889	6.558e-09
chr3	123605894	123606293	400	*	Distal Intergenic	3	123331143	123603149	272007	2	4638	uc003egs.3	-2745	ENSG00000065534	MYLK	myosin light chain kinase	-1.889	6.558e-09
chr3	123637163	123637562	400	*	Intron (uc003egv.4/64770, intron 8 of 8)	3	123331143	123603149	272007	2	4638	uc003egs.3	-34014	ENSG00000065534	MYLK	myosin light chain kinase	-1.889	6.558e-09
chr2	9806225	9806624	400	*	Distal Intergenic	2	9724106	9771106	47001	2	10971	uc002qzx.3	-35119	ENSG00000134308	YWHAQ	tyrosine 3-monooxygenase/tryptophan 5-monooxygenase activation protein theta	-1.87943	4.15877e-194
chr2	9809004	9809403	400	*	Distal Intergenic	2	9724106	9771106	47001	2	10971	uc002qzx.3	-37898	ENSG00000134308	YWHAQ	tyrosine 3-monooxygenase/tryptophan 5-monooxygenase activation protein theta	-1.87943	4.15877e-194
chr2	9812483	9812882	400	*	Distal Intergenic	2	9724106	9771106	47001	2	10971	uc002qzx.3	-41377	ENSG00000134308	YWHAQ	tyrosine 3-monooxygenase/tryptophan 5-monooxygenase activation protein theta	-1.87943	4.15877e-194
chr10	63630660	63631059	400	*	Distal Intergenic	10	63661013	63810997	149985	1	84159	uc010qil.2	-29954	ENSG00000150347	ARID5B	AT-rich interaction domain 5B	-1.87842	4.1453e-40
chr11	72772936	72773335	400	*	Intron (uc001oth.4/9873, intron 2 of 18)	11	72553999	72851173	297175	2	9873	uc001oti.2	77838	ENSG00000137478	FCHSD2	FCH and double SH3 domains 2	-1.87545	1.01122e-16
chr11	72781143	72781542	400	*	Intron (uc001oth.4/9873, intron 2 of 18)	11	72553999	72851173	297175	2	9873	uc001oti.2	69631	ENSG00000137478	FCHSD2	FCH and double SH3 domains 2	-1.87545	1.01122e-16
chr11	72782692	72783091	400	*	Intron (uc001oth.4/9873, intron 2 of 18)	11	72553999	72851173	297175	2	9873	uc001oti.2	68082	ENSG00000137478	FCHSD2	FCH and double SH3 domains 2	-1.87545	1.01122e-16
chr11	72813752	72814151	400	*	Intron (uc001oth.4/9873, intron 1 of 18)	11	72553999	72851173	297175	2	9873	uc001oti.2	37022	ENSG00000137478	FCHSD2	FCH and double SH3 domains 2	-1.87545	1.01122e-16
chr1	201286434	201286833	400	*	5' UTR	1	201252580	201302121	49542	1	5317	uc009wzm.3	33854	ENSG00000081277	PKP1	plakophilin 1	-1.87315	7.16628e-22
chr17	47693120	47693519	400	*	Intron (uc010dbk.3/8405, intron 6 of 10)	17	47676246	47723992	47747	2	8405	uc010dbk.3	30473	ENSG00000121067	SPOP	speckle type BTB/POZ protein	-1.87285	6.75069e-90
chr2	215966285	215966684	400	*	Intron (uc002vew.3/26154, intron 2 of 52)	2	215796266	216003151	206886	2	26154	uc002vew.3	36467	ENSG00000144452	ABCA12	ATP binding cassette subfamily A member 12	-1.8719	6.00823e-113
chr2	215979618	215980017	400	*	Intron (uc002vew.3/26154, intron 1 of 52)	2	215796266	216003151	206886	2	26154	uc002vew.3	23134	ENSG00000144452	ABCA12	ATP binding cassette subfamily A member 12	-1.8719	6.00823e-113
chr2	215982567	215982966	400	*	Intron (uc002vew.3/26154, intron 1 of 52)	2	215796266	216003151	206886	2	26154	uc002vew.3	20185	ENSG00000144452	ABCA12	ATP binding cassette subfamily A member 12	-1.8719	6.00823e-113
chr17	57232253	57232652	400	*	Promoter	17	57187308	57232800	45493	2	348235	uc002ixd.2	148	ENSG00000182628	SKA2	spindle and kinetochore associated complex subunit 2	-1.87074	2.49415e-157
chr8	60679380	60680115	736	*	Distal Intergenic	8	61101423	61193954	92532	2	767	uc003xtz.1	513839	ENSG00000178538	CA8	carbonic anhydrase 8	-1.87028	1.85579e-25
chr8	60949978	60950377	400	*	Distal Intergenic	8	61101423	61193954	92532	2	767	uc003xtz.1	243577	ENSG00000178538	CA8	carbonic anhydrase 8	-1.87028	1.85579e-25
chr12	12883349	12883748	400	*	Intron (uc001rau.4/81575, intron 1 of 1)	12	12878851	12944399	65549	1	81575	uc001rau.4	4498	ENSG00000178878	APOLD1	apolipoprotein L domain containing 1	-1.86361	1.74205e-18
chr15	40108660	40109059	400	*	Intron (uc010uck.2/11245, intron 1 of 2)	15	40091223	40121477	30255	2	11245	uc010uck.2	12418	ENSG00000166073	GPR176	G protein-coupled receptor 176	-1.85818	1.37113e-09
chr11	19268958	19269357	400	*	Distal Intergenic	11	19245610	19263202	17593	2	79733	uc001mpn.5	-5756	ENSG00000129173	E2F8	E2F transcription factor 8	-1.85473	5.06508e-23
chr3	53519308	53519707	400	*	Distal Intergenic	3	53529076	53846492	317417	1	776	uc003dgu.5	-9369	ENSG00000157388	CACNA1D	calcium voltage-gated channel subunit alpha1 D	-1.85389	1.5395e-05
chr3	53551229	53551628	400	*	Intron (uc003dgu.5/776, intron 3 of 48)	3	53529076	53846492	317417	1	776	uc003dgy.5	22153	ENSG00000157388	CACNA1D	calcium voltage-gated channel subunit alpha1 D	-1.85389	1.5395e-05
chr3	53664797	53665196	400	*	Intron (uc003dgu.5/776, intron 3 of 48)	3	53700366	53846492	146127	1	776	uc003dgw.4	-35170	ENSG00000157388	CACNA1D	calcium voltage-gated channel subunit alpha1 D	-1.85389	1.5395e-05
chr7	1936747	1937146	400	*	Intron (uc003sld.1/8379, intron 3 of 3)	7	1855428	1980185	124758	2	8379	uc003sld.1	43039	ENSG00000002822	MAD1L1	mitotic arrest deficient 1 like 1	-1.84929	8.23751e-30
chr7	1948223	1948622	400	*	Intron (uc003sld.1/8379, intron 2 of 3)	7	1855428	1980185	124758	2	8379	uc003sld.1	31563	ENSG00000002822	MAD1L1	mitotic arrest deficient 1 like 1	-1.84929	8.23751e-30
chr7	2151866	2152265	400	*	Intron (uc003sle.1/8379, intron 3 of 10)	7	1855428	2255644	400217	2	8379	uc003sle.1	103379	ENSG00000002822	MAD1L1	mitotic arrest deficient 1 like 1	-1.84929	8.23751e-30
chr7	2232592	2232991	400	*	Intron (uc003sle.1/8379, intron 2 of 10)	7	1855428	2255644	400217	2	8379	uc003sle.1	22653	ENSG00000002822	MAD1L1	mitotic arrest deficient 1 like 1	-1.84929	8.23751e-30
chr7	2266963	2267362	400	*	Intron (uc003slf.1/8379, intron 3 of 18)	7	1855428	2272583	417156	2	8379	uc003slf.1	5221	ENSG00000002822	MAD1L1	mitotic arrest deficient 1 like 1	-1.84929	8.23751e-30
chr11	68146952	68147351	400	*	Intron (uc001ont.3/4041, intron 5 of 22)	11	68080108	68216743	136636	1	4041	uc009ysg.4	66844	ENSG00000162337	LRP5	LDL receptor related protein 5	-1.84834	2.15241e-41
chr15	69482712	69483111	400	*	Intron (uc021spl.1/100313884, intron 1 of 1)	15	69452973	69564544	111572	1	26035	uc002ary.1	29739	ENSG00000138604	GLCE	glucuronic acid epimerase	-1.8386	1.03885e-43
chr15	69499672	69500071	400	*	Intron (uc002ary.1/26035, intron 1 of 4)	15	69452973	69564544	111572	1	26035	uc002ary.1	46699	ENSG00000138604	GLCE	glucuronic acid epimerase	-1.8386	1.03885e-43
chr1	120811830	120812229	400	*	Distal Intergenic	1	120839005	120855681	16677	1	653820	uc009whp.3	-26776	ENSG00000188610	FAM72B	family with sequence similarity 72 member B	-1.83389	6.5702e-05
chr16	80837604	80838003	400	*	Promoter	16	80637676	80838175	200500	2	124359	uc002ffs.3	172	ENSG00000166446	CDYL2	chromodomain Y like 2	-1.83382	2.80368e-17
chr6	19477441	19477840	400	*	Distal Intergenic	6	19837601	19842431	4831	1	3400	uc003ncw.4	-359761	ENSG00000172201	ID4	inhibitor of DNA binding 4, HLH protein	-1.83052	4.89361e-21
chr6	19538160	19538559	400	*	Distal Intergenic	6	19837601	19842431	4831	1	3400	uc003ncw.4	-299042	ENSG00000172201	ID4	inhibitor of DNA binding 4, HLH protein	-1.83052	4.89361e-21
chr6	19837231	19837630	400	*	Promoter	6	19837601	19842431	4831	1	3400	uc003ncw.4	0	ENSG00000172201	ID4	inhibitor of DNA binding 4, HLH protein	-1.83052	4.89361e-21
chr6	49542016	49542415	400	*	Distal Intergenic	6	49518113	49519808	1696	1	135398	uc011dwo.2	23903	ENSG00000197261	C6orf141	chromosome 6 open reading frame 141	-1.83025	9.97068e-95
chr3	66195414	66195813	400	*	Intron (uc011bfq.2/115286, intron 1 of 10)	3	66271168	66429351	158184	1	115286	uc011bfs.2	-75355	ENSG00000144741	SLC25A26	solute carrier family 25 member 26	-1.82866	1.68976e-17
chr3	66196641	66197040	400	*	Intron (uc011bfq.2/115286, intron 1 of 10)	3	66271168	66429351	158184	1	115286	uc011bfs.2	-74128	ENSG00000144741	SLC25A26	solute carrier family 25 member 26	-1.82866	1.68976e-17
chr7	158517381	158517780	400	*	Distal Intergenic	7	158523689	158535754	12066	2	57488	uc003wny.1	17974	ENSG00000117868	ESYT2	extended synaptotagmin 2	-1.81992	1.79661e-121
chr7	158536966	158537686	721	*	Promoter	7	158523689	158536908	13220	2	57488	uc003wnz.1	-58	ENSG00000117868	ESYT2	extended synaptotagmin 2	-1.81992	1.79661e-121
chr11	108667240	108667639	400	*	Intron (uc001pkl.1/1662, intron 13 of 16)	11	108535816	108811648	275833	1	1662	uc001pkm.3	131424	ENSG00000178105	DDX10	DEAD-box helicase 10	-1.81915	2.35095e-29
chr9	94030336	94030735	400	*	Intron (uc004arf.4/549, intron 6 of 9)	9	93976097	94124206	148110	2	549	uc004arf.4	93471	ENSG00000148090	AUH	AU RNA binding methylglutaconyl-CoA hydratase	-1.81614	2.26185e-16
chr6	33249323	33249722	400	*	Intron (uc003ods.3/9277, intron 10 of 14)	6	33244917	33246602	1686	1	8705	uc003odr.3	4406	ENSG00000235863	B3GALT4	beta-1,3-galactosyltransferase 4	-1.81598	1.0777e-17
chr9	126335020	126335419	400	*	Intron (uc011lzl.1/57706, intron 4 of 13)	9	126141933	126414402	272470	2	57706	uc011lzl.1	78983	ENSG00000119522	DENND1A	DENN domain containing 1A	-1.81553	4.89105e-19
chr9	126371520	126371919	400	*	Exon (uc011lzl.1/57706, exon 3 of 14)	9	126141933	126414402	272470	2	57706	uc011lzl.1	42483	ENSG00000119522	DENND1A	DENN domain containing 1A	-1.81553	4.89105e-19
chr9	126642915	126643314	400	*	Intron (uc004bnz.1/57706, intron 1 of 21)	9	126141933	126692417	550485	2	57706	uc004bnz.1	49103	ENSG00000119522	DENND1A	DENN domain containing 1A	-1.81553	4.89105e-19
chr9	126643965	126644364	400	*	Intron (uc004bnz.1/57706, intron 1 of 21)	9	126141933	126692417	550485	2	57706	uc004bnz.1	48053	ENSG00000119522	DENND1A	DENN domain containing 1A	-1.81553	4.89105e-19
chr9	126661037	126661436	400	*	Intron (uc004bnz.1/57706, intron 1 of 21)	9	126141933	126692417	550485	2	57706	uc004bnz.1	30981	ENSG00000119522	DENND1A	DENN domain containing 1A	-1.81553	4.89105e-19
chr9	126673684	126674083	400	*	Intron (uc004bnz.1/57706, intron 1 of 21)	9	126141933	126692417	550485	2	57706	uc004bnz.1	18334	ENSG00000119522	DENND1A	DENN domain containing 1A	-1.81553	4.89105e-19
chr9	126722365	126722764	400	*	Distal Intergenic	9	126175550	126692417	516868	2	57706	uc004boc.3	-29948	ENSG00000119522	DENND1A	DENN domain containing 1A	-1.81553	4.89105e-19
chr3	141876529	141877265	737	*	3' UTR	3	141713862	141868386	154525	2	7029	uc003euo.3	-8143	ENSG00000114126	TFDP2	transcription factor Dp-2	-1.8116	5.42252e-52
chr12	12819774	12820173	400	*	Intron (uc001rar.3/2842, intron 1 of 1)	12	12813995	12837455	23461	2	2842	uc001rar.3	17282	ENSG00000183150	GPR19	G protein-coupled receptor 19	-1.81091	3.38522e-05
chr11	78260069	78260468	400	*	Intron (uc001ozj.3/uc001ozj.3, intron 2 of 3)	11	78147007	78285909	138903	2	79731	uc001ozi.3	25441	ENSG00000137513	NARS2	asparaginyl-tRNA synthetase 2, mitochondrial	-1.80458	1.89145e-48
chr11	78311906	78312305	400	*	Distal Intergenic	11	78147007	78285909	138903	2	79731	uc010rsq.2	-25997	ENSG00000137513	NARS2	asparaginyl-tRNA synthetase 2, mitochondrial	-1.80458	1.89145e-48
chr6	163915244	163915643	400	*	Intron (uc003que.3/9444, intron 3 of 5)	6	163835675	163999628	163954	1	9444	uc003quj.3	79569	ENSG00000112531	QKI	QKI, KH domain containing RNA binding	-1.80307	9.0984e-41
chr6	163985760	163986159	400	*	3' UTR	6	163835675	163999628	163954	1	9444	uc003quj.3	150085	ENSG00000112531	QKI	QKI, KH domain containing RNA binding	-1.80307	9.0984e-41
chr10	17229785	17230184	400	*	Intron (uc001iop.3/1787, intron 1 of 10)	10	17201145	17216659	15515	2	1787	uc021pno.1	-13126	ENSG00000107614	TRDMT1	tRNA aspartic acid methyltransferase 1	-1.79783	4.70847e-06
chr10	17239260	17239659	400	*	Intron (uc001iop.3/1787, intron 1 of 10)	10	17184982	17244070	59089	2	1787	uc001iop.3	4411	ENSG00000107614	TRDMT1	tRNA aspartic acid methyltransferase 1	-1.79783	4.70847e-06
chr2	1676332	1676731	400	*	Intron (uc002qxa.3/7837, intron 9 of 22)	2	1635659	1748291	112633	2	7837	uc002qxa.3	71560	ENSG00000130508	PXDN	peroxidasin	-1.78835	9.25612e-44
chr2	1692587	1692986	400	*	Intron (uc002qxa.3/7837, intron 3 of 22)	2	1635659	1748291	112633	2	7837	uc002qxa.3	55305	ENSG00000130508	PXDN	peroxidasin	-1.78835	9.25612e-44
chr2	1705332	1705731	400	*	Intron (uc002qxa.3/7837, intron 1 of 22)	2	1635659	1748291	112633	2	7837	uc002qxa.3	42560	ENSG00000130508	PXDN	peroxidasin	-1.78835	9.25612e-44
chr2	1736877	1737276	400	*	Intron (uc002qxa.3/7837, intron 1 of 22)	2	1635659	1748291	112633	2	7837	uc002qxa.3	11015	ENSG00000130508	PXDN	peroxidasin	-1.78835	9.25612e-44
chr17	79629389	79629788	400	*	Downstream (2-3kb)	17	79632066	79633618	1553	2	339229	uc002kba.3	3830	ENSG00000204237	OXLD1	oxidoreductase like domain containing 1	-1.78652	5.72527e-45
chr8	101120669	101121068	400	*	Distal Intergenic	8	101020603	101118344	97742	2	26166	uc010mbo.1	-2325	ENSG00000132554	RGS22	regulator of G protein signaling 22	-1.78453	5.22407e-33
chr2	8685072	8685471	400	*	Distal Intergenic	2	8822113	8824583	2471	1	3398	uc002qza.3	-136642	ENSG00000115738	ID2	inhibitor of DNA binding 2	-1.7769	1.02624e-92
chr8	17329649	17330048	400	*	Distal Intergenic	8	17354597	17428077	73481	1	6542	uc011kyc.2	-24549	ENSG00000003989	SLC7A2	solute carrier family 7 member 2	-1.7664	1.63994e-232
chr1	202046962	202047361	400	*	Distal Intergenic	1	202092029	202098634	6606	1	9283	uc001gxj.3	-44668	ENSG00000170075	GPR37L1	G protein-coupled receptor 37 like 1	-1.76638	4.04302e-11
chr1	202056836	202057235	400	*	Distal Intergenic	1	202092029	202098634	6606	1	9283	uc001gxj.3	-34794	ENSG00000170075	GPR37L1	G protein-coupled receptor 37 like 1	-1.76638	4.04302e-11
chr1	202058556	202058955	400	*	Distal Intergenic	1	202092029	202098634	6606	1	9283	uc001gxj.3	-33074	ENSG00000170075	GPR37L1	G protein-coupled receptor 37 like 1	-1.76638	4.04302e-11
chr1	202072365	202072764	400	*	Distal Intergenic	1	202092029	202098634	6606	1	9283	uc001gxj.3	-19265	ENSG00000170075	GPR37L1	G protein-coupled receptor 37 like 1	-1.76638	4.04302e-11
chr1	202086994	202087393	400	*	Distal Intergenic	1	202092029	202098634	6606	1	9283	uc001gxj.3	-4636	ENSG00000170075	GPR37L1	G protein-coupled receptor 37 like 1	-1.76638	4.04302e-11
chr3	151890797	151891196	400	*	Distal Intergenic	3	151985829	152183569	197741	1	4154	uc003ezh.3	-94633	ENSG00000152601	MBNL1	muscleblind like splicing regulator 1	-1.75537	5.49499e-106
chr3	152211710	152212109	400	*	Distal Intergenic	3	152132730	152183569	50840	1	4154	uc010hvp.3	78980	ENSG00000152601	MBNL1	muscleblind like splicing regulator 1	-1.75537	5.49499e-106
chr16	75433222	75433621	400	*	Intron (uc002fdy.3/10428, intron 4 of 6)	16	75327608	75467387	139780	2	10428	uc002fdy.3	33766	ENSG00000153774	CFDP1	craniofacial development protein 1	-1.75462	2.46115e-64
chr21	44011878	44012277	400	*	Distal Intergenic	21	44073862	44195618	121757	1	5152	uc002zbm.3	-61585	ENSG00000160191	PDE9A	phosphodiesterase 9A	-1.75408	6.00395e-08
chr6	81287833	81288232	400	*	Distal Intergenic	6	80816344	81055987	239644	1	594	uc003pje.2	471489	ENSG00000083123	BCKDHB	branched chain keto acid dehydrogenase E1 subunit beta	-1.74126	1.91048e-17
chr14	100011648	100012047	400	*	Intron (uc010avr.3/317762, intron 1 of 5)	14	99977603	100070727	93125	2	317762	uc010avr.3	58680	ENSG00000205476	CCDC85C	coiled-coil domain containing 85C	-1.74095	6.30498e-49
chr14	100012302	100012701	400	*	Intron (uc010avr.3/317762, intron 1 of 5)	14	99977603	100070727	93125	2	317762	uc010avr.3	58026	ENSG00000205476	CCDC85C	coiled-coil domain containing 85C	-1.74095	6.30498e-49
chr2	131668895	131669294	400	*	Intron (uc002try.1/uc002try.1, intron 1 of 1)	2	131672786	131704803	32018	1	50649	uc002trz.1	-3492	ENSG00000136002	ARHGEF4	Rho guanine nucleotide exchange factor 4	-1.73482	1.00359e-06
chr8	104588509	104588908	400	*	Intron (uc003ylp.3/9699, intron 1 of 23)	8	104512976	105266656	753681	1	9699	uc003ylp.3	75533	ENSG00000176406	RIMS2	regulating synaptic membrane exocytosis 2	-1.73374	0.000232227
chr12	102548529	102548928	400	*	3' UTR	12	102517664	102591298	73635	1	55010	uc009zud.3	30865	ENSG00000185480	PARPBP	PARP1 binding protein	-1.73296	4.20913e-40
chr16	12901649	12902048	400	*	Distal Intergenic	16	12753656	12897744	144089	2	55313	uc002dcb.4	-3905	ENSG00000103381	CPPED1	calcineurin like phosphoesterase domain containing 1	-1.73287	1.0989e-17
chr2	47176310	47176709	400	*	Promoter	2	47177502	47303275	125774	1	57217	uc002rvp.3	-793	ENSG00000068724	TTC7A	tetratricopeptide repeat domain 7A	-1.73106	5.28354e-42
chr2	47199296	47199695	400	*	Intron (uc002rvm.3/57217, intron 4 of 20)	2	47205879	47303275	97397	1	57217	uc002rvq.3	-6184	ENSG00000068724	TTC7A	tetratricopeptide repeat domain 7A	-1.73106	5.28354e-42
chr2	9153593	9153992	400	*	Distal Intergenic	2	9000743	9143876	143134	2	129642	uc010yix.1	-9717	ENSG00000143797	MBOAT2	membrane bound O-acyltransferase domain containing 2	-1.72752	3.38646e-38
chr2	9168141	9168540	400	*	Distal Intergenic	2	9000743	9143876	143134	2	129642	uc010yix.1	-24265	ENSG00000143797	MBOAT2	membrane bound O-acyltransferase domain containing 2	-1.72752	3.38646e-38
chr2	9169466	9169865	400	*	Distal Intergenic	2	9000743	9143876	143134	2	129642	uc010yix.1	-25590	ENSG00000143797	MBOAT2	membrane bound O-acyltransferase domain containing 2	-1.72752	3.38646e-38
chr7	116218096	116218495	400	*	Distal Intergenic	7	116166412	116201239	34828	1	857	uc010lkf.2	51684	ENSG00000105974	CAV1	caveolin 1	-1.7268	6.33899e-44
chr5	142857333	142857732	400	*	Distal Intergenic	5	142657496	142815077	157582	2	2908	uc003lnf.3	-42256	ENSG00000113580	NR3C1	nuclear receptor subfamily 3 group C member 1	-1.7233	6.54617e-34
chr1	218285139	218285538	400	*	Distal Intergenic	1	218458629	218511325	52697	1	51018	uc001hlj.3	-173091	ENSG00000067533	RRP15	ribosomal RNA processing 15 homolog	-1.71792	2.48219e-41
chr1	218436905	218437304	400	*	Distal Intergenic	1	218458629	218511325	52697	1	51018	uc001hlj.3	-21325	ENSG00000067533	RRP15	ribosomal RNA processing 15 homolog	-1.71792	2.48219e-41
chr1	218480729	218481128	400	*	Exon (uc001hlj.3/51018, exon 4 of 5)	1	218458629	218511325	52697	1	51018	uc001hlj.3	22100	ENSG00000067533	RRP15	ribosomal RNA processing 15 homolog	-1.71792	2.48219e-41
chr2	43741451	43741850	400	*	Intron (uc010far.3/63892, intron 9 of 22)	2	43457975	43797649	339675	2	63892	uc010far.3	55799	ENSG00000115970	THADA	THADA, armadillo repeat containing	-1.71424	3.72161e-58
chr1	150017430	150017829	400	*	Exon (uc021oyb.1/uc021oyb.1, exon 1 of 1)	1	150039342	150065744	26403	1	11311	uc009wlm.1	-21513	ENSG00000136631	VPS45	vacuolar protein sorting 45 homolog	-1.71158	2.16039e-73
chr1	150021300	150021699	400	*	Distal Intergenic	1	150039342	150065744	26403	1	11311	uc009wlm.1	-17643	ENSG00000136631	VPS45	vacuolar protein sorting 45 homolog	-1.71158	2.16039e-73
chr5	67206882	67207281	400	*	Distal Intergenic	5	67511584	67597649	86066	1	5295	uc003jva.3	-304303	ENSG00000145675	PIK3R1	phosphoinositide-3-kinase regulatory subunit 1	-1.70601	9.57453e-83
chr5	67215704	67216103	400	*	Distal Intergenic	5	67511584	67597649	86066	1	5295	uc003jva.3	-295481	ENSG00000145675	PIK3R1	phosphoinositide-3-kinase regulatory subunit 1	-1.70601	9.57453e-83
chr5	67234709	67235108	400	*	Distal Intergenic	5	67511584	67597649	86066	1	5295	uc003jva.3	-276476	ENSG00000145675	PIK3R1	phosphoinositide-3-kinase regulatory subunit 1	-1.70601	9.57453e-83
chr5	67235699	67236098	400	*	Distal Intergenic	5	67511584	67597649	86066	1	5295	uc003jva.3	-275486	ENSG00000145675	PIK3R1	phosphoinositide-3-kinase regulatory subunit 1	-1.70601	9.57453e-83
chr5	67236766	67237165	400	*	Distal Intergenic	5	67511584	67597649	86066	1	5295	uc003jva.3	-274419	ENSG00000145675	PIK3R1	phosphoinositide-3-kinase regulatory subunit 1	-1.70601	9.57453e-83
chr5	67248721	67249120	400	*	Distal Intergenic	5	67511584	67597649	86066	1	5295	uc003jva.3	-262464	ENSG00000145675	PIK3R1	phosphoinositide-3-kinase regulatory subunit 1	-1.70601	9.57453e-83
chr5	67815749	67816148	400	*	Distal Intergenic	5	67588511	67591571	3061	1	5295	uc011crb.2	227238	ENSG00000145675	PIK3R1	phosphoinositide-3-kinase regulatory subunit 1	-1.70601	9.57453e-83
chr6	38261625	38262024	400	*	Intron (uc003ony.4/114781, intron 6 of 9)	6	38136227	38563843	427617	2	114781	uc003ony.4	301819	ENSG00000183826	BTBD9	BTB domain containing 9	-1.69899	5.57819e-24
chr6	38391168	38391567	400	*	Intron (uc003ony.4/114781, intron 5 of 9)	6	38136227	38563843	427617	2	114781	uc003ony.4	172276	ENSG00000183826	BTBD9	BTB domain containing 9	-1.69899	5.57819e-24
chr1	12616094	12616493	400	*	Distal Intergenic	1	12640551	12656106	15556	2	9249	uc001aue.1	39613	ENSG00000162496	DHRS3	dehydrogenase/reductase 3	-1.69062	2.65821e-05
chr2	102540867	102541266	400	*	Distal Intergenic	2	102481392	102511152	29761	1	9448	uc002tbl.3	59475	ENSG00000071054	MAP4K4	mitogen-activated protein kinase kinase kinase kinase 4	-1.68524	9.92317e-51
chr9	93451328	93451727	400	*	Distal Intergenic	9	93372114	93405108	32995	2	54769	uc004aqx.1	-46220	ENSG00000165023	DIRAS2	DIRAS family GTPase 2	-1.68393	6.90382e-08
chr9	93475768	93476167	400	*	Distal Intergenic	9	93372114	93405108	32995	2	54769	uc004aqx.1	-70660	ENSG00000165023	DIRAS2	DIRAS family GTPase 2	-1.68393	6.90382e-08
chr5	100647570	100647969	400	*	Distal Intergenic	5	100221015	100238987	17973	2	7903	uc003knl.3	-408583	ENSG00000113532	ST8SIA4	ST8 alpha-N-acetyl-neuraminide alpha-2,8-sialyltransferase 4	-1.67921	8.11551e-17
chr5	100755376	100755775	400	*	Distal Intergenic	5	100221015	100238987	17973	2	7903	uc003knl.3	-516389	ENSG00000113532	ST8SIA4	ST8 alpha-N-acetyl-neuraminide alpha-2,8-sialyltransferase 4	-1.67921	8.11551e-17
chr2	175065956	175066355	400	*	Intron (uc002uih.3/29789, intron 4 of 10)	2	174937175	175113365	176191	2	29789	uc002uih.3	47010	ENSG00000138430	OLA1	Obg like ATPase 1	-1.67258	9.74916e-87
chr7	3244287	3244686	400	*	Distal Intergenic	7	3341080	4308631	967552	1	221935	uc003smx.3	-96394	ENSG00000146555	SDK1	sidekick cell adhesion molecule 1	-1.66785	1.37554e-26
chr3	125062826	125063225	400	*	Intron (uc003ehx.4/7707, intron 1 of 8)	3	124944513	125094198	149686	2	7707	uc003ehx.4	30973	ENSG00000163848	ZNF148	zinc finger protein 148	-1.66476	7.59786e-92
chr10	102814124	102814523	400	*	Distal Intergenic	10	102820999	102825351	4353	1	81621	uc001ksr.3	-6476	ENSG00000107821	KAZALD1	Kazal type serine peptidase inhibitor domain 1	-1.66386	1.46845e-24
chr15	90537070	90537469	400	*	Distal Intergenic	15	90544752	90625432	80681	1	374655	uc002bov.2	-7283	ENSG00000140548	ZNF710	zinc finger protein 710	-1.65976	9.36469e-14
chr17	28497954	28498353	400	*	Intron (uc002heu.4/84081, intron 2 of 6)	17	28483267	28513493	30227	1	84081	uc002hex.4	14687	ENSG00000126653	NSRP1	nuclear speckle splicing regulatory protein 1	-1.65852	2.02762e-10
chr4	617667	618066	400	*	Distal Intergenic	4	619363	664681	45319	1	5158	uc003gao.4	-1297	ENSG00000133256	PDE6B	phosphodiesterase 6B	-1.65621	9.89313e-05
chr9	38023103	38023502	400	*	Intron (uc004aax.3/6461, intron 1 of 5)	9	37915895	38069210	153316	2	6461	uc004aax.3	45708	ENSG00000107338	SHB	SH2 domain containing adaptor protein B	-1.65553	1.12025e-17
chr9	38024155	38024554	400	*	Intron (uc004aax.3/6461, intron 1 of 5)	9	37915895	38069210	153316	2	6461	uc004aax.3	44656	ENSG00000107338	SHB	SH2 domain containing adaptor protein B	-1.65553	1.12025e-17
chr9	38069456	38069855	400	*	Promoter	9	37915895	38069210	153316	2	6461	uc004aax.3	-246	ENSG00000107338	SHB	SH2 domain containing adaptor protein B	-1.65553	1.12025e-17
chr12	6280001	6280400	400	*	Distal Intergenic	12	6309482	6342594	33113	1	928	uc010seu.2	-29082	ENSG00000010278	CD9	CD9 molecule	-1.65465	1.53258e-166
chr12	6363358	6363757	400	*	Distal Intergenic	12	6309482	6347437	37956	1	928	uc001qnq.2	53876	ENSG00000010278	CD9	CD9 molecule	-1.65465	1.53258e-166
chr1	117580813	117581212	400	*	Distal Intergenic	1	117602949	117624997	22049	1	8458	uc001egx.1	-21737	ENSG00000116830	TTF2	transcription termination factor 2	-1.65333	1.46011e-72
chr9	96417441	96417840	400	*	Intron (uc004aub.3/5253, intron 7 of 21)	9	96425189	96441866	16678	1	5253	uc004auc.3	-7349	ENSG00000197724	PHF2	PHD finger protein 2	-1.64777	5.74987e-70
chr9	96418066	96418465	400	*	Exon (uc004aub.3/5253, exon 8 of 22)	9	96425189	96441866	16678	1	5253	uc004auc.3	-6724	ENSG00000197724	PHF2	PHD finger protein 2	-1.64777	5.74987e-70
chr9	96450142	96450541	400	*	Distal Intergenic	9	96425189	96441866	16678	1	5253	uc004auc.3	24953	ENSG00000197724	PHF2	PHD finger protein 2	-1.64777	5.74987e-70
chr1	6959526	6959925	400	*	Intron (uc001aoi.3/23261, intron 3 of 22)	1	6845384	7829766	984383	1	23261	uc001aoi.3	114142	ENSG00000171735	CAMTA1	calmodulin binding transcription activator 1	-1.64559	3.85654e-21
chr1	6960485	6960884	400	*	Intron (uc001aoi.3/23261, intron 3 of 22)	1	6845384	7829766	984383	1	23261	uc001aoi.3	115101	ENSG00000171735	CAMTA1	calmodulin binding transcription activator 1	-1.64559	3.85654e-21
chr1	7223835	7224234	400	*	Intron (uc001aoi.3/23261, intron 4 of 22)	1	6845384	7829766	984383	1	23261	uc001aoi.3	378451	ENSG00000171735	CAMTA1	calmodulin binding transcription activator 1	-1.64559	3.85654e-21
chr1	7447795	7448194	400	*	Intron (uc001aoi.3/23261, intron 5 of 22)	1	7732054	7805082	73029	1	23261	uc010nzv.1	-283860	ENSG00000171735	CAMTA1	calmodulin binding transcription activator 1	-1.64559	3.85654e-21
chr6	134521237	134521636	400	*	Intron (uc003qeo.4/6446, intron 3 of 13)	6	134490384	134499010	8627	2	6446	uc011ecw.2	-22227	ENSG00000118515	SGK1	serum/glucocorticoid regulated kinase 1	-1.6423	1.86951e-70
chr6	134529853	134530252	400	*	Intron (uc003qeo.4/6446, intron 2 of 13)	6	134490384	134499010	8627	2	6446	uc011ecw.2	-30843	ENSG00000118515	SGK1	serum/glucocorticoid regulated kinase 1	-1.6423	1.86951e-70
chr6	134644688	134645087	400	*	Distal Intergenic	6	134580931	134639196	58266	2	6446	uc003qep.3	-5492	ENSG00000118515	SGK1	serum/glucocorticoid regulated kinase 1	-1.6423	1.86951e-70
chr22	45279268	45280030	763	*	Intron (uc003bfm.3/112885, intron 13 of 13)	22	45182337	45258664	76328	1	23779	uc003bfl.3	96931	ENSG00000241484	ARHGAP8	Rho GTPase activating protein 8	-1.6318	0.000180328
chr22	45280572	45280971	400	*	Intron (uc003bfm.3/112885, intron 13 of 13)	22	45182337	45258664	76328	1	23779	uc003bfl.3	98235	ENSG00000241484	ARHGAP8	Rho GTPase activating protein 8	-1.6318	0.000180328
chr11	77994524	77994923	400	*	Intron (uc001ozg.3/9846, intron 1 of 9)	11	77926336	78052926	126591	2	9846	uc001ozg.3	58003	ENSG00000033327	GAB2	GRB2 associated binding protein 2	-1.63128	2.35342e-22
chr11	78079753	78080152	400	*	Intron (uc001ozh.3/9846, intron 1 of 9)	11	77926336	78052926	126591	2	9846	uc001ozg.3	-26827	ENSG00000033327	GAB2	GRB2 associated binding protein 2	-1.63128	2.35342e-22
chr11	78150722	78151121	400	*	Intron (uc001ozi.3/79731, intron 13 of 13)	11	77926336	78128868	202533	2	9846	uc001ozh.3	-21854	ENSG00000033327	GAB2	GRB2 associated binding protein 2	-1.63128	2.35342e-22
chr11	78156318	78156717	400	*	Intron (uc001ozi.3/79731, intron 11 of 13)	11	77926336	78128868	202533	2	9846	uc001ozh.3	-27450	ENSG00000033327	GAB2	GRB2 associated binding protein 2	-1.63128	2.35342e-22
chr5	77168085	77168484	400	*	Distal Intergenic	5	76987074	77072185	85112	2	6902	uc003kfi.1	-95900	ENSG00000171530	TBCA	tubulin folding cofactor A	-1.60927	1.81012e-71
chr11	68213702	68214101	400	*	Exon (uc001ont.3/4041, exon 22 of 23)	11	68228186	68321725	93540	1	55291	uc010rqb.1	-14085	ENSG00000110075	PPP6R3	protein phosphatase 6 regulatory subunit 3	-1.60856	5.94086e-141
chr11	68216507	68216906	400	*	3' UTR	11	68228186	68321725	93540	1	55291	uc010rqb.1	-11280	ENSG00000110075	PPP6R3	protein phosphatase 6 regulatory subunit 3	-1.60856	5.94086e-141
chr11	68271763	68272162	400	*	Intron (uc010rqb.1/55291, intron 1 of 6)	11	68228186	68382801	154616	1	55291	uc010rqc.2	43577	ENSG00000110075	PPP6R3	protein phosphatase 6 regulatory subunit 3	-1.60856	5.94086e-141
chr11	68341285	68341684	400	*	Exon (uc001onu.3/55291, exon 13 of 23)	11	68343426	68382801	39376	1	55291	uc001onz.3	-1742	ENSG00000110075	PPP6R3	protein phosphatase 6 regulatory subunit 3	-1.60856	5.94086e-141
chr11	68343979	68344378	400	*	Promoter	11	68343426	68382801	39376	1	55291	uc001onz.3	553	ENSG00000110075	PPP6R3	protein phosphatase 6 regulatory subunit 3	-1.60856	5.94086e-141
chr11	68380329	68380728	400	*	3' UTR	11	68353744	68382801	29058	1	55291	uc001ooa.3	26585	ENSG00000110075	PPP6R3	protein phosphatase 6 regulatory subunit 3	-1.60856	5.94086e-141
chr1	51977209	51977608	400	*	Intron (uc001csq.1/2060, intron 1 of 24)	1	51819935	51984995	165061	2	2060	uc001csq.1	7387	ENSG00000085832	EPS15	epidermal growth factor receptor pathway substrate 15	-1.60801	1.50031e-76
chr1	161749809	161750208	400	*	Intron (uc001gbq.2/22926, intron 2 of 13)	1	161736034	161933860	197827	1	22926	uc001gbs.3	13775	ENSG00000118217	ATF6	activating transcription factor 6	-1.60748	2.75172e-50
chr2	225615507	225615906	400	*	Distal Intergenic	2	225629807	225670219	40413	2	55619	uc002voa.2	54313	ENSG00000135905	DOCK10	dedicator of cytokinesis 10	-1.60111	1.42063e-05
chr2	225616333	225616732	400	*	Distal Intergenic	2	225629807	225670219	40413	2	55619	uc002voa.2	53487	ENSG00000135905	DOCK10	dedicator of cytokinesis 10	-1.60111	1.42063e-05
chr2	225646680	225647079	400	*	Intron (uc002voa.2/55619, intron 16 of 22)	2	225629807	225670219	40413	2	55619	uc002voa.2	23140	ENSG00000135905	DOCK10	dedicator of cytokinesis 10	-1.60111	1.42063e-05
chr2	225843023	225843422	400	*	Intron (uc010fwz.1/55619, intron 1 of 55)	2	225629807	225811779	181973	2	55619	uc002vob.2	-31244	ENSG00000135905	DOCK10	dedicator of cytokinesis 10	-1.60111	1.42063e-05
chr3	140941404	140941803	400	*	Distal Intergenic	3	140950682	141013486	62805	1	92370	uc003etu.3	-8879	ENSG00000155893	PXYLP1	2-phosphoxylose phosphatase 1	-1.59352	1.12183e-07
chr11	30521662	30522061	400	*	Intron (uc001msq.3/744, intron 3 of 6)	11	30431618	30602041	170424	2	744	uc001msr.3	79980	ENSG00000066382	MPPED2	metallophosphoesterase domain containing 2	-1.59174	5.66655e-06
chr11	30585618	30586017	400	*	Intron (uc001msq.3/744, intron 2 of 6)	11	30431618	30602041	170424	2	744	uc001msr.3	16024	ENSG00000066382	MPPED2	metallophosphoesterase domain containing 2	-1.59174	5.66655e-06
chr15	80878760	80879159	400	*	Intron (uc002bfr.3/9915, intron 17 of 18)	15	80987652	81047962	60311	1	58489	uc002bft.3	-108493	ENSG00000136379	ABHD17C	abhydrolase domain containing 17C	-1.59114	8.66299e-21
chr15	81001691	81002090	400	*	Intron (uc002bft.3/58489, intron 1 of 2)	15	80987652	81047962	60311	1	58489	uc002bfu.3	14039	ENSG00000136379	ABHD17C	abhydrolase domain containing 17C	-1.59114	8.66299e-21
chr15	81002130	81002810	681	*	Intron (uc002bft.3/58489, intron 1 of 2)	15	80987652	81047962	60311	1	58489	uc002bfu.3	14478	ENSG00000136379	ABHD17C	abhydrolase domain containing 17C	-1.59114	8.66299e-21
chr8	37590566	37590965	400	*	Exon (uc003xka.1/uc003xka.1, exon 3 of 3)	8	37594097	37604071	9975	1	11160	uc003xkc.4	-3132	ENSG00000147475	ERLIN2	ER lipid raft associated 2	-1.58926	6.27888e-83
chr8	37593452	37593851	400	*	Promoter	8	37594097	37604071	9975	1	11160	uc003xkc.4	-246	ENSG00000147475	ERLIN2	ER lipid raft associated 2	-1.58926	6.27888e-83
chr8	37598554	37598953	400	*	Intron (uc003xkc.4/11160, intron 3 of 6)	8	37594197	37604071	9875	1	11160	uc003xkg.4	4357	ENSG00000147475	ERLIN2	ER lipid raft associated 2	-1.58926	6.27888e-83
chr3	59105541	59105940	400	*	Distal Intergenic	3	58873072	59035758	162687	2	200844	uc011bfg.1	-69783	ENSG00000163689	C3orf67	chromosome 3 open reading frame 67	-1.58088	1.63487e-06
chr7	42832650	42833049	400	*	Distal Intergenic	7	42948872	42952151	3280	2	79020	uc003thx.4	119102	ENSG00000136197	C7orf25	chromosome 7 open reading frame 25	-1.57315	0.000266853
chr7	42869349	42869748	400	*	Distal Intergenic	7	42948872	42952151	3280	2	79020	uc003thx.4	82403	ENSG00000136197	C7orf25	chromosome 7 open reading frame 25	-1.57315	0.000266853
chr7	42930950	42931349	400	*	Distal Intergenic	7	42948872	42952151	3280	2	79020	uc003thx.4	20802	ENSG00000136197	C7orf25	chromosome 7 open reading frame 25	-1.57315	0.000266853
chr8	119982632	119983031	400	*	Distal Intergenic	8	119938733	119964383	25651	2	4982	uc010mdc.1	-18249	ENSG00000164761	TNFRSF11B	TNF receptor superfamily member 11b	-1.56714	3.79333e-11
chr3	33114183	33114582	400	*	5' UTR	3	33038100	33138314	100215	2	2720	uc003cfh.1	23732	ENSG00000170266	GLB1	galactosidase beta 1	-1.56663	1.15203e-39
chr2	231662098	231662497	400	*	Intron (uc002vqx.3/51719, intron 4 of 8)	2	231678747	231685790	7044	1	51719	uc002vqy.3	-16250	ENSG00000135932	CAB39	calcium binding protein 39	-1.56256	6.24539e-61
chr8	99705789	99706188	400	*	Intron (uc003yip.4/6788, intron 6 of 10)	8	99466859	99837909	371051	2	6788	uc003yip.4	131721	ENSG00000104375	STK3	serine/threonine kinase 3	-1.55668	1.15333e-47
chr8	99818414	99818813	400	*	Intron (uc003yip.4/6788, intron 1 of 10)	8	99466859	99837909	371051	2	6788	uc003yip.4	19096	ENSG00000104375	STK3	serine/threonine kinase 3	-1.55668	1.15333e-47
chr8	99893033	99893432	400	*	Intron (uc003yio.4/6788, intron 3 of 12)	8	99466859	99837909	371051	2	6788	uc010mbm.2	-55124	ENSG00000104375	STK3	serine/threonine kinase 3	-1.55668	1.15333e-47
chr8	99905439	99905838	400	*	Intron (uc003yio.4/6788, intron 1 of 12)	8	99466859	99954799	487941	2	6788	uc003yio.4	48961	ENSG00000104375	STK3	serine/threonine kinase 3	-1.55668	1.15333e-47
chr7	105284010	105284409	400	*	Intron (uc003vdf.2/222255, intron 2 of 9)	7	105260647	105280016	19370	2	222255	uc011klq.1	-3994	ENSG00000146776	ATXN7L1	ataxin 7 like 1	-1.55364	1.36582e-07
chr7	105304363	105304762	400	*	Intron (uc003vdf.2/222255, intron 2 of 9)	7	105253921	105318470	64550	2	222255	uc003vdh.4	13708	ENSG00000146776	ATXN7L1	ataxin 7 like 1	-1.55364	1.36582e-07
chr7	105316492	105316891	400	*	Intron (uc003vdf.2/222255, intron 1 of 9)	7	105253921	105318470	64550	2	222255	uc003vdh.4	1579	ENSG00000146776	ATXN7L1	ataxin 7 like 1	-1.55364	1.36582e-07
chr7	105388382	105388781	400	*	Intron (uc003vde.2/222255, intron 3 of 11)	7	105245221	105319609	74389	2	222255	uc003vdf.2	-68773	ENSG00000146776	ATXN7L1	ataxin 7 like 1	-1.55364	1.36582e-07
chr7	21427263	21427662	400	*	Distal Intergenic	7	21467689	21554151	86463	1	6671	uc003sva.3	-40027	ENSG00000105866	SP4	Sp4 transcription factor	-1.55303	2.54185e-17
chr2	200643884	200644283	400	*	Intron (uc002uvg.4/348751, intron 3 of 3)	2	200625259	200715896	90638	2	348751	uc002uvg.4	71613	ENSG00000226124	FTCDNL1	formiminotransferase cyclodeaminase N-terminal like	-1.55157	0.00463788
chr2	200655826	200656225	400	*	Intron (uc002uvg.4/348751, intron 3 of 3)	2	200625259	200715896	90638	2	348751	uc002uvg.4	59671	ENSG00000226124	FTCDNL1	formiminotransferase cyclodeaminase N-terminal like	-1.55157	0.00463788
chr2	200665649	200666048	400	*	Intron (uc002uvg.4/348751, intron 3 of 3)	2	200625259	200715896	90638	2	348751	uc002uvg.4	49848	ENSG00000226124	FTCDNL1	formiminotransferase cyclodeaminase N-terminal like	-1.55157	0.00463788
chr2	200741543	200741942	400	*	Distal Intergenic	2	200683083	200715896	32814	2	348751	uc021vup.1	-25647	ENSG00000226124	FTCDNL1	formiminotransferase cyclodeaminase N-terminal like	-1.55157	0.00463788
chr3	81809347	81809746	400	*	Intron (uc021xav.1/2632, intron 1 of 15)	3	81538850	81810950	272101	2	2632	uc021xav.1	1204	ENSG00000114480	GBE1	1,4-alpha-glucan branching enzyme 1	-1.54238	2.56818e-25
chr16	3004331	3004730	400	*	Distal Intergenic	16	3014217	3017702	3486	1	79412	uc010bsw.2	-9487	ENSG00000131650	KREMEN2	kringle containing transmembrane protein 2	-1.54004	9.17235e-06
chr16	3009874	3010273	400	*	Distal Intergenic	16	3014217	3017702	3486	1	79412	uc010bsw.2	-3944	ENSG00000131650	KREMEN2	kringle containing transmembrane protein 2	-1.54004	9.17235e-06
chr3	15685888	15686287	400	*	Exon (uc011avv.2/686, exon 4 of 4)	3	15708744	15717730	8987	2	23243	uc011avy.1	31443	ENSG00000206560	ANKRD28	ankyrin repeat domain 28	-1.53368	6.14499e-78
chr3	15859243	15859642	400	*	Intron (uc003caj.1/23243, intron 1 of 27)	3	15708744	15839691	130948	2	23243	uc011avz.1	-19552	ENSG00000206560	ANKRD28	ankyrin repeat domain 28	-1.53368	6.14499e-78
chr3	15873443	15873842	400	*	Intron (uc003caj.1/23243, intron 1 of 27)	3	15708744	15901053	192310	2	23243	uc003caj.1	27211	ENSG00000206560	ANKRD28	ankyrin repeat domain 28	-1.53368	6.14499e-78
chr20	62482027	62482426	400	*	Distal Intergenic	20	62492566	62494341	1776	1	140701	uc002ygx.1	-10140	ENSG00000183260	ABHD16B	abhydrolase domain containing 16B	-1.52166	1.90043e-07
chr8	93917213	93917612	400	*	Intron (uc022axy.1/286144, intron 3 of 4)	8	93966634	93977564	10931	2	286144	uc003yfs.2	59952	ENSG00000205133	TRIQK	triple QxxK/R motif containing	-1.51898	1.30744e-68
chr8	93998541	93998940	400	*	Intron (uc003yfr.4/286144, intron 1 of 4)	8	93895758	93978372	82615	2	286144	uc022aya.1	-20169	ENSG00000205133	TRIQK	triple QxxK/R motif containing	-1.51898	1.30744e-68
chr8	94037334	94037733	400	*	Distal Intergenic	8	93895758	94029901	134144	2	286144	uc003yfr.4	-7433	ENSG00000205133	TRIQK	triple QxxK/R motif containing	-1.51898	1.30744e-68
chr8	94040683	94041082	400	*	Distal Intergenic	8	93895758	94029901	134144	2	286144	uc003yfr.4	-10782	ENSG00000205133	TRIQK	triple QxxK/R motif containing	-1.51898	1.30744e-68
chr8	94045920	94046319	400	*	Distal Intergenic	8	93895758	94029901	134144	2	286144	uc003yfr.4	-16019	ENSG00000205133	TRIQK	triple QxxK/R motif containing	-1.51898	1.30744e-68
chr8	94059289	94059688	400	*	Distal Intergenic	8	93895758	94029901	134144	2	286144	uc003yfr.4	-29388	ENSG00000205133	TRIQK	triple QxxK/R motif containing	-1.51898	1.30744e-68
chr6	125425327	125425726	400	*	Distal Intergenic	6	125474879	125584644	109766	1	7164	uc003pzu.1	-49153	ENSG00000111907	TPD52L1	TPD52 like 1	-1.51342	7.29716e-145
chr3	65922110	65922509	400	*	Intron (uc003dmm.3/9223, intron 1 of 24)	3	65415195	65893350	478156	2	9223	uc010hny.2	-28760	ENSG00000151276	MAGI1	membrane associated guanylate kinase, WW and PDZ domain containing 1	-1.51163	2.36938e-14
chr3	65925223	65925622	400	*	Intron (uc003dmm.3/9223, intron 1 of 24)	3	65415195	65893350	478156	2	9223	uc010hny.2	-31873	ENSG00000151276	MAGI1	membrane associated guanylate kinase, WW and PDZ domain containing 1	-1.51163	2.36938e-14
chr3	65953313	65953712	400	*	Intron (uc003dmm.3/9223, intron 1 of 24)	3	65415195	65893350	478156	2	9223	uc010hny.2	-59963	ENSG00000151276	MAGI1	membrane associated guanylate kinase, WW and PDZ domain containing 1	-1.51163	2.36938e-14
chr15	73915052	73915451	400	*	Intron (uc002avr.3/27020, intron 1 of 7)	15	73852344	73925753	73410	2	27020	uc002avr.3	10302	ENSG00000156642	NPTN	neuroplastin	-1.5111	4.93013e-52
chr15	73918704	73919103	400	*	Intron (uc002avr.3/27020, intron 1 of 7)	15	73852344	73925753	73410	2	27020	uc002avr.3	6650	ENSG00000156642	NPTN	neuroplastin	-1.5111	4.93013e-52
chr15	73926966	73927365	400	*	Distal Intergenic	15	73852344	73925753	73410	2	27020	uc010ula.2	-1213	ENSG00000156642	NPTN	neuroplastin	-1.5111	4.93013e-52
chr15	73940468	73940867	400	*	Distal Intergenic	15	73852344	73925753	73410	2	27020	uc010ula.2	-14715	ENSG00000156642	NPTN	neuroplastin	-1.5111	4.93013e-52
chr9	133835515	133835914	400	*	Distal Intergenic	9	133804954	133814455	9502	2	84929	uc011mcd.1	-21060	ENSG00000130720	FIBCD1	fibrinogen C domain containing 1	-1.50683	5.6028e-27
chr1	184051828	184052227	400	*	Distal Intergenic	1	184020811	184043344	22534	1	116461	uc009wyg.3	31017	ENSG00000198860	TSEN15	tRNA splicing endonuclease subunit 15	-1.50633	1.24579e-53
chr7	100127731	100128130	400	*	Distal Intergenic	7	100136834	100153990	17157	1	3268	uc003uvg.1	-8704	ENSG00000106351	AGFG2	ArfGAP with FG repeats 2	-1.50589	1.87637e-18
chr5	32144605	32145004	400	*	Intron (uc003jhp.1/64083, intron 1 of 3)	5	32124824	32174425	49602	2	64083	uc003jhp.1	29421	ENSG00000113384	GOLPH3	golgi phosphoprotein 3	-1.50495	3.50055e-78
chr9	6758028	6758754	727	*	Promoter	9	6757641	7175648	418008	1	23081	uc011lmk.2	387	ENSG00000107077	KDM4C	lysine demethylase 4C	-1.5032	8.62972e-27
chr9	7147065	7147464	400	*	Intron (uc011lmj.1/23081, intron 17 of 17)	9	6925501	7175648	250148	1	23081	uc011lml.2	221564	ENSG00000107077	KDM4C	lysine demethylase 4C	-1.5032	8.62972e-27
chr22	20010476	20010875	400	*	Intron (uc010grw.2/128989, intron 2 of 9)	22	20008633	20053447	44815	1	128989	uc011ahi.1	1843	ENSG00000183597	TANGO2	transport and golgi organization 2 homolog	-1.4972	4.38638e-17
chr19	39130337	39130736	400	*	Distal Intergenic	19	39138267	39212518	74252	1	81	uc010egc.2	-7531	ENSG00000130402	ACTN4	actinin alpha 4	-1.49022	4.23464e-95
chr19	39150945	39151344	400	*	Intron (uc010egc.2/81, intron 1 of 11)	19	39138267	39221171	82905	1	81	uc021uug.1	12678	ENSG00000130402	ACTN4	actinin alpha 4	-1.49022	4.23464e-95
chr19	39154812	39155211	400	*	Intron (uc010egc.2/81, intron 1 of 11)	19	39138267	39221171	82905	1	81	uc021uug.1	16545	ENSG00000130402	ACTN4	actinin alpha 4	-1.49022	4.23464e-95
chr19	39160256	39160655	400	*	Intron (uc010egc.2/81, intron 1 of 11)	19	39138267	39221171	82905	1	81	uc021uug.1	21989	ENSG00000130402	ACTN4	actinin alpha 4	-1.49022	4.23464e-95
chr19	19546748	19547147	400	*	5' UTR	19	19538336	19619741	81406	1	54815	uc010xqv.3	8412	ENSG00000167491	GATAD2A	GATA zinc finger domain containing 2A	-1.48997	1.30339e-41
chr19	19549762	19550161	400	*	Intron (uc010xqt.2/54815, intron 1 of 11)	19	19538336	19619741	81406	1	54815	uc010xqv.3	11426	ENSG00000167491	GATAD2A	GATA zinc finger domain containing 2A	-1.48997	1.30339e-41
chr19	19594993	19595392	400	*	Intron (uc010xqt.2/54815, intron 2 of 11)	19	19576154	19619741	43588	1	54815	uc010xqw.2	18839	ENSG00000167491	GATAD2A	GATA zinc finger domain containing 2A	-1.48997	1.30339e-41
chr16	14669598	14669997	400	*	Intron (uc010uzc.2/5073, intron 18 of 23)	16	14529557	14724128	194572	2	5073	uc010uzc.2	54131	ENSG00000140694	PARN	poly(A)-specific ribonuclease	-1.48277	1.44122e-48
chr2	189541486	189541885	400	*	Distal Intergenic	2	189434755	189459786	25032	1	51454	uc002uqh.1	106731	ENSG00000144366	GULP1	GULP PTB domain containing engulfment adaptor 1	-1.4813	4.25435e-20
chr2	189542301	189542700	400	*	Distal Intergenic	2	189434755	189459786	25032	1	51454	uc002uqh.1	107546	ENSG00000144366	GULP1	GULP PTB domain containing engulfment adaptor 1	-1.4813	4.25435e-20
chr17	78526726	78527125	400	*	Intron (uc002jys.3/57521, intron 1 of 8)	17	78518625	78940173	421549	1	57521	uc010wug.1	8101	ENSG00000141564	RPTOR	regulatory associated protein of MTOR complex 1	-1.47499	1.58433e-15
chr8	102601200	102601599	400	*	Intron (uc010mbu.3/79977, intron 7 of 15)	8	102504668	102681952	177285	1	79977	uc010mbu.3	96532	ENSG00000083307	GRHL2	grainyhead like transcription factor 2	-1.47474	4.79742e-117
chr8	102616858	102617257	400	*	Intron (uc010mbu.3/79977, intron 8 of 15)	8	102504668	102681952	177285	1	79977	uc010mbu.3	112190	ENSG00000083307	GRHL2	grainyhead like transcription factor 2	-1.47474	4.79742e-117
chr19	7254608	7255007	400	*	Intron (uc002mgd.1/3643, intron 2 of 21)	19	7112266	7294011	181746	2	3643	uc002mgd.1	39004	ENSG00000171105	INSR	insulin receptor	-1.46919	3.6155e-14
chr1	3453836	3454235	400	*	Intron (uc001akl.3/1953, intron 4 of 36)	1	3404506	3448012	43507	2	1953	uc001akk.3	-5824	ENSG00000162591	MEGF6	multiple EGF like domains 6	-1.45678	7.74181e-14
chr12	46179635	46180034	400	*	Intron (uc001ror.3/196528, intron 3 of 19)	12	46230524	46236017	5494	1	196528	uc001rot.1	-50490	ENSG00000189079	ARID2	AT-rich interaction domain 2	-1.45656	2.99566e-66
chr12	46201541	46201940	400	*	Intron (uc001ror.3/196528, intron 3 of 19)	12	46230524	46236017	5494	1	196528	uc001rot.1	-28584	ENSG00000189079	ARID2	AT-rich interaction domain 2	-1.45656	2.99566e-66
chr12	46209211	46209610	400	*	Intron (uc001ror.3/196528, intron 4 of 19)	12	46230524	46236017	5494	1	196528	uc001rot.1	-20914	ENSG00000189079	ARID2	AT-rich interaction domain 2	-1.45656	2.99566e-66
chr12	46268482	46268881	400	*	Intron (uc001ror.3/196528, intron 16 of 19)	12	46243819	46301819	58001	1	196528	uc001rou.1	24663	ENSG00000189079	ARID2	AT-rich interaction domain 2	-1.45656	2.99566e-66
chr20	2872278	2872677	400	*	Intron (uc002whj.3/5786, intron 5 of 27)	20	2854142	3019315	165174	1	5786	uc010zqd.2	18136	ENSG00000132670	PTPRA	protein tyrosine phosphatase, receptor type A	-1.4559	4.80754e-33
chr1	227317981	227318726	746	*	Intron (uc001hqr.3/8476, intron 10 of 35)	1	227177566	227288940	111375	2	8476	uc001hqq.3	-29041	ENSG00000143776	CDC42BPA	CDC42 binding protein kinase alpha	-1.44707	2.58233e-23
chr2	239268328	239268727	400	*	Intron (uc002vye.3/26146, intron 15 of 16)	2	239229185	239309541	80357	1	26146	uc002vyf.3	39143	ENSG00000204104	TRAF3IP1	TRAF3 interacting protein 1	-1.44665	2.13129e-11
chr3	196942815	196943214	400	*	Intron (uc011bud.2/1739, intron 1 of 20)	3	196842798	196911002	68205	2	1739	uc010ian.2	-31813	ENSG00000075711	DLG1	discs large MAGUK scaffold protein 1	-1.4341	9.95466e-66
chr3	196968942	196969341	400	*	Intron (uc011bud.2/1739, intron 1 of 20)	3	196769431	197009716	240286	2	1739	uc011bud.2	40375	ENSG00000075711	DLG1	discs large MAGUK scaffold protein 1	-1.4341	9.95466e-66
chr20	30724008	30724407	400	*	Intron (uc010ztr.1/9777, intron 3 of 9)	20	30697539	30755061	57523	1	9777	uc002wxk.2	26469	ENSG00000101337	TM9SF4	transmembrane 9 superfamily member 4	-1.43354	4.01676e-23
chr1	119790787	119791186	400	*	Intron (uc001ehp.1/uc001ehp.1, intron 4 of 6)	1	119573839	119683295	109457	2	10352	uc010oxh.2	-107492	ENSG00000116874	WARS2	tryptophanyl tRNA synthetase 2, mitochondrial	-1.43274	2.43248e-20
chr4	12734591	12734990	400	*	Distal Intergenic	4	13369347	13485989	116643	2	9364	uc003gmt.2	750999	ENSG00000157869	RAB28	RAB28, member RAS oncogene family	-1.42565	9.20871e-16
chr14	90398309	90398708	400	*	Intron (uc001xxs.3/90141, intron 4 of 5)	14	90263469	90420867	157399	2	90141	uc001xxs.3	22159	ENSG00000140025	EFCAB11	EF-hand calcium binding domain 11	-1.42257	1.70974e-21
chr12	124188467	124188866	400	*	Intron (uc001ufp.3/79867, intron 14 of 17)	12	124196865	124222049	25185	1	23545	uc001ufq.1	-7999	ENSG00000185344	ATP6V0A2	ATPase H+ transporting V0 subunit a2	-1.42244	1.53643e-31
chr12	124217902	124218301	400	*	Intron (uc001ufq.1/23545, intron 6 of 8)	12	124196865	124246301	49437	1	23545	uc001ufr.3	21037	ENSG00000185344	ATP6V0A2	ATPase H+ transporting V0 subunit a2	-1.42244	1.53643e-31
chr12	3076875	3077274	400	*	Intron (uc010sej.2/7004, intron 2 of 12)	12	3068748	3149842	81095	1	7004	uc001qln.3	8127	ENSG00000197905	TEAD4	TEA domain transcription factor 4	-1.42108	1.30062e-08
chr3	105866872	105867271	400	*	Distal Intergenic	3	105438891	105588266	149376	2	868	uc011bhj.1	-278606	ENSG00000114423	CBLB	Cbl proto-oncogene B	-1.416	4.51125e-12
chr3	106121494	106121893	400	*	Distal Intergenic	3	105438891	105588266	149376	2	868	uc011bhj.1	-533228	ENSG00000114423	CBLB	Cbl proto-oncogene B	-1.416	4.51125e-12
chr11	46985024	46985423	400	*	Intron (uc001ndp.4/79096, intron 1 of 8)	11	46958240	47185931	227692	1	79096	uc001nds.4	26784	ENSG00000149179	C11orf49	chromosome 11 open reading frame 49	-1.41494	1.04974e-14
chr4	158805553	158805952	400	*	Distal Intergenic	4	159045732	159093718	47987	2	51313	uc003ipp.4	287766	ENSG00000164125	FAM198B	family with sequence similarity 198 member B	-1.4108	1.5224e-25
chr4	158825684	158826083	400	*	Distal Intergenic	4	159045732	159093718	47987	2	51313	uc003ipp.4	267635	ENSG00000164125	FAM198B	family with sequence similarity 198 member B	-1.4108	1.5224e-25
chr16	1190761	1191160	400	*	Distal Intergenic	16	1203241	1271772	68532	1	8912	uc002cks.3	-12081	ENSG00000196557	CACNA1H	calcium voltage-gated channel subunit alpha1 H	-1.41012	2.12175e-40
chr16	1193295	1193694	400	*	Distal Intergenic	16	1203241	1271772	68532	1	8912	uc002cks.3	-9547	ENSG00000196557	CACNA1H	calcium voltage-gated channel subunit alpha1 H	-1.41012	2.12175e-40
chr8	132676910	132677309	400	*	Distal Intergenic	8	132916356	133025886	109531	1	23167	uc003yte.3	-239047	ENSG00000132294	EFR3A	EFR3 homolog A	-1.40709	3.28058e-58
chr11	71447779	71448178	400	*	Distal Intergenic	11	71498557	71512280	13724	1	55199	uc001oqv.4	-50379	ENSG00000158483	FAM86C1	family with sequence similarity 86 member C1	-1.40164	1.19816e-07
chr11	71448897	71449296	400	*	Distal Intergenic	11	71498557	71512280	13724	1	55199	uc001oqv.4	-49261	ENSG00000158483	FAM86C1	family with sequence similarity 86 member C1	-1.40164	1.19816e-07
chr11	71477510	71477909	400	*	Distal Intergenic	11	71498557	71512280	13724	1	55199	uc001oqv.4	-20648	ENSG00000158483	FAM86C1	family with sequence similarity 86 member C1	-1.40164	1.19816e-07
chr11	71500643	71501042	400	*	Exon (uc001oqv.4/55199, exon 2 of 5)	11	71498557	71512280	13724	1	55199	uc010rqq.2	2086	ENSG00000158483	FAM86C1	family with sequence similarity 86 member C1	-1.40164	1.19816e-07
chr11	70106272	70106671	400	*	Distal Intergenic	11	70116806	70224598	107793	1	8500	uc001opn.2	-10135	ENSG00000131626	PPFIA1	PTPRF interacting protein alpha 1	-1.40005	5.1012e-60
chr7	29456019	29456418	400	*	Intron (uc011jzs.2/1124, intron 7 of 13)	7	29519486	29553944	34459	1	1124	uc003taa.3	-63068	ENSG00000106069	CHN2	chimerin 2	-1.39965	0.000164601
chr12	81381981	81382380	400	*	Distal Intergenic	12	81191171	81331694	140524	2	8825	uc001szk.1	-50287	ENSG00000111052	LIN7A	lin-7 homolog A, crumbs cell polarity complex component	-1.39442	1.48485e-11
chr13	114032238	114032637	400	*	Distal Intergenic	13	114005164	114018463	13300	2	79774	uc010agv.1	-13775	ENSG00000139835	GRTP1	growth hormone regulated TBC protein 1	-1.39027	2.86079e-18
chr1	225875450	225875849	400	*	Distal Intergenic	1	225674534	225840845	166312	2	55740	uc001hpd.1	-34605	ENSG00000154380	ENAH	ENAH, actin regulator	-1.38153	5.13037e-44
chr1	225882868	225883267	400	*	Distal Intergenic	1	225674534	225840845	166312	2	55740	uc001hpd.1	-42023	ENSG00000154380	ENAH	ENAH, actin regulator	-1.38153	5.13037e-44
chr3	9792444	9792843	400	*	Promoter	3	9793454	9799089	5636	1	4968	uc003bsp.2	-611	ENSG00000114026	OGG1	8-oxoguanine DNA glycosylase	-1.37985	2.29628e-13
chr1	182969211	182969610	400	*	Distal Intergenic	1	182992595	183074191	81597	1	3915	uc001gpx.3	-22985	ENSG00000135862	LAMC1	laminin subunit gamma 1	-1.37811	3.25889e-46
chr5	60672903	60673302	400	*	Intron (uc003jsr.3/57688, intron 1 of 13)	5	60628100	60841999	213900	1	57688	uc003jsr.3	44803	ENSG00000130449	ZSWIM6	zinc finger SWIM-type containing 6	-1.376	8.77355e-14
chr5	61331469	61331868	400	*	Distal Intergenic	5	61601989	61683011	81023	1	3796	uc003jsx.4	-270121	ENSG00000068796	KIF2A	kinesin family member 2A	-1.36751	6.89815e-24
chr5	61333661	61334060	400	*	Distal Intergenic	5	61601989	61683011	81023	1	3796	uc003jsx.4	-267929	ENSG00000068796	KIF2A	kinesin family member 2A	-1.36751	6.89815e-24
chr5	61620983	61621382	400	*	Intron (uc003jsx.4/3796, intron 2 of 20)	5	61601989	61683011	81023	1	3796	uc010iwp.3	18994	ENSG00000068796	KIF2A	kinesin family member 2A	-1.36751	6.89815e-24
chr10	61409823	61410222	400	*	Downstream (<1kb)	10	61410522	61469649	59128	2	220963	uc010qig.1	59427	ENSG00000165449	SLC16A9	solute carrier family 16 member 9	-1.36748	1.72314e-12
chr16	3020908	3021307	400	*	Promoter	16	3021045	3023485	2441	1	124222	uc010uwm.2	0	ENSG00000162073	PAQR4	progestin and adipoQ receptor family member 4	-1.35744	1.83225e-27
chr16	3023708	3024107	400	*	3' UTR	16	3021045	3023485	2441	1	124222	uc010uwm.2	2663	ENSG00000162073	PAQR4	progestin and adipoQ receptor family member 4	-1.35744	1.83225e-27
chr7	1160133	1160532	400	*	Intron (uc003sju.2/84310, intron 2 of 4)	7	1036623	1177893	141271	2	84310	uc003sju.2	17361	ENSG00000146540	C7orf50	chromosome 7 open reading frame 50	-1.35533	1.33921e-47
chr7	1169296	1169695	400	*	Intron (uc003sju.2/84310, intron 1 of 4)	7	1036623	1177893	141271	2	84310	uc003sju.2	8198	ENSG00000146540	C7orf50	chromosome 7 open reading frame 50	-1.35533	1.33921e-47
chr22	46694063	46694462	400	*	Intron (uc011aqy.2/51512, intron 2 of 11)	22	46692638	46726707	34070	1	51512	uc011aqz.2	1425	ENSG00000075218	GTSE1	G2 and S-phase expressed 1	-1.35114	1.34053e-07
chr17	75998357	75998756	400	*	Distal Intergenic	17	76000318	76027923	27606	1	57690	uc002juc.2	-1562	ENSG00000078687	TNRC6C	trinucleotide repeat containing 6C	-1.34859	1.31969e-08
chr16	67935895	67936294	400	*	Intron (uc010cet.2/5681, intron 1 of 1)	16	67927175	67963581	36407	1	5681	uc002euv.3	8720	ENSG00000159792	PSKH1	protein serine kinase H1	-1.34658	2.01551e-10
chr5	80075384	80075783	400	*	Intron (uc003kgz.4/4437, intron 17 of 23)	5	79922045	79950800	28756	2	1719	uc011ctm.2	-124584	ENSG00000228716	DHFR	dihydrofolate reductase	-1.34439	3.96059e-34
chr2	38096213	38096612	400	*	Distal Intergenic	2	38152462	38225506	73045	1	151393	uc002rqk.1	-55850	ENSG00000115841	RMDN2	regulator of microtubule dynamics 2	-1.33471	0.00275059
chr2	113078218	113078617	400	*	Intron (uc002thq.1/376940, intron 7 of 11)	2	113057426	113063330	5905	1	376940	uc002thr.1	20792	ENSG00000188177	ZC3H6	zinc finger CCCH-type containing 6	-1.33267	6.60592e-25
chr2	113079204	113079603	400	*	Exon (uc002thq.1/376940, exon 8 of 12)	2	113057426	113063330	5905	1	376940	uc002thr.1	21778	ENSG00000188177	ZC3H6	zinc finger CCCH-type containing 6	-1.33267	6.60592e-25
chr16	4113378	4113777	400	*	Intron (uc002cvx.3/115, intron 2 of 10)	16	4012650	4166186	153537	2	115	uc002cvx.3	52409	ENSG00000162104	ADCY9	adenylate cyclase 9	-1.33077	6.76073e-20
chr16	4142434	4142833	400	*	Intron (uc002cvx.3/115, intron 2 of 10)	16	4012650	4166186	153537	2	115	uc002cvx.3	23353	ENSG00000162104	ADCY9	adenylate cyclase 9	-1.33077	6.76073e-20
chr16	4152289	4152688	400	*	Intron (uc002cvx.3/115, intron 2 of 10)	16	4012650	4166186	153537	2	115	uc002cvx.3	13498	ENSG00000162104	ADCY9	adenylate cyclase 9	-1.33077	6.76073e-20
chr16	4183409	4183808	400	*	Distal Intergenic	16	4012650	4166186	153537	2	115	uc002cvx.3	-17223	ENSG00000162104	ADCY9	adenylate cyclase 9	-1.33077	6.76073e-20
chr9	107504524	107504923	400	*	Distal Intergenic	9	107509969	107521695	11727	1	25934	uc011lvt.2	-5046	ENSG00000136783	NIPSNAP3A	nipsnap homolog 3A	-1.32707	3.57703e-23
chr20	45340392	45340791	400	*	Intron (uc002xsl.3/81031, intron 1 of 4)	20	45338279	45364985	26707	1	81031	uc002xsl.3	2113	ENSG00000197496	SLC2A10	solute carrier family 2 member 10	-1.31929	4.21029e-54
chr20	45342134	45342533	400	*	Intron (uc002xsl.3/81031, intron 1 of 4)	20	45338279	45364985	26707	1	81031	uc002xsl.3	3855	ENSG00000197496	SLC2A10	solute carrier family 2 member 10	-1.31929	4.21029e-54
chr9	123929537	123929936	400	*	5' UTR	9	123919748	123939886	20139	1	11064	uc010mvp.1	9789	ENSG00000119397	CNTRL	centriolin	-1.31654	8.16216e-33
chr9	123930062	123930461	400	*	5' UTR	9	123919748	123939886	20139	1	11064	uc010mvp.1	10314	ENSG00000119397	CNTRL	centriolin	-1.31654	8.16216e-33
chr17	61231115	61231514	400	*	Intron (uc002jal.4/26115, intron 3 of 24)	17	61271352	61505067	233716	1	26115	uc010wpe.2	-39838	ENSG00000170921	TANC2	tetratricopeptide repeat, ankyrin repeat and coiled-coil containing 2	-1.31465	8.34695e-44
chr17	61235849	61236248	400	*	Intron (uc002jal.4/26115, intron 3 of 24)	17	61271352	61505067	233716	1	26115	uc010wpe.2	-35104	ENSG00000170921	TANC2	tetratricopeptide repeat, ankyrin repeat and coiled-coil containing 2	-1.31465	8.34695e-44
chr17	61254267	61254666	400	*	Intron (uc002jal.4/26115, intron 3 of 24)	17	61271352	61505067	233716	1	26115	uc010wpe.2	-16686	ENSG00000170921	TANC2	tetratricopeptide repeat, ankyrin repeat and coiled-coil containing 2	-1.31465	8.34695e-44
chr17	61335914	61336313	400	*	Intron (uc002jal.4/26115, intron 6 of 24)	17	61271352	61505067	233716	1	26115	uc010wpe.2	64562	ENSG00000170921	TANC2	tetratricopeptide repeat, ankyrin repeat and coiled-coil containing 2	-1.31465	8.34695e-44
chr17	61397719	61398118	400	*	Intron (uc002jal.4/26115, intron 9 of 24)	17	61432144	61469113	36970	1	26115	uc002jam.1	-34026	ENSG00000170921	TANC2	tetratricopeptide repeat, ankyrin repeat and coiled-coil containing 2	-1.31465	8.34695e-44
chr17	61401827	61402226	400	*	Intron (uc002jal.4/26115, intron 9 of 24)	17	61432144	61469113	36970	1	26115	uc002jam.1	-29918	ENSG00000170921	TANC2	tetratricopeptide repeat, ankyrin repeat and coiled-coil containing 2	-1.31465	8.34695e-44
chr17	61403123	61403522	400	*	Intron (uc002jal.4/26115, intron 9 of 24)	17	61432144	61469113	36970	1	26115	uc002jam.1	-28622	ENSG00000170921	TANC2	tetratricopeptide repeat, ankyrin repeat and coiled-coil containing 2	-1.31465	8.34695e-44
chr17	61404652	61405051	400	*	Intron (uc002jal.4/26115, intron 9 of 24)	17	61432144	61469113	36970	1	26115	uc002jam.1	-27093	ENSG00000170921	TANC2	tetratricopeptide repeat, ankyrin repeat and coiled-coil containing 2	-1.31465	8.34695e-44
chr17	61405102	61405501	400	*	Intron (uc002jal.4/26115, intron 9 of 24)	17	61432144	61469113	36970	1	26115	uc002jam.1	-26643	ENSG00000170921	TANC2	tetratricopeptide repeat, ankyrin repeat and coiled-coil containing 2	-1.31465	8.34695e-44
chr17	61414803	61415202	400	*	Intron (uc002jal.4/26115, intron 9 of 24)	17	61432144	61469113	36970	1	26115	uc002jam.1	-16942	ENSG00000170921	TANC2	tetratricopeptide repeat, ankyrin repeat and coiled-coil containing 2	-1.31465	8.34695e-44
chr17	61450125	61450524	400	*	Intron (uc002jal.4/26115, intron 12 of 24)	17	61465996	61474337	8342	1	26115	uc002jan.1	-15472	ENSG00000170921	TANC2	tetratricopeptide repeat, ankyrin repeat and coiled-coil containing 2	-1.31465	8.34695e-44
chr17	61451436	61451835	400	*	Intron (uc002jal.4/26115, intron 12 of 24)	17	61465996	61474337	8342	1	26115	uc002jan.1	-14161	ENSG00000170921	TANC2	tetratricopeptide repeat, ankyrin repeat and coiled-coil containing 2	-1.31465	8.34695e-44
chr17	61452166	61452565	400	*	Intron (uc002jal.4/26115, intron 12 of 24)	17	61465996	61474337	8342	1	26115	uc002jan.1	-13431	ENSG00000170921	TANC2	tetratricopeptide repeat, ankyrin repeat and coiled-coil containing 2	-1.31465	8.34695e-44
chr17	61454527	61454926	400	*	Intron (uc002jal.4/26115, intron 12 of 24)	17	61465996	61474337	8342	1	26115	uc002jan.1	-11070	ENSG00000170921	TANC2	tetratricopeptide repeat, ankyrin repeat and coiled-coil containing 2	-1.31465	8.34695e-44
chr19	9846612	9847011	400	*	Distal Intergenic	19	9862669	9879410	16742	2	162993	uc021uoq.1	32399	ENSG00000196605	ZNF846	zinc finger protein 846	-1.31137	0.00184998
chr16	10616716	10617115	400	*	Distal Intergenic	16	10622279	10674539	52261	2	2013	uc002czx.3	57424	ENSG00000213853	EMP2	epithelial membrane protein 2	-1.30515	1.28074e-114
chr5	57431980	57432379	400	*	Distal Intergenic	5	57753916	57755189	1274	2	10769	uc011cql.1	322810	ENSG00000145632	PLK2	polo like kinase 2	-1.2981	3.07811e-103
chr5	57435670	57436069	400	*	Distal Intergenic	5	57753916	57755189	1274	2	10769	uc011cql.1	319120	ENSG00000145632	PLK2	polo like kinase 2	-1.2981	3.07811e-103
chr5	57501684	57502083	400	*	Distal Intergenic	5	57753916	57755189	1274	2	10769	uc011cql.1	253106	ENSG00000145632	PLK2	polo like kinase 2	-1.2981	3.07811e-103
chr11	117303072	117303471	400	*	Exon (uc001prh.1/57453, exon 30 of 33)	11	117255313	117281417	26105	1	22897	uc001prg.1	47759	ENSG00000110274	CEP164	centrosomal protein 164	-1.29736	1.17191e-20
chr1	41778346	41778745	400	*	Distal Intergenic	1	41492871	41707815	214945	2	22955	uc001cgt.3	-70531	ENSG00000010803	SCMH1	Scm polycomb group protein homolog 1	-1.29084	7.23637e-12
chr1	41789679	41790078	400	*	Distal Intergenic	1	41492871	41707815	214945	2	22955	uc001cgt.3	-81864	ENSG00000010803	SCMH1	Scm polycomb group protein homolog 1	-1.29084	7.23637e-12
chr10	46033546	46033945	400	*	Intron (uc001jcj.1/220972, intron 2 of 7)	10	45952817	46030819	78003	2	220972	uc001jci.1	-2727	ENSG00000165406	MARCH8	membrane associated ring-CH-type finger 8	-1.28627	1.46513e-07
chr10	46064383	46064782	400	*	Intron (uc001jcj.1/220972, intron 1 of 7)	10	45952817	46090354	137538	2	220972	uc001jcj.1	25572	ENSG00000165406	MARCH8	membrane associated ring-CH-type finger 8	-1.28627	1.46513e-07
chr7	5780795	5781194	400	*	5' UTR	7	5659672	5800769	141098	2	54476	uc010ksz.2	19575	ENSG00000011275	RNF216	ring finger protein 216	-1.28478	1.82837e-38
chr6	291998	292397	400	*	Promoter	6	292101	350227	58127	1	56940	uc011dhn.1	0	ENSG00000112679	DUSP22	dual specificity phosphatase 22	-1.28182	2.39934e-10
chr10	7868197	7868596	400	*	Intron (uc010qbd.3/83860, intron 2 of 6)	10	7860467	8057016	196550	1	83860	uc010qbd.3	7730	ENSG00000165632	TAF3	TATA-box binding protein associated factor 3	-1.28148	1.55663e-10
chr10	7945820	7946219	400	*	Intron (uc010qbd.3/83860, intron 2 of 6)	10	7860467	8057016	196550	1	83860	uc010qbd.3	85353	ENSG00000165632	TAF3	TATA-box binding protein associated factor 3	-1.28148	1.55663e-10
chr13	48096562	48096961	400	*	Distal Intergenic	13	48516791	48575110	58320	2	8803	uc010tgb.2	478149	ENSG00000136143	SUCLA2	succinate-CoA ligase ADP-forming beta subunit	-1.28137	7.9883e-37
chr13	48303714	48304113	400	*	Distal Intergenic	13	48516791	48575110	58320	2	8803	uc010tgb.2	270997	ENSG00000136143	SUCLA2	succinate-CoA ligase ADP-forming beta subunit	-1.28137	7.9883e-37
chr5	77997195	77997594	400	*	Distal Intergenic	5	77781038	77944648	163611	2	10184	uc003kfo.3	-52547	ENSG00000145685	LHFPL2	LHFPL tetraspan subfamily member 2	-1.28064	2.36894e-15
chr7	151795308	151795707	400	*	Intron (uc010lqg.1/63917, intron 2 of 11)	7	151791101	151805372	14272	1	63917	uc011kvn.1	4207	ENSG00000178234	GALNT11	polypeptide N-acetylgalactosaminyltransferase 11	-1.28053	1.1845e-23
chr7	101565529	101565928	400	*	Intron (uc003uys.4/1523, intron 2 of 23)	7	101460882	101901513	440632	1	1523	uc003uyx.4	104647	ENSG00000257923	CUX1	cut like homeobox 1	-1.27628	7.39417e-25
chr11	75561924	75562323	400	*	Intron (uc001oxc.3/7405, intron 1 of 14)	11	75549989	75855282	305294	1	7405	uc010rrw.2	11935	ENSG00000198382	UVRAG	UV radiation resistance associated	-1.26777	1.14219e-31
chr11	75576469	75576868	400	*	Intron (uc001oxc.3/7405, intron 3 of 14)	11	75549989	75855282	305294	1	7405	uc010rrw.2	26480	ENSG00000198382	UVRAG	UV radiation resistance associated	-1.26777	1.14219e-31
chr11	75791968	75792367	400	*	Intron (uc001oxc.3/7405, intron 13 of 14)	11	75826944	75855282	28339	1	7405	uc010rry.2	-34577	ENSG00000198382	UVRAG	UV radiation resistance associated	-1.26777	1.14219e-31
chr11	110305626	110306025	400	*	Intron (uc001pkx.3/2230, intron 1 of 3)	11	110300661	110335608	34948	1	2230	uc001pkx.3	4965	ENSG00000137714	FDX1	ferredoxin 1	-1.26691	3.76924e-20
chr14	64274978	64275377	400	*	Distal Intergenic	14	64319683	64427618	107936	1	23224	uc001xgk.3	-44306	ENSG00000054654	SYNE2	spectrin repeat containing nuclear envelope protein 2	-1.26253	8.81968e-98
chr14	64338319	64338718	400	*	Intron (uc001xgk.3/23224, intron 1 of 8)	14	64319683	64693167	373485	1	23224	uc001xgm.3	18636	ENSG00000054654	SYNE2	spectrin repeat containing nuclear envelope protein 2	-1.26253	8.81968e-98
chr14	64503546	64503945	400	*	Intron (uc001xgl.3/23224, intron 45 of 115)	14	64522646	64545324	22679	1	23224	uc010apw.1	-18701	ENSG00000054654	SYNE2	spectrin repeat containing nuclear envelope protein 2	-1.26253	8.81968e-98
chr14	64504815	64505214	400	*	Intron (uc001xgl.3/23224, intron 45 of 115)	14	64522646	64545324	22679	1	23224	uc010apw.1	-17432	ENSG00000054654	SYNE2	spectrin repeat containing nuclear envelope protein 2	-1.26253	8.81968e-98
chr14	64539140	64539539	400	*	Intron (uc001xgl.3/23224, intron 52 of 115)	14	64540686	64567078	26393	1	23224	uc010apx.1	-1147	ENSG00000054654	SYNE2	spectrin repeat containing nuclear envelope protein 2	-1.26253	8.81968e-98
chr14	64639294	64639693	400	*	Intron (uc001xgl.3/23224, intron 94 of 115)	14	64634213	64693167	58955	1	23224	uc001xgq.3	5081	ENSG00000054654	SYNE2	spectrin repeat containing nuclear envelope protein 2	-1.26253	8.81968e-98
chr1	1793440	1793839	400	*	Intron (uc001aif.3/2782, intron 1 of 11)	1	1716725	1822526	105802	2	2782	uc001aif.3	28687	ENSG00000078369	GNB1	G protein subunit beta 1	-1.26072	8.61878e-42
chr3	12556790	12557189	400	*	Intron (uc003bwz.3/80746, intron 7 of 12)	3	12581280	12586963	5684	2	100129480	uc021wtc.1	29774	ENSG00000225526	MKRN2OS	MKRN2 opposite strand	-1.25384	0.00208365
chr5	173888223	173888911	689	*	Distal Intergenic	5	174151575	174157902	6328	1	4488	uc003mcy.3	-262664	ENSG00000120149	MSX2	msh homeobox 2	-1.25141	4.964e-43
chr2	3575013	3575412	400	*	Distal Intergenic	2	3592691	3605879	13189	2	246243	uc002qxs.3	30467	ENSG00000171865	RNASEH1	ribonuclease H1	-1.24652	1.70031e-22
chr3	100104102	100104501	400	*	Intron (uc003dtw.3/9868, intron 3 of 11)	3	100120037	100175170	55134	1	348801	uc003dtx.4	-15536	ENSG00000206535	LNP1	leukemia NUP98 fusion partner 1	-1.24608	0.000448891
chr2	238684307	238684706	400	*	Intron (uc002vxc.3/9208, intron 23 of 23)	2	238677702	238690290	12589	1	9208	uc002vxg.3	6605	ENSG00000124831	LRRFIP1	LRR binding FLII interacting protein 1	-1.24448	1.90705e-40
chr2	46073455	46073854	400	*	Intron (uc002rut.3/5581, intron 2 of 14)	2	45903873	46072897	169025	1	5581	uc002ruu.3	169582	ENSG00000171132	PRKCE	protein kinase C epsilon	-1.24424	1.38759e-16
chr2	46134546	46134945	400	*	Intron (uc002rut.3/5581, intron 2 of 14)	2	45903873	46072897	169025	1	5581	uc002ruu.3	230673	ENSG00000171132	PRKCE	protein kinase C epsilon	-1.24424	1.38759e-16
chr2	46164308	46164707	400	*	Intron (uc002rut.3/5581, intron 2 of 14)	2	45903873	46072897	169025	1	5581	uc002ruu.3	260435	ENSG00000171132	PRKCE	protein kinase C epsilon	-1.24424	1.38759e-16
chr6	13455559	13455958	400	*	Intron (uc003nas.2/54438, intron 1 of 1)	6	13469502	13472295	2794	2	54438	uc003nau.3	16337	ENSG00000145990	GFOD1	glucose-fructose oxidoreductase domain containing 1	-1.24296	6.906e-13
chr3	126483781	126484180	400	*	Intron (uc010hsj.2/84303, intron 4 of 6)	3	126423063	126679263	256201	1	84303	uc003ejf.2	60718	ENSG00000159685	CHCHD6	coiled-coil-helix-coiled-coil-helix domain containing 6	-1.24231	0.000291767
chr3	129369051	129369450	400	*	3' UTR	3	129366635	129407575	40941	2	23023	uc003emy.4	38125	ENSG00000172765	TMCC1	transmembrane and coiled-coil domain family 1	-1.23252	8.85354e-31
chr3	129485724	129486123	400	*	Intron (uc011blc.2/23023, intron 1 of 3)	3	129366635	129513259	146625	2	23023	uc011blc.2	27136	ENSG00000172765	TMCC1	transmembrane and coiled-coil domain family 1	-1.23252	8.85354e-31
chr3	129499140	129499539	400	*	Intron (uc011blc.2/23023, intron 1 of 3)	3	129366635	129513259	146625	2	23023	uc011blc.2	13720	ENSG00000172765	TMCC1	transmembrane and coiled-coil domain family 1	-1.23252	8.85354e-31
chr3	129506428	129506827	400	*	Intron (uc011blc.2/23023, intron 1 of 3)	3	129366635	129513259	146625	2	23023	uc011blc.2	6432	ENSG00000172765	TMCC1	transmembrane and coiled-coil domain family 1	-1.23252	8.85354e-31
chr22	37189109	37189508	400	*	Distal Intergenic	22	37168447	37172177	3731	2	11020	uc021wop.2	-16932	ENSG00000100360	IFT27	intraflagellar transport 27	-1.23012	3.19704e-12
chr9	4929824	4930223	400	*	Distal Intergenic	9	4985086	5128183	143098	1	3717	uc010mhm.3	-54863	ENSG00000096968	JAK2	Janus kinase 2	-1.22876	7.59763e-09
chr8	22584773	22585172	400	*	Intron (uc003xcn.1/157310, intron 4 of 6)	8	22545174	22550815	5642	2	1960	uc003xcm.1	-33958	ENSG00000179388	EGR3	early growth response 3	-1.22822	0.000701083
chr10	338891	339290	400	*	Intron (uc001ifp.3/22982, intron 32 of 36)	10	386420	415907	29488	2	22982	uc009xhi.1	76617	ENSG00000151240	DIP2C	disco interacting protein 2 homolog C	-1.22811	3.114e-18
chr10	361198	361597	400	*	Intron (uc001ifp.3/22982, intron 31 of 36)	10	386420	415907	29488	2	22982	uc009xhi.1	54310	ENSG00000151240	DIP2C	disco interacting protein 2 homolog C	-1.22811	3.114e-18
chr10	364517	364916	400	*	Intron (uc001ifp.3/22982, intron 31 of 36)	10	386420	415907	29488	2	22982	uc009xhi.1	50991	ENSG00000151240	DIP2C	disco interacting protein 2 homolog C	-1.22811	3.114e-18
chr10	404437	404836	400	*	Intron (uc001ifp.3/22982, intron 22 of 36)	10	386420	415907	29488	2	22982	uc009xhi.1	11071	ENSG00000151240	DIP2C	disco interacting protein 2 homolog C	-1.22811	3.114e-18
chr10	436156	436555	400	*	Exon (uc001ifp.3/22982, exon 12 of 37)	10	401480	419130	17651	2	22982	uc010pzz.1	-17026	ENSG00000151240	DIP2C	disco interacting protein 2 homolog C	-1.22811	3.114e-18
chr10	517299	517698	400	*	Intron (uc001ifp.3/22982, intron 3 of 36)	10	468764	531104	62341	2	22982	uc009xhk.1	13406	ENSG00000151240	DIP2C	disco interacting protein 2 homolog C	-1.22811	3.114e-18
chr10	778860	779259	400	*	Distal Intergenic	10	320130	735608	415479	2	22982	uc001ifp.3	-43252	ENSG00000151240	DIP2C	disco interacting protein 2 homolog C	-1.22811	3.114e-18
chr10	816092	816491	400	*	Distal Intergenic	10	320130	735608	415479	2	22982	uc001ifp.3	-80484	ENSG00000151240	DIP2C	disco interacting protein 2 homolog C	-1.22811	3.114e-18
chr9	132944475	132944874	400	*	Intron (uc004bzi.2/23413, intron 1 of 7)	9	132934857	132999583	64727	1	23413	uc004bzi.2	9618	ENSG00000107130	NCS1	neuronal calcium sensor 1	-1.22786	7.0984e-27
chr9	133030759	133031158	400	*	Distal Intergenic	9	132962872	132999583	36712	1	23413	uc010myz.1	67887	ENSG00000107130	NCS1	neuronal calcium sensor 1	-1.22786	7.0984e-27
chr5	138032588	138032987	400	*	Distal Intergenic	5	138089107	138270723	181617	1	1495	uc003ldh.3	-56120	ENSG00000044115	CTNNA1	catenin alpha 1	-1.22458	1.46452e-101
chr2	71459023	71459422	400	*	Distal Intergenic	2	71409868	71454233	44366	2	400961	uc002shu.2	-4790	ENSG00000124374	PAIP2B	poly(A) binding protein interacting protein 2B	-1.22291	3.19246e-17
chr13	26982986	26983385	400	*	Distal Intergenic	13	27131840	27263082	131243	1	10810	uc001uqv.3	-148455	ENSG00000132970	WASF3	WAS protein family member 3	-1.22265	1.50815e-06
chr11	118928615	118929014	400	*	Promoter	11	118914896	118927925	13030	2	10525	uc001pux.3	-690	ENSG00000149428	HYOU1	hypoxia up-regulated 1	-1.21965	2.08639e-48
chr11	118929290	118929689	400	*	Distal Intergenic	11	118914896	118927925	13030	2	10525	uc001pux.3	-1365	ENSG00000149428	HYOU1	hypoxia up-regulated 1	-1.21965	2.08639e-48
chr3	124266504	124266903	400	*	Intron (uc003ehg.3/8997, intron 33 of 59)	3	124303506	124369785	66280	1	8997	uc003ehj.2	-36603	ENSG00000160145	KALRN	kalirin RhoGEF kinase	-1.21866	1.04988e-13
chr2	11465710	11466443	734	*	Intron (uc002rbd.1/9475, intron 1 of 32)	2	11321778	11484711	162934	2	9475	uc002rbd.1	18268	ENSG00000134318	ROCK2	Rho associated coiled-coil containing protein kinase 2	-1.21751	1.00486e-48
chr2	11482848	11483546	699	*	Intron (uc002rbd.1/9475, intron 1 of 32)	2	11321778	11484711	162934	2	9475	uc002rbd.1	1165	ENSG00000134318	ROCK2	Rho associated coiled-coil containing protein kinase 2	-1.21751	1.00486e-48
chr2	11498537	11498936	400	*	Distal Intergenic	2	11321778	11484711	162934	2	9475	uc002rbd.1	-13826	ENSG00000134318	ROCK2	Rho associated coiled-coil containing protein kinase 2	-1.21751	1.00486e-48
chr16	21104519	21104918	400	*	Intron (uc010vbe.2/55567, intron 18 of 61)	16	21115223	21162140	46918	2	55567	uc002die.2	57222	ENSG00000158486	DNAH3	dynein axonemal heavy chain 3	-1.21478	0.0038519
chr17	66302175	66302574	400	*	Intron (uc002jhc.2/22901, intron 1 of 11)	17	66287636	66417000	129365	1	22901	uc031ree.1	14539	ENSG00000141337	ARSG	arylsulfatase G	-1.20548	8.13248e-16
chr17	66303305	66303704	400	*	5' UTR	17	66287636	66417000	129365	1	22901	uc031ree.1	15669	ENSG00000141337	ARSG	arylsulfatase G	-1.20548	8.13248e-16
chr6	75326698	75327097	400	*	Intron (uc003phr.3/uc003phr.3, intron 2 of 3)	6	75887368	75898251	10884	2	1303	uc003phu.1	571154	ENSG00000111799	COL12A1	collagen type XII alpha 1 chain	-1.19901	5.14464e-08
chr6	75413351	75413750	400	*	Distal Intergenic	6	75887368	75898251	10884	2	1303	uc003phu.1	484501	ENSG00000111799	COL12A1	collagen type XII alpha 1 chain	-1.19901	5.14464e-08
chr6	75749149	75749548	400	*	Distal Intergenic	6	75887368	75898251	10884	2	1303	uc003phu.1	148703	ENSG00000111799	COL12A1	collagen type XII alpha 1 chain	-1.19901	5.14464e-08
chr16	4734047	4734446	400	*	Intron (uc002cwz.3/23295, intron 16 of 16)	16	4743694	4745856	2163	1	84309	uc002cxf.2	-9248	ENSG00000168101	NUDT16L1	nudix hydrolase 16 like 1	-1.19776	2.89936e-16
chr1	113989334	113989733	400	*	Intron (uc001edh.3/260425, intron 1 of 21)	1	113933475	114228545	295071	1	260425	uc010owm.2	55859	ENSG00000081026	MAGI3	membrane associated guanylate kinase, WW and PDZ domain containing 3	-1.19434	2.06113e-17
chr1	114034005	114034404	400	*	Intron (uc001edh.3/260425, intron 1 of 21)	1	114133106	114228545	95440	1	260425	uc001edj.3	-98702	ENSG00000081026	MAGI3	membrane associated guanylate kinase, WW and PDZ domain containing 3	-1.19434	2.06113e-17
chr1	114036867	114037266	400	*	Intron (uc001edh.3/260425, intron 1 of 21)	1	114133106	114228545	95440	1	260425	uc001edj.3	-95840	ENSG00000081026	MAGI3	membrane associated guanylate kinase, WW and PDZ domain containing 3	-1.19434	2.06113e-17
chr1	114043067	114043466	400	*	Intron (uc001edh.3/260425, intron 1 of 21)	1	114133106	114228545	95440	1	260425	uc001edj.3	-89640	ENSG00000081026	MAGI3	membrane associated guanylate kinase, WW and PDZ domain containing 3	-1.19434	2.06113e-17
chr1	114090076	114090475	400	*	Intron (uc001edh.3/260425, intron 1 of 21)	1	114133106	114228545	95440	1	260425	uc001edj.3	-42631	ENSG00000081026	MAGI3	membrane associated guanylate kinase, WW and PDZ domain containing 3	-1.19434	2.06113e-17
chr1	114216530	114216929	400	*	Intron (uc001edh.3/260425, intron 20 of 21)	1	114223533	114228545	5013	1	260425	uc009wgo.3	-6604	ENSG00000081026	MAGI3	membrane associated guanylate kinase, WW and PDZ domain containing 3	-1.19434	2.06113e-17
chr12	37647207	37647606	400	*	Distal Intergenic	12	38710557	38723528	12972	1	144245	uc001rln.4	-1062951	ENSG00000175548	ALG10B	ALG10B, alpha-1,2-glucosyltransferase	-1.18682	4.67623e-09
chr12	37668562	37668961	400	*	Distal Intergenic	12	38710557	38723528	12972	1	144245	uc001rln.4	-1041596	ENSG00000175548	ALG10B	ALG10B, alpha-1,2-glucosyltransferase	-1.18682	4.67623e-09
chr12	37672640	37673039	400	*	Distal Intergenic	12	38710557	38723528	12972	1	144245	uc001rln.4	-1037518	ENSG00000175548	ALG10B	ALG10B, alpha-1,2-glucosyltransferase	-1.18682	4.67623e-09
chr20	32227763	32228162	400	*	5' UTR	20	32226547	32237837	11291	1	9139	uc002wzk.1	1216	ENSG00000078699	CBFA2T2	CBFA2/RUNX1 translocation partner 2	-1.18643	3.88924e-08
chr9	127928101	127928500	400	*	Intron (uc004bpg.4/5537, intron 2 of 6)	9	127704888	127905838	200951	2	286205	uc010mwu.3	-22263	ENSG00000173611	SCAI	suppressor of cancer cell invasion	-1.18608	6.61028e-08
chr8	144462585	144462984	400	*	Exon (uc003yyb.3/114822, exon 11 of 15)	8	144451025	144466390	15366	1	114822	uc003yyb.3	11560	ENSG00000158106	RHPN1	rhophilin Rho GTPase binding protein 1	-1.17918	1.34102e-24
chr8	144465995	144466394	400	*	3' UTR	8	144451025	144466390	15366	1	114822	uc003yyb.3	14970	ENSG00000158106	RHPN1	rhophilin Rho GTPase binding protein 1	-1.17918	1.34102e-24
chr3	72702411	72702810	400	*	Distal Intergenic	3	72798428	72897598	99171	2	55164	uc003dpf.3	194788	ENSG00000144736	SHQ1	SHQ1, H/ACA ribonucleoprotein assembly factor	-1.17476	7.98097e-12
chr3	72766274	72766673	400	*	Distal Intergenic	3	72798428	72897598	99171	2	55164	uc003dpf.3	130925	ENSG00000144736	SHQ1	SHQ1, H/ACA ribonucleoprotein assembly factor	-1.17476	7.98097e-12
chr7	26363774	26364173	400	*	Intron (uc003sxx.3/29887, intron 1 of 6)	7	26331515	26413949	82435	1	29887	uc011jzg.2	32259	ENSG00000086300	SNX10	sorting nexin 10	-1.15955	8.60853e-16
chr7	26376438	26376837	400	*	Intron (uc003sxx.3/29887, intron 1 of 6)	7	26400504	26413949	13446	1	29887	uc010kuv.3	-23667	ENSG00000086300	SNX10	sorting nexin 10	-1.15955	8.60853e-16
chr17	62163800	62164199	400	*	Intron (uc002jdz.2/2081, intron 2 of 21)	17	62120390	62207502	87113	2	2081	uc002jdz.2	43303	ENSG00000178607	ERN1	endoplasmic reticulum to nucleus signaling 1	-1.15336	7.39787e-08
chr17	62170339	62170738	400	*	Intron (uc002jdz.2/2081, intron 2 of 21)	17	62120390	62207502	87113	2	2081	uc002jdz.2	36764	ENSG00000178607	ERN1	endoplasmic reticulum to nucleus signaling 1	-1.15336	7.39787e-08
chr16	78200516	78200915	400	*	Intron (uc002ffj.2/51741, intron 5 of 5)	16	78133327	79246564	1113238	1	51741	uc010vnk.2	67189	ENSG00000186153	WWOX	WW domain containing oxidoreductase	-1.153	1.12761e-21
chr16	78607564	78607963	400	*	Intron (uc002ffk.3/51741, intron 8 of 8)	16	78133327	79246564	1113238	1	51741	uc010vnk.2	474237	ENSG00000186153	WWOX	WW domain containing oxidoreductase	-1.153	1.12761e-21
chr8	110657050	110657449	400	*	Promoter	8	110586405	110657051	70647	2	55638	uc003ynj.4	0	ENSG00000147642	SYBU	syntabulin	-1.15243	1.9617e-22
chr3	53145250	53145649	400	*	Intron (uc003dgj.3/91869, intron 7 of 12)	3	53122501	53164470	41970	2	91869	uc003dgj.3	18821	ENSG00000163933	RFT1	RFT1 homolog	-1.15005	3.19455e-12
chr2	227703220	227703619	400	*	Intron (uc002voi.3/84236, intron 1 of 6)	2	227700671	227863923	163253	1	84236	uc021vxo.1	2549	ENSG00000144468	RHBDD1	rhomboid domain containing 1	-1.14636	1.96594e-11
chr1	155562610	155563009	400	*	Distal Intergenic	1	155579961	155584758	4798	1	55154	uc001fkw.4	-16952	ENSG00000125459	MSTO1	misato 1, mitochondrial distribution and morphology regulator	-1.14397	0.000583679
chr8	8691942	8692341	400	*	Intron (uc003wsj.1/9258, intron 1 of 2)	8	8641999	8751131	109133	2	9258	uc003wsj.1	58790	ENSG00000147324	MFHAS1	malignant fibrous histiocytoma amplified sequence 1	-1.14258	3.23033e-17
chr7	127392629	127393028	400	*	Intron (uc003vmi.3/27044, intron 10 of 23)	7	127358650	127732659	374010	1	27044	uc010lle.3	33979	ENSG00000197157	SND1	staphylococcal nuclease and tudor domain containing 1	-1.14225	3.01063e-49
chr6	5003349	5003748	400	*	Promoter	6	4995280	5004271	8992	2	10799	uc003mwl.3	523	ENSG00000124787	RPP40	ribonuclease P/MRP subunit p40	-1.14052	3.01738e-13
chr11	44143915	44144314	400	*	Intron (uc010rfo.2/2132, intron 4 of 13)	11	44117747	44266980	149234	1	2132	uc001mya.3	26168	ENSG00000151348	EXT2	exostosin glycosyltransferase 2	-1.13896	8.44239e-19
chr12	50057940	50058339	400	*	Intron (uc001ruv.1/91010, intron 4 of 25)	12	50031724	50055832	24109	2	91010	uc001ruu.1	-2108	ENSG00000161791	FMNL3	formin like 3	-1.13773	3.53468e-05
chr12	50112090	50112777	688	*	Distal Intergenic	12	50031724	50101197	69474	2	91010	uc001ruw.1	-10893	ENSG00000161791	FMNL3	formin like 3	-1.13773	3.53468e-05
chr16	30183152	30183551	400	*	Intron (uc010bzb.2/552900, intron 2 of 4)	16	30194731	30198544	3814	1	11151	uc010vej.2	-11180	ENSG00000102879	CORO1A	coronin 1A	-1.13333	5.05267e-08
chr9	134895684	134896083	400	*	Intron (uc004cbe.2/9442, intron 2 of 7)	9	134735497	134955274	219778	2	9442	uc004cbe.2	59191	ENSG00000160563	MED27	mediator complex subunit 27	-1.13008	4.82943e-05
chr9	134960548	134960947	400	*	Distal Intergenic	9	134948738	134955274	6537	2	9442	uc022box.1	-5274	ENSG00000160563	MED27	mediator complex subunit 27	-1.13008	4.82943e-05
chr11	126334691	126335090	400	*	Intron (uc001qea.3/84623, intron 5 of 16)	11	126277129	126284536	7408	1	6484	uc001qdz.3	57562	ENSG00000110080	ST3GAL4	ST3 beta-galactoside alpha-2,3-sialyltransferase 4	-1.12912	4.6819e-17
chr11	126365425	126365824	400	*	Intron (uc001qea.3/84623, intron 4 of 16)	11	126277129	126284536	7408	1	6484	uc001qdz.3	88296	ENSG00000110080	ST3GAL4	ST3 beta-galactoside alpha-2,3-sialyltransferase 4	-1.12912	4.6819e-17
chr11	126382622	126383021	400	*	Intron (uc001qea.3/84623, intron 4 of 16)	11	126277129	126284536	7408	1	6484	uc001qdz.3	105493	ENSG00000110080	ST3GAL4	ST3 beta-galactoside alpha-2,3-sialyltransferase 4	-1.12912	4.6819e-17
chr11	7572274	7572673	400	*	Intron (uc001mfj.5/8495, intron 2 of 23)	11	7597998	7673075	75078	1	8495	uc010rbb.1	-25325	ENSG00000166387	PPFIBP2	PPFIA binding protein 2	-1.12443	4.22527e-06
chr16	4802424	4802823	400	*	Exon (uc002cxo.1/26048, exon 5 of 5)	16	4800815	4816077	15263	2	26048	uc002cxo.1	13254	ENSG00000103199	ZNF500	zinc finger protein 500	-1.12161	3.24191e-08
chr3	71065050	71065449	400	*	Intron (uc003doi.3/27086, intron 5 of 14)	3	71017535	71090683	73149	2	27086	uc003dor.1	25234	ENSG00000114861	FOXP1	forkhead box P1	-1.12042	1.09624e-43
chr3	71110901	71111300	400	*	Intron (uc003doi.3/27086, intron 1 of 14)	3	71003865	71114074	110210	2	27086	uc003doi.3	2774	ENSG00000114861	FOXP1	forkhead box P1	-1.12042	1.09624e-43
chr3	71208664	71209063	400	*	Intron (uc003dol.3/27086, intron 2 of 16)	3	71003865	71180092	176228	2	27086	uc003dok.3	-28572	ENSG00000114861	FOXP1	forkhead box P1	-1.12042	1.09624e-43
chr3	71384343	71384742	400	*	Exon (uc003don.3/27086, exon 3 of 22)	3	71007418	71408395	400978	2	27086	uc003doq.1	23653	ENSG00000114861	FOXP1	forkhead box P1	-1.12042	1.09624e-43
chr7	102396309	102396708	400	*	Intron (uc011klf.2/222234, intron 2 of 7)	7	102389418	102449672	60255	1	222234	uc022ajo.1	6891	ENSG00000222011	FAM185A	family with sequence similarity 185 member A	-1.11898	1.21183e-12
chr7	102415986	102416385	400	*	Intron (uc011klf.2/222234, intron 5 of 7)	7	102389418	102449672	60255	1	222234	uc022ajo.1	26568	ENSG00000222011	FAM185A	family with sequence similarity 185 member A	-1.11898	1.21183e-12
chr7	102426875	102427274	400	*	Intron (uc011klf.2/222234, intron 6 of 7)	7	102389418	102449672	60255	1	222234	uc022ajo.1	37457	ENSG00000222011	FAM185A	family with sequence similarity 185 member A	-1.11898	1.21183e-12
chr7	102433410	102433809	400	*	Intron (uc011klf.2/222234, intron 7 of 7)	7	102389418	102449672	60255	1	222234	uc022ajo.1	43992	ENSG00000222011	FAM185A	family with sequence similarity 185 member A	-1.11898	1.21183e-12
chr21	44299461	44299860	400	*	Promoter	21	44263190	44299693	36504	2	10785	uc002zci.4	0	ENSG00000160193	WDR4	WD repeat domain 4	-1.11681	3.34147e-08
chr22	29798793	29799192	400	*	Distal Intergenic	22	29723669	29784572	60904	2	162	uc003afl.3	-14221	ENSG00000100280	AP1B1	adaptor related protein complex 1 subunit beta 1	-1.11681	3.88246e-47
chr22	28800152	28800551	400	*	Intron (uc003adp.4/23331, intron 2 of 22)	22	28374002	29075853	701852	2	23331	uc003adp.4	275302	ENSG00000100154	TTC28	tetratricopeptide repeat domain 28	-1.11459	0.00269955
chr22	28813693	28814092	400	*	Intron (uc003adp.4/23331, intron 2 of 22)	22	28374002	29075853	701852	2	23331	uc003adp.4	261761	ENSG00000100154	TTC28	tetratricopeptide repeat domain 28	-1.11459	0.00269955
chr22	28818596	28818995	400	*	Intron (uc003adp.4/23331, intron 2 of 22)	22	28374002	29075853	701852	2	23331	uc003adp.4	256858	ENSG00000100154	TTC28	tetratricopeptide repeat domain 28	-1.11459	0.00269955
chr22	28819423	28819822	400	*	Intron (uc003adp.4/23331, intron 2 of 22)	22	28374002	29075853	701852	2	23331	uc003adp.4	256031	ENSG00000100154	TTC28	tetratricopeptide repeat domain 28	-1.11459	0.00269955
chr22	28822896	28823295	400	*	Intron (uc003adp.4/23331, intron 2 of 22)	22	28374002	29075853	701852	2	23331	uc003adp.4	252558	ENSG00000100154	TTC28	tetratricopeptide repeat domain 28	-1.11459	0.00269955
chr22	28823721	28824120	400	*	Intron (uc003adp.4/23331, intron 2 of 22)	22	28374002	29075853	701852	2	23331	uc003adp.4	251733	ENSG00000100154	TTC28	tetratricopeptide repeat domain 28	-1.11459	0.00269955
chr20	25011689	25012088	400	*	5' UTR	20	24986866	25013308	26443	2	84532	uc002wua.3	1220	ENSG00000154930	ACSS1	acyl-CoA synthetase short chain family member 1	-1.11222	5.06382e-10
chr20	25018430	25018829	400	*	Intron (uc002wub.3/84532, intron 2 of 13)	20	24986866	25013342	26477	2	84532	uc021wbl.1	-5088	ENSG00000154930	ACSS1	acyl-CoA synthetase short chain family member 1	-1.11222	5.06382e-10
chr16	450512	450911	400	*	Promoter	16	451858	457200	5343	1	26063	uc021szq.1	-947	ENSG00000242612	DECR2	2,4-dienoyl-CoA reductase 2	-1.10974	3.46094e-08
chr16	451599	451998	400	*	Promoter	16	451858	457200	5343	1	26063	uc021szq.1	0	ENSG00000242612	DECR2	2,4-dienoyl-CoA reductase 2	-1.10974	3.46094e-08
chr22	37570177	37570576	400	*	Distal Intergenic	22	37576206	37581994	5789	2	114904	uc003aqw.1	11418	ENSG00000133466	C1QTNF6	C1q and TNF related 6	-1.10965	2.73028e-07
chr16	20881164	20881563	400	*	Intron (uc002dht.3/112479, intron 2 of 9)	16	20911557	20933031	21475	1	57149	uc010bwi.1	-29994	ENSG00000102897	LYRM1	LYR motif containing 1	-1.10373	1.42938e-20
chr16	20900772	20901171	400	*	Intron (uc002dht.3/112479, intron 2 of 9)	16	20911557	20933031	21475	1	57149	uc010bwi.1	-10386	ENSG00000102897	LYRM1	LYR motif containing 1	-1.10373	1.42938e-20
chr16	20901467	20901866	400	*	Intron (uc002dht.3/112479, intron 2 of 9)	16	20911557	20933031	21475	1	57149	uc010bwi.1	-9691	ENSG00000102897	LYRM1	LYR motif containing 1	-1.10373	1.42938e-20
chr4	3292238	3292637	400	*	Distal Intergenic	4	3294755	3417848	123094	1	6002	uc003ggu.2	-2118	ENSG00000159788	RGS12	regulator of G protein signaling 12	-1.10332	5.10469e-15
chr9	72009758	72010157	400	*	Distal Intergenic	9	71990652	72007370	16719	1	9413	uc010moo.1	19106	ENSG00000135063	FAM189A2	family with sequence similarity 189 member A2	-1.10323	0.00660168
chr9	72026087	72026486	400	*	Distal Intergenic	9	71990652	72007370	16719	1	9413	uc010moo.1	35435	ENSG00000135063	FAM189A2	family with sequence similarity 189 member A2	-1.10323	0.00660168
chr3	37179136	37179535	400	*	Intron (uc011ayf.1/9209, intron 3 of 18)	3	37094117	37216680	122564	2	9209	uc011ayf.1	37145	ENSG00000093167	LRRFIP2	LRR binding FLII interacting protein 2	-1.09967	1.90266e-15
chr7	130070521	130070920	400	*	Intron (uc003vpz.4/95681, intron 1 of 10)	7	130033612	130081051	47440	2	95681	uc003vpz.4	10131	ENSG00000106477	CEP41	centrosomal protein 41	-1.09844	1.31363e-10
chr2	69944793	69945192	400	*	Distal Intergenic	2	69969127	70045826	76700	1	307	uc010yqn.1	-23935	ENSG00000196975	ANXA4	annexin A4	-1.09835	1.38793e-24
chr2	69946625	69947024	400	*	Distal Intergenic	2	69969127	70045826	76700	1	307	uc010yqn.1	-22103	ENSG00000196975	ANXA4	annexin A4	-1.09835	1.38793e-24
chr2	69976608	69977007	400	*	Intron (uc010yqn.1/307, intron 1 of 9)	2	69969127	70053596	84470	1	307	uc010yqo.2	7481	ENSG00000196975	ANXA4	annexin A4	-1.09835	1.38793e-24
chr2	69978457	69978856	400	*	Intron (uc010yqn.1/307, intron 1 of 9)	2	69969127	70053596	84470	1	307	uc010yqo.2	9330	ENSG00000196975	ANXA4	annexin A4	-1.09835	1.38793e-24
chr8	37144787	37145186	400	*	Distal Intergenic	8	37553301	37556396	3096	1	80139	uc003xjy.1	-408115	ENSG00000183779	ZNF703	zinc finger protein 703	-1.09561	5.41211e-07
chr8	37174456	37174855	400	*	Distal Intergenic	8	37553301	37556396	3096	1	80139	uc003xjy.1	-378446	ENSG00000183779	ZNF703	zinc finger protein 703	-1.09561	5.41211e-07
chr8	37180130	37180529	400	*	Distal Intergenic	8	37553301	37556396	3096	1	80139	uc003xjy.1	-372772	ENSG00000183779	ZNF703	zinc finger protein 703	-1.09561	5.41211e-07
chr8	37302023	37302422	400	*	Distal Intergenic	8	37553301	37556396	3096	1	80139	uc003xjy.1	-250879	ENSG00000183779	ZNF703	zinc finger protein 703	-1.09561	5.41211e-07
chr8	37302672	37303071	400	*	Distal Intergenic	8	37553301	37556396	3096	1	80139	uc003xjy.1	-250230	ENSG00000183779	ZNF703	zinc finger protein 703	-1.09561	5.41211e-07
chr8	37359628	37360027	400	*	Distal Intergenic	8	37553301	37556396	3096	1	80139	uc003xjy.1	-193274	ENSG00000183779	ZNF703	zinc finger protein 703	-1.09561	5.41211e-07
chr8	37546843	37547242	400	*	Distal Intergenic	8	37553301	37556396	3096	1	80139	uc003xjy.1	-6059	ENSG00000183779	ZNF703	zinc finger protein 703	-1.09561	5.41211e-07
chr8	37566849	37567248	400	*	Distal Intergenic	8	37553301	37556396	3096	1	80139	uc003xjy.1	13548	ENSG00000183779	ZNF703	zinc finger protein 703	-1.09561	5.41211e-07
chr10	123743929	123744328	400	*	Distal Intergenic	10	123748689	124014057	265369	1	10579	uc001lfv.3	-4361	ENSG00000138162	TACC2	transforming acidic coiled-coil containing protein 2	-1.09477	3.00297e-05
chr10	123751239	123751638	400	*	Intron (uc001lfv.3/10579, intron 1 of 22)	10	123748689	124014057	265369	1	10579	uc010qtv.2	2550	ENSG00000138162	TACC2	transforming acidic coiled-coil containing protein 2	-1.09477	3.00297e-05
chr3	195094204	195094603	400	*	Intron (uc003fun.4/23527, intron 4 of 22)	3	194995465	195163817	168353	2	23527	uc003fun.4	69214	ENSG00000114331	ACAP2	ArfGAP with coiled-coil, ankyrin repeat and PH domains 2	-1.09159	9.30796e-50
chr3	195122685	195123084	400	*	Intron (uc003fun.4/23527, intron 1 of 22)	3	194995465	195163817	168353	2	23527	uc003fun.4	40733	ENSG00000114331	ACAP2	ArfGAP with coiled-coil, ankyrin repeat and PH domains 2	-1.09159	9.30796e-50
chr3	195185461	195185860	400	*	Distal Intergenic	3	195056645	195163817	107173	2	23527	uc003fuo.3	-21644	ENSG00000114331	ACAP2	ArfGAP with coiled-coil, ankyrin repeat and PH domains 2	-1.09159	9.30796e-50
chr17	57256421	57256820	400	*	Intron (uc021uar.1/55771, intron 2 of 10)	17	57232860	57284070	51211	1	55771	uc002ixf.2	23561	ENSG00000068489	PRR11	proline rich 11	-1.09038	7.05988e-26
chr1	109725498	109725897	400	*	Intron (uc009wex.2/57535, intron 6 of 19)	1	109729171	109749403	20233	1	57535	uc031pnl.1	-3274	ENSG00000116299	KIAA1324	KIAA1324	-1.08657	3.70643e-74
chr8	67737319	67737718	400	*	Intron (uc003xwp.3/100533105, intron 8 of 18)	8	67782984	67796854	13871	1	157777	uc003xwv.3	-45266	ENSG00000178460	MCMDC2	minichromosome maintenance domain containing 2	-1.08145	1.98366e-05
chr2	200185011	200185410	400	*	Intron (uc010fsq.2/23314, intron 5 of 6)	2	200134223	200320819	186597	2	23314	uc010fsq.2	135409	ENSG00000119042	SATB2	SATB homeobox 2	-1.07818	0.000267277
chr2	200259456	200259855	400	*	Intron (uc010fsq.2/23314, intron 2 of 6)	2	200134223	200320819	186597	2	23314	uc010fsq.2	60964	ENSG00000119042	SATB2	SATB homeobox 2	-1.07818	0.000267277
chr2	200288626	200289025	400	*	Intron (uc010fsq.2/23314, intron 2 of 6)	2	200134223	200320819	186597	2	23314	uc010fsq.2	31794	ENSG00000119042	SATB2	SATB homeobox 2	-1.07818	0.000267277
chr2	200300600	200300999	400	*	Intron (uc010fsq.2/23314, intron 1 of 6)	2	200134223	200320819	186597	2	23314	uc010fsq.2	19820	ENSG00000119042	SATB2	SATB homeobox 2	-1.07818	0.000267277
chr2	200310664	200311063	400	*	Intron (uc010fsq.2/23314, intron 1 of 6)	2	200134223	200320819	186597	2	23314	uc010fsq.2	9756	ENSG00000119042	SATB2	SATB homeobox 2	-1.07818	0.000267277
chr2	200479980	200480379	400	*	Distal Intergenic	2	200134223	200335989	201767	2	23314	uc002uuz.2	-143991	ENSG00000119042	SATB2	SATB homeobox 2	-1.07818	0.000267277
chr8	41367636	41368035	400	*	3' UTR	8	41386725	41402565	15841	1	84296	uc003xnx.3	-18690	ENSG00000147536	GINS4	GINS complex subunit 4	-1.07611	6.61031e-05
chr14	55103335	55103734	400	*	Intron (uc001xba.3/23034, intron 1 of 1)	14	55154715	55170589	15875	1	23034	uc001xbe.3	-50981	ENSG00000020577	SAMD4A	sterile alpha motif domain containing 4A	-1.07244	1.54868e-08
chr14	55128894	55129293	400	*	Intron (uc001xba.3/23034, intron 1 of 1)	14	55154715	55170589	15875	1	23034	uc001xbe.3	-25422	ENSG00000020577	SAMD4A	sterile alpha motif domain containing 4A	-1.07244	1.54868e-08
chr14	55271755	55272154	400	*	Distal Intergenic	14	55221506	55260033	38528	1	23034	uc001xbg.2	50249	ENSG00000020577	SAMD4A	sterile alpha motif domain containing 4A	-1.07244	1.54868e-08
chr4	141041128	141041527	400	*	Intron (uc011chd.1/55534, intron 1 of 3)	4	140637546	141075233	437688	2	55534	uc011chd.1	33706	ENSG00000196782	MAML3	mastermind like transcriptional coactivator 3	-1.06991	7.91893e-05
chr19	7904038	7904437	400	*	Intron (uc002min.3/115704, intron 1 of 18)	19	7911382	7929862	18481	1	115704	uc010xjz.2	-6945	ENSG00000142459	EVI5L	ecotropic viral integration site 5 like	-1.06963	1.0395e-05
chr1	152110254	152110653	400	*	Intron (uc009wne.1/7062, intron 1 of 2)	1	152078793	152117706	38914	2	7062	uc009wne.1	7053	ENSG00000159450	TCHH	trichohyalin	-1.06785	1.0527e-08
chr9	97412285	97412684	400	*	Distal Intergenic	9	97365421	97402531	37111	2	2203	uc010mrl.3	-9754	ENSG00000165140	FBP1	fructose-bisphosphatase 1	-1.06568	5.54253e-37
chr1	107115344	107115743	400	*	Distal Intergenic	1	107599267	107601916	2650	1	55170	uc010ous.2	-483524	ENSG00000198890	PRMT6	protein arginine methyltransferase 6	-1.06529	1.45126e-57
chr1	107420494	107420893	400	*	Distal Intergenic	1	107599267	107601916	2650	1	55170	uc010ous.2	-178374	ENSG00000198890	PRMT6	protein arginine methyltransferase 6	-1.06529	1.45126e-57
chr8	85840805	85841204	400	*	Distal Intergenic	8	86019323	86044196	24874	1	85444	uc010lzz.2	-178119	ENSG00000133739	LRRCC1	leucine rich repeat and coiled-coil centrosomal protein 1	-1.06428	6.98831e-17
chr8	85841311	85841710	400	*	Distal Intergenic	8	86019323	86044196	24874	1	85444	uc010lzz.2	-177613	ENSG00000133739	LRRCC1	leucine rich repeat and coiled-coil centrosomal protein 1	-1.06428	6.98831e-17
chr8	85907489	85907888	400	*	Distal Intergenic	8	86019323	86044196	24874	1	85444	uc010lzz.2	-111435	ENSG00000133739	LRRCC1	leucine rich repeat and coiled-coil centrosomal protein 1	-1.06428	6.98831e-17
chr8	85964274	85964673	400	*	Distal Intergenic	8	86019323	86044196	24874	1	85444	uc010lzz.2	-54650	ENSG00000133739	LRRCC1	leucine rich repeat and coiled-coil centrosomal protein 1	-1.06428	6.98831e-17
chr22	36465601	36466000	400	*	Distal Intergenic	22	36134783	36424585	289803	2	23543	uc003aoo.4	-41016	ENSG00000100320	RBFOX2	RNA binding fox-1 homolog 2	-1.06065	1.00872e-17
chr6	3118428	3118827	400	*	Promoter	6	3118926	3153432	34507	1	670	uc003muy.3	-99	ENSG00000137274	BPHL	biphenyl hydrolase like	-1.05816	4.21046e-08
chr9	35669325	35669724	400	*	Exon (uc003zxl.3/84904, exon 2 of 12)	9	35663071	35665278	2208	2	84904	uc011loz.1	-4047	ENSG00000137135	ARHGEF39	Rho guanine nucleotide exchange factor 39	-1.05591	9.95286e-05
chr14	105182389	105182788	400	*	Intron (uc001ypb.2/64423, intron 22 of 22)	14	105190534	105213647	23114	1	122622	uc001ypd.3	-7746	ENSG00000185100	ADSSL1	adenylosuccinate synthase like 1	-1.05445	0.000445308
chr16	1025250	1025649	400	*	Intron (uc002ckk.2/64788, intron 1 of 11)	16	931419	1020984	89566	2	64788	uc010uuv.1	-4266	ENSG00000103227	LMF1	lipase maturation factor 1	-1.05133	0.000225376
chr10	28925419	28925818	400	*	Distal Intergenic	10	28966424	28971868	5445	1	25805	uc001iuj.1	-40606	ENSG00000095739	BAMBI	BMP and activin membrane bound inhibitor	-1.04836	6.83251e-40
chr10	28939842	28940241	400	*	Distal Intergenic	10	28966424	28971868	5445	1	25805	uc001iuj.1	-26183	ENSG00000095739	BAMBI	BMP and activin membrane bound inhibitor	-1.04836	6.83251e-40
chr4	125419883	125420282	400	*	Distal Intergenic	4	125585204	125633887	48684	2	57182	uc010inw.3	213605	ENSG00000151458	ANKRD50	ankyrin repeat domain 50	-1.04812	7.49682e-54
chr4	125522869	125523268	400	*	Distal Intergenic	4	125585204	125633887	48684	2	57182	uc010inw.3	110619	ENSG00000151458	ANKRD50	ankyrin repeat domain 50	-1.04812	7.49682e-54
chr9	13094293	13094692	400	*	Distal Intergenic	9	13105703	13120649	14947	2	8777	uc003zkx.4	25957	ENSG00000107186	MPDZ	multiple PDZ domain crumbs cell polarity complex component	-1.04795	4.33652e-14
chr8	142031313	142031712	400	*	Distal Intergenic	8	141668481	142011412	342932	2	5747	uc011ljr.2	-19901	ENSG00000169398	PTK2	protein tyrosine kinase 2	-1.0475	5.76775e-37
chr12	34293203	34293602	400	*	Distal Intergenic	12	34175216	34181236	6021	1	84920	uc001rlm.3	117987	ENSG00000139133	ALG10	ALG10, alpha-1,2-glucosyltransferase	-1.04649	7.45801e-09
chr12	34347301	34347700	400	*	Distal Intergenic	12	34175216	34181236	6021	1	84920	uc001rlm.3	172085	ENSG00000139133	ALG10	ALG10, alpha-1,2-glucosyltransferase	-1.04649	7.45801e-09
chr12	34625118	34625517	400	*	Distal Intergenic	12	34175216	34181236	6021	1	84920	uc001rlm.3	449902	ENSG00000139133	ALG10	ALG10, alpha-1,2-glucosyltransferase	-1.04649	7.45801e-09
chr1	151004047	151004446	400	*	Intron (uc001ewh.1/58497, intron 7 of 7)	1	151009029	151020076	11048	1	149428	uc001ewl.2	-4583	ENSG00000163141	BNIPL	BCL2 interacting protein like	-1.03949	3.56611e-05
chr1	151005859	151006258	400	*	Intron (uc001ewh.1/58497, intron 7 of 7)	1	151009029	151020076	11048	1	149428	uc001ewl.2	-2771	ENSG00000163141	BNIPL	BCL2 interacting protein like	-1.03949	3.56611e-05
chr1	151007978	151008377	400	*	Promoter	1	151009029	151020076	11048	1	149428	uc001ewl.2	-652	ENSG00000163141	BNIPL	BCL2 interacting protein like	-1.03949	3.56611e-05
chr5	111680682	111681081	400	*	Intron (uc003kpv.1/64097, intron 1 of 22)	5	111498315	111755010	256696	2	64097	uc003kpv.1	73929	ENSG00000129595	EPB41L4A	erythrocyte membrane protein band 4.1 like 4A	-1.0383	0.000820986
chr14	59484496	59484895	400	*	Distal Intergenic	14	59655381	59732881	77501	1	23002	uc001xdy.4	-170486	ENSG00000100592	DAAM1	dishevelled associated activator of morphogenesis 1	-1.03793	5.25952e-26
chr14	59619138	59619537	400	*	Distal Intergenic	14	59655381	59732881	77501	1	23002	uc001xdy.4	-35844	ENSG00000100592	DAAM1	dishevelled associated activator of morphogenesis 1	-1.03793	5.25952e-26
chr19	4343305	4343704	400	*	Promoter	19	4343524	4359252	15729	1	84954	uc010dtx.2	0	ENSG00000008382	MPND	MPN domain containing	-1.03751	2.85171e-08
chr10	121500671	121501070	400	*	Intron (uc001len.4/22876, intron 1 of 4)	10	121485559	121588662	103104	1	22876	uc001leo.3	15112	ENSG00000198825	INPP5F	inositol polyphosphate-5-phosphatase F	-1.03632	3.36975e-09
chr10	121510147	121510546	400	*	Intron (uc001len.4/22876, intron 1 of 4)	10	121485559	121588662	103104	1	22876	uc001leo.3	24588	ENSG00000198825	INPP5F	inositol polyphosphate-5-phosphatase F	-1.03632	3.36975e-09
chr10	121553735	121554134	400	*	Intron (uc001leo.3/22876, intron 6 of 19)	10	121578769	121588662	9894	1	22876	uc001lep.3	-24635	ENSG00000198825	INPP5F	inositol polyphosphate-5-phosphatase F	-1.03632	3.36975e-09
chr15	71104697	71105096	400	*	Distal Intergenic	15	71145618	71342436	196819	1	54839	uc002asu.3	-40522	ENSG00000137821	LRRC49	leucine rich repeat containing 49	-1.03584	0.00864913
chr15	71111160	71111559	400	*	Distal Intergenic	15	71145618	71342436	196819	1	54839	uc002asu.3	-34059	ENSG00000137821	LRRC49	leucine rich repeat containing 49	-1.03584	0.00864913
chr15	71252023	71252422	400	*	Intron (uc002asu.3/54839, intron 9 of 16)	15	71187978	71342436	154459	1	54839	uc002asz.3	64045	ENSG00000137821	LRRC49	leucine rich repeat containing 49	-1.03584	0.00864913
chr15	71294260	71294659	400	*	Intron (uc002asu.3/54839, intron 12 of 16)	15	71187978	71342436	154459	1	54839	uc002asz.3	106282	ENSG00000137821	LRRC49	leucine rich repeat containing 49	-1.03584	0.00864913
chr15	71295051	71295450	400	*	Intron (uc002asu.3/54839, intron 12 of 16)	15	71187978	71342436	154459	1	54839	uc002asz.3	107073	ENSG00000137821	LRRC49	leucine rich repeat containing 49	-1.03584	0.00864913
chr6	110958596	110958995	400	*	Intron (uc011eax.1/23097, intron 2 of 9)	6	110931181	110964521	33341	2	23097	uc011eax.1	5526	ENSG00000155111	CDK19	cyclin dependent kinase 19	-1.03365	1.72673e-17
chr15	78860408	78860807	400	*	Intron (uc002bdy.3/1138, intron 1 of 5)	15	78857862	78887611	29750	1	1138	uc002bdy.3	2546	ENSG00000169684	CHRNA5	cholinergic receptor nicotinic alpha 5 subunit	-1.02816	7.02861e-09
chr1	117181651	117182050	400	*	Intron (uc031pnr.1/3321, intron 1 of 10)	1	117117020	117209578	92559	2	3321	uc031pnr.1	27528	ENSG00000143061	IGSF3	immunoglobulin superfamily member 3	-1.02537	1.01163e-34
chr18	3012866	3013265	400	*	Promoter	18	2916992	3011945	94954	2	9663	uc002klo.3	-921	ENSG00000101577	LPIN2	lipin 2	-1.02535	9.18452e-08
chr8	42298004	42298403	400	*	Intron (uc011lcu.3/6575, intron 2 of 6)	8	42273980	42317561	43582	2	6575	uc011lcu.3	19158	ENSG00000168575	SLC20A2	solute carrier family 20 member 2	-1.02311	4.76711e-12
chr4	37890884	37891283	400	*	Distal Intergenic	4	37892705	38140796	248092	1	23216	uc003gtb.3	-1422	ENSG00000065882	TBC1D1	TBC1 domain family member 1	-1.02195	2.04354e-18
chr4	37891500	37891899	400	*	Promoter	4	37892705	38140796	248092	1	23216	uc003gtb.3	-806	ENSG00000065882	TBC1D1	TBC1 domain family member 1	-1.02195	2.04354e-18
chr4	38041281	38041680	400	*	Intron (uc003gtb.3/23216, intron 8 of 19)	4	37979030	38091738	112709	1	23216	uc011byf.1	62251	ENSG00000065882	TBC1D1	TBC1 domain family member 1	-1.02195	2.04354e-18
chr8	124200022	124200421	400	*	Intron (uc003ypv.3/84985, intron 2 of 4)	8	124194266	124222318	28053	1	84985	uc003ypz.3	5756	ENSG00000147689	FAM83A	family with sequence similarity 83 member A	-1.01099	4.0732e-06
chr12	107765276	107765675	400	*	Intron (uc009zut.1/121551, intron 1 of 9)	12	107712197	108053419	341223	1	121551	uc001tmk.1	53079	ENSG00000151136	BTBD11	BTB domain containing 11	-1.00749	1.12641e-05
chr12	107765714	107766113	400	*	Intron (uc009zut.1/121551, intron 1 of 9)	12	107712197	108053419	341223	1	121551	uc001tmk.1	53517	ENSG00000151136	BTBD11	BTB domain containing 11	-1.00749	1.12641e-05
chr14	105741579	105741978	400	*	Intron (uc001yqp.2/2972, intron 2 of 17)	14	105767170	105864484	97315	1	23241	uc001yqs.2	-25192	ENSG00000179364	PACS2	phosphofurin acidic cluster sorting protein 2	-1.0073	3.09238e-15
chr20	3767509	3767908	400	*	Promoter	20	3767578	3786761	19184	1	994	uc010zqk.2	0	ENSG00000101224	CDC25B	cell division cycle 25B	-1.00245	5.97381e-20
chr9	128552555	128552954	400	*	Intron (uc004bqb.3/5090, intron 2 of 8)	9	128510478	128729655	219178	1	5090	uc011lzw.2	42077	ENSG00000167081	PBX3	PBX homeobox 3	-1.00066	8.15545e-17
chr9	128818796	128819195	400	*	Distal Intergenic	9	128677965	128729655	51691	1	5090	uc004bqe.3	140831	ENSG00000167081	PBX3	PBX homeobox 3	-1.00066	8.15545e-17
chr9	128829456	128829855	400	*	Distal Intergenic	9	128677965	128729655	51691	1	5090	uc004bqe.3	151491	ENSG00000167081	PBX3	PBX homeobox 3	-1.00066	8.15545e-17
chr9	128882271	128882670	400	*	Distal Intergenic	9	128677965	128729655	51691	1	5090	uc004bqe.3	204306	ENSG00000167081	PBX3	PBX homeobox 3	-1.00066	8.15545e-17
chr12	97500564	97500963	400	*	Distal Intergenic	12	97306354	97347469	41116	1	121441	uc001tex.3	194210	ENSG00000139350	NEDD1	neural precursor cell expressed, developmentally down-regulated 1	-1.00064	2.77817e-37
chr12	97568678	97569077	400	*	Distal Intergenic	12	97306354	97347469	41116	1	121441	uc001tex.3	262324	ENSG00000139350	NEDD1	neural precursor cell expressed, developmentally down-regulated 1	-1.00064	2.77817e-37
chr12	97572279	97572678	400	*	Distal Intergenic	12	97306354	97347469	41116	1	121441	uc001tex.3	265925	ENSG00000139350	NEDD1	neural precursor cell expressed, developmentally down-regulated 1	-1.00064	2.77817e-37
chr7	135086097	135086496	400	*	Intron (uc003vss.3/4850, intron 7 of 10)	7	135046547	135194875	148329	2	4850	uc003vss.3	108379	ENSG00000080802	CNOT4	CCR4-NOT transcription complex subunit 4	1.00022	4.78417e-08
chr20	50573454	50573853	400	*	Distal Intergenic	20	50700550	50722023	21474	2	55734	uc002xwj.3	148170	ENSG00000020256	ZFP64	ZFP64 zinc finger protein	1.00755	3.13273e-13
chr20	50727340	50727739	400	*	Intron (uc002xwk.3/55734, intron 5 of 8)	20	50700550	50722023	21474	2	55734	uc002xwj.3	-5317	ENSG00000020256	ZFP64	ZFP64 zinc finger protein	1.00755	3.13273e-13
chr20	50761614	50762013	400	*	Intron (uc002xwk.3/55734, intron 5 of 8)	20	50700550	50722023	21474	2	55734	uc002xwj.3	-39591	ENSG00000020256	ZFP64	ZFP64 zinc finger protein	1.00755	3.13273e-13
chr20	50795792	50796191	400	*	Intron (uc002xwk.3/55734, intron 2 of 8)	20	50700550	50808524	107975	2	55734	uc002xwk.3	12333	ENSG00000020256	ZFP64	ZFP64 zinc finger protein	1.00755	3.13273e-13
chr20	50798654	50799053	400	*	Intron (uc002xwk.3/55734, intron 2 of 8)	20	50700550	50808524	107975	2	55734	uc002xwk.3	9471	ENSG00000020256	ZFP64	ZFP64 zinc finger protein	1.00755	3.13273e-13
chr20	50814913	50815312	400	*	Distal Intergenic	20	50767817	50808524	40708	2	55734	uc002xwn.3	-6389	ENSG00000020256	ZFP64	ZFP64 zinc finger protein	1.00755	3.13273e-13
chr20	50929990	50930389	400	*	Distal Intergenic	20	50767817	50808524	40708	2	55734	uc002xwn.3	-121466	ENSG00000020256	ZFP64	ZFP64 zinc finger protein	1.00755	3.13273e-13
chr20	50930485	50930884	400	*	Distal Intergenic	20	50767817	50808524	40708	2	55734	uc002xwn.3	-121961	ENSG00000020256	ZFP64	ZFP64 zinc finger protein	1.00755	3.13273e-13
chr20	50958153	50958552	400	*	Distal Intergenic	20	50767817	50808524	40708	2	55734	uc002xwn.3	-149629	ENSG00000020256	ZFP64	ZFP64 zinc finger protein	1.00755	3.13273e-13
chr20	50958914	50959313	400	*	Distal Intergenic	20	50767817	50808524	40708	2	55734	uc002xwn.3	-150390	ENSG00000020256	ZFP64	ZFP64 zinc finger protein	1.00755	3.13273e-13
chr20	51022716	51023115	400	*	Distal Intergenic	20	50767817	50808524	40708	2	55734	uc002xwn.3	-214192	ENSG00000020256	ZFP64	ZFP64 zinc finger protein	1.00755	3.13273e-13
chr20	51160412	51160811	400	*	Distal Intergenic	20	50767817	50808524	40708	2	55734	uc002xwn.3	-351888	ENSG00000020256	ZFP64	ZFP64 zinc finger protein	1.00755	3.13273e-13
chr9	37947944	37948343	400	*	Intron (uc004aax.3/6461, intron 5 of 5)	9	37887594	37904350	16757	2	92014	uc004aav.2	-43594	ENSG00000122696	SLC25A51	solute carrier family 25 member 51	1.01015	2.53649e-16
chr9	37953874	37954273	400	*	Intron (uc004aax.3/6461, intron 4 of 5)	9	37887594	37904350	16757	2	92014	uc004aav.2	-49524	ENSG00000122696	SLC25A51	solute carrier family 25 member 51	1.01015	2.53649e-16
chr12	50615888	50616287	400	*	Promoter	12	50569563	50616268	46706	2	51474	uc001rwh.4	0	ENSG00000050405	LIMA1	LIM domain and actin binding 1	1.01415	3.92837e-18
chr12	50665154	50665553	400	*	Intron (uc001rwj.4/51474, intron 1 of 10)	12	50569563	50677353	107791	2	51474	uc001rwj.4	11800	ENSG00000050405	LIMA1	LIM domain and actin binding 1	1.01415	3.92837e-18
chr14	69643351	69643750	400	*	Distal Intergenic	14	69658194	69710737	52544	1	55218	uc001xkt.3	-14444	ENSG00000081177	EXD2	exonuclease 3'-5' domain containing 2	1.01613	4.40511e-28
chr14	69663010	69663409	400	*	Intron (uc001xkt.3/55218, intron 1 of 10)	14	69658483	69710737	52255	1	55218	uc010tte.2	4527	ENSG00000081177	EXD2	exonuclease 3'-5' domain containing 2	1.01613	4.40511e-28
chr5	175922122	175922521	400	*	Intron (uc003mej.4/23197, intron 7 of 10)	5	175954301	175956809	2509	2	22838	uc003mel.1	34288	ENSG00000146083	RNF44	ring finger protein 44	1.02662	2.80348e-10
chr22	29481710	29482109	400	*	Intron (uc003ael.3/83999, intron 1 of 8)	22	29490246	29542808	52563	1	83999	uc011akn.2	-8137	ENSG00000183762	KREMEN1	kringle containing transmembrane protein 1	1.0287	1.20886e-08
chr22	29517330	29517729	400	*	Exon (uc003ael.3/83999, exon 4 of 9)	22	29490246	29542808	52563	1	83999	uc011akn.2	27084	ENSG00000183762	KREMEN1	kringle containing transmembrane protein 1	1.0287	1.20886e-08
chr7	149204269	149204668	400	*	Distal Intergenic	7	149169884	149194898	25015	2	155061	uc010lpi.2	-9371	ENSG00000181220	ZNF746	zinc finger protein 746	1.02878	7.86072e-21
chr19	39897772	39898171	400	*	Promoter	19	39897487	39900052	2566	1	7538	uc002olh.2	285	ENSG00000128016	ZFP36	ZFP36 ring finger protein	1.02944	0.001437
chr20	44692994	44693393	400	*	Intron (uc002xrc.3/57727, intron 4 of 5)	20	44689626	44699175	9550	2	57727	uc002xrc.3	5782	ENSG00000124160	NCOA5	nuclear receptor coactivator 5	1.03509	6.62703e-20
chr20	44714621	44715020	400	*	Intron (uc002xre.3/57727, intron 1 of 7)	20	44689626	44718580	28955	2	57727	uc002xre.3	3560	ENSG00000124160	NCOA5	nuclear receptor coactivator 5	1.03509	6.62703e-20
chr7	138752784	138753183	400	*	Intron (uc003vun.3/56829, intron 7 of 12)	7	138745084	138764013	18930	2	56829	uc003vuo.3	10830	ENSG00000105939	ZC3HAV1	zinc finger CCCH-type containing, antiviral 1	1.03526	3.77769e-32
chr5	176352234	176352633	400	*	Intron (uc021yil.1/51720, intron 10 of 14)	5	176338312	176370489	32178	2	51720	uc003mfe.1	17856	ENSG00000087206	UIMC1	ubiquitin interaction motif containing 1	1.03574	2.45449e-25
chr5	176415857	176416256	400	*	Intron (uc021yil.1/51720, intron 1 of 14)	5	176332006	176433443	101438	2	51720	uc021yil.1	17187	ENSG00000087206	UIMC1	ubiquitin interaction motif containing 1	1.03574	2.45449e-25
chr5	176418333	176418732	400	*	Intron (uc021yil.1/51720, intron 1 of 14)	5	176332006	176433443	101438	2	51720	uc021yil.1	14711	ENSG00000087206	UIMC1	ubiquitin interaction motif containing 1	1.03574	2.45449e-25
chr12	115101973	115102372	400	*	Distal Intergenic	12	115108059	115121969	13911	2	6926	uc001tvt.1	19597	ENSG00000135111	TBX3	T-box 3	1.03683	1.64848e-05
chr12	115383356	115383755	400	*	Distal Intergenic	12	115117761	115121969	4209	2	6926	uc010syw.1	-261387	ENSG00000135111	TBX3	T-box 3	1.03683	1.64848e-05
chr12	115426710	115427109	400	*	Distal Intergenic	12	115117761	115121969	4209	2	6926	uc010syw.1	-304741	ENSG00000135111	TBX3	T-box 3	1.03683	1.64848e-05
chr2	46939533	46939932	400	*	Intron (uc002rvf.3/9655, intron 1 of 1)	2	46926349	46989927	63579	1	9655	uc002rvg.3	13184	ENSG00000171150	SOCS5	suppressor of cytokine signaling 5	1.0398	9.3706e-18
chr2	46957107	46957506	400	*	Intron (uc002rvf.3/9655, intron 1 of 1)	2	46926349	46989927	63579	1	9655	uc002rvg.3	30758	ENSG00000171150	SOCS5	suppressor of cytokine signaling 5	1.0398	9.3706e-18
chr2	46970722	46971121	400	*	Intron (uc002rvf.3/9655, intron 1 of 1)	2	46926349	46989927	63579	1	9655	uc002rvg.3	44373	ENSG00000171150	SOCS5	suppressor of cytokine signaling 5	1.0398	9.3706e-18
chr6	44110326	44110725	400	*	Intron (uc003owq.1/55362, intron 10 of 14)	6	44107445	44123256	15812	1	55362	uc010jyz.3	2881	ENSG00000137216	TMEM63B	transmembrane protein 63B	1.04107	4.71683e-26
chr20	62121703	62122102	400	*	Exon (uc002yfe.2/1917, exon 6 of 8)	20	62119365	62130668	11304	2	1917	uc002yfe.2	8566	ENSG00000101210	EEF1A2	eukaryotic translation elongation factor 1 alpha 2	1.04142	1.03131e-85
chr1	235630433	235630832	400	*	Intron (uc001hxc.3/148789, intron 6 of 11)	1	235610505	235667781	57277	2	148789	uc001hxc.3	36949	ENSG00000162885	B3GALNT2	beta-1,3-N-acetylgalactosaminyltransferase 2	1.04301	4.86462e-20
chr17	63453052	63453451	400	*	Distal Intergenic	17	63524683	63554854	30172	2	8313	uc002jfh.3	101403	ENSG00000168646	AXIN2	axin 2	1.04514	0.00231011
chr17	63482232	63482631	400	*	Distal Intergenic	17	63524683	63554854	30172	2	8313	uc002jfh.3	72223	ENSG00000168646	AXIN2	axin 2	1.04514	0.00231011
chr17	63550389	63550788	400	*	Intron (uc002jfh.3/8313, intron 1 of 8)	17	63524683	63554854	30172	2	8313	uc002jfh.3	4066	ENSG00000168646	AXIN2	axin 2	1.04514	0.00231011
chr17	63579335	63579734	400	*	Intron (uc010den.1/8313, intron 3 of 6)	17	63524683	63557740	33058	2	8313	uc002jfi.3	-21595	ENSG00000168646	AXIN2	axin 2	1.04514	0.00231011
chr17	63600661	63601060	400	*	Intron (uc010den.1/8313, intron 3 of 6)	17	63534220	63637183	102964	2	8313	uc010den.1	36123	ENSG00000168646	AXIN2	axin 2	1.04514	0.00231011
chr17	63622949	63623348	400	*	Intron (uc010den.1/8313, intron 3 of 6)	17	63534220	63637183	102964	2	8313	uc010den.1	13835	ENSG00000168646	AXIN2	axin 2	1.04514	0.00231011
chr17	63698562	63698961	400	*	Intron (uc002jfk.3/201134, intron 3 of 6)	17	63534220	63637183	102964	2	8313	uc010den.1	-61379	ENSG00000168646	AXIN2	axin 2	1.04514	0.00231011
chr17	63699486	63699885	400	*	Intron (uc002jfk.3/201134, intron 3 of 6)	17	63534220	63637183	102964	2	8313	uc010den.1	-62303	ENSG00000168646	AXIN2	axin 2	1.04514	0.00231011
chr17	61839406	61839805	400	*	Intron (uc002jbs.4/57003, intron 4 of 12)	17	61822610	61851088	28479	2	57003	uc002jbs.4	11283	ENSG00000108588	CCDC47	coiled-coil domain containing 47	1.04588	5.34956e-13
chr11	121326112	121326511	400	*	Intron (uc001pxx.3/6653, intron 1 of 47)	11	121322912	121504471	181560	1	6653	uc001pxx.3	3200	ENSG00000137642	SORL1	sortilin related receptor 1	1.04693	1.76377e-05
chr1	19425754	19426153	400	*	Promoter	1	19401000	19426171	25172	2	23352	uc010ocv.2	18	ENSG00000127481	UBR4	ubiquitin protein ligase E3 component n-recognin 4	1.04875	1.28711e-47
chr1	19427152	19427551	400	*	Promoter	1	19401000	19427067	26068	2	23352	uc009vph.3	-85	ENSG00000127481	UBR4	ubiquitin protein ligase E3 component n-recognin 4	1.04875	1.28711e-47
chr1	202105412	202105811	400	*	Intron (uc001gxk.2/127829, intron 3 of 6)	1	202102532	202113871	11340	2	127829	uc001gxk.2	8060	ENSG00000143862	ARL8A	ADP ribosylation factor like GTPase 8A	1.05101	5.9971e-30
chr1	202106324	202106723	400	*	Intron (uc001gxk.2/127829, intron 3 of 6)	1	202102532	202113871	11340	2	127829	uc001gxk.2	7148	ENSG00000143862	ARL8A	ADP ribosylation factor like GTPase 8A	1.05101	5.9971e-30
chr1	202108219	202108618	400	*	Intron (uc001gxk.2/127829, intron 1 of 6)	1	202102532	202113871	11340	2	127829	uc001gxk.2	5253	ENSG00000143862	ARL8A	ADP ribosylation factor like GTPase 8A	1.05101	5.9971e-30
chr1	202112812	202113211	400	*	Promoter	1	202102532	202113871	11340	2	127829	uc001gxk.2	660	ENSG00000143862	ARL8A	ADP ribosylation factor like GTPase 8A	1.05101	5.9971e-30
chr15	61750487	61750886	400	*	Distal Intergenic	15	60780483	61521502	741020	2	6095	uc002agx.3	-228985	ENSG00000069667	RORA	RAR related orphan receptor A	1.05747	1.4038e-06
chr3	69683050	69683449	400	*	Distal Intergenic	3	69219146	69591733	372588	2	23150	uc003dnw.2	-91317	ENSG00000114541	FRMD4B	FERM domain containing 4B	1.05765	5.48848e-05
chr1	174021993	174022392	400	*	Distal Intergenic	1	173907795	173962210	54416	2	149041	uc010pmt.2	-59783	ENSG00000135870	RC3H1	ring finger and CCCH-type domains 1	1.06521	1.83692e-43
chr3	14202280	14202679	400	*	Intron (uc011ave.2/7508, intron 7 of 15)	3	14190314	14200392	10079	2	7508	uc021wtm.1	-1888	ENSG00000154767	XPC	XPC complex subunit, DNA damage recognition and repair factor	1.06905	1.59553e-38
chr3	14204671	14205070	400	*	Intron (uc011ave.2/7508, intron 7 of 15)	3	14190314	14200392	10079	2	7508	uc021wtm.1	-4279	ENSG00000154767	XPC	XPC complex subunit, DNA damage recognition and repair factor	1.06905	1.59553e-38
chr1	203282186	203282585	400	*	Distal Intergenic	1	203274664	203278729	4066	1	7832	uc001gzq.3	7522	ENSG00000159388	BTG2	BTG anti-proliferation factor 2	1.07413	1.73276e-35
chr1	203284515	203284914	400	*	Distal Intergenic	1	203274664	203278729	4066	1	7832	uc001gzq.3	9851	ENSG00000159388	BTG2	BTG anti-proliferation factor 2	1.07413	1.73276e-35
chr12	120710406	120710805	400	*	Distal Intergenic	12	120648242	120703574	55333	2	5829	uc001txz.3	-6832	ENSG00000089159	PXN	paxillin	1.07663	8.08745e-19
chr14	97500028	97500427	400	*	Distal Intergenic	14	97263684	97347951	84268	1	7443	uc001yft.3	236344	ENSG00000100749	VRK1	VRK serine/threonine kinase 1	1.07717	1.14942e-39
chr20	48572185	48572584	400	*	Distal Intergenic	20	48552914	48570422	17509	1	55905	uc002xuy.3	19271	ENSG00000124226	RNF114	ring finger protein 114	1.07951	2.91256e-75
chr9	131394279	131394678	400	*	Exon (uc004bvl.4/6709, exon 52 of 56)	9	131391939	131395944	4006	1	6709	uc004bvo.4	2340	ENSG00000197694	SPTAN1	spectrin alpha, non-erythrocytic 1	1.08026	3.10212e-83
chr19	47231163	47231562	400	*	Exon (uc002pfl.3/29888, exon 8 of 18)	19	47177573	47220384	42812	2	25865	uc010xye.2	-10779	ENSG00000105287	PRKD2	protein kinase D2	1.08368	1.71575e-11
chr6	139373617	139374016	400	*	Distal Intergenic	6	139349819	139364439	14621	1	58527	uc003qim.2	23798	ENSG00000146386	ABRACL	ABRA C-terminal like	1.08589	1.56448e-31
chr16	2148165	2148564	400	*	Intron (uc021tak.1/uc021tak.1, intron 1 of 1)	16	2140885	2153896	13012	2	5310	uc010bse.1	5332	ENSG00000008710	PKD1	polycystin 1, transient receptor potential channel interacting	1.09208	4.92779e-47
chr16	2161540	2161939	400	*	Exon (uc002cos.1/5310, exon 15 of 46)	16	2140885	2153896	13012	2	5310	uc010bse.1	-7644	ENSG00000008710	PKD1	polycystin 1, transient receptor potential channel interacting	1.09208	4.92779e-47
chr16	84851247	84851646	400	*	Distal Intergenic	16	84853587	84873626	20040	1	83716	uc002fik.4	-1941	ENSG00000103196	CRISPLD2	cysteine rich secretory protein LCCL domain containing 2	1.09401	6.95497e-10
chr16	84856094	84856493	400	*	Intron (uc002fik.4/83716, intron 1 of 1)	16	84853587	84943116	89530	1	83716	uc010voh.1	2507	ENSG00000103196	CRISPLD2	cysteine rich secretory protein LCCL domain containing 2	1.09401	6.95497e-10
chr16	84941855	84942254	400	*	3' UTR	16	84853587	84943116	89530	1	83716	uc010voh.1	88268	ENSG00000103196	CRISPLD2	cysteine rich secretory protein LCCL domain containing 2	1.09401	6.95497e-10
chr9	129609834	129610233	400	*	Distal Intergenic	9	129622944	129648156	25213	1	403341	uc004bqm.4	-12711	ENSG00000177125	ZBTB34	zinc finger and BTB domain containing 34	1.09873	1.81217e-28
chr9	129621838	129622237	400	*	Promoter	9	129622944	129648156	25213	1	403341	uc004bqm.4	-707	ENSG00000177125	ZBTB34	zinc finger and BTB domain containing 34	1.09873	1.81217e-28
chr7	90970288	90970687	400	*	Distal Intergenic	7	90893783	90898132	4350	1	8321	uc003ula.3	76505	ENSG00000157240	FZD1	frizzled class receptor 1	1.10144	1.58664e-25
chr12	10891857	10892256	400	*	Distal Intergenic	12	10851676	10875953	24278	2	8531	uc001qyu.3	-15904	ENSG00000060138	YBX3	Y-box binding protein 3	1.10157	2.60447e-41
chr10	5656575	5656974	400	*	Distal Intergenic	10	5680820	5708558	27739	2	79754	uc001iig.2	51584	ENSG00000196372	ASB13	ankyrin repeat and SOCS box containing 13	1.10629	2.80108e-29
chr10	5684718	5685117	400	*	Intron (uc001iig.2/79754, intron 4 of 5)	10	5680820	5708558	27739	2	79754	uc001iig.2	23441	ENSG00000196372	ASB13	ankyrin repeat and SOCS box containing 13	1.10629	2.80108e-29
chr20	18056696	18057095	400	*	Distal Intergenic	20	18004796	18038521	33726	2	58495	uc002wqi.1	-18175	ENSG00000125850	OVOL2	ovo like zinc finger 2	1.10753	4.05178e-14
chr2	74897853	74898252	400	*	Intron (uc010ysb.2/10505, intron 3 of 3)	2	74881355	74910981	29627	1	10505	uc010ffr.2	16498	ENSG00000135622	SEMA4F	ssemaphorin 4F	1.11573	8.33882e-06
chr16	69723747	69724146	400	*	Intron (uc002exi.3/10725, intron 11 of 13)	16	69726772	69738569	11798	1	10725	uc002exo.2	-2626	ENSG00000102908	NFAT5	nuclear factor of activated T cells 5	1.11817	8.76984e-25
chr16	69726694	69727093	400	*	Promoter	16	69726772	69738569	11798	1	10725	uc002exo.2	0	ENSG00000102908	NFAT5	nuclear factor of activated T cells 5	1.11817	8.76984e-25
chr16	69732407	69732806	400	*	3' UTR	16	69726772	69738569	11798	1	10725	uc002exo.2	5635	ENSG00000102908	NFAT5	nuclear factor of activated T cells 5	1.11817	8.76984e-25
chr16	69741815	69742214	400	*	Downstream (1-2kb)	16	69726772	69738569	11798	1	10725	uc002exo.2	15043	ENSG00000102908	NFAT5	nuclear factor of activated T cells 5	1.11817	8.76984e-25
chr1	154190526	154190925	400	*	Intron (uc001feg.2/25912, intron 1 of 5)	1	154192655	154235980	43326	1	9898	uc009wot.3	-1730	ENSG00000143569	UBAP2L	ubiquitin associated protein 2 like	1.12443	5.75542e-18
chr1	154221350	154221749	400	*	Exon (uc009wot.3/9898, exon 12 of 25)	1	154227628	154243986	16359	1	9898	uc001feq.3	-5879	ENSG00000143569	UBAP2L	ubiquitin associated protein 2 like	1.12443	5.75542e-18
chr7	35025639	35026038	400	*	Intron (uc003tem.4/23333, intron 7 of 21)	7	34961081	34977731	16651	2	23333	uc003tel.1	-47908	ENSG00000173852	DPY19L1	dpy-19 like C-mannosyltransferase 1	1.13403	6.39891e-34
chr9	129476762	129477161	400	*	Distal Intergenic	9	129567285	129600487	33203	1	23099	uc004bql.3	-90124	ENSG00000169155	ZBTB43	zinc finger and BTB domain containing 43	1.13524	3.11736e-35
chr9	129486789	129487188	400	*	Distal Intergenic	9	129567285	129600487	33203	1	23099	uc004bql.3	-80097	ENSG00000169155	ZBTB43	zinc finger and BTB domain containing 43	1.13524	3.11736e-35
chr9	129489031	129489430	400	*	Distal Intergenic	9	129567285	129600487	33203	1	23099	uc004bql.3	-77855	ENSG00000169155	ZBTB43	zinc finger and BTB domain containing 43	1.13524	3.11736e-35
chr9	129495235	129495634	400	*	Distal Intergenic	9	129567285	129600487	33203	1	23099	uc004bql.3	-71651	ENSG00000169155	ZBTB43	zinc finger and BTB domain containing 43	1.13524	3.11736e-35
chr9	129496630	129497029	400	*	Distal Intergenic	9	129567285	129600487	33203	1	23099	uc004bql.3	-70256	ENSG00000169155	ZBTB43	zinc finger and BTB domain containing 43	1.13524	3.11736e-35
chr9	129558695	129559094	400	*	Distal Intergenic	9	129567285	129600487	33203	1	23099	uc004bql.3	-8191	ENSG00000169155	ZBTB43	zinc finger and BTB domain containing 43	1.13524	3.11736e-35
chr9	129568087	129568486	400	*	Promoter	9	129567285	129600487	33203	1	23099	uc010mxf.3	802	ENSG00000169155	ZBTB43	zinc finger and BTB domain containing 43	1.13524	3.11736e-35
chr9	129575346	129575745	400	*	Intron (uc004bql.3/23099, intron 2 of 2)	9	129567285	129600487	33203	1	23099	uc010mxf.3	8061	ENSG00000169155	ZBTB43	zinc finger and BTB domain containing 43	1.13524	3.11736e-35
chr11	65458503	65458902	400	*	Distal Intergenic	11	65479473	65487077	7605	1	10524	uc001ofi.3	-20571	ENSG00000172977	KAT5	lysine acetyltransferase 5	1.13797	1.44223e-36
chr11	65472169	65472568	400	*	Distal Intergenic	11	65479473	65487077	7605	1	10524	uc001ofi.3	-6905	ENSG00000172977	KAT5	lysine acetyltransferase 5	1.13797	1.44223e-36
chr2	14178784	14179183	400	*	Distal Intergenic	2	14772810	14780168	7359	1	151354	uc002rbz.2	-593627	ENSG00000162981	FAM84A	family with sequence similarity 84 member A	1.13944	2.01796e-13
chr2	14543361	14543760	400	*	Distal Intergenic	2	14772810	14780168	7359	1	151354	uc002rbz.2	-229050	ENSG00000162981	FAM84A	family with sequence similarity 84 member A	1.13944	2.01796e-13
chr2	14754394	14754793	400	*	Distal Intergenic	2	14772810	14780168	7359	1	151354	uc002rbz.2	-18017	ENSG00000162981	FAM84A	family with sequence similarity 84 member A	1.13944	2.01796e-13
chr19	18130435	18130834	400	*	Distal Intergenic	19	18118977	18124911	5935	1	27106	uc002nhv.3	11458	ENSG00000105643	ARRDC2	arrestin domain containing 2	1.14026	1.78299e-27
chr14	64966961	64967360	400	*	Intron (uc001xhc.3/7597, intron 1 of 2)	14	64953555	64970554	17000	2	7597	uc001xhf.3	3194	ENSG00000089775	ZBTB25	zinc finger and BTB domain containing 25	1.14149	3.19656e-15
chr15	98456000	98456399	400	*	Distal Intergenic	15	98462784	98517068	54285	1	91947	uc002bui.4	-6385	ENSG00000140450	ARRDC4	arrestin domain containing 4	1.14341	3.96947e-77
chr15	98492000	98492399	400	*	Intron (uc002bui.4/91947, intron 1 of 7)	15	98503933	98517068	13136	1	91947	uc010bom.3	-11534	ENSG00000140450	ARRDC4	arrestin domain containing 4	1.14341	3.96947e-77
chr15	98648455	98648854	400	*	Distal Intergenic	15	98503933	98517068	13136	1	91947	uc010bom.3	144522	ENSG00000140450	ARRDC4	arrestin domain containing 4	1.14341	3.96947e-77
chr15	98649927	98650326	400	*	Distal Intergenic	15	98503933	98517068	13136	1	91947	uc010bom.3	145994	ENSG00000140450	ARRDC4	arrestin domain containing 4	1.14341	3.96947e-77
chr15	98650365	98650764	400	*	Distal Intergenic	15	98503933	98517068	13136	1	91947	uc010bom.3	146432	ENSG00000140450	ARRDC4	arrestin domain containing 4	1.14341	3.96947e-77
chr15	98746010	98746409	400	*	Distal Intergenic	15	98503933	98517068	13136	1	91947	uc010bom.3	242077	ENSG00000140450	ARRDC4	arrestin domain containing 4	1.14341	3.96947e-77
chr15	98749168	98749567	400	*	Distal Intergenic	15	98503933	98517068	13136	1	91947	uc010bom.3	245235	ENSG00000140450	ARRDC4	arrestin domain containing 4	1.14341	3.96947e-77
chr15	98751890	98752289	400	*	Distal Intergenic	15	98503933	98517068	13136	1	91947	uc010bom.3	247957	ENSG00000140450	ARRDC4	arrestin domain containing 4	1.14341	3.96947e-77
chr15	98758236	98758635	400	*	Distal Intergenic	15	98503933	98517068	13136	1	91947	uc010bom.3	254303	ENSG00000140450	ARRDC4	arrestin domain containing 4	1.14341	3.96947e-77
chr15	98763628	98764027	400	*	Distal Intergenic	15	98503933	98517068	13136	1	91947	uc010bom.3	259695	ENSG00000140450	ARRDC4	arrestin domain containing 4	1.14341	3.96947e-77
chr15	98775187	98775920	734	*	Distal Intergenic	15	98503933	98517068	13136	1	91947	uc010bom.3	271254	ENSG00000140450	ARRDC4	arrestin domain containing 4	1.14341	3.96947e-77
chr15	98776647	98777046	400	*	Distal Intergenic	15	98503933	98517068	13136	1	91947	uc010bom.3	272714	ENSG00000140450	ARRDC4	arrestin domain containing 4	1.14341	3.96947e-77
chr2	197705253	197705652	400	*	3' UTR	2	197697728	197710741	13014	2	80055	uc010fsi.3	5089	ENSG00000197121	PGAP1	post-GPI attachment to proteins 1	1.14356	7.45187e-06
chr6	31836709	31837108	400	*	Exon (uc011dol.2/80736, exon 13 of 21)	6	31826829	31830709	3881	2	4758	uc003nxq.4	-6000	ENSG00000204386	NEU1	neuraminidase 1	1.14561	9.39898e-52
chr5	132490917	132491316	400	*	Distal Intergenic	5	132532152	132561617	29466	2	23105	uc003kym.1	70301	ENSG00000053108	FSTL4	follistatin like 4	1.15701	6.10928e-05
chr5	132495887	132496286	400	*	Distal Intergenic	5	132532152	132561617	29466	2	23105	uc003kym.1	65331	ENSG00000053108	FSTL4	follistatin like 4	1.15701	6.10928e-05
chr5	132963458	132963857	400	*	Distal Intergenic	5	132532152	132948223	416072	2	23105	uc003kyn.1	-15235	ENSG00000053108	FSTL4	follistatin like 4	1.15701	6.10928e-05
chr5	133049651	133050050	400	*	Distal Intergenic	5	132532152	132948223	416072	2	23105	uc003kyn.1	-101428	ENSG00000053108	FSTL4	follistatin like 4	1.15701	6.10928e-05
chr16	30957488	30957887	400	*	Intron (uc002dzz.1/54620, intron 9 of 10)	16	30960405	30966259	5855	1	93129	uc002eac.3	-2518	ENSG00000175938	ORAI3	ORAI calcium release-activated calcium modulator 3	1.15834	0.000163111
chr15	89893836	89894235	400	*	Distal Intergenic	15	89859536	89878026	18491	2	5428	uc002bns.4	-15810	ENSG00000140521	POLG	DNA polymerase gamma, catalytic subunit	1.15919	1.46096e-34
chr16	75265884	75266283	400	*	Intron (uc002fdt.3/9564, intron 2 of 2)	16	75262928	75270401	7474	2	9564	uc002fdt.3	4118	ENSG00000050820	BCAR1	BCAR1, Cas family scaffold protein	1.16347	2.26637e-30
chr16	75309908	75310307	400	*	Distal Intergenic	16	75262928	75301951	39024	2	9564	uc002fdx.3	-7957	ENSG00000050820	BCAR1	BCAR1, Cas family scaffold protein	1.16347	2.26637e-30
chr16	75330014	75330413	400	*	Intron (uc002fdy.3/10428, intron 6 of 6)	16	75262928	75301951	39024	2	9564	uc002fdx.3	-28063	ENSG00000050820	BCAR1	BCAR1, Cas family scaffold protein	1.16347	2.26637e-30
chr14	105589353	105589752	400	*	Distal Intergenic	14	105607318	105617740	10423	2	3714	uc001yqf.4	27988	ENSG00000184916	JAG2	jagged 2	1.16477	5.95741e-30
chr14	105603469	105603868	400	*	Distal Intergenic	14	105607318	105617740	10423	2	3714	uc001yqf.4	13872	ENSG00000184916	JAG2	jagged 2	1.16477	5.95741e-30
chr14	105624599	105624998	400	*	Intron (uc001yqg.4/3714, intron 2 of 25)	14	105607318	105617740	10423	2	3714	uc001yqf.4	-6859	ENSG00000184916	JAG2	jagged 2	1.16477	5.95741e-30
chr6	16130555	16130954	400	*	Exon (uc003nbq.3/29116, exon 2 of 7)	6	16129317	16148478	19162	1	29116	uc003nbr.3	1238	ENSG00000007944	MYLIP	myosin regulatory light chain interacting protein	1.16551	3.17756e-47
chr11	118595332	118595731	400	*	Distal Intergenic	11	118618473	118630078	11606	2	1656	uc001pua.2	34347	ENSG00000110367	DDX6	DEAD-box helicase 6	1.1694	2.2701e-31
chr17	44132404	44132803	400	*	Intron (uc002ikc.3/284058, intron 6 of 14)	17	44107282	44119280	11999	2	284058	uc010wkc.2	-13124	ENSG00000120071	KANSL1	KAT8 regulatory NSL complex subunit 1	1.17416	7.6591e-26
chr9	94166397	94166796	400	*	Distal Intergenic	9	94171327	94186144	14818	2	4783	uc004arh.3	19348	ENSG00000165030	NFIL3	nuclear factor, interleukin 3 regulated	1.17486	9.74572e-41
chr19	3985157	3985556	400	*	Promoter	19	3976054	3985461	9408	2	1938	uc002lze.3	0	ENSG00000167658	EEF2	eukaryotic translation elongation factor 2	1.17552	2.9712e-130
chr7	139651301	139651700	400	*	Intron (uc003vvh.3/6916, intron 9 of 16)	7	139723549	139763521	39973	2	64761	uc003vvl.1	111821	ENSG00000059378	PARP12	poly(ADP-ribose) polymerase family member 12	1.17558	6.38491e-12
chr7	139679720	139680119	400	*	Intron (uc003vvh.3/6916, intron 13 of 16)	7	139723549	139763521	39973	2	64761	uc003vvl.1	83402	ENSG00000059378	PARP12	poly(ADP-ribose) polymerase family member 12	1.17558	6.38491e-12
chr7	139699902	139700301	400	*	Intron (uc003vvh.3/6916, intron 13 of 16)	7	139723549	139763521	39973	2	64761	uc003vvl.1	63220	ENSG00000059378	PARP12	poly(ADP-ribose) polymerase family member 12	1.17558	6.38491e-12
chr7	139741820	139742219	400	*	Intron (uc003vvl.1/64761, intron 5 of 11)	7	139723549	139763521	39973	2	64761	uc003vvl.1	21302	ENSG00000059378	PARP12	poly(ADP-ribose) polymerase family member 12	1.17558	6.38491e-12
chr7	139771039	139771438	400	*	Distal Intergenic	7	139723549	139763521	39973	2	64761	uc010lnf.1	-7518	ENSG00000059378	PARP12	poly(ADP-ribose) polymerase family member 12	1.17558	6.38491e-12
chr19	2168759	2169158	400	*	Intron (uc002lvb.4/84444, intron 1 of 27)	19	2164148	2232577	68430	1	84444	uc002lvb.4	4611	ENSG00000104885	DOT1L	DOT1 like histone lysine methyltransferase	1.17692	9.75101e-15
chr14	76651621	76652020	400	*	Intron (uc001xsh.3/55668, intron 8 of 9)	14	76620697	76669134	48438	1	55668	uc001xsl.3	30924	ENSG00000089916	GPATCH2L	G-patch domain containing 2 like	1.17845	9.11115e-56
chr16	11612334	11612733	400	*	Distal Intergenic	16	11641578	11680229	38652	2	9516	uc002daz.3	67496	ENSG00000189067	LITAF	lipopolysaccharide induced TNF factor	1.18409	2.28557e-60
chr16	11706095	11706494	400	*	Distal Intergenic	16	11641578	11681322	39745	2	9516	uc002dbd.3	-24773	ENSG00000189067	LITAF	lipopolysaccharide induced TNF factor	1.18409	2.28557e-60
chr2	70332015	70332414	400	*	Distal Intergenic	2	70314585	70316334	1750	1	5093	uc002sgf.3	17430	ENSG00000169564	PCBP1	poly(rC) binding protein 1	1.18445	7.72817e-42
chr3	25854553	25854952	400	*	Distal Intergenic	3	25831563	25836025	4463	1	54995	uc011awp.2	22990	ENSG00000151093	OXSM	3-oxoacyl-ACP synthase, mitochondrial	1.18796	1.17305e-20
chr10	59835385	59835784	400	*	Distal Intergenic	10	59951278	60027694	76417	2	253430	uc001jkb.3	191910	ENSG00000151151	IPMK	inositol polyphosphate multikinase	1.18961	6.14728e-34
chr10	59965405	59965804	400	*	Intron (uc001jkb.3/253430, intron 4 of 5)	10	59951278	60027694	76417	2	253430	uc001jkb.3	61890	ENSG00000151151	IPMK	inositol polyphosphate multikinase	1.18961	6.14728e-34
chr3	183341165	183341564	400	*	Distal Intergenic	3	183353411	183402304	48894	1	54800	uc003flv.3	-11847	ENSG00000114796	KLHL24	kelch like family member 24	1.19174	6.45605e-45
chr12	64825152	64825918	767	*	Exon (uc001ssb.3/11260, exon 18 of 25)	12	64845840	64895899	50060	1	29110	uc001ssc.2	-19922	ENSG00000183735	TBK1	TANK binding kinase 1	1.19977	2.14621e-72
chr12	64889861	64890260	400	*	Exon (uc001ssc.2/29110, exon 16 of 21)	12	64845840	64895899	50060	1	29110	uc001ssc.2	44021	ENSG00000183735	TBK1	TANK binding kinase 1	1.19977	2.14621e-72
chr11	66957985	66958384	400	*	Intron (uc001ojw.3/22992, intron 5 of 20)	11	66974981	67025550	50570	1	22992	uc001ojy.3	-16597	ENSG00000173120	KDM2A	lysine demethylase 2A	1.20083	5.10153e-69
chr11	66997001	66997400	400	*	Intron (uc001ojw.3/22992, intron 11 of 20)	11	67007506	67025550	18045	1	22992	uc010rpn.3	-10106	ENSG00000173120	KDM2A	lysine demethylase 2A	1.20083	5.10153e-69
chr11	67022472	67022871	400	*	3' UTR	11	67019809	67025550	5742	1	22992	uc001oka.3	2663	ENSG00000173120	KDM2A	lysine demethylase 2A	1.20083	5.10153e-69
chr11	67023019	67023418	400	*	3' UTR	11	67019809	67025550	5742	1	22992	uc001oka.3	3210	ENSG00000173120	KDM2A	lysine demethylase 2A	1.20083	5.10153e-69
chr2	55282177	55282576	400	*	Distal Intergenic	2	55199327	55277734	78408	2	57142	uc002ryg.3	-4443	ENSG00000115310	RTN4	reticulon 4	1.20389	8.13886e-61
chr15	89164651	89165050	400	*	Promoter	15	89164527	89175512	10986	1	64782	uc002bmt.2	124	ENSG00000181026	AEN	apoptosis enhancing nuclease	1.2039	3.14314e-73
chr19	4970750	4971149	400	*	Intron (uc010xil.1/23030, intron 1 of 11)	19	4969124	5153608	184485	1	23030	uc002mbq.4	1626	ENSG00000127663	KDM4B	lysine demethylase 4B	1.21152	1.59588e-16
chr19	4991947	4992346	400	*	Intron (uc010xil.1/23030, intron 1 of 11)	19	4969124	5153608	184485	1	23030	uc002mbq.4	22823	ENSG00000127663	KDM4B	lysine demethylase 4B	1.21152	1.59588e-16
chr19	5021054	5021453	400	*	Intron (uc010xil.1/23030, intron 2 of 11)	19	5016268	5153608	137341	1	23030	uc010xim.2	4786	ENSG00000127663	KDM4B	lysine demethylase 4B	1.21152	1.59588e-16
chr19	5086981	5087380	400	*	Intron (uc010xil.1/23030, intron 9 of 11)	19	5070629	5153608	82980	1	23030	uc002mbr.4	16352	ENSG00000127663	KDM4B	lysine demethylase 4B	1.21152	1.59588e-16
chr2	149422936	149423335	400	*	Intron (uc010zbt.2/26122, intron 1 of 13)	2	149402560	149545136	142577	1	26122	uc010zbt.2	20376	ENSG00000135999	EPC2	enhancer of polycomb homolog 2	1.21461	5.27128e-18
chr15	74937960	74938359	400	*	Intron (uc002aym.3/80153, intron 4 of 6)	15	74915961	74922542	6582	1	1198	uc002ayl.4	21999	ENSG00000179335	CLK3	CDC like kinase 3	1.21568	3.03997e-60
chr16	11742636	11743035	400	*	Distal Intergenic	16	11762289	11773015	10727	1	8303	uc002dbf.3	-19254	ENSG00000184602	SNN	stannin	1.21601	3.22974e-24
chr9	125594194	125594593	400	*	Distal Intergenic	9	125580376	125590935	10560	2	5082	uc004bmz.2	-3259	ENSG00000136940	PDCL	phosducin like	1.21843	2.57225e-20
chr9	125612956	125613355	400	*	Intron (uc004bnc.2/54542, intron 21 of 21)	9	125580376	125590935	10560	2	5082	uc004bmz.2	-22021	ENSG00000136940	PDCL	phosducin like	1.21843	2.57225e-20
chr7	517234	517633	400	*	Distal Intergenic	7	540415	553104	12690	2	5154	uc003sit.1	35471	ENSG00000197461	PDGFA	platelet derived growth factor subunit A	1.22149	8.6636e-35
chr7	524519	524918	400	*	Distal Intergenic	7	540415	553104	12690	2	5154	uc003sit.1	28186	ENSG00000197461	PDGFA	platelet derived growth factor subunit A	1.22149	8.6636e-35
chr7	538200	538599	400	*	3' UTR	7	540415	553104	12690	2	5154	uc003sit.1	14505	ENSG00000197461	PDGFA	platelet derived growth factor subunit A	1.22149	8.6636e-35
chr9	133687126	133687525	400	*	Intron (uc004bzv.3/25, intron 1 of 10)	9	133710831	133763062	52232	1	25	uc004bzw.3	-23306	ENSG00000097007	ABL1	ABL proto-oncogene 1, non-receptor tyrosine kinase	1.22334	2.39048e-59
chr3	5254632	5255031	400	*	Exon (uc003bqi.3/9695, exon 11 of 12)	3	5230034	5252983	22950	1	9695	uc021wsl.1	24598	ENSG00000134109	EDEM1	ER degradation enhancing alpha-mannosidase like protein 1	1.22878	1.83587e-27
chr8	37691383	37691782	400	*	Exon (uc003xkj.3/25960, exon 11 of 19)	8	37701398	37707431	6034	2	55290	uc003xkk.3	15649	ENSG00000104221	BRF2	BRF2, RNA polymerase III transcription initiation factor subunit	1.23205	5.18514e-15
chr8	37694758	37695157	400	*	Intron (uc003xkj.3/25960, intron 13 of 18)	8	37701398	37707431	6034	2	55290	uc003xkk.3	12274	ENSG00000104221	BRF2	BRF2, RNA polymerase III transcription initiation factor subunit	1.23205	5.18514e-15
chr11	65525031	65525430	400	*	Distal Intergenic	11	65541369	65548062	6694	2	91056	uc031qbm.1	22632	ENSG00000254470	AP5B1	adaptor related protein complex 5 subunit beta 1	1.23407	1.5326e-22
chr6	4253593	4253992	400	*	Distal Intergenic	6	4115927	4135831	19905	2	10455	uc003mwf.3	-117762	ENSG00000198721	ECI2	enoyl-CoA delta isomerase 2	1.24116	2.49938e-16
chr6	4256723	4257122	400	*	Distal Intergenic	6	4115927	4135831	19905	2	10455	uc003mwf.3	-120892	ENSG00000198721	ECI2	enoyl-CoA delta isomerase 2	1.24116	2.49938e-16
chr15	70308227	70308626	400	*	Distal Intergenic	15	70358353	70366946	8594	2	7090	uc010bim.1	58320	ENSG00000140332	TLE3	transducin like enhancer of split 3	1.25504	7.75653e-51
chr15	70321276	70321675	400	*	Distal Intergenic	15	70358353	70366946	8594	2	7090	uc010bim.1	45271	ENSG00000140332	TLE3	transducin like enhancer of split 3	1.25504	7.75653e-51
chr15	70324068	70324467	400	*	Distal Intergenic	15	70358353	70366946	8594	2	7090	uc010bim.1	42479	ENSG00000140332	TLE3	transducin like enhancer of split 3	1.25504	7.75653e-51
chr15	70462888	70463287	400	*	Distal Intergenic	15	70340543	70390256	49714	2	7090	uc010bil.1	-72632	ENSG00000140332	TLE3	transducin like enhancer of split 3	1.25504	7.75653e-51
chr15	70528382	70528781	400	*	Distal Intergenic	15	70340543	70390256	49714	2	7090	uc010bil.1	-138126	ENSG00000140332	TLE3	transducin like enhancer of split 3	1.25504	7.75653e-51
chr15	70551945	70552344	400	*	Distal Intergenic	15	70340543	70390256	49714	2	7090	uc010bil.1	-161689	ENSG00000140332	TLE3	transducin like enhancer of split 3	1.25504	7.75653e-51
chr15	70690846	70691245	400	*	Distal Intergenic	15	70340543	70390256	49714	2	7090	uc010bil.1	-300590	ENSG00000140332	TLE3	transducin like enhancer of split 3	1.25504	7.75653e-51
chr16	4371466	4371865	400	*	Distal Intergenic	16	4382216	4389598	7383	1	84662	uc002cwc.1	-10351	ENSG00000126603	GLIS2	GLIS family zinc finger 2	1.26184	6.10046e-07
chr7	1572021	1572420	400	*	3' UTR	7	1570368	1582679	12312	1	7975	uc003skr.3	1653	ENSG00000198517	MAFK	MAF bZIP transcription factor K	1.26331	1.00203e-40
chr2	133492912	133493311	400	*	Intron (uc002ttp.3/344148, intron 16 of 19)	2	133402337	133429070	26734	2	116372	uc002tto.3	-63842	ENSG00000150551	LYPD1	LY6/PLAUR domain containing 1	1.26551	3.86181e-19
chr2	133504894	133505293	400	*	Intron (uc002ttp.3/344148, intron 16 of 19)	2	133402337	133429070	26734	2	116372	uc002tto.3	-75824	ENSG00000150551	LYPD1	LY6/PLAUR domain containing 1	1.26551	3.86181e-19
chr6	7541226	7541625	400	*	Promoter	6	7541870	7586946	45077	1	1832	uc003mxp.1	-245	ENSG00000096696	DSP	desmoplakin	1.26837	3.25587e-73
chr6	7561667	7562066	400	*	Intron (uc003mxp.1/1832, intron 4 of 23)	6	7541870	7586946	45077	1	1832	uc021yle.1	19797	ENSG00000096696	DSP	desmoplakin	1.26837	3.25587e-73
chr19	45781778	45782177	400	*	Exon (uc002pba.2/57787, exon 10 of 18)	19	45767942	45791810	23869	1	57787	uc002pbc.1	13836	ENSG00000007047	MARK4	microtubule affinity regulating kinase 4	1.26931	6.27191e-08
chr15	100247215	100247614	400	*	Intron (uc002bve.3/4205, intron 10 of 11)	15	100267612	100273544	5933	2	145748	uc002bvk.3	25930	ENSG00000183060	LYSMD4	LysM domain containing 4	1.26964	3.93659e-12
chr3	138187249	138187648	400	*	Exon (uc010hug.2/83850, exon 13 of 18)	3	138153415	138197256	43842	1	83850	uc003esk.3	33834	ENSG00000158220	ESYT3	extended synaptotagmin 3	1.26996	9.09847e-06
chr21	40320998	40321397	400	*	Distal Intergenic	21	40177755	40196878	19124	1	2114	uc002yxg.4	143243	ENSG00000157557	ETS2	ETS proto-oncogene 2, transcription factor	1.27317	5.69861e-26
chr21	40324477	40324876	400	*	Distal Intergenic	21	40177755	40196878	19124	1	2114	uc002yxg.4	146722	ENSG00000157557	ETS2	ETS proto-oncogene 2, transcription factor	1.27317	5.69861e-26
chr21	40339069	40339468	400	*	Distal Intergenic	21	40177755	40196878	19124	1	2114	uc002yxg.4	161314	ENSG00000157557	ETS2	ETS proto-oncogene 2, transcription factor	1.27317	5.69861e-26
chr21	40340350	40340749	400	*	Distal Intergenic	21	40177755	40196878	19124	1	2114	uc002yxg.4	162595	ENSG00000157557	ETS2	ETS proto-oncogene 2, transcription factor	1.27317	5.69861e-26
chr7	66115026	66115425	400	*	Intron (uc003tvf.3/27342, intron 3 of 12)	7	66093868	66276448	182581	1	27342	uc003tvf.3	21158	ENSG00000154710	RABGEF1	RAB guanine nucleotide exchange factor 1	1.28858	0.00302441
chr12	117098649	117099428	780	*	Distal Intergenic	12	117153596	117175843	22248	2	79794	uc001tvz.1	76415	ENSG00000111412	C12orf49	chromosome 12 open reading frame 49	1.29109	2.83857e-63
chr19	15485727	15486126	400	*	Promoter	19	15471659	15484876	13218	2	10270	uc010dzz.1	-851	ENSG00000105127	AKAP8	A-kinase anchoring protein 8	1.29178	1.28497e-46
chr19	15488593	15488992	400	*	Intron (uc002nav.3/10270, intron 1 of 13)	19	15464332	15490612	26281	2	10270	uc002nav.3	1620	ENSG00000105127	AKAP8	A-kinase anchoring protein 8	1.29178	1.28497e-46
chr8	90581338	90581737	400	*	Distal Intergenic	8	90769975	90803292	33318	1	8767	uc003yee.3	-188238	ENSG00000104312	RIPK2	receptor interacting serine/threonine kinase 2	1.29232	2.45189e-16
chr8	90691793	90692192	400	*	Distal Intergenic	8	90769975	90803292	33318	1	8767	uc003yee.3	-77783	ENSG00000104312	RIPK2	receptor interacting serine/threonine kinase 2	1.29232	2.45189e-16
chr8	90692784	90693183	400	*	Distal Intergenic	8	90769975	90803292	33318	1	8767	uc003yee.3	-76792	ENSG00000104312	RIPK2	receptor interacting serine/threonine kinase 2	1.29232	2.45189e-16
chr8	90754247	90754646	400	*	Distal Intergenic	8	90769975	90803292	33318	1	8767	uc003yee.3	-15329	ENSG00000104312	RIPK2	receptor interacting serine/threonine kinase 2	1.29232	2.45189e-16
chr8	90771021	90771420	400	*	Intron (uc003yee.3/8767, intron 1 of 10)	8	90769975	90803292	33318	1	8767	uc003yef.3	1046	ENSG00000104312	RIPK2	receptor interacting serine/threonine kinase 2	1.29232	2.45189e-16
chr8	90772159	90772558	400	*	Intron (uc003yee.3/8767, intron 1 of 10)	8	90769975	90803292	33318	1	8767	uc003yef.3	2184	ENSG00000104312	RIPK2	receptor interacting serine/threonine kinase 2	1.29232	2.45189e-16
chr17	57582888	57583287	400	*	Distal Intergenic	17	57642886	57685713	42828	1	79665	uc002ixn.2	-59599	ENSG00000108406	DHX40	DEAH-box helicase 40	1.30153	1.18644e-115
chr3	159941611	159942010	400	*	Distal Intergenic	3	159943423	159946000	2578	1	401097	uc021xgp.1	-1413	ENSG00000180044	C3orf80	chromosome 3 open reading frame 80	1.30358	0.000586473
chr20	49713195	49713594	400	*	Distal Intergenic	20	49620193	49639675	19483	2	3755	uc002xwa.4	-73520	ENSG00000026559	KCNG1	potassium voltage-gated channel modifier subfamily G member 1	1.30626	0.000316904
chr20	49837091	49837490	400	*	Distal Intergenic	20	49620193	49639675	19483	2	3755	uc002xwa.4	-197416	ENSG00000026559	KCNG1	potassium voltage-gated channel modifier subfamily G member 1	1.30626	0.000316904
chr1	179874695	179875094	400	*	Intron (uc001gnp.2/26092, intron 6 of 9)	1	179851177	179889212	38036	1	26092	uc001gnq.4	23518	ENSG00000143337	TOR1AIP1	torsin 1A interacting protein 1	1.30626	4.24244e-65
chr20	4136509	4136908	400	*	Intron (uc002wkk.2/54498, intron 1 of 8)	20	4129426	4168394	38969	1	54498	uc010zqo.2	7083	ENSG00000088826	SMOX	spermine oxidase	1.30838	1.99363e-10
chr19	45567769	45568168	400	*	Exon (uc002pak.3/11129, exon 13 of 21)	19	45574758	45579688	4931	2	162979	uc002pao.3	11520	ENSG00000170684	ZNF296	zinc finger protein 296	1.30904	0.000579203
chr19	45577657	45578056	400	*	Intron (uc002pao.3/162979, intron 2 of 2)	19	45574758	45579688	4931	2	162979	uc002pao.3	1632	ENSG00000170684	ZNF296	zinc finger protein 296	1.30904	0.000579203
chr2	65300154	65300553	400	*	3' UTR	2	65296533	65301622	5090	1	23177	uc010yqd.1	3621	ENSG00000011523	CEP68	centrosomal protein 68	1.31046	1.03505e-26
chr15	90231501	90231900	400	*	Intron (uc002boi.4/8800, intron 1 of 2)	15	90224762	90234015	9254	2	8800	uc002boi.4	2115	ENSG00000166821	PEX11A	peroxisomal biogenesis factor 11 alpha	1.31088	1.09294e-35
chr17	78168662	78169061	400	*	Exon (uc002jxt.2/79092, exon 11 of 22)	17	78162022	78171331	9310	1	79092	uc010dhu.1	6640	ENSG00000141527	CARD14	caspase recruitment domain family member 14	1.31819	5.89278e-11
chr1	156471688	156472087	400	*	Distal Intergenic	1	156433520	156470634	37115	2	4209	uc001fpe.2	-1054	ENSG00000116604	MEF2D	myocyte enhancer factor 2D	1.33141	1.46851e-07
chr19	44694676	44695075	400	*	Distal Intergenic	19	44716691	44741421	24731	1	7770	uc002oyu.3	-21616	ENSG00000131115	ZNF227	zinc finger protein 227	1.33332	8.15882e-41
chr19	44718561	44718960	400	*	Intron (uc002oyu.3/7770, intron 2 of 5)	19	44717243	44741421	24179	1	7770	uc002oyw.3	1318	ENSG00000131115	ZNF227	zinc finger protein 227	1.33332	8.15882e-41
chr19	44742001	44742400	400	*	Intron (uc002oyx.1/9310, intron 3 of 4)	19	44721944	44741421	19478	1	7770	uc010ejh.3	20057	ENSG00000131115	ZNF227	zinc finger protein 227	1.33332	8.15882e-41
chr3	14412890	14413289	400	*	Distal Intergenic	3	14444076	14485850	41775	1	6533	uc010hee.2	-30787	ENSG00000131389	SLC6A6	solute carrier family 6 member 6	1.34906	1.90787e-43
chr3	14439690	14440089	400	*	Distal Intergenic	3	14444076	14485850	41775	1	6533	uc010hee.2	-3987	ENSG00000131389	SLC6A6	solute carrier family 6 member 6	1.34906	1.90787e-43
chr5	179795383	179795782	400	*	Distal Intergenic	5	179727700	179780315	52616	2	9945	uc003mlw.1	-15068	ENSG00000131459	GFPT2	glutamine-fructose-6-phosphate transaminase 2	1.3572	5.6076e-06
chr5	179806024	179806423	400	*	Distal Intergenic	5	179727700	179780315	52616	2	9945	uc003mlw.1	-25709	ENSG00000131459	GFPT2	glutamine-fructose-6-phosphate transaminase 2	1.3572	5.6076e-06
chr2	151264163	151264562	400	*	Distal Intergenic	2	151324707	151344209	19503	2	390	uc002txe.3	79647	ENSG00000115963	RND3	Rho family GTPase 3	1.36897	3.87897e-80
chr11	62653180	62653579	400	*	Intron (uc001nwc.3/6520, intron 10 of 11)	11	62650348	62652162	1815	1	6520	uc010rml.1	2832	ENSG00000168003	SLC3A2	solute carrier family 3 member 2	1.37093	1.64126e-151
chr1	202750049	202750448	400	*	Intron (uc001gyf.3/10765, intron 1 of 26)	1	202698835	202776427	77593	2	10765	uc001gyg.1	25979	ENSG00000117139	KDM5B	lysine demethylase 5B	1.40607	1.30291e-138
chr17	66547355	66547754	400	*	3' UTR	17	66531257	66554568	23312	2	54757	uc002jhn.3	6814	ENSG00000108950	FAM20A	FAM20A, golgi associated secretory pathway pseudokinase	1.40828	1.37745e-10
chr17	66551878	66552277	400	*	5' UTR	17	66531257	66554568	23312	2	54757	uc002jhn.3	2291	ENSG00000108950	FAM20A	FAM20A, golgi associated secretory pathway pseudokinase	1.40828	1.37745e-10
chr16	2039211	2039939	729	*	Promoter	16	2039946	2044276	4331	1	9143	uc002cod.3	-7	ENSG00000127561	SYNGR3	synaptogyrin 3	1.4359	4.12468e-18
chr16	16019604	16020003	400	*	Distal Intergenic	16	16043434	16236930	193497	1	4363	uc010bvi.3	-23431	ENSG00000103222	ABCC1	ATP binding cassette subfamily C member 1	1.43979	1.69062e-39
chr16	16021955	16022354	400	*	Distal Intergenic	16	16043434	16236930	193497	1	4363	uc010bvi.3	-21080	ENSG00000103222	ABCC1	ATP binding cassette subfamily C member 1	1.43979	1.69062e-39
chr16	16101550	16101949	400	*	Exon (uc010bvi.3/4363, exon 2 of 31)	16	16103633	16236930	133298	1	4363	uc002del.4	-1684	ENSG00000103222	ABCC1	ATP binding cassette subfamily C member 1	1.43979	1.69062e-39
chr16	316738	317137	400	*	Intron (uc002cgg.2/83986, intron 13 of 13)	16	318310	325914	7605	2	8786	uc002cgi.1	8777	ENSG00000076344	RGS11	regulator of G protein signaling 11	1.44308	0.000194759
chr16	324343	324742	400	*	Intron (uc021szo.1/55692, intron 1 of 9)	16	318310	325914	7605	2	8786	uc002cgi.1	1172	ENSG00000076344	RGS11	regulator of G protein signaling 11	1.44308	0.000194759
chr10	71868204	71868603	400	*	Intron (uc001jqm.3/55506, intron 7 of 8)	10	71857979	71883856	25878	2	84883	uc010qjg.2	15253	ENSG00000042286	AIFM2	apoptosis inducing factor, mitochondria associated 2	1.44668	6.99495e-31
chr6	109382168	109382567	400	*	Intron (uc003psu.3/27244, intron 1 of 9)	6	109307640	109415708	108069	2	27244	uc003psu.3	33141	ENSG00000080546	SESN1	sestrin 1	1.45364	4.65917e-21
chr1	241801162	241801561	400	*	Intron (uc001hza.3/23596, intron 1 of 3)	1	241792167	241799232	7066	2	1122	uc001hzd.3	-1930	ENSG00000203668	CHML	CHM like, Rab escort protein 2	1.46489	2.85606e-36
chr17	15177990	15178389	400	*	Distal Intergenic	17	15133096	15168644	35549	2	5376	uc002gol.3	-9346	ENSG00000109099	PMP22	peripheral myelin protein 22	1.48157	6.01391e-06
chr19	1253393	1253792	400	*	Intron (uc002lrp.3/90007, intron 4 of 7)	19	1248552	1259142	10591	1	90007	uc002lrp.3	4841	ENSG00000167470	MIDN	midnolin	1.48166	1.35686e-22
chr19	1254535	1254934	400	*	Exon (uc002lrp.3/90007, exon 6 of 8)	19	1248552	1259142	10591	1	90007	uc002lrp.3	5983	ENSG00000167470	MIDN	midnolin	1.48166	1.35686e-22
chr3	149970402	149970801	400	*	Distal Intergenic	3	150126788	150177615	50828	1	9819	uc003exv.3	-155987	ENSG00000196428	TSC22D2	TSC22 domain family member 2	1.49257	3.99736e-55
chr3	149971061	149971460	400	*	Distal Intergenic	3	150126788	150177615	50828	1	9819	uc003exv.3	-155328	ENSG00000196428	TSC22D2	TSC22 domain family member 2	1.49257	3.99736e-55
chr17	18079646	18080045	400	*	Exon (uc002gsn.2/uc002gsn.2, exon 2 of 2)	17	18086867	18113267	26401	1	54890	uc010cpw.3	-6822	ENSG00000091542	ALKBH5	alkB homolog 5, RNA demethylase	1.52412	5.58338e-110
chr17	18087698	18088097	400	*	Promoter	17	18086867	18113267	26401	1	54890	uc010cpw.3	831	ENSG00000091542	ALKBH5	alkB homolog 5, RNA demethylase	1.52412	5.58338e-110
chr5	38831130	38831529	400	*	Distal Intergenic	5	38845960	38886759	40800	1	9180	uc003jlm.2	-14431	ENSG00000145623	OSMR	oncostatin M receptor	1.52991	2.9733e-18
chr5	1129710	1130109	400	*	Distal Intergenic	5	1050489	1112172	61684	2	10723	uc003jbu.3	-17538	ENSG00000113504	SLC12A7	solute carrier family 12 member 7	1.55095	1.03109e-41
chr1	205775007	205775406	400	*	Intron (uc001hdh.1/254428, intron 2 of 10)	1	205758221	205782161	23941	2	254428	uc001hdh.1	6755	ENSG00000133065	SLC41A1	solute carrier family 41 member 1	1.55614	8.15836e-35
chr19	50804222	50804621	400	*	Intron (uc002prq.1/79784, intron 38 of 41)	19	50788021	50813801	25781	1	79784	uc002prs.1	16201	ENSG00000105357	MYH14	myosin heavy chain 14	1.5618	1.2146e-42
chr19	13906091	13906490	400	*	Promoter	19	13906274	13943044	36771	1	65249	uc002mxh.1	0	ENSG00000132003	ZSWIM4	zinc finger SWIM-type containing 4	1.56602	7.97296e-10
chr17	43389372	43389771	400	*	Intron (uc002iiw.1/9020, intron 1 of 16)	17	43340488	43394414	53927	2	9020	uc002iiw.1	4643	ENSG00000006062	MAP3K14	mitogen-activated protein kinase kinase kinase 14	1.57193	2.44229e-10
chr7	7321673	7322072	400	*	Distal Intergenic	7	7273934	7278595	4662	1	56913	uc010kto.2	47739	ENSG00000106392	C1GALT1	core 1 synthase, glycoprotein-N-acetylgalactosamine 3-beta-galactosyltransferase 1	1.57254	1.49061e-19
chr7	7354687	7355086	400	*	Distal Intergenic	7	7273934	7278595	4662	1	56913	uc010kto.2	80753	ENSG00000106392	C1GALT1	core 1 synthase, glycoprotein-N-acetylgalactosamine 3-beta-galactosyltransferase 1	1.57254	1.49061e-19
chr18	77262795	77263194	400	*	Intron (uc002lnd.3/4772, intron 9 of 9)	18	77287119	77289323	2205	1	4772	uc010drc.3	-23925	ENSG00000131196	NFATC1	nuclear factor of activated T cells 1	1.58884	1.76247e-07
chr7	92608571	92608970	400	*	Distal Intergenic	7	92728826	92747336	18511	2	54809	uc003umf.3	138366	ENSG00000205413	SAMD9	sterile alpha motif domain containing 9	1.59483	2.34327e-24
chr9	114392648	114393047	400	*	Promoter	9	114393632	114416631	23000	1	548645	uc004bfl.3	-585	ENSG00000059769	DNAJC25	DnaJ heat shock protein family (Hsp40) member C25	1.59943	2.72296e-23
chr2	39448095	39448494	400	*	Intron (uc002rrm.3/344387, intron 2 of 7)	2	39405688	39456673	50986	2	344387	uc002rrm.3	8179	ENSG00000205111	CDKL4	cyclin dependent kinase like 4	1.60791	0.00367268
chr2	39466327	39466726	400	*	Distal Intergenic	2	39405688	39456673	50986	2	344387	uc010fal.2	-9654	ENSG00000205111	CDKL4	cyclin dependent kinase like 4	1.60791	0.00367268
chr2	39504115	39504514	400	*	Intron (uc010yns.3/8491, intron 16 of 25)	2	39405688	39456673	50986	2	344387	uc010fal.2	-47442	ENSG00000205111	CDKL4	cyclin dependent kinase like 4	1.60791	0.00367268
chr20	61442197	61442596	400	*	Intron (uc002ydj.3/11054, intron 5 of 6)	20	61437238	61445352	8115	1	11054	uc002ydl.3	4959	ENSG00000060491	OGFR	opioid growth factor receptor	1.62029	5.09031e-46
chr7	107090319	107090718	400	*	Intron (uc003vec.2/10466, intron 6 of 21)	7	107110502	107116125	5624	1	2845	uc003vef.3	-19784	ENSG00000172209	GPR22	G protein-coupled receptor 22	1.6221	8.64452e-10
chr7	107103297	107103696	400	*	Intron (uc003vec.2/10466, intron 6 of 21)	7	107110502	107116125	5624	1	2845	uc003vef.3	-6806	ENSG00000172209	GPR22	G protein-coupled receptor 22	1.6221	8.64452e-10
chr18	12308325	12308938	614	*	Promoter	18	12308257	12329824	21568	1	84617	uc002kqy.3	68	ENSG00000176014	TUBB6	tubulin beta 6 class V	1.62273	5.47191e-48
chr3	58467174	58467573	400	*	Distal Intergenic	3	58477823	58488087	10265	1	200845	uc003dkj.4	-10250	ENSG00000168301	KCTD6	potassium channel tetramerization domain containing 6	1.62378	1.29723e-14
chr3	58471239	58471638	400	*	Distal Intergenic	3	58477823	58488087	10265	1	200845	uc003dkj.4	-6185	ENSG00000168301	KCTD6	potassium channel tetramerization domain containing 6	1.62378	1.29723e-14
chr11	61697019	61697418	400	*	Distal Intergenic	11	61664768	61687741	22974	2	5866	uc001nsp.4	-9278	ENSG00000167994	RAB3IL1	RAB3A interacting protein like 1	1.63424	3.31566e-08
chr21	44764716	44765115	400	*	Distal Intergenic	21	44834398	44847002	12605	2	150094	uc002zdf.2	81887	ENSG00000142178	SIK1	salt inducible kinase 1	1.65146	1.19396e-28
chr21	44773580	44773979	400	*	Distal Intergenic	21	44834398	44847002	12605	2	150094	uc002zdf.2	73023	ENSG00000142178	SIK1	salt inducible kinase 1	1.65146	1.19396e-28
chr21	44801644	44802043	400	*	Distal Intergenic	21	44834398	44847002	12605	2	150094	uc002zdf.2	44959	ENSG00000142178	SIK1	salt inducible kinase 1	1.65146	1.19396e-28
chr21	44818049	44818448	400	*	Distal Intergenic	21	44834398	44847002	12605	2	150094	uc002zdf.2	28554	ENSG00000142178	SIK1	salt inducible kinase 1	1.65146	1.19396e-28
chr1	151511076	151511475	400	*	3' UTR	1	151512781	151556059	43279	1	7286	uc001eyl.3	-1306	ENSG00000143367	TUFT1	tuftelin 1	1.65643	2.24564e-118
chr1	151514093	151514492	400	*	Intron (uc001eyl.3/7286, intron 1 of 12)	1	151512781	151556059	43279	1	7286	uc010pdg.2	1312	ENSG00000143367	TUFT1	tuftelin 1	1.65643	2.24564e-118
chr2	20822752	20823151	400	*	Intron (uc002rdw.1/64342, intron 6 of 6)	2	20817564	20850864	33301	2	64342	uc002rdw.1	27713	ENSG00000118960	HS1BP3	HCLS1 binding protein 3	1.66626	7.59967e-70
chr20	48697971	48698370	400	*	3' UTR	20	48697661	48729735	32075	2	7335	uc002xva.4	31365	ENSG00000244687	UBE2V1	ubiquitin conjugating enzyme E2 V1	1.67427	1.56295e-32
chr20	48705310	48705709	400	*	Intron (uc002xva.4/7335, intron 2 of 3)	20	48697661	48729735	32075	2	7335	uc002xva.4	24026	ENSG00000244687	UBE2V1	ubiquitin conjugating enzyme E2 V1	1.67427	1.56295e-32
chr20	48734506	48734905	400	*	Intron (uc002xvf.3/387522, intron 5 of 7)	20	48697661	48732496	34836	2	7335	uc031rug.1	-2010	ENSG00000244687	UBE2V1	ubiquitin conjugating enzyme E2 V1	1.67427	1.56295e-32
chr14	102509166	102509565	400	*	Intron (uc001yks.2/1778, intron 69 of 77)	14	102481442	102490140	8699	1	1778	uc001ykt.1	27724	ENSG00000197102	DYNC1H1	dynein cytoplasmic 1 heavy chain 1	1.67935	1.88713e-235
chr17	58658970	58659369	400	*	Distal Intergenic	17	58677544	58743640	66097	1	8493	uc002iyt.2	-18175	ENSG00000170836	PPM1D	protein phosphatase, Mg2+/Mn2+ dependent 1D	1.69707	3.19163e-217
chr3	58237881	58238677	797	*	Intron (uc003djs.4/57406, intron 1 of 8)	3	58223259	58280461	57203	1	57406	uc003djt.4	14622	ENSG00000163686	ABHD6	abhydrolase domain containing 6	1.71599	2.96792e-11
chr12	6970219	6970896	678	*	Exon (uc001qrh.4/8078, exon 12 of 20)	12	6976584	6980110	3527	1	7167	uc001qrk.4	-5688	ENSG00000111669	TPI1	triosephosphate isomerase 1	1.73078	1.20989e-238
chr17	21228108	21228507	400	*	Distal Intergenic	17	21198987	21218551	19565	1	5606	uc021tsr.1	29121	ENSG00000034152	MAP2K3	mitogen-activated protein kinase kinase 3	1.73265	1.83202e-19
chr6	53348468	53348867	400	*	Distal Intergenic	6	53362140	53375246	13107	2	2729	uc003pbv.1	26379	ENSG00000001084	GCLC	glutamate-cysteine ligase catalytic subunit	1.74335	1.18782e-110
chr6	53464899	53465298	400	*	Intron (uc003pby.1/uc003pby.1, intron 1 of 4)	6	53377791	53409927	32137	2	2729	uc003pbx.3	-54972	ENSG00000001084	GCLC	glutamate-cysteine ligase catalytic subunit	1.74335	1.18782e-110
chr6	53469110	53469509	400	*	Intron (uc003pby.1/uc003pby.1, intron 1 of 4)	6	53377791	53409927	32137	2	2729	uc003pbx.3	-59183	ENSG00000001084	GCLC	glutamate-cysteine ligase catalytic subunit	1.74335	1.18782e-110
chr6	43714314	43714713	400	*	Distal Intergenic	6	43737946	43745562	7617	1	7422	uc003owb.3	-23233	ENSG00000112715	VEGFA	vascular endothelial growth factor A	1.74749	5.59914e-187
chr6	43771703	43772102	400	*	Distal Intergenic	6	43745460	43754223	8764	1	7422	uc003owk.3	26243	ENSG00000112715	VEGFA	vascular endothelial growth factor A	1.74749	5.59914e-187
chr1	39142822	39143221	400	*	Distal Intergenic	1	39303869	39325495	21627	2	64121	uc001ccq.3	182274	ENSG00000116954	RRAGC	Ras related GTP binding C	1.75815	1.56307e-54
chr1	39178914	39179313	400	*	Distal Intergenic	1	39303869	39325495	21627	2	64121	uc001ccq.3	146182	ENSG00000116954	RRAGC	Ras related GTP binding C	1.75815	1.56307e-54
chr1	39255271	39255670	400	*	Distal Intergenic	1	39303869	39325495	21627	2	64121	uc001ccq.3	69825	ENSG00000116954	RRAGC	Ras related GTP binding C	1.75815	1.56307e-54
chr8	124491262	124491661	400	*	Distal Intergenic	8	124510127	124544383	34257	2	114907	uc003yqp.2	52722	ENSG00000156804	FBXO32	F-box protein 32	1.77506	3.97054e-19
chr8	124526681	124527080	400	*	Intron (uc003yqp.2/114907, intron 1 of 5)	8	124510127	124544383	34257	2	114907	uc003yqp.2	17303	ENSG00000156804	FBXO32	F-box protein 32	1.77506	3.97054e-19
chr2	10170195	10170594	400	*	Distal Intergenic	2	10183682	10194963	11282	1	8462	uc002raf.1	-13088	ENSG00000172059	KLF11	Kruppel like factor 11	1.78326	6.66466e-71
chr12	104656306	104656705	400	*	Intron (uc021rcx.2/7296, intron 3 of 16)	12	104680460	104744085	63626	1	7296	uc010swp.3	-23755	ENSG00000198431	TXNRD1	thioredoxin reductase 1	1.80647	1.48983e-144
chr13	110507189	110507588	400	*	Distal Intergenic	13	110406184	110438914	32731	2	8660	uc001vqv.3	-68275	ENSG00000185950	IRS2	insulin receptor substrate 2	1.81384	4.76955e-34
chr13	110567430	110567829	400	*	Distal Intergenic	13	110406184	110438914	32731	2	8660	uc001vqv.3	-128516	ENSG00000185950	IRS2	insulin receptor substrate 2	1.81384	4.76955e-34
chr16	31094519	31094918	400	*	3' UTR	16	31094745	31100130	5386	2	339105	uc002eaq.3	5212	ENSG00000151006	PRSS53	serine protease 53	1.82155	4.14155e-15
chr1	28520173	28520572	400	*	Promoter	1	28473677	28520447	46771	2	5724	uc001bpm.4	0	ENSG00000169403	PTAFR	platelet activating factor receptor	1.84889	1.88869e-11
chr9	126860942	126861341	400	*	Distal Intergenic	9	126773889	126795442	21554	1	9355	uc010mwi.1	87053	ENSG00000106689	LHX2	LIM homeobox 2	1.84907	3.0119e-16
chr1	205274204	205274603	400	*	Exon (uc001hce.3/81788, exon 6 of 7)	1	205276654	205277860	1207	2	81788	uc009xbj.1	3257	ENSG00000163545	NUAK2	NUAK family kinase 2	1.86113	2.80376e-11
chr1	120176335	120176734	400	*	Intron (uc001ehy.1/90874, intron 1 of 2)	1	120162000	120190390	28391	2	90874	uc001ehy.1	13656	ENSG00000143067	ZNF697	zinc finger protein 697	1.87244	1.17595e-23
chr16	2912308	2912707	400	*	Distal Intergenic	16	2902728	2908171	5444	2	64063	uc002cry.1	-4137	ENSG00000005001	PRSS22	serine protease 22	1.87933	4.04061e-31
chr9	38443192	38443591	400	*	Distal Intergenic	9	38406525	38424444	17920	2	347252	uc004aaz.3	-18748	ENSG00000137142	IGFBPL1	insulin like growth factor binding protein like 1	1.93277	6.02912e-05
chr10	3068087	3068486	400	*	Distal Intergenic	10	3109712	3178997	69286	1	5214	uc001igp.3	-41226	ENSG00000067057	PFKP	phosphofructokinase, platelet	1.93284	1.38867e-236
chr8	126563795	126564194	400	*	Distal Intergenic	8	126445943	126450644	4702	1	10221	uc010mdn.3	117852	ENSG00000173334	TRIB1	tribbles pseudokinase 1	1.93711	8.68737e-114
chr8	126564298	126564697	400	*	Distal Intergenic	8	126445943	126450644	4702	1	10221	uc010mdn.3	118355	ENSG00000173334	TRIB1	tribbles pseudokinase 1	1.93711	8.68737e-114
chr7	73707064	73707463	400	*	Intron (uc003uam.3/7461, intron 1 of 16)	7	73703805	73820273	116469	1	7461	uc003uan.3	3259	ENSG00000106665	CLIP2	CAP-Gly domain containing linker protein 2	1.94646	1.54543e-18
chr7	73715588	73715987	400	*	Intron (uc003uam.3/7461, intron 1 of 16)	7	73703805	73820273	116469	1	7461	uc003uan.3	11783	ENSG00000106665	CLIP2	CAP-Gly domain containing linker protein 2	1.94646	1.54543e-18
chr7	73769978	73770377	400	*	Intron (uc003uam.3/7461, intron 4 of 16)	7	73790217	73795371	5155	1	7461	uc003uao.3	-19840	ENSG00000106665	CLIP2	CAP-Gly domain containing linker protein 2	1.94646	1.54543e-18
chr7	73822395	73822794	400	*	Distal Intergenic	7	73790217	73795371	5155	1	7461	uc003uao.3	32178	ENSG00000106665	CLIP2	CAP-Gly domain containing linker protein 2	1.94646	1.54543e-18
chr17	74715067	74715466	400	*	Intron (uc002jsn.1/23210, intron 5 of 6)	17	74708914	74722881	13968	2	23210	uc002jsn.1	7415	ENSG00000070495	JMJD6	jumonji domain containing 6, arginine demethylase and lysine hydroxylase	1.98724	3.27702e-67
chr1	155063506	155063905	400	*	Distal Intergenic	1	155051348	155060014	8667	1	1944	uc010pex.2	12158	ENSG00000143590	EFNA3	ephrin A3	1.99628	5.44522e-24
chr16	1082138	1082537	400	*	Distal Intergenic	16	1122756	1131454	8699	1	6755	uc021taf.1	-40219	ENSG00000162009	SSTR5	somatostatin receptor 5	2.00477	1.31501e-07
chr2	202871573	202871972	400	*	Distal Intergenic	2	202899310	202903160	3851	1	8324	uc002uyw.1	-27338	ENSG00000155760	FZD7	frizzled class receptor 7	2.03619	6.22479e-97
chr6	33123697	33124096	400	*	Distal Intergenic	6	33130469	33145670	15202	2	1302	uc010jul.1	21574	ENSG00000204248	COL11A2	collagen type XI alpha 2 chain	2.05779	4.2649e-34
chr8	23755399	23755798	400	*	Distal Intergenic	8	23699434	23712320	12887	2	6781	uc003xdw.1	-43079	ENSG00000159167	STC1	stanniocalcin 1	2.05939	1.65039e-172
chr8	23794021	23794420	400	*	Distal Intergenic	8	23699434	23712320	12887	2	6781	uc003xdw.1	-81701	ENSG00000159167	STC1	stanniocalcin 1	2.05939	1.65039e-172
chr7	105887845	105888244	400	*	Downstream (<1kb)	7	105888732	105925638	36907	2	10135	uc003vdq.3	37394	ENSG00000105835	NAMPT	nicotinamide phosphoribosyltransferase	2.10847	1.16369e-208
chr7	105935302	105935701	400	*	Distal Intergenic	7	105903604	105925638	22035	2	10135	uc011klu.1	-9664	ENSG00000105835	NAMPT	nicotinamide phosphoribosyltransferase	2.10847	1.16369e-208
chr7	105937420	105937819	400	*	Distal Intergenic	7	105903604	105925638	22035	2	10135	uc011klu.1	-11782	ENSG00000105835	NAMPT	nicotinamide phosphoribosyltransferase	2.10847	1.16369e-208
chr7	105940109	105940508	400	*	Distal Intergenic	7	105903604	105925638	22035	2	10135	uc011klu.1	-14471	ENSG00000105835	NAMPT	nicotinamide phosphoribosyltransferase	2.10847	1.16369e-208
chr7	105999093	105999492	400	*	Distal Intergenic	7	105903604	105925638	22035	2	10135	uc011klu.1	-73455	ENSG00000105835	NAMPT	nicotinamide phosphoribosyltransferase	2.10847	1.16369e-208
chr7	106058538	106058937	400	*	Distal Intergenic	7	105903604	105925638	22035	2	10135	uc011klu.1	-132900	ENSG00000105835	NAMPT	nicotinamide phosphoribosyltransferase	2.10847	1.16369e-208
chr7	106065149	106065548	400	*	Distal Intergenic	7	105903604	105925638	22035	2	10135	uc011klu.1	-139511	ENSG00000105835	NAMPT	nicotinamide phosphoribosyltransferase	2.10847	1.16369e-208
chr7	106069091	106069490	400	*	Distal Intergenic	7	105903604	105925638	22035	2	10135	uc011klu.1	-143453	ENSG00000105835	NAMPT	nicotinamide phosphoribosyltransferase	2.10847	1.16369e-208
chr7	106070151	106070550	400	*	Distal Intergenic	7	105903604	105925638	22035	2	10135	uc011klu.1	-144513	ENSG00000105835	NAMPT	nicotinamide phosphoribosyltransferase	2.10847	1.16369e-208
chr7	106071992	106072391	400	*	Distal Intergenic	7	105903604	105925638	22035	2	10135	uc011klu.1	-146354	ENSG00000105835	NAMPT	nicotinamide phosphoribosyltransferase	2.10847	1.16369e-208
chr7	106072412	106072811	400	*	Distal Intergenic	7	105903604	105925638	22035	2	10135	uc011klu.1	-146774	ENSG00000105835	NAMPT	nicotinamide phosphoribosyltransferase	2.10847	1.16369e-208
chr15	101295027	101295426	400	*	Distal Intergenic	15	101420009	101456830	36822	1	220	uc002bwn.4	-124583	ENSG00000184254	ALDH1A3	aldehyde dehydrogenase 1 family member A3	2.15835	9.49936e-13
chr10	3584940	3585339	400	*	Intron (uc001igy.1/uc001igy.1, intron 1 of 1)	10	3818188	3827473	9286	2	1316	uc001iha.3	242134	ENSG00000067082	KLF6	Kruppel like factor 6	2.18852	8.60548e-50
chr10	3692391	3692790	400	*	Intron (uc001igy.1/uc001igy.1, intron 1 of 1)	10	3818188	3827473	9286	2	1316	uc001iha.3	134683	ENSG00000067082	KLF6	Kruppel like factor 6	2.18852	8.60548e-50
chr10	3906751	3907150	400	*	Distal Intergenic	10	3822519	3827473	4955	2	1316	uc001ihb.2	-79278	ENSG00000067082	KLF6	Kruppel like factor 6	2.18852	8.60548e-50
chr10	4128004	4128403	400	*	Intron (uc001ihc.1/uc001ihc.1, intron 3 of 3)	10	3822519	3827473	4955	2	1316	uc001ihb.2	-300531	ENSG00000067082	KLF6	Kruppel like factor 6	2.18852	8.60548e-50
chr6	146878562	146878961	400	*	Distal Intergenic	6	146864828	146876086	11259	1	10981	uc003qln.1	13734	ENSG00000118508	RAB32	RAB32, member RAS oncogene family	2.18854	3.49565e-143
chr2	241734752	241735151	400	*	Intron (uc031rsb.1/547, intron 1 of 45)	2	241653181	241737229	84049	2	547	uc031rsb.1	2078	ENSG00000130294	KIF1A	kinesin family member 1A	2.19724	3.93943e-31
chr10	24207713	24208112	400	*	Intron (uc001irs.3/56243, intron 1 of 18)	10	23983675	24836772	853098	1	56243	uc001irs.3	224038	ENSG00000120549	KIAA1217	KIAA1217	2.2175	1.39368e-32
chr10	24488638	24489037	400	*	Intron (uc001irs.3/56243, intron 2 of 18)	10	24497720	24836772	339053	1	56243	uc001irt.4	-8683	ENSG00000120549	KIAA1217	KIAA1217	2.2175	1.39368e-32
chr16	679718	680117	400	*	Promoter	16	681012	684116	3105	1	117166	uc002cht.1	-895	ENSG00000127578	WFIKKN1	WAP, follistatin/kazal, immunoglobulin, kunitz and netrin domain containing 1	2.2292	1.75043e-12
chr16	1420407	1420806	400	*	Intron (uc002cln.3/64718, intron 2 of 5)	16	1413206	1429684	16479	2	64718	uc002cln.3	8878	ENSG00000059145	UNKL	unkempt family like zinc finger	2.23072	6.97264e-72
chr22	20887539	20887938	400	*	Intron (uc002zsn.1/51586, intron 1 of 5)	22	20877930	20918975	41046	1	51586	uc011aht.1	9609	ENSG00000099917	MED15	mediator complex subunit 15	2.23482	3.20952e-36
chr16	84246703	84247102	400	*	Distal Intergenic	16	84224723	84230772	6050	1	161931	uc002fhr.2	21980	ENSG00000140955	ADAD2	adenosine deaminase domain containing 2	2.23679	4.5431e-06
chr19	53598343	53598742	400	*	Intron (uc002qaq.4/90338, intron 1 of 6)	19	53569867	53606687	36821	2	90338	uc002qaq.4	7945	ENSG00000170949	ZNF160	zinc finger protein 160	2.2813	5.02026e-219
chr19	53606320	53606719	400	*	Promoter	19	53569867	53606687	36821	2	90338	uc002qaq.4	0	ENSG00000170949	ZNF160	zinc finger protein 160	2.2813	5.02026e-219
chr19	53612721	53613120	400	*	5' UTR	19	53576146	53606687	30542	2	90338	uc002qas.4	-6034	ENSG00000170949	ZNF160	zinc finger protein 160	2.2813	5.02026e-219
chr8	26201960	26202724	765	*	Intron (uc003xek.3/5520, intron 7 of 10)	8	26240523	26270644	30122	1	665	uc003xex.1	-37799	ENSG00000104765	BNIP3L	BCL2 interacting protein 3 like	2.4082	0
chr8	26308030	26308429	400	*	Distal Intergenic	8	26247906	26270644	22739	1	665	uc003xey.2	60124	ENSG00000104765	BNIP3L	BCL2 interacting protein 3 like	2.4082	0
chr16	30065236	30065635	400	*	Promoter	16	30064472	30081741	17270	1	226	uc002dvw.3	764	ENSG00000149925	ALDOA	aldolase, fructose-bisphosphate A	2.42	1.65643e-53
chr16	30065759	30066158	400	*	5' UTR	16	30064472	30081741	17270	1	226	uc002dvw.3	1287	ENSG00000149925	ALDOA	aldolase, fructose-bisphosphate A	2.42	1.65643e-53
chr20	62214071	62214470	400	*	Distal Intergenic	20	62201494	62205592	4099	2	85441	uc002yfn.2	-8479	ENSG00000130589	HELZ2	helicase with zinc finger 2	2.42403	5.20477e-208
chr1	193919804	193920203	400	*	Distal Intergenic	1	193147860	193155743	7884	2	8707	uc001gtc.4	-764061	ENSG00000162630	B3GALT2	beta-1,3-galactosyltransferase 2	2.45981	4.20679e-13
chr11	73141323	73141722	400	*	Intron (uc001oty.1/23201, intron 3 of 7)	11	73104289	73108519	4231	1	84957	uc001otx.3	37034	ENSG00000054967	RELT	RELT, TNF receptor	2.46627	3.02043e-103
chr11	73192328	73192727	400	*	Intron (uc001oty.1/23201, intron 1 of 7)	11	73104289	73108519	4231	1	84957	uc001otx.3	88039	ENSG00000054967	RELT	RELT, TNF receptor	2.46627	3.02043e-103
chr11	73193876	73194275	400	*	Intron (uc001oty.1/23201, intron 1 of 7)	11	73104289	73108519	4231	1	84957	uc001otx.3	89587	ENSG00000054967	RELT	RELT, TNF receptor	2.46627	3.02043e-103
chr11	73194595	73194994	400	*	Intron (uc001oty.1/23201, intron 1 of 7)	11	73104289	73108519	4231	1	84957	uc001otx.3	90306	ENSG00000054967	RELT	RELT, TNF receptor	2.46627	3.02043e-103
chr2	11122311	11122710	400	*	Distal Intergenic	2	11052063	11054351	2289	1	3754	uc002rax.3	70248	ENSG00000162975	KCNF1	potassium voltage-gated channel modifier subfamily F member 1	2.47859	1.89588e-19
chr2	11154866	11155265	400	*	Distal Intergenic	2	11052063	11054351	2289	1	3754	uc002rax.3	102803	ENSG00000162975	KCNF1	potassium voltage-gated channel modifier subfamily F member 1	2.47859	1.89588e-19
chr10	101060805	101061204	400	*	Distal Intergenic	10	101088856	101125049	36194	1	26507	uc009xwe.3	-27652	ENSG00000119946	CNNM1	cyclin and CBS domain divalent metal cation transport mediator 1	2.51329	7.40426e-37
chr10	101089424	101089823	400	*	Promoter	10	101088856	101154087	65232	1	26507	uc010qpi.2	568	ENSG00000119946	CNNM1	cyclin and CBS domain divalent metal cation transport mediator 1	2.51329	7.40426e-37
chr19	48613485	48613884	400	*	Promoter	19	48551100	48614109	63010	2	8605	uc002phx.3	225	ENSG00000105499	PLA2G4C	phospholipase A2 group IVC	2.56015	1.34119e-50
chr1	40696366	40696765	400	*	Promoter	1	40696476	40706593	10118	1	6018	uc001cfd.4	0	ENSG00000117000	RLF	rearranged L-myc fusion	2.56411	8.83804e-99
chr11	65572550	65572949	400	*	Distal Intergenic	11	65561180	65564690	3511	1	5017	uc001ofq.3	11370	ENSG00000172818	OVOL1	ovo like transcriptional repressor 1	2.5871	9.88802e-69
chr11	64696029	64696428	400	*	Intron (uc001oby.3/5526, intron 6 of 13)	11	64692914	64701950	9037	1	5526	uc001obz.3	3115	ENSG00000068971	PPP2R5B	protein phosphatase 2 regulatory subunit B'beta	2.59686	2.0977e-51
chr5	10459982	10460381	400	*	Intron (uc003jex.4/83853, intron 3 of 4)	5	10441974	10465138	23165	1	83853	uc021xwo.1	18008	ENSG00000145491	ROPN1L	rhophilin associated tail protein 1 like	2.61048	9.85281e-05
chr7	100244899	100245298	400	*	Exon (uc003uvy.3/51412, exon 8 of 14)	7	100237426	100240402	2977	2	7036	uc003uvw.1	-4497	ENSG00000106327	TFR2	transferrin receptor 2	2.63314	2.53187e-07
chr19	35950144	35950543	400	*	Distal Intergenic	19	35940617	35942669	2053	1	2867	uc010eea.3	9527	ENSG00000126262	FFAR2	free fatty acid receptor 2	2.63636	8.25282e-09
chr20	32040702	32041101	400	*	Distal Intergenic	20	31995763	32031698	35936	2	6640	uc010zuf.1	-9004	ENSG00000101400	SNTA1	syntrophin alpha 1	2.65413	5.35084e-34
chr1	201353311	201353710	400	*	3' UTR	1	201328136	201346828	18693	2	7139	uc009wzt.2	-6483	ENSG00000118194	TNNT2	troponin T2, cardiac type	2.68916	8.96439e-05
chr1	181088330	181088729	400	*	Distal Intergenic	1	181057638	181059979	2342	1	51278	uc001got.4	30692	ENSG00000162783	IER5	immediate early response 5	2.69399	3.35796e-164
chr1	181119307	181119706	400	*	Distal Intergenic	1	181057638	181059979	2342	1	51278	uc001got.4	61669	ENSG00000162783	IER5	immediate early response 5	2.69399	3.35796e-164
chr1	181126924	181127323	400	*	Distal Intergenic	1	181057638	181059979	2342	1	51278	uc001got.4	69286	ENSG00000162783	IER5	immediate early response 5	2.69399	3.35796e-164
chr6	31321821	31322220	400	*	3' UTR	6	31322256	31323369	1114	2	3106	uc003nti.1	1149	ENSG00000234745	HLA-B	major histocompatibility complex, class I, B	2.69866	9.43808e-125
chr16	4425828	4426227	400	*	Intron (uc002cwj.1/114990, intron 1 of 1)	16	4421849	4433529	11681	1	114990	uc002cwj.1	3979	ENSG00000168140	VASN	vasorin	2.73732	7.27214e-30
chr8	143635482	143635881	400	*	Distal Intergenic	8	143692405	143695833	3429	2	23237	uc003ywn.2	59952	ENSG00000198576	ARC	activity regulated cytoskeleton associated protein	2.77692	7.0923e-19
chr8	143718761	143719160	400	*	Distal Intergenic	8	143692405	143695833	3429	2	23237	uc003ywn.2	-22928	ENSG00000198576	ARC	activity regulated cytoskeleton associated protein	2.77692	7.0923e-19
chr8	143719977	143720376	400	*	Distal Intergenic	8	143692405	143695833	3429	2	23237	uc003ywn.2	-24144	ENSG00000198576	ARC	activity regulated cytoskeleton associated protein	2.77692	7.0923e-19
chr1	150149460	150149859	400	*	Distal Intergenic	1	150127087	150131825	4739	1	51177	uc001etu.3	22373	ENSG00000023902	PLEKHO1	pleckstrin homology domain containing O1	2.79192	4.51468e-45
chr1	150150289	150150688	400	*	Distal Intergenic	1	150127087	150131825	4739	1	51177	uc001etu.3	23202	ENSG00000023902	PLEKHO1	pleckstrin homology domain containing O1	2.79192	4.51468e-45
chr6	138107656	138108055	400	*	Distal Intergenic	6	138188325	138204451	16127	1	7128	uc003qhr.4	-80270	ENSG00000118503	TNFAIP3	TNF alpha induced protein 3	2.83088	9.68633e-128
chr7	143367947	143368346	400	*	Intron (uc003wdf.3/285966, intron 1 of 6)	7	143412939	143427173	14235	1	285966	uc011ktt.2	-44593	ENSG00000170379	TCAF2	TRPM8 channel associated factor 2	2.87092	6.6349e-85
chr12	122368664	122369063	400	*	Intron (uc021rfh.1/144406, intron 3 of 17)	12	122356463	122441832	85370	1	144406	uc009zxk.3	12201	ENSG00000158023	WDR66	WD repeat domain 66	2.90832	5.23977e-43
chr15	89998235	89998634	400	*	Distal Intergenic	15	90014638	90039799	25162	2	51458	uc002bnz.2	41165	ENSG00000140519	RHCG	Rh family C glycoprotein	2.93724	6.35687e-19
chr6	150866192	150866591	400	*	Distal Intergenic	6	150920999	151153341	232343	1	57480	uc011eel.1	-54408	ENSG00000120278	PLEKHG1	pleckstrin homology and RhoGEF domain containing G1	3.07588	1.12681e-25
chr10	74821621	74822020	400	*	Intron (uc021ptj.1/5033, intron 4 of 13)	10	74766980	74834673	67694	2	5033	uc021ptj.1	12653	ENSG00000122884	P4HA1	prolyl 4-hydroxylase subunit alpha 1	3.1656	2.75139e-102
chr10	74824894	74825293	400	*	Intron (uc021ptj.1/5033, intron 4 of 13)	10	74766980	74834673	67694	2	5033	uc021ptj.1	9380	ENSG00000122884	P4HA1	prolyl 4-hydroxylase subunit alpha 1	3.1656	2.75139e-102
chr10	74825655	74826054	400	*	Intron (uc021ptj.1/5033, intron 4 of 13)	10	74766980	74834673	67694	2	5033	uc021ptj.1	8619	ENSG00000122884	P4HA1	prolyl 4-hydroxylase subunit alpha 1	3.1656	2.75139e-102
chr10	6279434	6279833	400	*	Distal Intergenic	10	6266112	6277507	11396	1	5209	uc009xil.3	13322	ENSG00000170525	PFKFB3	6-phosphofructo-2-kinase/fructose-2,6-biphosphatase 3	3.28697	8.42393e-120
chr14	23072120	23072519	400	*	Exon (uc010tmz.1/63874, exon 3 of 3)	14	23067147	23081265	14119	1	63874	uc010tnb.2	4973	ENSG00000100439	ABHD4	abhydrolase domain containing 4	3.41722	5.95991e-175
chr8	79865823	79866222	400	*	Distal Intergenic	8	79645288	79717758	72471	2	3574	uc003ybi.3	-148065	ENSG00000104432	IL7	interleukin 7	3.46875	0.000177642
chr8	80030063	80030462	400	*	Distal Intergenic	8	79645288	79717758	72471	2	3574	uc003ybi.3	-312305	ENSG00000104432	IL7	interleukin 7	3.46875	0.000177642
chr8	80084134	80084533	400	*	Distal Intergenic	8	79645288	79717758	72471	2	3574	uc003ybi.3	-366376	ENSG00000104432	IL7	interleukin 7	3.46875	0.000177642
chr19	18486139	18486538	400	*	Distal Intergenic	19	18496968	18499986	3019	1	9518	uc002niv.2	-10430	ENSG00000130513	GDF15	growth differentiation factor 15	3.47167	0
chr3	4986766	4987165	400	*	Intron (uc003bqe.1/100507582, intron 2 of 3)	3	5021097	5026865	5769	1	8553	uc003bqf.3	-33932	ENSG00000134107	BHLHE40	basic helix-loop-helix family member e40	3.54912	3.59904e-184
chr12	49265372	49265771	400	*	Distal Intergenic	12	49250916	49259653	8738	2	27289	uc001rsn.3	-5719	ENSG00000172602	RND1	Rho family GTPase 1	3.65762	2.69913e-36
chr4	74579899	74580298	400	*	Distal Intergenic	4	74606223	74609433	3211	1	3576	uc003hhe.3	-25925	ENSG00000169429	CXCL8	C-X-C motif chemokine ligand 8	3.68758	2.15293e-39
chr4	74618581	74618980	400	*	Distal Intergenic	4	74606223	74609433	3211	1	3576	uc003hhe.3	12358	ENSG00000169429	CXCL8	C-X-C motif chemokine ligand 8	3.68758	2.15293e-39
chr7	1096344	1096743	400	*	Promoter	7	1097141	1098897	1757	1	115330	uc003sjy.1	-398	ENSG00000164849	GPR146	G protein-coupled receptor 146	3.82376	1.48363e-34
chr7	1099553	1099952	400	*	Intron (uc003sju.2/84310, intron 2 of 4)	7	1097141	1098897	1757	1	115330	uc003sjy.1	2412	ENSG00000164849	GPR146	G protein-coupled receptor 146	3.82376	1.48363e-34
chr5	139708924	139709323	400	*	Distal Intergenic	5	139712428	139726188	13761	2	1839	uc003lfi.3	16865	ENSG00000113070	HBEGF	heparin binding EGF like growth factor	3.91632	6.43194e-70
chr20	48597417	48597816	400	*	Distal Intergenic	20	48599513	48605420	5908	1	6615	uc002xuz.3	-1697	ENSG00000124216	SNAI1	snail family transcriptional repressor 1	3.9736	2.28561e-06
chr20	48616634	48617033	400	*	Distal Intergenic	20	48599513	48605420	5908	1	6615	uc002xuz.3	17121	ENSG00000124216	SNAI1	snail family transcriptional repressor 1	3.9736	2.28561e-06
chr11	119910007	119910406	400	*	Distal Intergenic	11	119981994	119992701	10708	2	23650	uc001pwx.3	82295	ENSG00000137699	TRIM29	tripartite motif containing 29	4.16303	3.57845e-81
chr6	150342060	150342459	400	*	Exon (uc011eei.2/154064, exon 3 of 4)	6	150341266	150346668	5403	2	154064	uc011eei.2	4209	ENSG00000155918	RAET1L	retinoic acid early transcript 1L	4.18674	1.01548e-20
chr11	10394797	10395196	400	*	Intron (uc009yfv.1/uc009yfv.1, intron 1 of 2)	11	10326642	10328923	2282	1	133	uc001mil.1	68155	ENSG00000148926	ADM	adrenomedullin	4.64035	7.75404e-126
chr8	95268725	95269124	400	*	Intron (uc003ygi.3/2669, intron 2 of 4)	8	95261485	95274547	13063	2	2669	uc003ygi.3	5423	ENSG00000164949	GEM	GTP binding protein overexpressed in skeletal muscle	5.3123	1.37906e-147
chr8	95317698	95318097	400	*	Distal Intergenic	8	95261485	95274547	13063	2	2669	uc003ygj.3	-43151	ENSG00000164949	GEM	GTP binding protein overexpressed in skeletal muscle	5.3123	1.37906e-147
chr19	1782593	1782992	400	*	3' UTR	19	1798760	1806159	7400	2	148229	uc002lty.1	23167	ENSG00000130270	ATP8B3	ATPase phospholipid transporting 8B3	5.57788	5.62682e-50

## Sheet: DE_genes_ER_binding_upreg
seqnames	start	end	width	strand	annotation	geneChr	geneStart	geneEnd	geneLength	geneStrand	geneId	transcriptId	distanceToTSS	ENSEMBL	SYMBOL	GENENAME	logFC	adjpval
chr7	135086097	135086496	400	*	Intron (uc003vss.3/4850, intron 7 of 10)	7	135046547	135194875	148329	2	4850	uc003vss.3	108379	ENSG00000080802	CNOT4	CCR4-NOT transcription complex subunit 4	1.00022	4.78417e-08
chr20	50573454	50573853	400	*	Distal Intergenic	20	50700550	50722023	21474	2	55734	uc002xwj.3	148170	ENSG00000020256	ZFP64	ZFP64 zinc finger protein	1.00755	3.13273e-13
chr20	50727340	50727739	400	*	Intron (uc002xwk.3/55734, intron 5 of 8)	20	50700550	50722023	21474	2	55734	uc002xwj.3	-5317	ENSG00000020256	ZFP64	ZFP64 zinc finger protein	1.00755	3.13273e-13
chr20	50761614	50762013	400	*	Intron (uc002xwk.3/55734, intron 5 of 8)	20	50700550	50722023	21474	2	55734	uc002xwj.3	-39591	ENSG00000020256	ZFP64	ZFP64 zinc finger protein	1.00755	3.13273e-13
chr20	50795792	50796191	400	*	Intron (uc002xwk.3/55734, intron 2 of 8)	20	50700550	50808524	107975	2	55734	uc002xwk.3	12333	ENSG00000020256	ZFP64	ZFP64 zinc finger protein	1.00755	3.13273e-13
chr20	50798654	50799053	400	*	Intron (uc002xwk.3/55734, intron 2 of 8)	20	50700550	50808524	107975	2	55734	uc002xwk.3	9471	ENSG00000020256	ZFP64	ZFP64 zinc finger protein	1.00755	3.13273e-13
chr20	50814913	50815312	400	*	Distal Intergenic	20	50767817	50808524	40708	2	55734	uc002xwn.3	-6389	ENSG00000020256	ZFP64	ZFP64 zinc finger protein	1.00755	3.13273e-13
chr20	50929990	50930389	400	*	Distal Intergenic	20	50767817	50808524	40708	2	55734	uc002xwn.3	-121466	ENSG00000020256	ZFP64	ZFP64 zinc finger protein	1.00755	3.13273e-13
chr20	50930485	50930884	400	*	Distal Intergenic	20	50767817	50808524	40708	2	55734	uc002xwn.3	-121961	ENSG00000020256	ZFP64	ZFP64 zinc finger protein	1.00755	3.13273e-13
chr20	50958153	50958552	400	*	Distal Intergenic	20	50767817	50808524	40708	2	55734	uc002xwn.3	-149629	ENSG00000020256	ZFP64	ZFP64 zinc finger protein	1.00755	3.13273e-13
chr20	50958914	50959313	400	*	Distal Intergenic	20	50767817	50808524	40708	2	55734	uc002xwn.3	-150390	ENSG00000020256	ZFP64	ZFP64 zinc finger protein	1.00755	3.13273e-13
chr20	51022716	51023115	400	*	Distal Intergenic	20	50767817	50808524	40708	2	55734	uc002xwn.3	-214192	ENSG00000020256	ZFP64	ZFP64 zinc finger protein	1.00755	3.13273e-13
chr20	51160412	51160811	400	*	Distal Intergenic	20	50767817	50808524	40708	2	55734	uc002xwn.3	-351888	ENSG00000020256	ZFP64	ZFP64 zinc finger protein	1.00755	3.13273e-13
chr9	37947944	37948343	400	*	Intron (uc004aax.3/6461, intron 5 of 5)	9	37887594	37904350	16757	2	92014	uc004aav.2	-43594	ENSG00000122696	SLC25A51	solute carrier family 25 member 51	1.01015	2.53649e-16
chr9	37953874	37954273	400	*	Intron (uc004aax.3/6461, intron 4 of 5)	9	37887594	37904350	16757	2	92014	uc004aav.2	-49524	ENSG00000122696	SLC25A51	solute carrier family 25 member 51	1.01015	2.53649e-16
chr12	50615888	50616287	400	*	Promoter	12	50569563	50616268	46706	2	51474	uc001rwh.4	0	ENSG00000050405	LIMA1	LIM domain and actin binding 1	1.01415	3.92837e-18
chr12	50665154	50665553	400	*	Intron (uc001rwj.4/51474, intron 1 of 10)	12	50569563	50677353	107791	2	51474	uc001rwj.4	11800	ENSG00000050405	LIMA1	LIM domain and actin binding 1	1.01415	3.92837e-18
chr14	69643351	69643750	400	*	Distal Intergenic	14	69658194	69710737	52544	1	55218	uc001xkt.3	-14444	ENSG00000081177	EXD2	exonuclease 3'-5' domain containing 2	1.01613	4.40511e-28
chr14	69663010	69663409	400	*	Intron (uc001xkt.3/55218, intron 1 of 10)	14	69658483	69710737	52255	1	55218	uc010tte.2	4527	ENSG00000081177	EXD2	exonuclease 3'-5' domain containing 2	1.01613	4.40511e-28
chr5	175922122	175922521	400	*	Intron (uc003mej.4/23197, intron 7 of 10)	5	175954301	175956809	2509	2	22838	uc003mel.1	34288	ENSG00000146083	RNF44	ring finger protein 44	1.02662	2.80348e-10
chr22	29481710	29482109	400	*	Intron (uc003ael.3/83999, intron 1 of 8)	22	29490246	29542808	52563	1	83999	uc011akn.2	-8137	ENSG00000183762	KREMEN1	kringle containing transmembrane protein 1	1.0287	1.20886e-08
chr22	29517330	29517729	400	*	Exon (uc003ael.3/83999, exon 4 of 9)	22	29490246	29542808	52563	1	83999	uc011akn.2	27084	ENSG00000183762	KREMEN1	kringle containing transmembrane protein 1	1.0287	1.20886e-08
chr7	149204269	149204668	400	*	Distal Intergenic	7	149169884	149194898	25015	2	155061	uc010lpi.2	-9371	ENSG00000181220	ZNF746	zinc finger protein 746	1.02878	7.86072e-21
chr19	39897772	39898171	400	*	Promoter	19	39897487	39900052	2566	1	7538	uc002olh.2	285	ENSG00000128016	ZFP36	ZFP36 ring finger protein	1.02944	0.001437
chr20	44692994	44693393	400	*	Intron (uc002xrc.3/57727, intron 4 of 5)	20	44689626	44699175	9550	2	57727	uc002xrc.3	5782	ENSG00000124160	NCOA5	nuclear receptor coactivator 5	1.03509	6.62703e-20
chr20	44714621	44715020	400	*	Intron (uc002xre.3/57727, intron 1 of 7)	20	44689626	44718580	28955	2	57727	uc002xre.3	3560	ENSG00000124160	NCOA5	nuclear receptor coactivator 5	1.03509	6.62703e-20
chr7	138752784	138753183	400	*	Intron (uc003vun.3/56829, intron 7 of 12)	7	138745084	138764013	18930	2	56829	uc003vuo.3	10830	ENSG00000105939	ZC3HAV1	zinc finger CCCH-type containing, antiviral 1	1.03526	3.77769e-32
chr5	176352234	176352633	400	*	Intron (uc021yil.1/51720, intron 10 of 14)	5	176338312	176370489	32178	2	51720	uc003mfe.1	17856	ENSG00000087206	UIMC1	ubiquitin interaction motif containing 1	1.03574	2.45449e-25
chr5	176415857	176416256	400	*	Intron (uc021yil.1/51720, intron 1 of 14)	5	176332006	176433443	101438	2	51720	uc021yil.1	17187	ENSG00000087206	UIMC1	ubiquitin interaction motif containing 1	1.03574	2.45449e-25
chr5	176418333	176418732	400	*	Intron (uc021yil.1/51720, intron 1 of 14)	5	176332006	176433443	101438	2	51720	uc021yil.1	14711	ENSG00000087206	UIMC1	ubiquitin interaction motif containing 1	1.03574	2.45449e-25
chr12	115101973	115102372	400	*	Distal Intergenic	12	115108059	115121969	13911	2	6926	uc001tvt.1	19597	ENSG00000135111	TBX3	T-box 3	1.03683	1.64848e-05
chr12	115383356	115383755	400	*	Distal Intergenic	12	115117761	115121969	4209	2	6926	uc010syw.1	-261387	ENSG00000135111	TBX3	T-box 3	1.03683	1.64848e-05
chr12	115426710	115427109	400	*	Distal Intergenic	12	115117761	115121969	4209	2	6926	uc010syw.1	-304741	ENSG00000135111	TBX3	T-box 3	1.03683	1.64848e-05
chr2	46939533	46939932	400	*	Intron (uc002rvf.3/9655, intron 1 of 1)	2	46926349	46989927	63579	1	9655	uc002rvg.3	13184	ENSG00000171150	SOCS5	suppressor of cytokine signaling 5	1.0398	9.3706e-18
chr2	46957107	46957506	400	*	Intron (uc002rvf.3/9655, intron 1 of 1)	2	46926349	46989927	63579	1	9655	uc002rvg.3	30758	ENSG00000171150	SOCS5	suppressor of cytokine signaling 5	1.0398	9.3706e-18
chr2	46970722	46971121	400	*	Intron (uc002rvf.3/9655, intron 1 of 1)	2	46926349	46989927	63579	1	9655	uc002rvg.3	44373	ENSG00000171150	SOCS5	suppressor of cytokine signaling 5	1.0398	9.3706e-18
chr6	44110326	44110725	400	*	Intron (uc003owq.1/55362, intron 10 of 14)	6	44107445	44123256	15812	1	55362	uc010jyz.3	2881	ENSG00000137216	TMEM63B	transmembrane protein 63B	1.04107	4.71683e-26
chr20	62121703	62122102	400	*	Exon (uc002yfe.2/1917, exon 6 of 8)	20	62119365	62130668	11304	2	1917	uc002yfe.2	8566	ENSG00000101210	EEF1A2	eukaryotic translation elongation factor 1 alpha 2	1.04142	1.03131e-85
chr1	235630433	235630832	400	*	Intron (uc001hxc.3/148789, intron 6 of 11)	1	235610505	235667781	57277	2	148789	uc001hxc.3	36949	ENSG00000162885	B3GALNT2	beta-1,3-N-acetylgalactosaminyltransferase 2	1.04301	4.86462e-20
chr17	63453052	63453451	400	*	Distal Intergenic	17	63524683	63554854	30172	2	8313	uc002jfh.3	101403	ENSG00000168646	AXIN2	axin 2	1.04514	0.00231011
chr17	63482232	63482631	400	*	Distal Intergenic	17	63524683	63554854	30172	2	8313	uc002jfh.3	72223	ENSG00000168646	AXIN2	axin 2	1.04514	0.00231011
chr17	63550389	63550788	400	*	Intron (uc002jfh.3/8313, intron 1 of 8)	17	63524683	63554854	30172	2	8313	uc002jfh.3	4066	ENSG00000168646	AXIN2	axin 2	1.04514	0.00231011
chr17	63579335	63579734	400	*	Intron (uc010den.1/8313, intron 3 of 6)	17	63524683	63557740	33058	2	8313	uc002jfi.3	-21595	ENSG00000168646	AXIN2	axin 2	1.04514	0.00231011
chr17	63600661	63601060	400	*	Intron (uc010den.1/8313, intron 3 of 6)	17	63534220	63637183	102964	2	8313	uc010den.1	36123	ENSG00000168646	AXIN2	axin 2	1.04514	0.00231011
chr17	63622949	63623348	400	*	Intron (uc010den.1/8313, intron 3 of 6)	17	63534220	63637183	102964	2	8313	uc010den.1	13835	ENSG00000168646	AXIN2	axin 2	1.04514	0.00231011
chr17	63698562	63698961	400	*	Intron (uc002jfk.3/201134, intron 3 of 6)	17	63534220	63637183	102964	2	8313	uc010den.1	-61379	ENSG00000168646	AXIN2	axin 2	1.04514	0.00231011
chr17	63699486	63699885	400	*	Intron (uc002jfk.3/201134, intron 3 of 6)	17	63534220	63637183	102964	2	8313	uc010den.1	-62303	ENSG00000168646	AXIN2	axin 2	1.04514	0.00231011
chr17	61839406	61839805	400	*	Intron (uc002jbs.4/57003, intron 4 of 12)	17	61822610	61851088	28479	2	57003	uc002jbs.4	11283	ENSG00000108588	CCDC47	coiled-coil domain containing 47	1.04588	5.34956e-13
chr11	121326112	121326511	400	*	Intron (uc001pxx.3/6653, intron 1 of 47)	11	121322912	121504471	181560	1	6653	uc001pxx.3	3200	ENSG00000137642	SORL1	sortilin related receptor 1	1.04693	1.76377e-05
chr1	19425754	19426153	400	*	Promoter	1	19401000	19426171	25172	2	23352	uc010ocv.2	18	ENSG00000127481	UBR4	ubiquitin protein ligase E3 component n-recognin 4	1.04875	1.28711e-47
chr1	19427152	19427551	400	*	Promoter	1	19401000	19427067	26068	2	23352	uc009vph.3	-85	ENSG00000127481	UBR4	ubiquitin protein ligase E3 component n-recognin 4	1.04875	1.28711e-47
chr1	202105412	202105811	400	*	Intron (uc001gxk.2/127829, intron 3 of 6)	1	202102532	202113871	11340	2	127829	uc001gxk.2	8060	ENSG00000143862	ARL8A	ADP ribosylation factor like GTPase 8A	1.05101	5.9971e-30
chr1	202106324	202106723	400	*	Intron (uc001gxk.2/127829, intron 3 of 6)	1	202102532	202113871	11340	2	127829	uc001gxk.2	7148	ENSG00000143862	ARL8A	ADP ribosylation factor like GTPase 8A	1.05101	5.9971e-30
chr1	202108219	202108618	400	*	Intron (uc001gxk.2/127829, intron 1 of 6)	1	202102532	202113871	11340	2	127829	uc001gxk.2	5253	ENSG00000143862	ARL8A	ADP ribosylation factor like GTPase 8A	1.05101	5.9971e-30
chr1	202112812	202113211	400	*	Promoter	1	202102532	202113871	11340	2	127829	uc001gxk.2	660	ENSG00000143862	ARL8A	ADP ribosylation factor like GTPase 8A	1.05101	5.9971e-30
chr15	61750487	61750886	400	*	Distal Intergenic	15	60780483	61521502	741020	2	6095	uc002agx.3	-228985	ENSG00000069667	RORA	RAR related orphan receptor A	1.05747	1.4038e-06
chr3	69683050	69683449	400	*	Distal Intergenic	3	69219146	69591733	372588	2	23150	uc003dnw.2	-91317	ENSG00000114541	FRMD4B	FERM domain containing 4B	1.05765	5.48848e-05
chr1	174021993	174022392	400	*	Distal Intergenic	1	173907795	173962210	54416	2	149041	uc010pmt.2	-59783	ENSG00000135870	RC3H1	ring finger and CCCH-type domains 1	1.06521	1.83692e-43
chr3	14202280	14202679	400	*	Intron (uc011ave.2/7508, intron 7 of 15)	3	14190314	14200392	10079	2	7508	uc021wtm.1	-1888	ENSG00000154767	XPC	XPC complex subunit, DNA damage recognition and repair factor	1.06905	1.59553e-38
chr3	14204671	14205070	400	*	Intron (uc011ave.2/7508, intron 7 of 15)	3	14190314	14200392	10079	2	7508	uc021wtm.1	-4279	ENSG00000154767	XPC	XPC complex subunit, DNA damage recognition and repair factor	1.06905	1.59553e-38
chr1	203282186	203282585	400	*	Distal Intergenic	1	203274664	203278729	4066	1	7832	uc001gzq.3	7522	ENSG00000159388	BTG2	BTG anti-proliferation factor 2	1.07413	1.73276e-35
chr1	203284515	203284914	400	*	Distal Intergenic	1	203274664	203278729	4066	1	7832	uc001gzq.3	9851	ENSG00000159388	BTG2	BTG anti-proliferation factor 2	1.07413	1.73276e-35
chr12	120710406	120710805	400	*	Distal Intergenic	12	120648242	120703574	55333	2	5829	uc001txz.3	-6832	ENSG00000089159	PXN	paxillin	1.07663	8.08745e-19
chr14	97500028	97500427	400	*	Distal Intergenic	14	97263684	97347951	84268	1	7443	uc001yft.3	236344	ENSG00000100749	VRK1	VRK serine/threonine kinase 1	1.07717	1.14942e-39
chr20	48572185	48572584	400	*	Distal Intergenic	20	48552914	48570422	17509	1	55905	uc002xuy.3	19271	ENSG00000124226	RNF114	ring finger protein 114	1.07951	2.91256e-75
chr9	131394279	131394678	400	*	Exon (uc004bvl.4/6709, exon 52 of 56)	9	131391939	131395944	4006	1	6709	uc004bvo.4	2340	ENSG00000197694	SPTAN1	spectrin alpha, non-erythrocytic 1	1.08026	3.10212e-83
chr19	47231163	47231562	400	*	Exon (uc002pfl.3/29888, exon 8 of 18)	19	47177573	47220384	42812	2	25865	uc010xye.2	-10779	ENSG00000105287	PRKD2	protein kinase D2	1.08368	1.71575e-11
chr6	139373617	139374016	400	*	Distal Intergenic	6	139349819	139364439	14621	1	58527	uc003qim.2	23798	ENSG00000146386	ABRACL	ABRA C-terminal like	1.08589	1.56448e-31
chr16	2148165	2148564	400	*	Intron (uc021tak.1/uc021tak.1, intron 1 of 1)	16	2140885	2153896	13012	2	5310	uc010bse.1	5332	ENSG00000008710	PKD1	polycystin 1, transient receptor potential channel interacting	1.09208	4.92779e-47
chr16	2161540	2161939	400	*	Exon (uc002cos.1/5310, exon 15 of 46)	16	2140885	2153896	13012	2	5310	uc010bse.1	-7644	ENSG00000008710	PKD1	polycystin 1, transient receptor potential channel interacting	1.09208	4.92779e-47
chr16	84851247	84851646	400	*	Distal Intergenic	16	84853587	84873626	20040	1	83716	uc002fik.4	-1941	ENSG00000103196	CRISPLD2	cysteine rich secretory protein LCCL domain containing 2	1.09401	6.95497e-10
chr16	84856094	84856493	400	*	Intron (uc002fik.4/83716, intron 1 of 1)	16	84853587	84943116	89530	1	83716	uc010voh.1	2507	ENSG00000103196	CRISPLD2	cysteine rich secretory protein LCCL domain containing 2	1.09401	6.95497e-10
chr16	84941855	84942254	400	*	3' UTR	16	84853587	84943116	89530	1	83716	uc010voh.1	88268	ENSG00000103196	CRISPLD2	cysteine rich secretory protein LCCL domain containing 2	1.09401	6.95497e-10
chr9	129609834	129610233	400	*	Distal Intergenic	9	129622944	129648156	25213	1	403341	uc004bqm.4	-12711	ENSG00000177125	ZBTB34	zinc finger and BTB domain containing 34	1.09873	1.81217e-28
chr9	129621838	129622237	400	*	Promoter	9	129622944	129648156	25213	1	403341	uc004bqm.4	-707	ENSG00000177125	ZBTB34	zinc finger and BTB domain containing 34	1.09873	1.81217e-28
chr7	90970288	90970687	400	*	Distal Intergenic	7	90893783	90898132	4350	1	8321	uc003ula.3	76505	ENSG00000157240	FZD1	frizzled class receptor 1	1.10144	1.58664e-25
chr12	10891857	10892256	400	*	Distal Intergenic	12	10851676	10875953	24278	2	8531	uc001qyu.3	-15904	ENSG00000060138	YBX3	Y-box binding protein 3	1.10157	2.60447e-41
chr10	5656575	5656974	400	*	Distal Intergenic	10	5680820	5708558	27739	2	79754	uc001iig.2	51584	ENSG00000196372	ASB13	ankyrin repeat and SOCS box containing 13	1.10629	2.80108e-29
chr10	5684718	5685117	400	*	Intron (uc001iig.2/79754, intron 4 of 5)	10	5680820	5708558	27739	2	79754	uc001iig.2	23441	ENSG00000196372	ASB13	ankyrin repeat and SOCS box containing 13	1.10629	2.80108e-29
chr20	18056696	18057095	400	*	Distal Intergenic	20	18004796	18038521	33726	2	58495	uc002wqi.1	-18175	ENSG00000125850	OVOL2	ovo like zinc finger 2	1.10753	4.05178e-14
chr2	74897853	74898252	400	*	Intron (uc010ysb.2/10505, intron 3 of 3)	2	74881355	74910981	29627	1	10505	uc010ffr.2	16498	ENSG00000135622	SEMA4F	ssemaphorin 4F	1.11573	8.33882e-06
chr16	69723747	69724146	400	*	Intron (uc002exi.3/10725, intron 11 of 13)	16	69726772	69738569	11798	1	10725	uc002exo.2	-2626	ENSG00000102908	NFAT5	nuclear factor of activated T cells 5	1.11817	8.76984e-25
chr16	69726694	69727093	400	*	Promoter	16	69726772	69738569	11798	1	10725	uc002exo.2	0	ENSG00000102908	NFAT5	nuclear factor of activated T cells 5	1.11817	8.76984e-25
chr16	69732407	69732806	400	*	3' UTR	16	69726772	69738569	11798	1	10725	uc002exo.2	5635	ENSG00000102908	NFAT5	nuclear factor of activated T cells 5	1.11817	8.76984e-25
chr16	69741815	69742214	400	*	Downstream (1-2kb)	16	69726772	69738569	11798	1	10725	uc002exo.2	15043	ENSG00000102908	NFAT5	nuclear factor of activated T cells 5	1.11817	8.76984e-25
chr1	154190526	154190925	400	*	Intron (uc001feg.2/25912, intron 1 of 5)	1	154192655	154235980	43326	1	9898	uc009wot.3	-1730	ENSG00000143569	UBAP2L	ubiquitin associated protein 2 like	1.12443	5.75542e-18
chr1	154221350	154221749	400	*	Exon (uc009wot.3/9898, exon 12 of 25)	1	154227628	154243986	16359	1	9898	uc001feq.3	-5879	ENSG00000143569	UBAP2L	ubiquitin associated protein 2 like	1.12443	5.75542e-18
chr7	35025639	35026038	400	*	Intron (uc003tem.4/23333, intron 7 of 21)	7	34961081	34977731	16651	2	23333	uc003tel.1	-47908	ENSG00000173852	DPY19L1	dpy-19 like C-mannosyltransferase 1	1.13403	6.39891e-34
chr9	129476762	129477161	400	*	Distal Intergenic	9	129567285	129600487	33203	1	23099	uc004bql.3	-90124	ENSG00000169155	ZBTB43	zinc finger and BTB domain containing 43	1.13524	3.11736e-35
chr9	129486789	129487188	400	*	Distal Intergenic	9	129567285	129600487	33203	1	23099	uc004bql.3	-80097	ENSG00000169155	ZBTB43	zinc finger and BTB domain containing 43	1.13524	3.11736e-35
chr9	129489031	129489430	400	*	Distal Intergenic	9	129567285	129600487	33203	1	23099	uc004bql.3	-77855	ENSG00000169155	ZBTB43	zinc finger and BTB domain containing 43	1.13524	3.11736e-35
chr9	129495235	129495634	400	*	Distal Intergenic	9	129567285	129600487	33203	1	23099	uc004bql.3	-71651	ENSG00000169155	ZBTB43	zinc finger and BTB domain containing 43	1.13524	3.11736e-35
chr9	129496630	129497029	400	*	Distal Intergenic	9	129567285	129600487	33203	1	23099	uc004bql.3	-70256	ENSG00000169155	ZBTB43	zinc finger and BTB domain containing 43	1.13524	3.11736e-35
chr9	129558695	129559094	400	*	Distal Intergenic	9	129567285	129600487	33203	1	23099	uc004bql.3	-8191	ENSG00000169155	ZBTB43	zinc finger and BTB domain containing 43	1.13524	3.11736e-35
chr9	129568087	129568486	400	*	Promoter	9	129567285	129600487	33203	1	23099	uc010mxf.3	802	ENSG00000169155	ZBTB43	zinc finger and BTB domain containing 43	1.13524	3.11736e-35
chr9	129575346	129575745	400	*	Intron (uc004bql.3/23099, intron 2 of 2)	9	129567285	129600487	33203	1	23099	uc010mxf.3	8061	ENSG00000169155	ZBTB43	zinc finger and BTB domain containing 43	1.13524	3.11736e-35
chr11	65458503	65458902	400	*	Distal Intergenic	11	65479473	65487077	7605	1	10524	uc001ofi.3	-20571	ENSG00000172977	KAT5	lysine acetyltransferase 5	1.13797	1.44223e-36
chr11	65472169	65472568	400	*	Distal Intergenic	11	65479473	65487077	7605	1	10524	uc001ofi.3	-6905	ENSG00000172977	KAT5	lysine acetyltransferase 5	1.13797	1.44223e-36
chr2	14178784	14179183	400	*	Distal Intergenic	2	14772810	14780168	7359	1	151354	uc002rbz.2	-593627	ENSG00000162981	FAM84A	family with sequence similarity 84 member A	1.13944	2.01796e-13
chr2	14543361	14543760	400	*	Distal Intergenic	2	14772810	14780168	7359	1	151354	uc002rbz.2	-229050	ENSG00000162981	FAM84A	family with sequence similarity 84 member A	1.13944	2.01796e-13
chr2	14754394	14754793	400	*	Distal Intergenic	2	14772810	14780168	7359	1	151354	uc002rbz.2	-18017	ENSG00000162981	FAM84A	family with sequence similarity 84 member A	1.13944	2.01796e-13
chr19	18130435	18130834	400	*	Distal Intergenic	19	18118977	18124911	5935	1	27106	uc002nhv.3	11458	ENSG00000105643	ARRDC2	arrestin domain containing 2	1.14026	1.78299e-27
chr14	64966961	64967360	400	*	Intron (uc001xhc.3/7597, intron 1 of 2)	14	64953555	64970554	17000	2	7597	uc001xhf.3	3194	ENSG00000089775	ZBTB25	zinc finger and BTB domain containing 25	1.14149	3.19656e-15
chr15	98456000	98456399	400	*	Distal Intergenic	15	98462784	98517068	54285	1	91947	uc002bui.4	-6385	ENSG00000140450	ARRDC4	arrestin domain containing 4	1.14341	3.96947e-77
chr15	98492000	98492399	400	*	Intron (uc002bui.4/91947, intron 1 of 7)	15	98503933	98517068	13136	1	91947	uc010bom.3	-11534	ENSG00000140450	ARRDC4	arrestin domain containing 4	1.14341	3.96947e-77
chr15	98648455	98648854	400	*	Distal Intergenic	15	98503933	98517068	13136	1	91947	uc010bom.3	144522	ENSG00000140450	ARRDC4	arrestin domain containing 4	1.14341	3.96947e-77
chr15	98649927	98650326	400	*	Distal Intergenic	15	98503933	98517068	13136	1	91947	uc010bom.3	145994	ENSG00000140450	ARRDC4	arrestin domain containing 4	1.14341	3.96947e-77
chr15	98650365	98650764	400	*	Distal Intergenic	15	98503933	98517068	13136	1	91947	uc010bom.3	146432	ENSG00000140450	ARRDC4	arrestin domain containing 4	1.14341	3.96947e-77
chr15	98746010	98746409	400	*	Distal Intergenic	15	98503933	98517068	13136	1	91947	uc010bom.3	242077	ENSG00000140450	ARRDC4	arrestin domain containing 4	1.14341	3.96947e-77
chr15	98749168	98749567	400	*	Distal Intergenic	15	98503933	98517068	13136	1	91947	uc010bom.3	245235	ENSG00000140450	ARRDC4	arrestin domain containing 4	1.14341	3.96947e-77
chr15	98751890	98752289	400	*	Distal Intergenic	15	98503933	98517068	13136	1	91947	uc010bom.3	247957	ENSG00000140450	ARRDC4	arrestin domain containing 4	1.14341	3.96947e-77
chr15	98758236	98758635	400	*	Distal Intergenic	15	98503933	98517068	13136	1	91947	uc010bom.3	254303	ENSG00000140450	ARRDC4	arrestin domain containing 4	1.14341	3.96947e-77
chr15	98763628	98764027	400	*	Distal Intergenic	15	98503933	98517068	13136	1	91947	uc010bom.3	259695	ENSG00000140450	ARRDC4	arrestin domain containing 4	1.14341	3.96947e-77
chr15	98775187	98775920	734	*	Distal Intergenic	15	98503933	98517068	13136	1	91947	uc010bom.3	271254	ENSG00000140450	ARRDC4	arrestin domain containing 4	1.14341	3.96947e-77
chr15	98776647	98777046	400	*	Distal Intergenic	15	98503933	98517068	13136	1	91947	uc010bom.3	272714	ENSG00000140450	ARRDC4	arrestin domain containing 4	1.14341	3.96947e-77
chr2	197705253	197705652	400	*	3' UTR	2	197697728	197710741	13014	2	80055	uc010fsi.3	5089	ENSG00000197121	PGAP1	post-GPI attachment to proteins 1	1.14356	7.45187e-06
chr6	31836709	31837108	400	*	Exon (uc011dol.2/80736, exon 13 of 21)	6	31826829	31830709	3881	2	4758	uc003nxq.4	-6000	ENSG00000204386	NEU1	neuraminidase 1	1.14561	9.39898e-52
chr5	132490917	132491316	400	*	Distal Intergenic	5	132532152	132561617	29466	2	23105	uc003kym.1	70301	ENSG00000053108	FSTL4	follistatin like 4	1.15701	6.10928e-05
chr5	132495887	132496286	400	*	Distal Intergenic	5	132532152	132561617	29466	2	23105	uc003kym.1	65331	ENSG00000053108	FSTL4	follistatin like 4	1.15701	6.10928e-05
chr5	132963458	132963857	400	*	Distal Intergenic	5	132532152	132948223	416072	2	23105	uc003kyn.1	-15235	ENSG00000053108	FSTL4	follistatin like 4	1.15701	6.10928e-05
chr5	133049651	133050050	400	*	Distal Intergenic	5	132532152	132948223	416072	2	23105	uc003kyn.1	-101428	ENSG00000053108	FSTL4	follistatin like 4	1.15701	6.10928e-05
chr16	30957488	30957887	400	*	Intron (uc002dzz.1/54620, intron 9 of 10)	16	30960405	30966259	5855	1	93129	uc002eac.3	-2518	ENSG00000175938	ORAI3	ORAI calcium release-activated calcium modulator 3	1.15834	0.000163111
chr15	89893836	89894235	400	*	Distal Intergenic	15	89859536	89878026	18491	2	5428	uc002bns.4	-15810	ENSG00000140521	POLG	DNA polymerase gamma, catalytic subunit	1.15919	1.46096e-34
chr16	75265884	75266283	400	*	Intron (uc002fdt.3/9564, intron 2 of 2)	16	75262928	75270401	7474	2	9564	uc002fdt.3	4118	ENSG00000050820	BCAR1	BCAR1, Cas family scaffold protein	1.16347	2.26637e-30
chr16	75309908	75310307	400	*	Distal Intergenic	16	75262928	75301951	39024	2	9564	uc002fdx.3	-7957	ENSG00000050820	BCAR1	BCAR1, Cas family scaffold protein	1.16347	2.26637e-30
chr16	75330014	75330413	400	*	Intron (uc002fdy.3/10428, intron 6 of 6)	16	75262928	75301951	39024	2	9564	uc002fdx.3	-28063	ENSG00000050820	BCAR1	BCAR1, Cas family scaffold protein	1.16347	2.26637e-30
chr14	105589353	105589752	400	*	Distal Intergenic	14	105607318	105617740	10423	2	3714	uc001yqf.4	27988	ENSG00000184916	JAG2	jagged 2	1.16477	5.95741e-30
chr14	105603469	105603868	400	*	Distal Intergenic	14	105607318	105617740	10423	2	3714	uc001yqf.4	13872	ENSG00000184916	JAG2	jagged 2	1.16477	5.95741e-30
chr14	105624599	105624998	400	*	Intron (uc001yqg.4/3714, intron 2 of 25)	14	105607318	105617740	10423	2	3714	uc001yqf.4	-6859	ENSG00000184916	JAG2	jagged 2	1.16477	5.95741e-30
chr6	16130555	16130954	400	*	Exon (uc003nbq.3/29116, exon 2 of 7)	6	16129317	16148478	19162	1	29116	uc003nbr.3	1238	ENSG00000007944	MYLIP	myosin regulatory light chain interacting protein	1.16551	3.17756e-47
chr11	118595332	118595731	400	*	Distal Intergenic	11	118618473	118630078	11606	2	1656	uc001pua.2	34347	ENSG00000110367	DDX6	DEAD-box helicase 6	1.1694	2.2701e-31
chr17	44132404	44132803	400	*	Intron (uc002ikc.3/284058, intron 6 of 14)	17	44107282	44119280	11999	2	284058	uc010wkc.2	-13124	ENSG00000120071	KANSL1	KAT8 regulatory NSL complex subunit 1	1.17416	7.6591e-26
chr9	94166397	94166796	400	*	Distal Intergenic	9	94171327	94186144	14818	2	4783	uc004arh.3	19348	ENSG00000165030	NFIL3	nuclear factor, interleukin 3 regulated	1.17486	9.74572e-41
chr19	3985157	3985556	400	*	Promoter	19	3976054	3985461	9408	2	1938	uc002lze.3	0	ENSG00000167658	EEF2	eukaryotic translation elongation factor 2	1.17552	2.9712e-130
chr7	139651301	139651700	400	*	Intron (uc003vvh.3/6916, intron 9 of 16)	7	139723549	139763521	39973	2	64761	uc003vvl.1	111821	ENSG00000059378	PARP12	poly(ADP-ribose) polymerase family member 12	1.17558	6.38491e-12
chr7	139679720	139680119	400	*	Intron (uc003vvh.3/6916, intron 13 of 16)	7	139723549	139763521	39973	2	64761	uc003vvl.1	83402	ENSG00000059378	PARP12	poly(ADP-ribose) polymerase family member 12	1.17558	6.38491e-12
chr7	139699902	139700301	400	*	Intron (uc003vvh.3/6916, intron 13 of 16)	7	139723549	139763521	39973	2	64761	uc003vvl.1	63220	ENSG00000059378	PARP12	poly(ADP-ribose) polymerase family member 12	1.17558	6.38491e-12
chr7	139741820	139742219	400	*	Intron (uc003vvl.1/64761, intron 5 of 11)	7	139723549	139763521	39973	2	64761	uc003vvl.1	21302	ENSG00000059378	PARP12	poly(ADP-ribose) polymerase family member 12	1.17558	6.38491e-12
chr7	139771039	139771438	400	*	Distal Intergenic	7	139723549	139763521	39973	2	64761	uc010lnf.1	-7518	ENSG00000059378	PARP12	poly(ADP-ribose) polymerase family member 12	1.17558	6.38491e-12
chr19	2168759	2169158	400	*	Intron (uc002lvb.4/84444, intron 1 of 27)	19	2164148	2232577	68430	1	84444	uc002lvb.4	4611	ENSG00000104885	DOT1L	DOT1 like histone lysine methyltransferase	1.17692	9.75101e-15
chr14	76651621	76652020	400	*	Intron (uc001xsh.3/55668, intron 8 of 9)	14	76620697	76669134	48438	1	55668	uc001xsl.3	30924	ENSG00000089916	GPATCH2L	G-patch domain containing 2 like	1.17845	9.11115e-56
chr16	11612334	11612733	400	*	Distal Intergenic	16	11641578	11680229	38652	2	9516	uc002daz.3	67496	ENSG00000189067	LITAF	lipopolysaccharide induced TNF factor	1.18409	2.28557e-60
chr16	11706095	11706494	400	*	Distal Intergenic	16	11641578	11681322	39745	2	9516	uc002dbd.3	-24773	ENSG00000189067	LITAF	lipopolysaccharide induced TNF factor	1.18409	2.28557e-60
chr2	70332015	70332414	400	*	Distal Intergenic	2	70314585	70316334	1750	1	5093	uc002sgf.3	17430	ENSG00000169564	PCBP1	poly(rC) binding protein 1	1.18445	7.72817e-42
chr3	25854553	25854952	400	*	Distal Intergenic	3	25831563	25836025	4463	1	54995	uc011awp.2	22990	ENSG00000151093	OXSM	3-oxoacyl-ACP synthase, mitochondrial	1.18796	1.17305e-20
chr10	59835385	59835784	400	*	Distal Intergenic	10	59951278	60027694	76417	2	253430	uc001jkb.3	191910	ENSG00000151151	IPMK	inositol polyphosphate multikinase	1.18961	6.14728e-34
chr10	59965405	59965804	400	*	Intron (uc001jkb.3/253430, intron 4 of 5)	10	59951278	60027694	76417	2	253430	uc001jkb.3	61890	ENSG00000151151	IPMK	inositol polyphosphate multikinase	1.18961	6.14728e-34
chr3	183341165	183341564	400	*	Distal Intergenic	3	183353411	183402304	48894	1	54800	uc003flv.3	-11847	ENSG00000114796	KLHL24	kelch like family member 24	1.19174	6.45605e-45
chr12	64825152	64825918	767	*	Exon (uc001ssb.3/11260, exon 18 of 25)	12	64845840	64895899	50060	1	29110	uc001ssc.2	-19922	ENSG00000183735	TBK1	TANK binding kinase 1	1.19977	2.14621e-72
chr12	64889861	64890260	400	*	Exon (uc001ssc.2/29110, exon 16 of 21)	12	64845840	64895899	50060	1	29110	uc001ssc.2	44021	ENSG00000183735	TBK1	TANK binding kinase 1	1.19977	2.14621e-72
chr11	66957985	66958384	400	*	Intron (uc001ojw.3/22992, intron 5 of 20)	11	66974981	67025550	50570	1	22992	uc001ojy.3	-16597	ENSG00000173120	KDM2A	lysine demethylase 2A	1.20083	5.10153e-69
chr11	66997001	66997400	400	*	Intron (uc001ojw.3/22992, intron 11 of 20)	11	67007506	67025550	18045	1	22992	uc010rpn.3	-10106	ENSG00000173120	KDM2A	lysine demethylase 2A	1.20083	5.10153e-69
chr11	67022472	67022871	400	*	3' UTR	11	67019809	67025550	5742	1	22992	uc001oka.3	2663	ENSG00000173120	KDM2A	lysine demethylase 2A	1.20083	5.10153e-69
chr11	67023019	67023418	400	*	3' UTR	11	67019809	67025550	5742	1	22992	uc001oka.3	3210	ENSG00000173120	KDM2A	lysine demethylase 2A	1.20083	5.10153e-69
chr2	55282177	55282576	400	*	Distal Intergenic	2	55199327	55277734	78408	2	57142	uc002ryg.3	-4443	ENSG00000115310	RTN4	reticulon 4	1.20389	8.13886e-61
chr15	89164651	89165050	400	*	Promoter	15	89164527	89175512	10986	1	64782	uc002bmt.2	124	ENSG00000181026	AEN	apoptosis enhancing nuclease	1.2039	3.14314e-73
chr19	4970750	4971149	400	*	Intron (uc010xil.1/23030, intron 1 of 11)	19	4969124	5153608	184485	1	23030	uc002mbq.4	1626	ENSG00000127663	KDM4B	lysine demethylase 4B	1.21152	1.59588e-16
chr19	4991947	4992346	400	*	Intron (uc010xil.1/23030, intron 1 of 11)	19	4969124	5153608	184485	1	23030	uc002mbq.4	22823	ENSG00000127663	KDM4B	lysine demethylase 4B	1.21152	1.59588e-16
chr19	5021054	5021453	400	*	Intron (uc010xil.1/23030, intron 2 of 11)	19	5016268	5153608	137341	1	23030	uc010xim.2	4786	ENSG00000127663	KDM4B	lysine demethylase 4B	1.21152	1.59588e-16
chr19	5086981	5087380	400	*	Intron (uc010xil.1/23030, intron 9 of 11)	19	5070629	5153608	82980	1	23030	uc002mbr.4	16352	ENSG00000127663	KDM4B	lysine demethylase 4B	1.21152	1.59588e-16
chr2	149422936	149423335	400	*	Intron (uc010zbt.2/26122, intron 1 of 13)	2	149402560	149545136	142577	1	26122	uc010zbt.2	20376	ENSG00000135999	EPC2	enhancer of polycomb homolog 2	1.21461	5.27128e-18
chr15	74937960	74938359	400	*	Intron (uc002aym.3/80153, intron 4 of 6)	15	74915961	74922542	6582	1	1198	uc002ayl.4	21999	ENSG00000179335	CLK3	CDC like kinase 3	1.21568	3.03997e-60
chr16	11742636	11743035	400	*	Distal Intergenic	16	11762289	11773015	10727	1	8303	uc002dbf.3	-19254	ENSG00000184602	SNN	stannin	1.21601	3.22974e-24
chr9	125594194	125594593	400	*	Distal Intergenic	9	125580376	125590935	10560	2	5082	uc004bmz.2	-3259	ENSG00000136940	PDCL	phosducin like	1.21843	2.57225e-20
chr9	125612956	125613355	400	*	Intron (uc004bnc.2/54542, intron 21 of 21)	9	125580376	125590935	10560	2	5082	uc004bmz.2	-22021	ENSG00000136940	PDCL	phosducin like	1.21843	2.57225e-20
chr7	517234	517633	400	*	Distal Intergenic	7	540415	553104	12690	2	5154	uc003sit.1	35471	ENSG00000197461	PDGFA	platelet derived growth factor subunit A	1.22149	8.6636e-35
chr7	524519	524918	400	*	Distal Intergenic	7	540415	553104	12690	2	5154	uc003sit.1	28186	ENSG00000197461	PDGFA	platelet derived growth factor subunit A	1.22149	8.6636e-35
chr7	538200	538599	400	*	3' UTR	7	540415	553104	12690	2	5154	uc003sit.1	14505	ENSG00000197461	PDGFA	platelet derived growth factor subunit A	1.22149	8.6636e-35
chr9	133687126	133687525	400	*	Intron (uc004bzv.3/25, intron 1 of 10)	9	133710831	133763062	52232	1	25	uc004bzw.3	-23306	ENSG00000097007	ABL1	ABL proto-oncogene 1, non-receptor tyrosine kinase	1.22334	2.39048e-59
chr3	5254632	5255031	400	*	Exon (uc003bqi.3/9695, exon 11 of 12)	3	5230034	5252983	22950	1	9695	uc021wsl.1	24598	ENSG00000134109	EDEM1	ER degradation enhancing alpha-mannosidase like protein 1	1.22878	1.83587e-27
chr8	37691383	37691782	400	*	Exon (uc003xkj.3/25960, exon 11 of 19)	8	37701398	37707431	6034	2	55290	uc003xkk.3	15649	ENSG00000104221	BRF2	BRF2, RNA polymerase III transcription initiation factor subunit	1.23205	5.18514e-15
chr8	37694758	37695157	400	*	Intron (uc003xkj.3/25960, intron 13 of 18)	8	37701398	37707431	6034	2	55290	uc003xkk.3	12274	ENSG00000104221	BRF2	BRF2, RNA polymerase III transcription initiation factor subunit	1.23205	5.18514e-15
chr11	65525031	65525430	400	*	Distal Intergenic	11	65541369	65548062	6694	2	91056	uc031qbm.1	22632	ENSG00000254470	AP5B1	adaptor related protein complex 5 subunit beta 1	1.23407	1.5326e-22
chr6	4253593	4253992	400	*	Distal Intergenic	6	4115927	4135831	19905	2	10455	uc003mwf.3	-117762	ENSG00000198721	ECI2	enoyl-CoA delta isomerase 2	1.24116	2.49938e-16
chr6	4256723	4257122	400	*	Distal Intergenic	6	4115927	4135831	19905	2	10455	uc003mwf.3	-120892	ENSG00000198721	ECI2	enoyl-CoA delta isomerase 2	1.24116	2.49938e-16
chr15	70308227	70308626	400	*	Distal Intergenic	15	70358353	70366946	8594	2	7090	uc010bim.1	58320	ENSG00000140332	TLE3	transducin like enhancer of split 3	1.25504	7.75653e-51
chr15	70321276	70321675	400	*	Distal Intergenic	15	70358353	70366946	8594	2	7090	uc010bim.1	45271	ENSG00000140332	TLE3	transducin like enhancer of split 3	1.25504	7.75653e-51
chr15	70324068	70324467	400	*	Distal Intergenic	15	70358353	70366946	8594	2	7090	uc010bim.1	42479	ENSG00000140332	TLE3	transducin like enhancer of split 3	1.25504	7.75653e-51
chr15	70462888	70463287	400	*	Distal Intergenic	15	70340543	70390256	49714	2	7090	uc010bil.1	-72632	ENSG00000140332	TLE3	transducin like enhancer of split 3	1.25504	7.75653e-51
chr15	70528382	70528781	400	*	Distal Intergenic	15	70340543	70390256	49714	2	7090	uc010bil.1	-138126	ENSG00000140332	TLE3	transducin like enhancer of split 3	1.25504	7.75653e-51
chr15	70551945	70552344	400	*	Distal Intergenic	15	70340543	70390256	49714	2	7090	uc010bil.1	-161689	ENSG00000140332	TLE3	transducin like enhancer of split 3	1.25504	7.75653e-51
chr15	70690846	70691245	400	*	Distal Intergenic	15	70340543	70390256	49714	2	7090	uc010bil.1	-300590	ENSG00000140332	TLE3	transducin like enhancer of split 3	1.25504	7.75653e-51
chr16	4371466	4371865	400	*	Distal Intergenic	16	4382216	4389598	7383	1	84662	uc002cwc.1	-10351	ENSG00000126603	GLIS2	GLIS family zinc finger 2	1.26184	6.10046e-07
chr7	1572021	1572420	400	*	3' UTR	7	1570368	1582679	12312	1	7975	uc003skr.3	1653	ENSG00000198517	MAFK	MAF bZIP transcription factor K	1.26331	1.00203e-40
chr2	133492912	133493311	400	*	Intron (uc002ttp.3/344148, intron 16 of 19)	2	133402337	133429070	26734	2	116372	uc002tto.3	-63842	ENSG00000150551	LYPD1	LY6/PLAUR domain containing 1	1.26551	3.86181e-19
chr2	133504894	133505293	400	*	Intron (uc002ttp.3/344148, intron 16 of 19)	2	133402337	133429070	26734	2	116372	uc002tto.3	-75824	ENSG00000150551	LYPD1	LY6/PLAUR domain containing 1	1.26551	3.86181e-19
chr6	7541226	7541625	400	*	Promoter	6	7541870	7586946	45077	1	1832	uc003mxp.1	-245	ENSG00000096696	DSP	desmoplakin	1.26837	3.25587e-73
chr6	7561667	7562066	400	*	Intron (uc003mxp.1/1832, intron 4 of 23)	6	7541870	7586946	45077	1	1832	uc021yle.1	19797	ENSG00000096696	DSP	desmoplakin	1.26837	3.25587e-73
chr19	45781778	45782177	400	*	Exon (uc002pba.2/57787, exon 10 of 18)	19	45767942	45791810	23869	1	57787	uc002pbc.1	13836	ENSG00000007047	MARK4	microtubule affinity regulating kinase 4	1.26931	6.27191e-08
chr15	100247215	100247614	400	*	Intron (uc002bve.3/4205, intron 10 of 11)	15	100267612	100273544	5933	2	145748	uc002bvk.3	25930	ENSG00000183060	LYSMD4	LysM domain containing 4	1.26964	3.93659e-12
chr3	138187249	138187648	400	*	Exon (uc010hug.2/83850, exon 13 of 18)	3	138153415	138197256	43842	1	83850	uc003esk.3	33834	ENSG00000158220	ESYT3	extended synaptotagmin 3	1.26996	9.09847e-06
chr21	40320998	40321397	400	*	Distal Intergenic	21	40177755	40196878	19124	1	2114	uc002yxg.4	143243	ENSG00000157557	ETS2	ETS proto-oncogene 2, transcription factor	1.27317	5.69861e-26
chr21	40324477	40324876	400	*	Distal Intergenic	21	40177755	40196878	19124	1	2114	uc002yxg.4	146722	ENSG00000157557	ETS2	ETS proto-oncogene 2, transcription factor	1.27317	5.69861e-26
chr21	40339069	40339468	400	*	Distal Intergenic	21	40177755	40196878	19124	1	2114	uc002yxg.4	161314	ENSG00000157557	ETS2	ETS proto-oncogene 2, transcription factor	1.27317	5.69861e-26
chr21	40340350	40340749	400	*	Distal Intergenic	21	40177755	40196878	19124	1	2114	uc002yxg.4	162595	ENSG00000157557	ETS2	ETS proto-oncogene 2, transcription factor	1.27317	5.69861e-26
chr7	66115026	66115425	400	*	Intron (uc003tvf.3/27342, intron 3 of 12)	7	66093868	66276448	182581	1	27342	uc003tvf.3	21158	ENSG00000154710	RABGEF1	RAB guanine nucleotide exchange factor 1	1.28858	0.00302441
chr12	117098649	117099428	780	*	Distal Intergenic	12	117153596	117175843	22248	2	79794	uc001tvz.1	76415	ENSG00000111412	C12orf49	chromosome 12 open reading frame 49	1.29109	2.83857e-63
chr19	15485727	15486126	400	*	Promoter	19	15471659	15484876	13218	2	10270	uc010dzz.1	-851	ENSG00000105127	AKAP8	A-kinase anchoring protein 8	1.29178	1.28497e-46
chr19	15488593	15488992	400	*	Intron (uc002nav.3/10270, intron 1 of 13)	19	15464332	15490612	26281	2	10270	uc002nav.3	1620	ENSG00000105127	AKAP8	A-kinase anchoring protein 8	1.29178	1.28497e-46
chr8	90581338	90581737	400	*	Distal Intergenic	8	90769975	90803292	33318	1	8767	uc003yee.3	-188238	ENSG00000104312	RIPK2	receptor interacting serine/threonine kinase 2	1.29232	2.45189e-16
chr8	90691793	90692192	400	*	Distal Intergenic	8	90769975	90803292	33318	1	8767	uc003yee.3	-77783	ENSG00000104312	RIPK2	receptor interacting serine/threonine kinase 2	1.29232	2.45189e-16
chr8	90692784	90693183	400	*	Distal Intergenic	8	90769975	90803292	33318	1	8767	uc003yee.3	-76792	ENSG00000104312	RIPK2	receptor interacting serine/threonine kinase 2	1.29232	2.45189e-16
chr8	90754247	90754646	400	*	Distal Intergenic	8	90769975	90803292	33318	1	8767	uc003yee.3	-15329	ENSG00000104312	RIPK2	receptor interacting serine/threonine kinase 2	1.29232	2.45189e-16
chr8	90771021	90771420	400	*	Intron (uc003yee.3/8767, intron 1 of 10)	8	90769975	90803292	33318	1	8767	uc003yef.3	1046	ENSG00000104312	RIPK2	receptor interacting serine/threonine kinase 2	1.29232	2.45189e-16
chr8	90772159	90772558	400	*	Intron (uc003yee.3/8767, intron 1 of 10)	8	90769975	90803292	33318	1	8767	uc003yef.3	2184	ENSG00000104312	RIPK2	receptor interacting serine/threonine kinase 2	1.29232	2.45189e-16
chr17	57582888	57583287	400	*	Distal Intergenic	17	57642886	57685713	42828	1	79665	uc002ixn.2	-59599	ENSG00000108406	DHX40	DEAH-box helicase 40	1.30153	1.18644e-115
chr3	159941611	159942010	400	*	Distal Intergenic	3	159943423	159946000	2578	1	401097	uc021xgp.1	-1413	ENSG00000180044	C3orf80	chromosome 3 open reading frame 80	1.30358	0.000586473
chr20	49713195	49713594	400	*	Distal Intergenic	20	49620193	49639675	19483	2	3755	uc002xwa.4	-73520	ENSG00000026559	KCNG1	potassium voltage-gated channel modifier subfamily G member 1	1.30626	0.000316904
chr20	49837091	49837490	400	*	Distal Intergenic	20	49620193	49639675	19483	2	3755	uc002xwa.4	-197416	ENSG00000026559	KCNG1	potassium voltage-gated channel modifier subfamily G member 1	1.30626	0.000316904
chr1	179874695	179875094	400	*	Intron (uc001gnp.2/26092, intron 6 of 9)	1	179851177	179889212	38036	1	26092	uc001gnq.4	23518	ENSG00000143337	TOR1AIP1	torsin 1A interacting protein 1	1.30626	4.24244e-65
chr20	4136509	4136908	400	*	Intron (uc002wkk.2/54498, intron 1 of 8)	20	4129426	4168394	38969	1	54498	uc010zqo.2	7083	ENSG00000088826	SMOX	spermine oxidase	1.30838	1.99363e-10
chr19	45567769	45568168	400	*	Exon (uc002pak.3/11129, exon 13 of 21)	19	45574758	45579688	4931	2	162979	uc002pao.3	11520	ENSG00000170684	ZNF296	zinc finger protein 296	1.30904	0.000579203
chr19	45577657	45578056	400	*	Intron (uc002pao.3/162979, intron 2 of 2)	19	45574758	45579688	4931	2	162979	uc002pao.3	1632	ENSG00000170684	ZNF296	zinc finger protein 296	1.30904	0.000579203
chr2	65300154	65300553	400	*	3' UTR	2	65296533	65301622	5090	1	23177	uc010yqd.1	3621	ENSG00000011523	CEP68	centrosomal protein 68	1.31046	1.03505e-26
chr15	90231501	90231900	400	*	Intron (uc002boi.4/8800, intron 1 of 2)	15	90224762	90234015	9254	2	8800	uc002boi.4	2115	ENSG00000166821	PEX11A	peroxisomal biogenesis factor 11 alpha	1.31088	1.09294e-35
chr17	78168662	78169061	400	*	Exon (uc002jxt.2/79092, exon 11 of 22)	17	78162022	78171331	9310	1	79092	uc010dhu.1	6640	ENSG00000141527	CARD14	caspase recruitment domain family member 14	1.31819	5.89278e-11
chr1	156471688	156472087	400	*	Distal Intergenic	1	156433520	156470634	37115	2	4209	uc001fpe.2	-1054	ENSG00000116604	MEF2D	myocyte enhancer factor 2D	1.33141	1.46851e-07
chr19	44694676	44695075	400	*	Distal Intergenic	19	44716691	44741421	24731	1	7770	uc002oyu.3	-21616	ENSG00000131115	ZNF227	zinc finger protein 227	1.33332	8.15882e-41
chr19	44718561	44718960	400	*	Intron (uc002oyu.3/7770, intron 2 of 5)	19	44717243	44741421	24179	1	7770	uc002oyw.3	1318	ENSG00000131115	ZNF227	zinc finger protein 227	1.33332	8.15882e-41
chr19	44742001	44742400	400	*	Intron (uc002oyx.1/9310, intron 3 of 4)	19	44721944	44741421	19478	1	7770	uc010ejh.3	20057	ENSG00000131115	ZNF227	zinc finger protein 227	1.33332	8.15882e-41
chr3	14412890	14413289	400	*	Distal Intergenic	3	14444076	14485850	41775	1	6533	uc010hee.2	-30787	ENSG00000131389	SLC6A6	solute carrier family 6 member 6	1.34906	1.90787e-43
chr3	14439690	14440089	400	*	Distal Intergenic	3	14444076	14485850	41775	1	6533	uc010hee.2	-3987	ENSG00000131389	SLC6A6	solute carrier family 6 member 6	1.34906	1.90787e-43
chr5	179795383	179795782	400	*	Distal Intergenic	5	179727700	179780315	52616	2	9945	uc003mlw.1	-15068	ENSG00000131459	GFPT2	glutamine-fructose-6-phosphate transaminase 2	1.3572	5.6076e-06
chr5	179806024	179806423	400	*	Distal Intergenic	5	179727700	179780315	52616	2	9945	uc003mlw.1	-25709	ENSG00000131459	GFPT2	glutamine-fructose-6-phosphate transaminase 2	1.3572	5.6076e-06
chr2	151264163	151264562	400	*	Distal Intergenic	2	151324707	151344209	19503	2	390	uc002txe.3	79647	ENSG00000115963	RND3	Rho family GTPase 3	1.36897	3.87897e-80
chr11	62653180	62653579	400	*	Intron (uc001nwc.3/6520, intron 10 of 11)	11	62650348	62652162	1815	1	6520	uc010rml.1	2832	ENSG00000168003	SLC3A2	solute carrier family 3 member 2	1.37093	1.64126e-151
chr1	202750049	202750448	400	*	Intron (uc001gyf.3/10765, intron 1 of 26)	1	202698835	202776427	77593	2	10765	uc001gyg.1	25979	ENSG00000117139	KDM5B	lysine demethylase 5B	1.40607	1.30291e-138
chr17	66547355	66547754	400	*	3' UTR	17	66531257	66554568	23312	2	54757	uc002jhn.3	6814	ENSG00000108950	FAM20A	FAM20A, golgi associated secretory pathway pseudokinase	1.40828	1.37745e-10
chr17	66551878	66552277	400	*	5' UTR	17	66531257	66554568	23312	2	54757	uc002jhn.3	2291	ENSG00000108950	FAM20A	FAM20A, golgi associated secretory pathway pseudokinase	1.40828	1.37745e-10
chr16	2039211	2039939	729	*	Promoter	16	2039946	2044276	4331	1	9143	uc002cod.3	-7	ENSG00000127561	SYNGR3	synaptogyrin 3	1.4359	4.12468e-18
chr16	16019604	16020003	400	*	Distal Intergenic	16	16043434	16236930	193497	1	4363	uc010bvi.3	-23431	ENSG00000103222	ABCC1	ATP binding cassette subfamily C member 1	1.43979	1.69062e-39
chr16	16021955	16022354	400	*	Distal Intergenic	16	16043434	16236930	193497	1	4363	uc010bvi.3	-21080	ENSG00000103222	ABCC1	ATP binding cassette subfamily C member 1	1.43979	1.69062e-39
chr16	16101550	16101949	400	*	Exon (uc010bvi.3/4363, exon 2 of 31)	16	16103633	16236930	133298	1	4363	uc002del.4	-1684	ENSG00000103222	ABCC1	ATP binding cassette subfamily C member 1	1.43979	1.69062e-39
chr16	316738	317137	400	*	Intron (uc002cgg.2/83986, intron 13 of 13)	16	318310	325914	7605	2	8786	uc002cgi.1	8777	ENSG00000076344	RGS11	regulator of G protein signaling 11	1.44308	0.000194759
chr16	324343	324742	400	*	Intron (uc021szo.1/55692, intron 1 of 9)	16	318310	325914	7605	2	8786	uc002cgi.1	1172	ENSG00000076344	RGS11	regulator of G protein signaling 11	1.44308	0.000194759
chr10	71868204	71868603	400	*	Intron (uc001jqm.3/55506, intron 7 of 8)	10	71857979	71883856	25878	2	84883	uc010qjg.2	15253	ENSG00000042286	AIFM2	apoptosis inducing factor, mitochondria associated 2	1.44668	6.99495e-31
chr6	109382168	109382567	400	*	Intron (uc003psu.3/27244, intron 1 of 9)	6	109307640	109415708	108069	2	27244	uc003psu.3	33141	ENSG00000080546	SESN1	sestrin 1	1.45364	4.65917e-21
chr1	241801162	241801561	400	*	Intron (uc001hza.3/23596, intron 1 of 3)	1	241792167	241799232	7066	2	1122	uc001hzd.3	-1930	ENSG00000203668	CHML	CHM like, Rab escort protein 2	1.46489	2.85606e-36
chr17	15177990	15178389	400	*	Distal Intergenic	17	15133096	15168644	35549	2	5376	uc002gol.3	-9346	ENSG00000109099	PMP22	peripheral myelin protein 22	1.48157	6.01391e-06
chr19	1253393	1253792	400	*	Intron (uc002lrp.3/90007, intron 4 of 7)	19	1248552	1259142	10591	1	90007	uc002lrp.3	4841	ENSG00000167470	MIDN	midnolin	1.48166	1.35686e-22
chr19	1254535	1254934	400	*	Exon (uc002lrp.3/90007, exon 6 of 8)	19	1248552	1259142	10591	1	90007	uc002lrp.3	5983	ENSG00000167470	MIDN	midnolin	1.48166	1.35686e-22
chr3	149970402	149970801	400	*	Distal Intergenic	3	150126788	150177615	50828	1	9819	uc003exv.3	-155987	ENSG00000196428	TSC22D2	TSC22 domain family member 2	1.49257	3.99736e-55
chr3	149971061	149971460	400	*	Distal Intergenic	3	150126788	150177615	50828	1	9819	uc003exv.3	-155328	ENSG00000196428	TSC22D2	TSC22 domain family member 2	1.49257	3.99736e-55
chr17	18079646	18080045	400	*	Exon (uc002gsn.2/uc002gsn.2, exon 2 of 2)	17	18086867	18113267	26401	1	54890	uc010cpw.3	-6822	ENSG00000091542	ALKBH5	alkB homolog 5, RNA demethylase	1.52412	5.58338e-110
chr17	18087698	18088097	400	*	Promoter	17	18086867	18113267	26401	1	54890	uc010cpw.3	831	ENSG00000091542	ALKBH5	alkB homolog 5, RNA demethylase	1.52412	5.58338e-110
chr5	38831130	38831529	400	*	Distal Intergenic	5	38845960	38886759	40800	1	9180	uc003jlm.2	-14431	ENSG00000145623	OSMR	oncostatin M receptor	1.52991	2.9733e-18
chr5	1129710	1130109	400	*	Distal Intergenic	5	1050489	1112172	61684	2	10723	uc003jbu.3	-17538	ENSG00000113504	SLC12A7	solute carrier family 12 member 7	1.55095	1.03109e-41
chr1	205775007	205775406	400	*	Intron (uc001hdh.1/254428, intron 2 of 10)	1	205758221	205782161	23941	2	254428	uc001hdh.1	6755	ENSG00000133065	SLC41A1	solute carrier family 41 member 1	1.55614	8.15836e-35
chr19	50804222	50804621	400	*	Intron (uc002prq.1/79784, intron 38 of 41)	19	50788021	50813801	25781	1	79784	uc002prs.1	16201	ENSG00000105357	MYH14	myosin heavy chain 14	1.5618	1.2146e-42
chr19	13906091	13906490	400	*	Promoter	19	13906274	13943044	36771	1	65249	uc002mxh.1	0	ENSG00000132003	ZSWIM4	zinc finger SWIM-type containing 4	1.56602	7.97296e-10
chr17	43389372	43389771	400	*	Intron (uc002iiw.1/9020, intron 1 of 16)	17	43340488	43394414	53927	2	9020	uc002iiw.1	4643	ENSG00000006062	MAP3K14	mitogen-activated protein kinase kinase kinase 14	1.57193	2.44229e-10
chr7	7321673	7322072	400	*	Distal Intergenic	7	7273934	7278595	4662	1	56913	uc010kto.2	47739	ENSG00000106392	C1GALT1	core 1 synthase, glycoprotein-N-acetylgalactosamine 3-beta-galactosyltransferase 1	1.57254	1.49061e-19
chr7	7354687	7355086	400	*	Distal Intergenic	7	7273934	7278595	4662	1	56913	uc010kto.2	80753	ENSG00000106392	C1GALT1	core 1 synthase, glycoprotein-N-acetylgalactosamine 3-beta-galactosyltransferase 1	1.57254	1.49061e-19
chr18	77262795	77263194	400	*	Intron (uc002lnd.3/4772, intron 9 of 9)	18	77287119	77289323	2205	1	4772	uc010drc.3	-23925	ENSG00000131196	NFATC1	nuclear factor of activated T cells 1	1.58884	1.76247e-07
chr7	92608571	92608970	400	*	Distal Intergenic	7	92728826	92747336	18511	2	54809	uc003umf.3	138366	ENSG00000205413	SAMD9	sterile alpha motif domain containing 9	1.59483	2.34327e-24
chr9	114392648	114393047	400	*	Promoter	9	114393632	114416631	23000	1	548645	uc004bfl.3	-585	ENSG00000059769	DNAJC25	DnaJ heat shock protein family (Hsp40) member C25	1.59943	2.72296e-23
chr2	39448095	39448494	400	*	Intron (uc002rrm.3/344387, intron 2 of 7)	2	39405688	39456673	50986	2	344387	uc002rrm.3	8179	ENSG00000205111	CDKL4	cyclin dependent kinase like 4	1.60791	0.00367268
chr2	39466327	39466726	400	*	Distal Intergenic	2	39405688	39456673	50986	2	344387	uc010fal.2	-9654	ENSG00000205111	CDKL4	cyclin dependent kinase like 4	1.60791	0.00367268
chr2	39504115	39504514	400	*	Intron (uc010yns.3/8491, intron 16 of 25)	2	39405688	39456673	50986	2	344387	uc010fal.2	-47442	ENSG00000205111	CDKL4	cyclin dependent kinase like 4	1.60791	0.00367268
chr20	61442197	61442596	400	*	Intron (uc002ydj.3/11054, intron 5 of 6)	20	61437238	61445352	8115	1	11054	uc002ydl.3	4959	ENSG00000060491	OGFR	opioid growth factor receptor	1.62029	5.09031e-46
chr7	107090319	107090718	400	*	Intron (uc003vec.2/10466, intron 6 of 21)	7	107110502	107116125	5624	1	2845	uc003vef.3	-19784	ENSG00000172209	GPR22	G protein-coupled receptor 22	1.6221	8.64452e-10
chr7	107103297	107103696	400	*	Intron (uc003vec.2/10466, intron 6 of 21)	7	107110502	107116125	5624	1	2845	uc003vef.3	-6806	ENSG00000172209	GPR22	G protein-coupled receptor 22	1.6221	8.64452e-10
chr18	12308325	12308938	614	*	Promoter	18	12308257	12329824	21568	1	84617	uc002kqy.3	68	ENSG00000176014	TUBB6	tubulin beta 6 class V	1.62273	5.47191e-48
chr3	58467174	58467573	400	*	Distal Intergenic	3	58477823	58488087	10265	1	200845	uc003dkj.4	-10250	ENSG00000168301	KCTD6	potassium channel tetramerization domain containing 6	1.62378	1.29723e-14
chr3	58471239	58471638	400	*	Distal Intergenic	3	58477823	58488087	10265	1	200845	uc003dkj.4	-6185	ENSG00000168301	KCTD6	potassium channel tetramerization domain containing 6	1.62378	1.29723e-14
chr11	61697019	61697418	400	*	Distal Intergenic	11	61664768	61687741	22974	2	5866	uc001nsp.4	-9278	ENSG00000167994	RAB3IL1	RAB3A interacting protein like 1	1.63424	3.31566e-08
chr21	44764716	44765115	400	*	Distal Intergenic	21	44834398	44847002	12605	2	150094	uc002zdf.2	81887	ENSG00000142178	SIK1	salt inducible kinase 1	1.65146	1.19396e-28
chr21	44773580	44773979	400	*	Distal Intergenic	21	44834398	44847002	12605	2	150094	uc002zdf.2	73023	ENSG00000142178	SIK1	salt inducible kinase 1	1.65146	1.19396e-28
chr21	44801644	44802043	400	*	Distal Intergenic	21	44834398	44847002	12605	2	150094	uc002zdf.2	44959	ENSG00000142178	SIK1	salt inducible kinase 1	1.65146	1.19396e-28
chr21	44818049	44818448	400	*	Distal Intergenic	21	44834398	44847002	12605	2	150094	uc002zdf.2	28554	ENSG00000142178	SIK1	salt inducible kinase 1	1.65146	1.19396e-28
chr1	151511076	151511475	400	*	3' UTR	1	151512781	151556059	43279	1	7286	uc001eyl.3	-1306	ENSG00000143367	TUFT1	tuftelin 1	1.65643	2.24564e-118
chr1	151514093	151514492	400	*	Intron (uc001eyl.3/7286, intron 1 of 12)	1	151512781	151556059	43279	1	7286	uc010pdg.2	1312	ENSG00000143367	TUFT1	tuftelin 1	1.65643	2.24564e-118
chr2	20822752	20823151	400	*	Intron (uc002rdw.1/64342, intron 6 of 6)	2	20817564	20850864	33301	2	64342	uc002rdw.1	27713	ENSG00000118960	HS1BP3	HCLS1 binding protein 3	1.66626	7.59967e-70
chr20	48697971	48698370	400	*	3' UTR	20	48697661	48729735	32075	2	7335	uc002xva.4	31365	ENSG00000244687	UBE2V1	ubiquitin conjugating enzyme E2 V1	1.67427	1.56295e-32
chr20	48705310	48705709	400	*	Intron (uc002xva.4/7335, intron 2 of 3)	20	48697661	48729735	32075	2	7335	uc002xva.4	24026	ENSG00000244687	UBE2V1	ubiquitin conjugating enzyme E2 V1	1.67427	1.56295e-32
chr20	48734506	48734905	400	*	Intron (uc002xvf.3/387522, intron 5 of 7)	20	48697661	48732496	34836	2	7335	uc031rug.1	-2010	ENSG00000244687	UBE2V1	ubiquitin conjugating enzyme E2 V1	1.67427	1.56295e-32
chr14	102509166	102509565	400	*	Intron (uc001yks.2/1778, intron 69 of 77)	14	102481442	102490140	8699	1	1778	uc001ykt.1	27724	ENSG00000197102	DYNC1H1	dynein cytoplasmic 1 heavy chain 1	1.67935	1.88713e-235
chr17	58658970	58659369	400	*	Distal Intergenic	17	58677544	58743640	66097	1	8493	uc002iyt.2	-18175	ENSG00000170836	PPM1D	protein phosphatase, Mg2+/Mn2+ dependent 1D	1.69707	3.19163e-217
chr3	58237881	58238677	797	*	Intron (uc003djs.4/57406, intron 1 of 8)	3	58223259	58280461	57203	1	57406	uc003djt.4	14622	ENSG00000163686	ABHD6	abhydrolase domain containing 6	1.71599	2.96792e-11
chr12	6970219	6970896	678	*	Exon (uc001qrh.4/8078, exon 12 of 20)	12	6976584	6980110	3527	1	7167	uc001qrk.4	-5688	ENSG00000111669	TPI1	triosephosphate isomerase 1	1.73078	1.20989e-238
chr17	21228108	21228507	400	*	Distal Intergenic	17	21198987	21218551	19565	1	5606	uc021tsr.1	29121	ENSG00000034152	MAP2K3	mitogen-activated protein kinase kinase 3	1.73265	1.83202e-19
chr6	53348468	53348867	400	*	Distal Intergenic	6	53362140	53375246	13107	2	2729	uc003pbv.1	26379	ENSG00000001084	GCLC	glutamate-cysteine ligase catalytic subunit	1.74335	1.18782e-110
chr6	53464899	53465298	400	*	Intron (uc003pby.1/uc003pby.1, intron 1 of 4)	6	53377791	53409927	32137	2	2729	uc003pbx.3	-54972	ENSG00000001084	GCLC	glutamate-cysteine ligase catalytic subunit	1.74335	1.18782e-110
chr6	53469110	53469509	400	*	Intron (uc003pby.1/uc003pby.1, intron 1 of 4)	6	53377791	53409927	32137	2	2729	uc003pbx.3	-59183	ENSG00000001084	GCLC	glutamate-cysteine ligase catalytic subunit	1.74335	1.18782e-110
chr6	43714314	43714713	400	*	Distal Intergenic	6	43737946	43745562	7617	1	7422	uc003owb.3	-23233	ENSG00000112715	VEGFA	vascular endothelial growth factor A	1.74749	5.59914e-187
chr6	43771703	43772102	400	*	Distal Intergenic	6	43745460	43754223	8764	1	7422	uc003owk.3	26243	ENSG00000112715	VEGFA	vascular endothelial growth factor A	1.74749	5.59914e-187
chr1	39142822	39143221	400	*	Distal Intergenic	1	39303869	39325495	21627	2	64121	uc001ccq.3	182274	ENSG00000116954	RRAGC	Ras related GTP binding C	1.75815	1.56307e-54
chr1	39178914	39179313	400	*	Distal Intergenic	1	39303869	39325495	21627	2	64121	uc001ccq.3	146182	ENSG00000116954	RRAGC	Ras related GTP binding C	1.75815	1.56307e-54
chr1	39255271	39255670	400	*	Distal Intergenic	1	39303869	39325495	21627	2	64121	uc001ccq.3	69825	ENSG00000116954	RRAGC	Ras related GTP binding C	1.75815	1.56307e-54
chr8	124491262	124491661	400	*	Distal Intergenic	8	124510127	124544383	34257	2	114907	uc003yqp.2	52722	ENSG00000156804	FBXO32	F-box protein 32	1.77506	3.97054e-19
chr8	124526681	124527080	400	*	Intron (uc003yqp.2/114907, intron 1 of 5)	8	124510127	124544383	34257	2	114907	uc003yqp.2	17303	ENSG00000156804	FBXO32	F-box protein 32	1.77506	3.97054e-19
chr2	10170195	10170594	400	*	Distal Intergenic	2	10183682	10194963	11282	1	8462	uc002raf.1	-13088	ENSG00000172059	KLF11	Kruppel like factor 11	1.78326	6.66466e-71
chr12	104656306	104656705	400	*	Intron (uc021rcx.2/7296, intron 3 of 16)	12	104680460	104744085	63626	1	7296	uc010swp.3	-23755	ENSG00000198431	TXNRD1	thioredoxin reductase 1	1.80647	1.48983e-144
chr13	110507189	110507588	400	*	Distal Intergenic	13	110406184	110438914	32731	2	8660	uc001vqv.3	-68275	ENSG00000185950	IRS2	insulin receptor substrate 2	1.81384	4.76955e-34
chr13	110567430	110567829	400	*	Distal Intergenic	13	110406184	110438914	32731	2	8660	uc001vqv.3	-128516	ENSG00000185950	IRS2	insulin receptor substrate 2	1.81384	4.76955e-34
chr16	31094519	31094918	400	*	3' UTR	16	31094745	31100130	5386	2	339105	uc002eaq.3	5212	ENSG00000151006	PRSS53	serine protease 53	1.82155	4.14155e-15
chr1	28520173	28520572	400	*	Promoter	1	28473677	28520447	46771	2	5724	uc001bpm.4	0	ENSG00000169403	PTAFR	platelet activating factor receptor	1.84889	1.88869e-11
chr9	126860942	126861341	400	*	Distal Intergenic	9	126773889	126795442	21554	1	9355	uc010mwi.1	87053	ENSG00000106689	LHX2	LIM homeobox 2	1.84907	3.0119e-16
chr1	205274204	205274603	400	*	Exon (uc001hce.3/81788, exon 6 of 7)	1	205276654	205277860	1207	2	81788	uc009xbj.1	3257	ENSG00000163545	NUAK2	NUAK family kinase 2	1.86113	2.80376e-11
chr1	120176335	120176734	400	*	Intron (uc001ehy.1/90874, intron 1 of 2)	1	120162000	120190390	28391	2	90874	uc001ehy.1	13656	ENSG00000143067	ZNF697	zinc finger protein 697	1.87244	1.17595e-23
chr16	2912308	2912707	400	*	Distal Intergenic	16	2902728	2908171	5444	2	64063	uc002cry.1	-4137	ENSG00000005001	PRSS22	serine protease 22	1.87933	4.04061e-31
chr9	38443192	38443591	400	*	Distal Intergenic	9	38406525	38424444	17920	2	347252	uc004aaz.3	-18748	ENSG00000137142	IGFBPL1	insulin like growth factor binding protein like 1	1.93277	6.02912e-05
chr10	3068087	3068486	400	*	Distal Intergenic	10	3109712	3178997	69286	1	5214	uc001igp.3	-41226	ENSG00000067057	PFKP	phosphofructokinase, platelet	1.93284	1.38867e-236
chr8	126563795	126564194	400	*	Distal Intergenic	8	126445943	126450644	4702	1	10221	uc010mdn.3	117852	ENSG00000173334	TRIB1	tribbles pseudokinase 1	1.93711	8.68737e-114
chr8	126564298	126564697	400	*	Distal Intergenic	8	126445943	126450644	4702	1	10221	uc010mdn.3	118355	ENSG00000173334	TRIB1	tribbles pseudokinase 1	1.93711	8.68737e-114
chr7	73707064	73707463	400	*	Intron (uc003uam.3/7461, intron 1 of 16)	7	73703805	73820273	116469	1	7461	uc003uan.3	3259	ENSG00000106665	CLIP2	CAP-Gly domain containing linker protein 2	1.94646	1.54543e-18
chr7	73715588	73715987	400	*	Intron (uc003uam.3/7461, intron 1 of 16)	7	73703805	73820273	116469	1	7461	uc003uan.3	11783	ENSG00000106665	CLIP2	CAP-Gly domain containing linker protein 2	1.94646	1.54543e-18
chr7	73769978	73770377	400	*	Intron (uc003uam.3/7461, intron 4 of 16)	7	73790217	73795371	5155	1	7461	uc003uao.3	-19840	ENSG00000106665	CLIP2	CAP-Gly domain containing linker protein 2	1.94646	1.54543e-18
chr7	73822395	73822794	400	*	Distal Intergenic	7	73790217	73795371	5155	1	7461	uc003uao.3	32178	ENSG00000106665	CLIP2	CAP-Gly domain containing linker protein 2	1.94646	1.54543e-18
chr17	74715067	74715466	400	*	Intron (uc002jsn.1/23210, intron 5 of 6)	17	74708914	74722881	13968	2	23210	uc002jsn.1	7415	ENSG00000070495	JMJD6	jumonji domain containing 6, arginine demethylase and lysine hydroxylase	1.98724	3.27702e-67
chr1	155063506	155063905	400	*	Distal Intergenic	1	155051348	155060014	8667	1	1944	uc010pex.2	12158	ENSG00000143590	EFNA3	ephrin A3	1.99628	5.44522e-24
chr16	1082138	1082537	400	*	Distal Intergenic	16	1122756	1131454	8699	1	6755	uc021taf.1	-40219	ENSG00000162009	SSTR5	somatostatin receptor 5	2.00477	1.31501e-07
chr2	202871573	202871972	400	*	Distal Intergenic	2	202899310	202903160	3851	1	8324	uc002uyw.1	-27338	ENSG00000155760	FZD7	frizzled class receptor 7	2.03619	6.22479e-97
chr6	33123697	33124096	400	*	Distal Intergenic	6	33130469	33145670	15202	2	1302	uc010jul.1	21574	ENSG00000204248	COL11A2	collagen type XI alpha 2 chain	2.05779	4.2649e-34
chr8	23755399	23755798	400	*	Distal Intergenic	8	23699434	23712320	12887	2	6781	uc003xdw.1	-43079	ENSG00000159167	STC1	stanniocalcin 1	2.05939	1.65039e-172
chr8	23794021	23794420	400	*	Distal Intergenic	8	23699434	23712320	12887	2	6781	uc003xdw.1	-81701	ENSG00000159167	STC1	stanniocalcin 1	2.05939	1.65039e-172
chr7	105887845	105888244	400	*	Downstream (<1kb)	7	105888732	105925638	36907	2	10135	uc003vdq.3	37394	ENSG00000105835	NAMPT	nicotinamide phosphoribosyltransferase	2.10847	1.16369e-208
chr7	105935302	105935701	400	*	Distal Intergenic	7	105903604	105925638	22035	2	10135	uc011klu.1	-9664	ENSG00000105835	NAMPT	nicotinamide phosphoribosyltransferase	2.10847	1.16369e-208
chr7	105937420	105937819	400	*	Distal Intergenic	7	105903604	105925638	22035	2	10135	uc011klu.1	-11782	ENSG00000105835	NAMPT	nicotinamide phosphoribosyltransferase	2.10847	1.16369e-208
chr7	105940109	105940508	400	*	Distal Intergenic	7	105903604	105925638	22035	2	10135	uc011klu.1	-14471	ENSG00000105835	NAMPT	nicotinamide phosphoribosyltransferase	2.10847	1.16369e-208
chr7	105999093	105999492	400	*	Distal Intergenic	7	105903604	105925638	22035	2	10135	uc011klu.1	-73455	ENSG00000105835	NAMPT	nicotinamide phosphoribosyltransferase	2.10847	1.16369e-208
chr7	106058538	106058937	400	*	Distal Intergenic	7	105903604	105925638	22035	2	10135	uc011klu.1	-132900	ENSG00000105835	NAMPT	nicotinamide phosphoribosyltransferase	2.10847	1.16369e-208
chr7	106065149	106065548	400	*	Distal Intergenic	7	105903604	105925638	22035	2	10135	uc011klu.1	-139511	ENSG00000105835	NAMPT	nicotinamide phosphoribosyltransferase	2.10847	1.16369e-208
chr7	106069091	106069490	400	*	Distal Intergenic	7	105903604	105925638	22035	2	10135	uc011klu.1	-143453	ENSG00000105835	NAMPT	nicotinamide phosphoribosyltransferase	2.10847	1.16369e-208
chr7	106070151	106070550	400	*	Distal Intergenic	7	105903604	105925638	22035	2	10135	uc011klu.1	-144513	ENSG00000105835	NAMPT	nicotinamide phosphoribosyltransferase	2.10847	1.16369e-208
chr7	106071992	106072391	400	*	Distal Intergenic	7	105903604	105925638	22035	2	10135	uc011klu.1	-146354	ENSG00000105835	NAMPT	nicotinamide phosphoribosyltransferase	2.10847	1.16369e-208
chr7	106072412	106072811	400	*	Distal Intergenic	7	105903604	105925638	22035	2	10135	uc011klu.1	-146774	ENSG00000105835	NAMPT	nicotinamide phosphoribosyltransferase	2.10847	1.16369e-208
chr15	101295027	101295426	400	*	Distal Intergenic	15	101420009	101456830	36822	1	220	uc002bwn.4	-124583	ENSG00000184254	ALDH1A3	aldehyde dehydrogenase 1 family member A3	2.15835	9.49936e-13
chr10	3584940	3585339	400	*	Intron (uc001igy.1/uc001igy.1, intron 1 of 1)	10	3818188	3827473	9286	2	1316	uc001iha.3	242134	ENSG00000067082	KLF6	Kruppel like factor 6	2.18852	8.60548e-50
chr10	3692391	3692790	400	*	Intron (uc001igy.1/uc001igy.1, intron 1 of 1)	10	3818188	3827473	9286	2	1316	uc001iha.3	134683	ENSG00000067082	KLF6	Kruppel like factor 6	2.18852	8.60548e-50
chr10	3906751	3907150	400	*	Distal Intergenic	10	3822519	3827473	4955	2	1316	uc001ihb.2	-79278	ENSG00000067082	KLF6	Kruppel like factor 6	2.18852	8.60548e-50
chr10	4128004	4128403	400	*	Intron (uc001ihc.1/uc001ihc.1, intron 3 of 3)	10	3822519	3827473	4955	2	1316	uc001ihb.2	-300531	ENSG00000067082	KLF6	Kruppel like factor 6	2.18852	8.60548e-50
chr6	146878562	146878961	400	*	Distal Intergenic	6	146864828	146876086	11259	1	10981	uc003qln.1	13734	ENSG00000118508	RAB32	RAB32, member RAS oncogene family	2.18854	3.49565e-143
chr2	241734752	241735151	400	*	Intron (uc031rsb.1/547, intron 1 of 45)	2	241653181	241737229	84049	2	547	uc031rsb.1	2078	ENSG00000130294	KIF1A	kinesin family member 1A	2.19724	3.93943e-31
chr10	24207713	24208112	400	*	Intron (uc001irs.3/56243, intron 1 of 18)	10	23983675	24836772	853098	1	56243	uc001irs.3	224038	ENSG00000120549	KIAA1217	KIAA1217	2.2175	1.39368e-32
chr10	24488638	24489037	400	*	Intron (uc001irs.3/56243, intron 2 of 18)	10	24497720	24836772	339053	1	56243	uc001irt.4	-8683	ENSG00000120549	KIAA1217	KIAA1217	2.2175	1.39368e-32
chr16	679718	680117	400	*	Promoter	16	681012	684116	3105	1	117166	uc002cht.1	-895	ENSG00000127578	WFIKKN1	WAP, follistatin/kazal, immunoglobulin, kunitz and netrin domain containing 1	2.2292	1.75043e-12
chr16	1420407	1420806	400	*	Intron (uc002cln.3/64718, intron 2 of 5)	16	1413206	1429684	16479	2	64718	uc002cln.3	8878	ENSG00000059145	UNKL	unkempt family like zinc finger	2.23072	6.97264e-72
chr22	20887539	20887938	400	*	Intron (uc002zsn.1/51586, intron 1 of 5)	22	20877930	20918975	41046	1	51586	uc011aht.1	9609	ENSG00000099917	MED15	mediator complex subunit 15	2.23482	3.20952e-36
chr16	84246703	84247102	400	*	Distal Intergenic	16	84224723	84230772	6050	1	161931	uc002fhr.2	21980	ENSG00000140955	ADAD2	adenosine deaminase domain containing 2	2.23679	4.5431e-06
chr19	53598343	53598742	400	*	Intron (uc002qaq.4/90338, intron 1 of 6)	19	53569867	53606687	36821	2	90338	uc002qaq.4	7945	ENSG00000170949	ZNF160	zinc finger protein 160	2.2813	5.02026e-219
chr19	53606320	53606719	400	*	Promoter	19	53569867	53606687	36821	2	90338	uc002qaq.4	0	ENSG00000170949	ZNF160	zinc finger protein 160	2.2813	5.02026e-219
chr19	53612721	53613120	400	*	5' UTR	19	53576146	53606687	30542	2	90338	uc002qas.4	-6034	ENSG00000170949	ZNF160	zinc finger protein 160	2.2813	5.02026e-219
chr8	26201960	26202724	765	*	Intron (uc003xek.3/5520, intron 7 of 10)	8	26240523	26270644	30122	1	665	uc003xex.1	-37799	ENSG00000104765	BNIP3L	BCL2 interacting protein 3 like	2.4082	0
chr8	26308030	26308429	400	*	Distal Intergenic	8	26247906	26270644	22739	1	665	uc003xey.2	60124	ENSG00000104765	BNIP3L	BCL2 interacting protein 3 like	2.4082	0
chr16	30065236	30065635	400	*	Promoter	16	30064472	30081741	17270	1	226	uc002dvw.3	764	ENSG00000149925	ALDOA	aldolase, fructose-bisphosphate A	2.42	1.65643e-53
chr16	30065759	30066158	400	*	5' UTR	16	30064472	30081741	17270	1	226	uc002dvw.3	1287	ENSG00000149925	ALDOA	aldolase, fructose-bisphosphate A	2.42	1.65643e-53
chr20	62214071	62214470	400	*	Distal Intergenic	20	62201494	62205592	4099	2	85441	uc002yfn.2	-8479	ENSG00000130589	HELZ2	helicase with zinc finger 2	2.42403	5.20477e-208
chr1	193919804	193920203	400	*	Distal Intergenic	1	193147860	193155743	7884	2	8707	uc001gtc.4	-764061	ENSG00000162630	B3GALT2	beta-1,3-galactosyltransferase 2	2.45981	4.20679e-13
chr11	73141323	73141722	400	*	Intron (uc001oty.1/23201, intron 3 of 7)	11	73104289	73108519	4231	1	84957	uc001otx.3	37034	ENSG00000054967	RELT	RELT, TNF receptor	2.46627	3.02043e-103
chr11	73192328	73192727	400	*	Intron (uc001oty.1/23201, intron 1 of 7)	11	73104289	73108519	4231	1	84957	uc001otx.3	88039	ENSG00000054967	RELT	RELT, TNF receptor	2.46627	3.02043e-103
chr11	73193876	73194275	400	*	Intron (uc001oty.1/23201, intron 1 of 7)	11	73104289	73108519	4231	1	84957	uc001otx.3	89587	ENSG00000054967	RELT	RELT, TNF receptor	2.46627	3.02043e-103
chr11	73194595	73194994	400	*	Intron (uc001oty.1/23201, intron 1 of 7)	11	73104289	73108519	4231	1	84957	uc001otx.3	90306	ENSG00000054967	RELT	RELT, TNF receptor	2.46627	3.02043e-103
chr2	11122311	11122710	400	*	Distal Intergenic	2	11052063	11054351	2289	1	3754	uc002rax.3	70248	ENSG00000162975	KCNF1	potassium voltage-gated channel modifier subfamily F member 1	2.47859	1.89588e-19
chr2	11154866	11155265	400	*	Distal Intergenic	2	11052063	11054351	2289	1	3754	uc002rax.3	102803	ENSG00000162975	KCNF1	potassium voltage-gated channel modifier subfamily F member 1	2.47859	1.89588e-19
chr10	101060805	101061204	400	*	Distal Intergenic	10	101088856	101125049	36194	1	26507	uc009xwe.3	-27652	ENSG00000119946	CNNM1	cyclin and CBS domain divalent metal cation transport mediator 1	2.51329	7.40426e-37
chr10	101089424	101089823	400	*	Promoter	10	101088856	101154087	65232	1	26507	uc010qpi.2	568	ENSG00000119946	CNNM1	cyclin and CBS domain divalent metal cation transport mediator 1	2.51329	7.40426e-37
chr19	48613485	48613884	400	*	Promoter	19	48551100	48614109	63010	2	8605	uc002phx.3	225	ENSG00000105499	PLA2G4C	phospholipase A2 group IVC	2.56015	1.34119e-50
chr1	40696366	40696765	400	*	Promoter	1	40696476	40706593	10118	1	6018	uc001cfd.4	0	ENSG00000117000	RLF	rearranged L-myc fusion	2.56411	8.83804e-99
chr11	65572550	65572949	400	*	Distal Intergenic	11	65561180	65564690	3511	1	5017	uc001ofq.3	11370	ENSG00000172818	OVOL1	ovo like transcriptional repressor 1	2.5871	9.88802e-69
chr11	64696029	64696428	400	*	Intron (uc001oby.3/5526, intron 6 of 13)	11	64692914	64701950	9037	1	5526	uc001obz.3	3115	ENSG00000068971	PPP2R5B	protein phosphatase 2 regulatory subunit B'beta	2.59686	2.0977e-51
chr5	10459982	10460381	400	*	Intron (uc003jex.4/83853, intron 3 of 4)	5	10441974	10465138	23165	1	83853	uc021xwo.1	18008	ENSG00000145491	ROPN1L	rhophilin associated tail protein 1 like	2.61048	9.85281e-05
chr7	100244899	100245298	400	*	Exon (uc003uvy.3/51412, exon 8 of 14)	7	100237426	100240402	2977	2	7036	uc003uvw.1	-4497	ENSG00000106327	TFR2	transferrin receptor 2	2.63314	2.53187e-07
chr19	35950144	35950543	400	*	Distal Intergenic	19	35940617	35942669	2053	1	2867	uc010eea.3	9527	ENSG00000126262	FFAR2	free fatty acid receptor 2	2.63636	8.25282e-09
chr20	32040702	32041101	400	*	Distal Intergenic	20	31995763	32031698	35936	2	6640	uc010zuf.1	-9004	ENSG00000101400	SNTA1	syntrophin alpha 1	2.65413	5.35084e-34
chr1	201353311	201353710	400	*	3' UTR	1	201328136	201346828	18693	2	7139	uc009wzt.2	-6483	ENSG00000118194	TNNT2	troponin T2, cardiac type	2.68916	8.96439e-05
chr1	181088330	181088729	400	*	Distal Intergenic	1	181057638	181059979	2342	1	51278	uc001got.4	30692	ENSG00000162783	IER5	immediate early response 5	2.69399	3.35796e-164
chr1	181119307	181119706	400	*	Distal Intergenic	1	181057638	181059979	2342	1	51278	uc001got.4	61669	ENSG00000162783	IER5	immediate early response 5	2.69399	3.35796e-164
chr1	181126924	181127323	400	*	Distal Intergenic	1	181057638	181059979	2342	1	51278	uc001got.4	69286	ENSG00000162783	IER5	immediate early response 5	2.69399	3.35796e-164
chr6	31321821	31322220	400	*	3' UTR	6	31322256	31323369	1114	2	3106	uc003nti.1	1149	ENSG00000234745	HLA-B	major histocompatibility complex, class I, B	2.69866	9.43808e-125
chr16	4425828	4426227	400	*	Intron (uc002cwj.1/114990, intron 1 of 1)	16	4421849	4433529	11681	1	114990	uc002cwj.1	3979	ENSG00000168140	VASN	vasorin	2.73732	7.27214e-30
chr8	143635482	143635881	400	*	Distal Intergenic	8	143692405	143695833	3429	2	23237	uc003ywn.2	59952	ENSG00000198576	ARC	activity regulated cytoskeleton associated protein	2.77692	7.0923e-19
chr8	143718761	143719160	400	*	Distal Intergenic	8	143692405	143695833	3429	2	23237	uc003ywn.2	-22928	ENSG00000198576	ARC	activity regulated cytoskeleton associated protein	2.77692	7.0923e-19
chr8	143719977	143720376	400	*	Distal Intergenic	8	143692405	143695833	3429	2	23237	uc003ywn.2	-24144	ENSG00000198576	ARC	activity regulated cytoskeleton associated protein	2.77692	7.0923e-19
chr1	150149460	150149859	400	*	Distal Intergenic	1	150127087	150131825	4739	1	51177	uc001etu.3	22373	ENSG00000023902	PLEKHO1	pleckstrin homology domain containing O1	2.79192	4.51468e-45
chr1	150150289	150150688	400	*	Distal Intergenic	1	150127087	150131825	4739	1	51177	uc001etu.3	23202	ENSG00000023902	PLEKHO1	pleckstrin homology domain containing O1	2.79192	4.51468e-45
chr6	138107656	138108055	400	*	Distal Intergenic	6	138188325	138204451	16127	1	7128	uc003qhr.4	-80270	ENSG00000118503	TNFAIP3	TNF alpha induced protein 3	2.83088	9.68633e-128
chr7	143367947	143368346	400	*	Intron (uc003wdf.3/285966, intron 1 of 6)	7	143412939	143427173	14235	1	285966	uc011ktt.2	-44593	ENSG00000170379	TCAF2	TRPM8 channel associated factor 2	2.87092	6.6349e-85
chr12	122368664	122369063	400	*	Intron (uc021rfh.1/144406, intron 3 of 17)	12	122356463	122441832	85370	1	144406	uc009zxk.3	12201	ENSG00000158023	WDR66	WD repeat domain 66	2.90832	5.23977e-43
chr15	89998235	89998634	400	*	Distal Intergenic	15	90014638	90039799	25162	2	51458	uc002bnz.2	41165	ENSG00000140519	RHCG	Rh family C glycoprotein	2.93724	6.35687e-19
chr6	150866192	150866591	400	*	Distal Intergenic	6	150920999	151153341	232343	1	57480	uc011eel.1	-54408	ENSG00000120278	PLEKHG1	pleckstrin homology and RhoGEF domain containing G1	3.07588	1.12681e-25
chr10	74821621	74822020	400	*	Intron (uc021ptj.1/5033, intron 4 of 13)	10	74766980	74834673	67694	2	5033	uc021ptj.1	12653	ENSG00000122884	P4HA1	prolyl 4-hydroxylase subunit alpha 1	3.1656	2.75139e-102
chr10	74824894	74825293	400	*	Intron (uc021ptj.1/5033, intron 4 of 13)	10	74766980	74834673	67694	2	5033	uc021ptj.1	9380	ENSG00000122884	P4HA1	prolyl 4-hydroxylase subunit alpha 1	3.1656	2.75139e-102
chr10	74825655	74826054	400	*	Intron (uc021ptj.1/5033, intron 4 of 13)	10	74766980	74834673	67694	2	5033	uc021ptj.1	8619	ENSG00000122884	P4HA1	prolyl 4-hydroxylase subunit alpha 1	3.1656	2.75139e-102
chr10	6279434	6279833	400	*	Distal Intergenic	10	6266112	6277507	11396	1	5209	uc009xil.3	13322	ENSG00000170525	PFKFB3	6-phosphofructo-2-kinase/fructose-2,6-biphosphatase 3	3.28697	8.42393e-120
chr14	23072120	23072519	400	*	Exon (uc010tmz.1/63874, exon 3 of 3)	14	23067147	23081265	14119	1	63874	uc010tnb.2	4973	ENSG00000100439	ABHD4	abhydrolase domain containing 4	3.41722	5.95991e-175
chr8	79865823	79866222	400	*	Distal Intergenic	8	79645288	79717758	72471	2	3574	uc003ybi.3	-148065	ENSG00000104432	IL7	interleukin 7	3.46875	0.000177642
chr8	80030063	80030462	400	*	Distal Intergenic	8	79645288	79717758	72471	2	3574	uc003ybi.3	-312305	ENSG00000104432	IL7	interleukin 7	3.46875	0.000177642
chr8	80084134	80084533	400	*	Distal Intergenic	8	79645288	79717758	72471	2	3574	uc003ybi.3	-366376	ENSG00000104432	IL7	interleukin 7	3.46875	0.000177642
chr19	18486139	18486538	400	*	Distal Intergenic	19	18496968	18499986	3019	1	9518	uc002niv.2	-10430	ENSG00000130513	GDF15	growth differentiation factor 15	3.47167	0
chr3	4986766	4987165	400	*	Intron (uc003bqe.1/100507582, intron 2 of 3)	3	5021097	5026865	5769	1	8553	uc003bqf.3	-33932	ENSG00000134107	BHLHE40	basic helix-loop-helix family member e40	3.54912	3.59904e-184
chr12	49265372	49265771	400	*	Distal Intergenic	12	49250916	49259653	8738	2	27289	uc001rsn.3	-5719	ENSG00000172602	RND1	Rho family GTPase 1	3.65762	2.69913e-36
chr4	74579899	74580298	400	*	Distal Intergenic	4	74606223	74609433	3211	1	3576	uc003hhe.3	-25925	ENSG00000169429	CXCL8	C-X-C motif chemokine ligand 8	3.68758	2.15293e-39
chr4	74618581	74618980	400	*	Distal Intergenic	4	74606223	74609433	3211	1	3576	uc003hhe.3	12358	ENSG00000169429	CXCL8	C-X-C motif chemokine ligand 8	3.68758	2.15293e-39
chr7	1096344	1096743	400	*	Promoter	7	1097141	1098897	1757	1	115330	uc003sjy.1	-398	ENSG00000164849	GPR146	G protein-coupled receptor 146	3.82376	1.48363e-34
chr7	1099553	1099952	400	*	Intron (uc003sju.2/84310, intron 2 of 4)	7	1097141	1098897	1757	1	115330	uc003sjy.1	2412	ENSG00000164849	GPR146	G protein-coupled receptor 146	3.82376	1.48363e-34
chr5	139708924	139709323	400	*	Distal Intergenic	5	139712428	139726188	13761	2	1839	uc003lfi.3	16865	ENSG00000113070	HBEGF	heparin binding EGF like growth factor	3.91632	6.43194e-70
chr20	48597417	48597816	400	*	Distal Intergenic	20	48599513	48605420	5908	1	6615	uc002xuz.3	-1697	ENSG00000124216	SNAI1	snail family transcriptional repressor 1	3.9736	2.28561e-06
chr20	48616634	48617033	400	*	Distal Intergenic	20	48599513	48605420	5908	1	6615	uc002xuz.3	17121	ENSG00000124216	SNAI1	snail family transcriptional repressor 1	3.9736	2.28561e-06
chr11	119910007	119910406	400	*	Distal Intergenic	11	119981994	119992701	10708	2	23650	uc001pwx.3	82295	ENSG00000137699	TRIM29	tripartite motif containing 29	4.16303	3.57845e-81
chr6	150342060	150342459	400	*	Exon (uc011eei.2/154064, exon 3 of 4)	6	150341266	150346668	5403	2	154064	uc011eei.2	4209	ENSG00000155918	RAET1L	retinoic acid early transcript 1L	4.18674	1.01548e-20
chr11	10394797	10395196	400	*	Intron (uc009yfv.1/uc009yfv.1, intron 1 of 2)	11	10326642	10328923	2282	1	133	uc001mil.1	68155	ENSG00000148926	ADM	adrenomedullin	4.64035	7.75404e-126
chr8	95268725	95269124	400	*	Intron (uc003ygi.3/2669, intron 2 of 4)	8	95261485	95274547	13063	2	2669	uc003ygi.3	5423	ENSG00000164949	GEM	GTP binding protein overexpressed in skeletal muscle	5.3123	1.37906e-147
chr8	95317698	95318097	400	*	Distal Intergenic	8	95261485	95274547	13063	2	2669	uc003ygj.3	-43151	ENSG00000164949	GEM	GTP binding protein overexpressed in skeletal muscle	5.3123	1.37906e-147
chr19	1782593	1782992	400	*	3' UTR	19	1798760	1806159	7400	2	148229	uc002lty.1	23167	ENSG00000130270	ATP8B3	ATPase phospholipid transporting 8B3	5.57788	5.62682e-50

## Sheet: DE_genes_ER_binding_downreg
seqnames	start	end	width	strand	annotation	geneChr	geneStart	geneEnd	geneLength	geneStrand	geneId	transcriptId	distanceToTSS	ENSEMBL	SYMBOL	GENENAME	logFC	adjpval
chr5	53477044	53477443	400	*	Intron (uc003jpg.1/54622, intron 1 of 4)	5	53180614	53606403	425790	2	54622	uc003jpg.1	128960	ENSG00000185305	ARL15	ADP ribosylation factor like GTPase 15	-6.14202	5.12061e-66
chr5	53479850	53480249	400	*	Intron (uc003jpg.1/54622, intron 1 of 4)	5	53180614	53606403	425790	2	54622	uc003jpg.1	126154	ENSG00000185305	ARL15	ADP ribosylation factor like GTPase 15	-6.14202	5.12061e-66
chr5	53482378	53482777	400	*	Intron (uc003jpg.1/54622, intron 1 of 4)	5	53180614	53606403	425790	2	54622	uc003jpg.1	123626	ENSG00000185305	ARL15	ADP ribosylation factor like GTPase 15	-6.14202	5.12061e-66
chr2	162555166	162555565	400	*	Intron (uc010fpa.1/57282, intron 1 of 14)	2	162480845	162841786	360942	1	57282	uc010zcs.2	74321	ENSG00000144290	SLC4A10	solute carrier family 4 member 10	-6.02297	1.41182e-126
chr2	162582447	162582846	400	*	Intron (uc010fpa.1/57282, intron 4 of 14)	2	162480845	162841786	360942	1	57282	uc010zcs.2	101602	ENSG00000144290	SLC4A10	solute carrier family 4 member 10	-6.02297	1.41182e-126
chr5	35205610	35206009	400	*	Intron (uc003jjm.3/5618, intron 1 of 9)	5	35055802	35230823	175022	2	5618	uc003jjm.3	24814	ENSG00000113494	PRLR	prolactin receptor	-5.95323	0
chr5	35214031	35214430	400	*	Intron (uc003jjm.3/5618, intron 1 of 9)	5	35055802	35230823	175022	2	5618	uc003jjm.3	16393	ENSG00000113494	PRLR	prolactin receptor	-5.95323	0
chr5	35306638	35307037	400	*	Distal Intergenic	5	35055802	35230823	175022	2	5618	uc003jjm.3	-75815	ENSG00000113494	PRLR	prolactin receptor	-5.95323	0
chr6	167120334	167120733	400	*	Intron (uc003qvc.1/6196, intron 2 of 21)	6	166822854	167040726	217873	2	6196	uc003qvb.1	-79608	ENSG00000071242	RPS6KA2	ribosomal protein S6 kinase A2	-5.56501	5.35395e-74
chr11	35365866	35366265	400	*	Intron (uc001mwd.3/6506, intron 1 of 10)	11	35272752	35441105	168354	2	6506	uc001mwd.3	74840	ENSG00000110436	SLC1A2	solute carrier family 1 member 2	-5.54091	9.63479e-117
chr11	35389868	35390267	400	*	Intron (uc001mwd.3/6506, intron 1 of 10)	11	35272752	35441105	168354	2	6506	uc001mwd.3	50838	ENSG00000110436	SLC1A2	solute carrier family 1 member 2	-5.54091	9.63479e-117
chr11	35390939	35391338	400	*	Intron (uc001mwd.3/6506, intron 1 of 10)	11	35272752	35441105	168354	2	6506	uc001mwd.3	49767	ENSG00000110436	SLC1A2	solute carrier family 1 member 2	-5.54091	9.63479e-117
chr4	37453561	37453960	400	*	Distal Intergenic	4	37455552	37595132	139581	1	55286	uc003gsw.4	-1592	ENSG00000154274	C4orf19	chromosome 4 open reading frame 19	-5.54004	1.27085e-71
chr4	37454459	37454858	400	*	Promoter	4	37455552	37595132	139581	1	55286	uc003gsw.4	-694	ENSG00000154274	C4orf19	chromosome 4 open reading frame 19	-5.54004	1.27085e-71
chr4	37472074	37472473	400	*	Intron (uc003gsw.4/55286, intron 1 of 3)	4	37455552	37595132	139581	1	55286	uc003gsw.4	16522	ENSG00000154274	C4orf19	chromosome 4 open reading frame 19	-5.54004	1.27085e-71
chr4	37480624	37481023	400	*	Intron (uc003gsw.4/55286, intron 1 of 3)	4	37455552	37595132	139581	1	55286	uc003gsw.4	25072	ENSG00000154274	C4orf19	chromosome 4 open reading frame 19	-5.54004	1.27085e-71
chr12	60535099	60535498	400	*	Distal Intergenic	12	60083118	60183635	100518	1	9194	uc010ssi.3	451981	ENSG00000118596	SLC16A7	solute carrier family 16 member 7	-5.53767	7.24217e-185
chr12	60684967	60685366	400	*	Distal Intergenic	12	60083118	60183635	100518	1	9194	uc010ssi.3	601849	ENSG00000118596	SLC16A7	solute carrier family 16 member 7	-5.53767	7.24217e-185
chr18	9705240	9705639	400	*	Distal Intergenic	18	9708228	9862553	154326	1	11031	uc002kog.2	-2589	ENSG00000168461	RAB31	RAB31, member RAS oncogene family	-5.53281	0
chr18	9757706	9758105	400	*	Intron (uc002kog.2/11031, intron 1 of 6)	18	9708228	9862553	154326	1	11031	uc002kog.2	49478	ENSG00000168461	RAB31	RAB31, member RAS oncogene family	-5.53281	0
chr12	3315214	3315613	400	*	Intron (uc001qlp.3/10867, intron 3 of 8)	12	3186521	3395730	209210	1	10867	uc021qtd.1	128693	ENSG00000011105	TSPAN9	tetraspanin 9	-5.46119	9.4833e-58
chr3	168870766	168871165	400	*	Intron (uc003ffl.2/2122, intron 1 of 14)	3	168801287	168865522	64236	2	2122	uc003ffk.2	-5244	ENSG00000085276	MECOM	MDS1 and EVI1 complex locus	-5.16617	2.54173e-72
chr3	168888417	168888816	400	*	Intron (uc003ffl.2/2122, intron 1 of 14)	3	168801287	168865522	64236	2	2122	uc003ffk.2	-22895	ENSG00000085276	MECOM	MDS1 and EVI1 complex locus	-5.16617	2.54173e-72
chr3	168890916	168891315	400	*	Intron (uc003ffl.2/2122, intron 1 of 14)	3	168801287	168865522	64236	2	2122	uc003ffk.2	-25394	ENSG00000085276	MECOM	MDS1 and EVI1 complex locus	-5.16617	2.54173e-72
chr3	168953462	168953861	400	*	Intron (uc003ffl.2/2122, intron 1 of 14)	3	168801287	168865522	64236	2	2122	uc003ffk.2	-87940	ENSG00000085276	MECOM	MDS1 and EVI1 complex locus	-5.16617	2.54173e-72
chr3	168957365	168957764	400	*	Intron (uc003ffl.2/2122, intron 1 of 14)	3	168801287	168865522	64236	2	2122	uc003ffk.2	-91843	ENSG00000085276	MECOM	MDS1 and EVI1 complex locus	-5.16617	2.54173e-72
chr3	169430962	169431361	400	*	Distal Intergenic	3	168867391	169381563	514173	2	2122	uc011bpl.1	-49399	ENSG00000085276	MECOM	MDS1 and EVI1 complex locus	-5.16617	2.54173e-72
chr2	149989555	149989954	400	*	Intron (uc002twv.1/130576, intron 2 of 6)	2	149934036	150071772	137737	1	130576	uc002twx.1	55519	ENSG00000150556	LYPD6B	LY6/PLAUR domain containing 6B	-5.11589	1.99381e-103
chr16	8786345	8786744	400	*	Intron (uc002czc.4/18, intron 1 of 15)	16	8768444	8878432	109989	1	18	uc002czc.4	17901	ENSG00000183044	ABAT	4-aminobutyrate aminotransferase	-5.03192	2.94566e-199
chr16	8798164	8798563	400	*	Intron (uc002czc.4/18, intron 1 of 15)	16	8806826	8878432	71607	1	18	uc002czd.4	-8263	ENSG00000183044	ABAT	4-aminobutyrate aminotransferase	-5.03192	2.94566e-199
chr17	67391070	67391469	400	*	Distal Intergenic	17	67410838	67517949	107112	1	5608	uc002jii.3	-19369	ENSG00000108984	MAP2K6	mitogen-activated protein kinase kinase 6	-5.00998	1.98813e-10
chr17	67467564	67467963	400	*	Intron (uc002jii.3/5608, intron 1 of 6)	17	67501587	67517949	16363	1	5608	uc002jik.3	-33624	ENSG00000108984	MAP2K6	mitogen-activated protein kinase kinase 6	-5.00998	1.98813e-10
chr4	86891991	86892390	400	*	Intron (uc003hpj.3/83478, intron 5 of 5)	4	86851426	86923823	72398	1	83478	uc003hpm.3	40565	ENSG00000138639	ARHGAP24	Rho GTPase activating protein 24	-4.97882	2.14524e-14
[truncated: 1,233 more rows]
