# Supplementary material for: Inhibition of Histone Demethylases LSD1 and UTX Regulates ERα Signaling in Breast Cancer
Source: Cancers (Basel). 2019 Dec 16;11(12):2027. doi: 10.3390/cancers11122027 (PMC6966629; doi:10.3390/cancers11122027)
Supplement: Supplementary file 1 [file cancers-11-02027-s001.zip › cancers-659480-supplementary/Table S4.xlsx]

## Sheet: DE_genes_LSD1_all
seqnames	start	end	width	strand	V4	V5	V6	annotation	geneChr	geneStart	geneEnd	geneLength	geneStrand	geneId	transcriptId	distanceToTSS	ENSEMBL	SYMBOL	GENENAME	logFC	adjpval
chr5	20955476	20955775	300	*	chr5-631	13	+	Distal Intergenic	5	19473155	20575982	1102828	2	1016	uc003jgc.3	-379494	ENSG00000145526	CDH18	cadherin 18	-4.81446	5.57492e-21
chr9	97971315	97971614	300	*	chr9-658	13	+	Intron (uc022bkl.1/2176, intron 4 of 14)	9	97912205	98079215	167011	2	2176	uc010mrm.1	107601	ENSG00000158169	FANCC	FA complementation group C	-4.31687	8.71417e-88
chr17	58221446	58221913	468	*	chr17-11945	32.5	+	Distal Intergenic	17	58227302	58236906	9605	1	762	uc002iym.4	-5389	ENSG00000167434	CA4	carbonic anhydrase 4	-4.14525	5.78353e-39
chr17	58204411	58204818	408	*	chr17-19114	31.6	+	Distal Intergenic	17	58227302	58236906	9605	1	762	uc002iym.4	-22484	ENSG00000167434	CA4	carbonic anhydrase 4	-4.14525	5.78353e-39
chr17	58230347	58230977	631	*	chr17-16911	26	+	Intron (uc002iym.4/762, intron 1 of 7)	17	58227302	58248260	20959	1	762	uc010wou.2	3045	ENSG00000167434	CA4	carbonic anhydrase 4	-4.14525	5.78353e-39
chr17	58208155	58208627	473	*	chr17-8160	25.1	+	Distal Intergenic	17	58227302	58236906	9605	1	762	uc002iym.4	-18675	ENSG00000167434	CA4	carbonic anhydrase 4	-4.14525	5.78353e-39
chr17	58222047	58222346	300	*	chr17-6553	24.2	+	Distal Intergenic	17	58227302	58236906	9605	1	762	uc002iym.4	-4956	ENSG00000167434	CA4	carbonic anhydrase 4	-4.14525	5.78353e-39
chr17	58266218	58266517	300	*	chr17-14007	18.6	+	Intron (uc002iyn.1/84669, intron 21 of 25)	17	58227302	58248260	20959	1	762	uc010wou.2	38916	ENSG00000167434	CA4	carbonic anhydrase 4	-4.14525	5.78353e-39
chr17	58214747	58215046	300	*	chr17-15936	15.8	+	Distal Intergenic	17	58227302	58236906	9605	1	762	uc002iym.4	-12256	ENSG00000167434	CA4	carbonic anhydrase 4	-4.14525	5.78353e-39
chr17	58257288	58257587	300	*	chr17-12991	15.8	+	Intron (uc002iyn.1/84669, intron 25 of 25)	17	58227302	58248260	20959	1	762	uc010wou.2	29986	ENSG00000167434	CA4	carbonic anhydrase 4	-4.14525	5.78353e-39
chr17	58246236	58246535	300	*	chr17-17889	13.9	+	Intron (uc010wou.2/762, intron 5 of 5)	17	58227302	58248260	20959	1	762	uc010wou.2	18934	ENSG00000167434	CA4	carbonic anhydrase 4	-4.14525	5.78353e-39
chr17	58253008	58253407	400	*	chr17-11974	13	+	Downstream (1-2kb)	17	58227302	58248260	20959	1	762	uc010wou.2	25706	ENSG00000167434	CA4	carbonic anhydrase 4	-4.14525	5.78353e-39
chr3	78365206	78365505	300	*	chr3-15961	16.7	+	Distal Intergenic	3	78655883	78719690	63808	2	6091	uc011bgl.1	354185	ENSG00000169855	ROBO1	roundabout guidance receptor 1	-3.52007	5.76979e-74
chr3	61697298	61697673	376	*	chr3-2340	26	+	Intron (uc003dla.4/5793, intron 1 of 2)	3	61547243	62280573	733331	1	5793	uc003dlc.3	150055	ENSG00000144724	PTPRG	protein tyrosine phosphatase, receptor type G	-3.49103	1.68414e-75
chr3	62201558	62202154	597	*	chr3-14241	26	+	Intron (uc003dlb.3/5793, intron 12 of 29)	3	62203257	62280573	77317	1	5793	uc011bfi.2	-1103	ENSG00000144724	PTPRG	protein tyrosine phosphatase, receptor type G	-3.49103	1.68414e-75
chr3	61619277	61619576	300	*	chr3-1324	22.3	+	Intron (uc003dla.4/5793, intron 1 of 2)	3	61547243	62280573	733331	1	5793	uc003dlc.3	72034	ENSG00000144724	PTPRG	protein tyrosine phosphatase, receptor type G	-3.49103	1.68414e-75
chr3	62018828	62019202	375	*	chr3-1820	21.4	+	Intron (uc003dlb.3/5793, intron 4 of 29)	3	62203257	62280573	77317	1	5793	uc011bfi.2	-184055	ENSG00000144724	PTPRG	protein tyrosine phosphatase, receptor type G	-3.49103	1.68414e-75
chr3	61634871	61635170	300	*	chr3-968	20.4	+	Intron (uc003dla.4/5793, intron 1 of 2)	3	61547243	62280573	733331	1	5793	uc003dlc.3	87628	ENSG00000144724	PTPRG	protein tyrosine phosphatase, receptor type G	-3.49103	1.68414e-75
chr3	61696141	61696440	300	*	chr3-9771	19.5	+	Intron (uc003dla.4/5793, intron 1 of 2)	3	61547243	62280573	733331	1	5793	uc003dlc.3	148898	ENSG00000144724	PTPRG	protein tyrosine phosphatase, receptor type G	-3.49103	1.68414e-75
chr3	61748918	61749313	396	*	chr3-8261	19.5	+	Intron (uc003dla.4/5793, intron 2 of 2)	3	61547243	62280573	733331	1	5793	uc003dlc.3	201675	ENSG00000144724	PTPRG	protein tyrosine phosphatase, receptor type G	-3.49103	1.68414e-75
chr3	61752099	61752482	384	*	chr3-4752	19.5	+	Intron (uc003dla.4/5793, intron 2 of 2)	3	61547243	62280573	733331	1	5793	uc003dlc.3	204856	ENSG00000144724	PTPRG	protein tyrosine phosphatase, receptor type G	-3.49103	1.68414e-75
chr3	61804244	61804543	300	*	chr3-1819	19.5	+	Intron (uc003dlb.3/5793, intron 2 of 29)	3	61547243	62280573	733331	1	5793	uc003dlc.3	257001	ENSG00000144724	PTPRG	protein tyrosine phosphatase, receptor type G	-3.49103	1.68414e-75
chr3	61911893	61912192	300	*	chr3-2994	19.5	+	Intron (uc003dlb.3/5793, intron 2 of 29)	3	62203257	62280573	77317	1	5793	uc011bfi.2	-291065	ENSG00000144724	PTPRG	protein tyrosine phosphatase, receptor type G	-3.49103	1.68414e-75
chr3	62123527	62123826	300	*	chr3-10051	17.7	+	Intron (uc003dlb.3/5793, intron 6 of 29)	3	62203257	62280573	77317	1	5793	uc011bfi.2	-79431	ENSG00000144724	PTPRG	protein tyrosine phosphatase, receptor type G	-3.49103	1.68414e-75
chr3	61879699	61879998	300	*	chr3-11743	15.8	+	Intron (uc003dlb.3/5793, intron 2 of 29)	3	62203257	62280573	77317	1	5793	uc011bfi.2	-323259	ENSG00000144724	PTPRG	protein tyrosine phosphatase, receptor type G	-3.49103	1.68414e-75
chr3	61822741	61823040	300	*	chr3-11700	14.9	+	Intron (uc003dlb.3/5793, intron 2 of 29)	3	61547243	62280573	733331	1	5793	uc003dlc.3	275498	ENSG00000144724	PTPRG	protein tyrosine phosphatase, receptor type G	-3.49103	1.68414e-75
chr3	62062499	62062798	300	*	chr3-8408	14.9	+	Intron (uc003dlb.3/5793, intron 4 of 29)	3	62203257	62280573	77317	1	5793	uc011bfi.2	-140459	ENSG00000144724	PTPRG	protein tyrosine phosphatase, receptor type G	-3.49103	1.68414e-75
chr3	61619688	61620091	404	*	chr3-20231	13.9	+	Intron (uc003dla.4/5793, intron 1 of 2)	3	61547243	62280573	733331	1	5793	uc003dlc.3	72445	ENSG00000144724	PTPRG	protein tyrosine phosphatase, receptor type G	-3.49103	1.68414e-75
chr3	61848256	61848555	300	*	chr3-11720	13.9	+	Intron (uc003dlb.3/5793, intron 2 of 29)	3	61547243	62280573	733331	1	5793	uc003dlc.3	301013	ENSG00000144724	PTPRG	protein tyrosine phosphatase, receptor type G	-3.49103	1.68414e-75
chr3	62106340	62106725	386	*	chr3-8421	13.9	+	Intron (uc003dlb.3/5793, intron 5 of 29)	3	62203257	62280573	77317	1	5793	uc011bfi.2	-96532	ENSG00000144724	PTPRG	protein tyrosine phosphatase, receptor type G	-3.49103	1.68414e-75
chr3	61995732	61996031	300	*	chr3-11849	13	+	Intron (uc003dlb.3/5793, intron 4 of 29)	3	62203257	62280573	77317	1	5793	uc011bfi.2	-207226	ENSG00000144724	PTPRG	protein tyrosine phosphatase, receptor type G	-3.49103	1.68414e-75
chr3	62068408	62068707	300	*	chr3-5852	13	+	Intron (uc003dlb.3/5793, intron 5 of 29)	3	62203257	62280573	77317	1	5793	uc011bfi.2	-134550	ENSG00000144724	PTPRG	protein tyrosine phosphatase, receptor type G	-3.49103	1.68414e-75
chr3	62152373	62152672	300	*	chr3-8430	13	+	Intron (uc003dlb.3/5793, intron 7 of 29)	3	62203257	62280573	77317	1	5793	uc011bfi.2	-50585	ENSG00000144724	PTPRG	protein tyrosine phosphatase, receptor type G	-3.49103	1.68414e-75
chr1	108344523	108345022	500	*	chr1-15660	17.7	+	Intron (uc001dvk.1/10451, intron 2 of 26)	1	108113782	108231126	117345	2	10451	uc010ouv.1	-113397	ENSG00000134215	VAV3	vav guanine nucleotide exchange factor 3	-3.41431	3.1543e-210
chr3	192495485	192495784	300	*	chr3-19136	14.9	+	Distal Intergenic	3	191857182	192445388	588207	2	2257	uc003fsy.3	-50097	ENSG00000114279	FGF12	fibroblast growth factor 12	-3.38959	1.51161e-15
chr3	192040296	192040595	300	*	chr3-19128	13	+	Intron (uc003fsx.3/2257, intron 3 of 4)	3	191857182	192126838	269657	2	2257	uc003fsx.3	86243	ENSG00000114279	FGF12	fibroblast growth factor 12	-3.38959	1.51161e-15
chr1	180699244	180699543	300	*	chr1-8476	14.9	+	Intron (uc009wxm.2/9213, intron 2 of 10)	1	180601146	180859415	258270	1	9213	uc009wxn.3	98098	ENSG00000143324	XPR1	xenotropic and polytropic retrovirus receptor 1	-3.24339	1.70933e-142
chr8	125986803	125987102	300	*	chr8-1486	13	+	Intron (uc003yrr.3/137209, intron 1 of 2)	8	125985539	125991630	6092	1	137209	uc003yrr.3	1264	ENSG00000180938	ZNF572	zinc finger protein 572	-2.94345	2.2092e-83
chr2	143596871	143597170	300	*	chr2-841	13	+	Distal Intergenic	2	143635195	143747106	111912	1	8942	uc002tvk.3	-38025	ENSG00000115919	KYNU	kynureninase	-2.7603	5.68237e-163
chr17	59307944	59308466	523	*	chr17-1344	76.2	+	Intron (uc002iyu.4/54828, intron 22 of 23)	17	59322577	59470199	147623	1	54828	uc002izc.4	-14111	ENSG00000141376	BCAS3	BCAS3, microtubule associated cell migration factor	-2.7086	7.00828e-186
chr17	58833995	58834605	611	*	chr17-2714	68.8	+	Intron (uc010wow.1/54828, intron 3 of 10)	17	58755172	59470199	715028	1	54828	uc002iyw.4	78823	ENSG00000141376	BCAS3	BCAS3, microtubule associated cell migration factor	-2.7086	7.00828e-186
chr17	58870278	58871220	943	*	chr17-3608	60.4	+	Intron (uc010wow.1/54828, intron 3 of 10)	17	58964363	59067596	103234	1	54828	uc002iyx.1	-93143	ENSG00000141376	BCAS3	BCAS3, microtubule associated cell migration factor	-2.7086	7.00828e-186
chr17	58813409	58813882	474	*	chr17-6028	53.9	+	Intron (uc010wow.1/54828, intron 3 of 10)	17	58755172	59470199	715028	1	54828	uc002iyw.4	58237	ENSG00000141376	BCAS3	BCAS3, microtubule associated cell migration factor	-2.7086	7.00828e-186
chr17	58814981	58815547	567	*	chr17-7590	51.1	+	Intron (uc010wow.1/54828, intron 3 of 10)	17	58755172	59470199	715028	1	54828	uc002iyw.4	59809	ENSG00000141376	BCAS3	BCAS3, microtubule associated cell migration factor	-2.7086	7.00828e-186
chr17	58838230	58838784	555	*	chr17-1626	47.4	+	Intron (uc010wow.1/54828, intron 3 of 10)	17	58755172	59470199	715028	1	54828	uc002iyw.4	83058	ENSG00000141376	BCAS3	BCAS3, microtubule associated cell migration factor	-2.7086	7.00828e-186
chr17	58780890	58781447	558	*	chr17-12296	45.5	+	Intron (uc010wow.1/54828, intron 3 of 10)	17	58755172	59470199	715028	1	54828	uc002iyw.4	25718	ENSG00000141376	BCAS3	BCAS3, microtubule associated cell migration factor	-2.7086	7.00828e-186
chr17	59306491	59306868	378	*	chr17-2337	44.6	+	Intron (uc002iyu.4/54828, intron 22 of 23)	17	59322577	59470199	147623	1	54828	uc002izc.4	-15709	ENSG00000141376	BCAS3	BCAS3, microtubule associated cell migration factor	-2.7086	7.00828e-186
chr17	58765702	58766292	591	*	chr17-8440	42.8	+	Intron (uc010wow.1/54828, intron 3 of 10)	17	58755172	59470199	715028	1	54828	uc002iyw.4	10530	ENSG00000141376	BCAS3	BCAS3, microtubule associated cell migration factor	-2.7086	7.00828e-186
chr17	59314369	59314743	375	*	chr17-3141	42.8	+	Intron (uc002iyu.4/54828, intron 22 of 23)	17	59322577	59470199	147623	1	54828	uc002izc.4	-7834	ENSG00000141376	BCAS3	BCAS3, microtubule associated cell migration factor	-2.7086	7.00828e-186
chr17	58858508	58859101	594	*	chr17-7599	39	+	Intron (uc010wow.1/54828, intron 3 of 10)	17	58755172	59470199	715028	1	54828	uc002iyw.4	103336	ENSG00000141376	BCAS3	BCAS3, microtubule associated cell migration factor	-2.7086	7.00828e-186
chr17	59322511	59322885	375	*	chr17-3621	35.3	+	Promoter	17	59322577	59470199	147623	1	54828	uc002izc.4	0	ENSG00000141376	BCAS3	BCAS3, microtubule associated cell migration factor	-2.7086	7.00828e-186
chr17	58716622	58717077	456	*	chr17-2310	34.4	+	Intron (uc002iyt.2/8493, intron 3 of 5)	17	58755172	59115415	360244	1	54828	uc010wow.1	-38095	ENSG00000141376	BCAS3	BCAS3, microtubule associated cell migration factor	-2.7086	7.00828e-186
chr17	58751959	58752333	375	*	chr17-4651	34.4	+	Distal Intergenic	17	58755172	59115415	360244	1	54828	uc010wow.1	-2839	ENSG00000141376	BCAS3	BCAS3, microtubule associated cell migration factor	-2.7086	7.00828e-186
chr17	58731679	58732287	609	*	chr17-10279	33.5	+	Intron (uc002iyt.2/8493, intron 4 of 5)	17	58755172	59115415	360244	1	54828	uc010wow.1	-22885	ENSG00000141376	BCAS3	BCAS3, microtubule associated cell migration factor	-2.7086	7.00828e-186
chr17	59342457	59342756	300	*	chr17-6092	32.5	+	Intron (uc002iyu.4/54828, intron 22 of 23)	17	59322577	59470199	147623	1	54828	uc002izc.4	19880	ENSG00000141376	BCAS3	BCAS3, microtubule associated cell migration factor	-2.7086	7.00828e-186
chr17	59309149	59309448	300	*	chr17-6070	31.6	+	Intron (uc002iyu.4/54828, intron 22 of 23)	17	59322577	59470199	147623	1	54828	uc002izc.4	-13129	ENSG00000141376	BCAS3	BCAS3, microtubule associated cell migration factor	-2.7086	7.00828e-186
chr17	58733051	58733567	517	*	chr17-13249	30.7	+	Intron (uc002iyt.2/8493, intron 4 of 5)	17	58755172	59115415	360244	1	54828	uc010wow.1	-21605	ENSG00000141376	BCAS3	BCAS3, microtubule associated cell migration factor	-2.7086	7.00828e-186
chr17	58787877	58788325	449	*	chr17-15263	29.7	+	Intron (uc010wow.1/54828, intron 3 of 10)	17	58755172	59470199	715028	1	54828	uc002iyw.4	32705	ENSG00000141376	BCAS3	BCAS3, microtubule associated cell migration factor	-2.7086	7.00828e-186
chr17	58831299	58831598	300	*	chr17-2713	29.7	+	Intron (uc010wow.1/54828, intron 3 of 10)	17	58755172	59470199	715028	1	54828	uc002iyw.4	76127	ENSG00000141376	BCAS3	BCAS3, microtubule associated cell migration factor	-2.7086	7.00828e-186
chr17	58746495	58746794	300	*	chr17-7560	28.8	+	Distal Intergenic	17	58755172	59115415	360244	1	54828	uc010wow.1	-8378	ENSG00000141376	BCAS3	BCAS3, microtubule associated cell migration factor	-2.7086	7.00828e-186
chr17	59346523	59346898	376	*	chr17-10369	28.8	+	Intron (uc002iyu.4/54828, intron 22 of 23)	17	59322577	59470199	147623	1	54828	uc002izc.4	23946	ENSG00000141376	BCAS3	BCAS3, microtubule associated cell migration factor	-2.7086	7.00828e-186
chr17	59397329	59397628	300	*	chr17-3646	27	+	Intron (uc002iyu.4/54828, intron 22 of 23)	17	59322577	59470199	147623	1	54828	uc002izc.4	74752	ENSG00000141376	BCAS3	BCAS3, microtubule associated cell migration factor	-2.7086	7.00828e-186
chr17	58752716	58753209	494	*	chr17-18062	26	+	Distal Intergenic	17	58755172	59115415	360244	1	54828	uc010wow.1	-1963	ENSG00000141376	BCAS3	BCAS3, microtubule associated cell migration factor	-2.7086	7.00828e-186
chr17	58778274	58778660	387	*	chr17-15252	26	+	Intron (uc010wow.1/54828, intron 3 of 10)	17	58755172	59470199	715028	1	54828	uc002iyw.4	23102	ENSG00000141376	BCAS3	BCAS3, microtubule associated cell migration factor	-2.7086	7.00828e-186
chr17	58782588	58782975	388	*	chr17-10305	26	+	Intron (uc010wow.1/54828, intron 3 of 10)	17	58755172	59470199	715028	1	54828	uc002iyw.4	27416	ENSG00000141376	BCAS3	BCAS3, microtubule associated cell migration factor	-2.7086	7.00828e-186
chr17	58828685	58829081	397	*	chr17-10326	26	+	Intron (uc010wow.1/54828, intron 3 of 10)	17	58755172	59470199	715028	1	54828	uc002iyw.4	73513	ENSG00000141376	BCAS3	BCAS3, microtubule associated cell migration factor	-2.7086	7.00828e-186
chr17	58830580	58831093	514	*	chr17-18079	25.1	+	Intron (uc010wow.1/54828, intron 3 of 10)	17	58755172	59470199	715028	1	54828	uc002iyw.4	75408	ENSG00000141376	BCAS3	BCAS3, microtubule associated cell migration factor	-2.7086	7.00828e-186
chr17	59291475	59291774	300	*	chr17-12359	24.2	+	Intron (uc002iyu.4/54828, intron 22 of 23)	17	59322577	59470199	147623	1	54828	uc002izc.4	-30803	ENSG00000141376	BCAS3	BCAS3, microtubule associated cell migration factor	-2.7086	7.00828e-186
chr17	59297349	59297648	300	*	chr17-10347	24.2	+	Intron (uc002iyu.4/54828, intron 22 of 23)	17	59322577	59470199	147623	1	54828	uc002izc.4	-24929	ENSG00000141376	BCAS3	BCAS3, microtubule associated cell migration factor	-2.7086	7.00828e-186
chr17	58845581	58845880	300	*	chr17-14339	23.2	+	Intron (uc010wow.1/54828, intron 3 of 10)	17	58755172	59470199	715028	1	54828	uc002iyw.4	90409	ENSG00000141376	BCAS3	BCAS3, microtubule associated cell migration factor	-2.7086	7.00828e-186
chr17	59387702	59388001	300	*	chr17-7688	23.2	+	Intron (uc002iyu.4/54828, intron 22 of 23)	17	59322577	59470199	147623	1	54828	uc002izc.4	65125	ENSG00000141376	BCAS3	BCAS3, microtubule associated cell migration factor	-2.7086	7.00828e-186
chr17	58803413	58803867	455	*	chr17-10315	22.3	+	Intron (uc010wow.1/54828, intron 3 of 10)	17	58755172	59470199	715028	1	54828	uc002iyw.4	48241	ENSG00000141376	BCAS3	BCAS3, microtubule associated cell migration factor	-2.7086	7.00828e-186
chr17	58849797	58850096	300	*	chr17-12339	22.3	+	Intron (uc010wow.1/54828, intron 3 of 10)	17	58755172	59470199	715028	1	54828	uc002iyw.4	94625	ENSG00000141376	BCAS3	BCAS3, microtubule associated cell migration factor	-2.7086	7.00828e-186
chr17	59334539	59334838	300	*	chr17-9432	22.3	+	Intron (uc002iyu.4/54828, intron 22 of 23)	17	59322577	59470199	147623	1	54828	uc002izc.4	11962	ENSG00000141376	BCAS3	BCAS3, microtubule associated cell migration factor	-2.7086	7.00828e-186
chr17	58860499	58860899	401	*	chr17-7601	21.4	+	Intron (uc010wow.1/54828, intron 3 of 10)	17	58964363	59067596	103234	1	54828	uc002iyx.1	-103464	ENSG00000141376	BCAS3	BCAS3, microtubule associated cell migration factor	-2.7086	7.00828e-186
chr17	58742167	58742598	432	*	chr17-12268	20.4	+	3' UTR	17	58755172	59115415	360244	1	54828	uc010wow.1	-12574	ENSG00000141376	BCAS3	BCAS3, microtubule associated cell migration factor	-2.7086	7.00828e-186
chr17	58775174	58775473	300	*	chr17-14314	20.4	+	Intron (uc010wow.1/54828, intron 3 of 10)	17	58755172	59470199	715028	1	54828	uc002iyw.4	20002	ENSG00000141376	BCAS3	BCAS3, microtubule associated cell migration factor	-2.7086	7.00828e-186
chr17	58786738	58787037	300	*	chr17-16211	20.4	+	Intron (uc010wow.1/54828, intron 3 of 10)	17	58755172	59470199	715028	1	54828	uc002iyw.4	31566	ENSG00000141376	BCAS3	BCAS3, microtubule associated cell migration factor	-2.7086	7.00828e-186
chr17	58790787	58791086	300	*	chr17-11265	20.4	+	Intron (uc010wow.1/54828, intron 3 of 10)	17	58755172	59470199	715028	1	54828	uc002iyw.4	35615	ENSG00000141376	BCAS3	BCAS3, microtubule associated cell migration factor	-2.7086	7.00828e-186
chr17	58808605	58808904	300	*	chr17-11276	20.4	+	Intron (uc010wow.1/54828, intron 3 of 10)	17	58755172	59470199	715028	1	54828	uc002iyw.4	53433	ENSG00000141376	BCAS3	BCAS3, microtubule associated cell migration factor	-2.7086	7.00828e-186
chr17	58739372	58739671	300	*	chr17-15231	19.5	+	Intron (uc002iyt.2/8493, intron 5 of 5)	17	58755172	59115415	360244	1	54828	uc010wow.1	-15501	ENSG00000141376	BCAS3	BCAS3, microtubule associated cell migration factor	-2.7086	7.00828e-186
chr17	58778986	58779360	375	*	chr17-16200	19.5	+	Intron (uc010wow.1/54828, intron 3 of 10)	17	58755172	59470199	715028	1	54828	uc002iyw.4	23814	ENSG00000141376	BCAS3	BCAS3, microtubule associated cell migration factor	-2.7086	7.00828e-186
chr17	58876817	58877116	300	*	chr17-15300	18.6	+	Intron (uc010wow.1/54828, intron 3 of 10)	17	58964363	59067596	103234	1	54828	uc002iyx.1	-87247	ENSG00000141376	BCAS3	BCAS3, microtubule associated cell migration factor	-2.7086	7.00828e-186
chr17	58810296	58810595	300	*	chr17-8466	16.7	+	Intron (uc010wow.1/54828, intron 3 of 10)	17	58755172	59470199	715028	1	54828	uc002iyw.4	55124	ENSG00000141376	BCAS3	BCAS3, microtubule associated cell migration factor	-2.7086	7.00828e-186
chr17	58859908	58860285	378	*	chr17-10336	16.7	+	Intron (uc010wow.1/54828, intron 3 of 10)	17	58964363	59067596	103234	1	54828	uc002iyx.1	-104078	ENSG00000141376	BCAS3	BCAS3, microtubule associated cell migration factor	-2.7086	7.00828e-186
chr17	59344392	59344691	300	*	chr17-15315	16.7	+	Intron (uc002iyu.4/54828, intron 22 of 23)	17	59322577	59470199	147623	1	54828	uc002izc.4	21815	ENSG00000141376	BCAS3	BCAS3, microtubule associated cell migration factor	-2.7086	7.00828e-186
chr17	59360864	59361163	300	*	chr17-11349	16.7	+	Intron (uc002iyu.4/54828, intron 22 of 23)	17	59322577	59470199	147623	1	54828	uc002izc.4	38287	ENSG00000141376	BCAS3	BCAS3, microtubule associated cell migration factor	-2.7086	7.00828e-186
chr17	59376527	59376826	300	*	chr17-16272	16.7	+	Intron (uc002iyu.4/54828, intron 22 of 23)	17	59322577	59470199	147623	1	54828	uc002izc.4	53950	ENSG00000141376	BCAS3	BCAS3, microtubule associated cell migration factor	-2.7086	7.00828e-186
chr17	58772344	58772643	300	*	chr17-19260	15.8	+	Intron (uc010wow.1/54828, intron 3 of 10)	17	58755172	59470199	715028	1	54828	uc002iyw.4	17172	ENSG00000141376	BCAS3	BCAS3, microtubule associated cell migration factor	-2.7086	7.00828e-186
chr17	58783461	58783760	300	*	chr17-14318	15.8	+	Intron (uc010wow.1/54828, intron 3 of 10)	17	58755172	59470199	715028	1	54828	uc002iyw.4	28289	ENSG00000141376	BCAS3	BCAS3, microtubule associated cell migration factor	-2.7086	7.00828e-186
chr17	58791240	58791539	300	*	chr17-14325	15.8	+	Intron (uc010wow.1/54828, intron 3 of 10)	17	58755172	59470199	715028	1	54828	uc002iyw.4	36068	ENSG00000141376	BCAS3	BCAS3, microtubule associated cell migration factor	-2.7086	7.00828e-186
chr17	58971631	58972065	435	*	chr17-17146	15.8	+	Intron (uc010wow.1/54828, intron 3 of 10)	17	58964411	59470199	505789	1	54828	uc002iyy.4	7220	ENSG00000141376	BCAS3	BCAS3, microtubule associated cell migration factor	-2.7086	7.00828e-186
chr17	58780305	58780604	300	*	chr17-16204	14.9	+	Intron (uc010wow.1/54828, intron 3 of 10)	17	58755172	59470199	715028	1	54828	uc002iyw.4	25133	ENSG00000141376	BCAS3	BCAS3, microtubule associated cell migration factor	-2.7086	7.00828e-186
chr17	58868040	58868339	300	*	chr17-14354	14.9	+	Intron (uc010wow.1/54828, intron 3 of 10)	17	58964363	59067596	103234	1	54828	uc002iyx.1	-96024	ENSG00000141376	BCAS3	BCAS3, microtubule associated cell migration factor	-2.7086	7.00828e-186
chr17	59063723	59064022	300	*	chr17-17150	14.9	+	Intron (uc010wow.1/54828, intron 7 of 10)	17	59067332	59470199	402868	1	54828	uc002iyz.4	-3310	ENSG00000141376	BCAS3	BCAS3, microtubule associated cell migration factor	-2.7086	7.00828e-186
chr17	58854787	58855086	300	*	chr17-12345	13.9	+	Intron (uc010wow.1/54828, intron 3 of 10)	17	58755172	59470199	715028	1	54828	uc002iyw.4	99615	ENSG00000141376	BCAS3	BCAS3, microtubule associated cell migration factor	-2.7086	7.00828e-186
chr17	58978271	58978655	385	*	chr17-17147	13.9	+	Intron (uc010wow.1/54828, intron 3 of 10)	17	58964411	59470199	505789	1	54828	uc002iyy.4	13860	ENSG00000141376	BCAS3	BCAS3, microtubule associated cell migration factor	-2.7086	7.00828e-186
chr17	59036308	59036716	409	*	chr17-18111	13.9	+	Intron (uc010wow.1/54828, intron 7 of 10)	17	59067332	59470199	402868	1	54828	uc002iyz.4	-30616	ENSG00000141376	BCAS3	BCAS3, microtubule associated cell migration factor	-2.7086	7.00828e-186
chr17	59339773	59340254	482	*	chr17-18151	13.9	+	Intron (uc002iyu.4/54828, intron 22 of 23)	17	59322577	59470199	147623	1	54828	uc002izc.4	17196	ENSG00000141376	BCAS3	BCAS3, microtubule associated cell migration factor	-2.7086	7.00828e-186
chr17	58871476	58871775	300	*	chr17-17136	13	+	Intron (uc010wow.1/54828, intron 3 of 10)	17	58964363	59067596	103234	1	54828	uc002iyx.1	-92588	ENSG00000141376	BCAS3	BCAS3, microtubule associated cell migration factor	-2.7086	7.00828e-186
chr17	58873938	58874237	300	*	chr17-17137	13	+	Intron (uc010wow.1/54828, intron 3 of 10)	17	58964363	59067596	103234	1	54828	uc002iyx.1	-90126	ENSG00000141376	BCAS3	BCAS3, microtubule associated cell migration factor	-2.7086	7.00828e-186
chr17	59068219	59068518	300	*	chr17-19347	13	+	Promoter	17	59067332	59470199	402868	1	54828	uc002iza.4	887	ENSG00000141376	BCAS3	BCAS3, microtubule associated cell migration factor	-2.7086	7.00828e-186
chr17	59318888	59319187	300	*	chr17-12368	13	+	Intron (uc002iyu.4/54828, intron 22 of 23)	17	59322577	59470199	147623	1	54828	uc002izc.4	-3390	ENSG00000141376	BCAS3	BCAS3, microtubule associated cell migration factor	-2.7086	7.00828e-186
chr6	27774245	27774634	390	*	chr6-231	14.9	+	Downstream (<1kb)	6	27775257	27775709	453	2	8340	uc003njl.3	1075	ENSG00000185130	HIST1H2BL	histone cluster 1 H2B family member l	-2.67135	2.44536e-193
chr20	46103732	46104420	689	*	chr20-9467	81.8	+	Distal Intergenic	20	46130601	46285621	155021	1	8202	uc002xtk.3	-26181	ENSG00000124151	NCOA3	nuclear receptor coactivator 3	-2.63545	0
chr20	46075050	46075764	715	*	chr20-11806	71.6	+	Distal Intergenic	20	46130601	46285621	155021	1	8202	uc002xtk.3	-54837	ENSG00000124151	NCOA3	nuclear receptor coactivator 3	-2.63545	0
chr20	46109705	46110265	561	*	chr20-14303	63.2	+	Distal Intergenic	20	46130601	46285621	155021	1	8202	uc002xtk.3	-20336	ENSG00000124151	NCOA3	nuclear receptor coactivator 3	-2.63545	0
chr20	46098875	46099537	663	*	chr20-19119	60.4	+	Distal Intergenic	20	46130601	46285621	155021	1	8202	uc002xtk.3	-31064	ENSG00000124151	NCOA3	nuclear receptor coactivator 3	-2.63545	0
chr20	46073457	46074073	617	*	chr20-6498	57.6	+	Distal Intergenic	20	46130601	46285621	155021	1	8202	uc002xtk.3	-56528	ENSG00000124151	NCOA3	nuclear receptor coactivator 3	-2.63545	0
chr20	46198955	46199254	300	*	chr20-4999	51.1	+	Intron (uc002xtk.3/8202, intron 1 of 22)	20	46255746	46285621	29876	1	8202	uc010zyc.2	-56492	ENSG00000124151	NCOA3	nuclear receptor coactivator 3	-2.63545	0
chr20	46226780	46227433	654	*	chr20-18006	51.1	+	Intron (uc002xtk.3/8202, intron 2 of 22)	20	46255746	46285621	29876	1	8202	uc010zyc.2	-28313	ENSG00000124151	NCOA3	nuclear receptor coactivator 3	-2.63545	0
chr20	46126599	46126978	380	*	chr20-6528	48.3	+	Distal Intergenic	20	46130601	46285621	155021	1	8202	uc002xtk.3	-3623	ENSG00000124151	NCOA3	nuclear receptor coactivator 3	-2.63545	0
chr20	46128423	46129059	637	*	chr20-8429	48.3	+	Distal Intergenic	20	46130601	46285621	155021	1	8202	uc002xtk.3	-1542	ENSG00000124151	NCOA3	nuclear receptor coactivator 3	-2.63545	0
chr20	46076188	46076722	535	*	chr20-12996	42.8	+	Distal Intergenic	20	46130601	46285621	155021	1	8202	uc002xtk.3	-53879	ENSG00000124151	NCOA3	nuclear receptor coactivator 3	-2.63545	0
chr20	46200356	46200809	454	*	chr20-5000	42.8	+	Intron (uc002xtk.3/8202, intron 1 of 22)	20	46255746	46285621	29876	1	8202	uc010zyc.2	-54937	ENSG00000124151	NCOA3	nuclear receptor coactivator 3	-2.63545	0
chr20	46212987	46213450	464	*	chr20-14363	42.8	+	Intron (uc002xtk.3/8202, intron 2 of 22)	20	46255746	46285621	29876	1	8202	uc010zyc.2	-42296	ENSG00000124151	NCOA3	nuclear receptor coactivator 3	-2.63545	0
chr20	46118455	46118986	532	*	chr20-13018	41.8	+	Distal Intergenic	20	46130601	46285621	155021	1	8202	uc002xtk.3	-11615	ENSG00000124151	NCOA3	nuclear receptor coactivator 3	-2.63545	0
chr20	46087200	46087581	382	*	chr20-2553	40.9	+	Distal Intergenic	20	46130601	46285621	155021	1	8202	uc002xtk.3	-43020	ENSG00000124151	NCOA3	nuclear receptor coactivator 3	-2.63545	0
chr20	46114016	46114585	570	*	chr20-15574	40.9	+	Distal Intergenic	20	46130601	46285621	155021	1	8202	uc002xtk.3	-16016	ENSG00000124151	NCOA3	nuclear receptor coactivator 3	-2.63545	0
chr20	46145292	46145672	381	*	chr20-4987	40	+	Intron (uc002xtk.3/8202, intron 1 of 22)	20	46130601	46285621	155021	1	8202	uc010ght.2	14691	ENSG00000124151	NCOA3	nuclear receptor coactivator 3	-2.63545	0
chr20	46188085	46188465	381	*	chr20-5740	39	+	Intron (uc002xtk.3/8202, intron 1 of 22)	20	46130601	46285621	155021	1	8202	uc010ght.2	57484	ENSG00000124151	NCOA3	nuclear receptor coactivator 3	-2.63545	0
chr20	46067072	46067371	300	*	chr20-8403	38.1	+	Distal Intergenic	20	46130601	46285621	155021	1	8202	uc002xtk.3	-63230	ENSG00000124151	NCOA3	nuclear receptor coactivator 3	-2.63545	0
chr20	46080829	46081213	385	*	chr20-3813	38.1	+	Distal Intergenic	20	46130601	46285621	155021	1	8202	uc002xtk.3	-49388	ENSG00000124151	NCOA3	nuclear receptor coactivator 3	-2.63545	0
chr20	46090689	46090988	300	*	chr20-11812	37.2	+	Distal Intergenic	20	46130601	46285621	155021	1	8202	uc002xtk.3	-39613	ENSG00000124151	NCOA3	nuclear receptor coactivator 3	-2.63545	0
chr20	46158066	46158464	399	*	chr20-8445	37.2	+	Intron (uc002xtk.3/8202, intron 1 of 22)	20	46130601	46285621	155021	1	8202	uc010ght.2	27465	ENSG00000124151	NCOA3	nuclear receptor coactivator 3	-2.63545	0
chr20	46152574	46152873	300	*	chr20-10650	36.2	+	Intron (uc002xtk.3/8202, intron 1 of 22)	20	46130601	46285621	155021	1	8202	uc010ght.2	21973	ENSG00000124151	NCOA3	nuclear receptor coactivator 3	-2.63545	0
chr20	46196220	46196519	300	*	chr20-4375	35.3	+	Intron (uc002xtk.3/8202, intron 1 of 22)	20	46255746	46285621	29876	1	8202	uc010zyc.2	-59227	ENSG00000124151	NCOA3	nuclear receptor coactivator 3	-2.63545	0
chr20	46159046	46159469	424	*	chr20-11844	34.4	+	Intron (uc002xtk.3/8202, intron 1 of 22)	20	46130601	46285621	155021	1	8202	uc010ght.2	28445	ENSG00000124151	NCOA3	nuclear receptor coactivator 3	-2.63545	0
chr20	46192396	46192774	379	*	chr20-19157	34.4	+	Intron (uc002xtk.3/8202, intron 1 of 22)	20	46130601	46285621	155021	1	8202	uc010ght.2	61795	ENSG00000124151	NCOA3	nuclear receptor coactivator 3	-2.63545	0
chr20	46188687	46188986	300	*	chr20-5741	33.5	+	Intron (uc002xtk.3/8202, intron 1 of 22)	20	46130601	46285621	155021	1	8202	uc010ght.2	58086	ENSG00000124151	NCOA3	nuclear receptor coactivator 3	-2.63545	0
chr20	46195264	46195563	300	*	chr20-3315	33.5	+	Intron (uc002xtk.3/8202, intron 1 of 22)	20	46255746	46285621	29876	1	8202	uc010zyc.2	-60183	ENSG00000124151	NCOA3	nuclear receptor coactivator 3	-2.63545	0
chr20	46066245	46066749	505	*	chr20-11801	32.5	+	Distal Intergenic	20	46130601	46285621	155021	1	8202	uc002xtk.3	-63852	ENSG00000124151	NCOA3	nuclear receptor coactivator 3	-2.63545	0
chr20	46071903	46072278	376	*	chr20-12994	32.5	+	Distal Intergenic	20	46130601	46285621	155021	1	8202	uc002xtk.3	-58323	ENSG00000124151	NCOA3	nuclear receptor coactivator 3	-2.63545	0
chr20	46147765	46148199	435	*	chr20-19140	32.5	+	Intron (uc002xtk.3/8202, intron 1 of 22)	20	46130601	46285621	155021	1	8202	uc010ght.2	17164	ENSG00000124151	NCOA3	nuclear receptor coactivator 3	-2.63545	0
chr20	46149870	46150244	375	*	chr20-7457	32.5	+	Intron (uc002xtk.3/8202, intron 1 of 22)	20	46130601	46285621	155021	1	8202	uc010ght.2	19269	ENSG00000124151	NCOA3	nuclear receptor coactivator 3	-2.63545	0
chr20	46060162	46060542	381	*	chr20-12989	31.6	+	Distal Intergenic	20	46130601	46285621	155021	1	8202	uc002xtk.3	-70059	ENSG00000124151	NCOA3	nuclear receptor coactivator 3	-2.63545	0
chr20	46084704	46085003	300	*	chr20-7425	31.6	+	Distal Intergenic	20	46130601	46285621	155021	1	8202	uc002xtk.3	-45598	ENSG00000124151	NCOA3	nuclear receptor coactivator 3	-2.63545	0
chr20	46148543	46149198	656	*	chr20-20344	29.7	+	Intron (uc002xtk.3/8202, intron 1 of 22)	20	46130601	46285621	155021	1	8202	uc010ght.2	17942	ENSG00000124151	NCOA3	nuclear receptor coactivator 3	-2.63545	0
chr20	46143462	46143761	300	*	chr20-9495	28.8	+	Intron (uc002xtk.3/8202, intron 1 of 22)	20	46130601	46285621	155021	1	8202	uc010ght.2	12861	ENSG00000124151	NCOA3	nuclear receptor coactivator 3	-2.63545	0
chr20	46174496	46174795	300	*	chr20-13055	28.8	+	Intron (uc002xtk.3/8202, intron 1 of 22)	20	46130601	46285621	155021	1	8202	uc010ght.2	43895	ENSG00000124151	NCOA3	nuclear receptor coactivator 3	-2.63545	0
chr20	46240316	46240615	300	*	chr20-9559	28.8	+	Intron (uc002xtk.3/8202, intron 2 of 22)	20	46255746	46285621	29876	1	8202	uc010zyc.2	-15131	ENSG00000124151	NCOA3	nuclear receptor coactivator 3	-2.63545	0
chr20	46248081	46248601	521	*	chr20-24181	27.9	+	Intron (uc002xtk.3/8202, intron 2 of 22)	20	46255746	46285621	29876	1	8202	uc010zyc.2	-7145	ENSG00000124151	NCOA3	nuclear receptor coactivator 3	-2.63545	0
chr20	46072708	46073007	300	*	chr20-11805	26	+	Distal Intergenic	20	46130601	46285621	155021	1	8202	uc002xtk.3	-57594	ENSG00000124151	NCOA3	nuclear receptor coactivator 3	-2.63545	0
chr20	46246750	46247049	300	*	chr20-9560	26	+	Intron (uc002xtk.3/8202, intron 2 of 22)	20	46255746	46285621	29876	1	8202	uc010zyc.2	-8697	ENSG00000124151	NCOA3	nuclear receptor coactivator 3	-2.63545	0
chr20	46247588	46247962	375	*	chr20-21518	26	+	Intron (uc002xtk.3/8202, intron 2 of 22)	20	46255746	46285621	29876	1	8202	uc010zyc.2	-7784	ENSG00000124151	NCOA3	nuclear receptor coactivator 3	-2.63545	0
chr20	46123540	46123839	300	*	chr20-17958	25.1	+	Distal Intergenic	20	46130601	46285621	155021	1	8202	uc002xtk.3	-6762	ENSG00000124151	NCOA3	nuclear receptor coactivator 3	-2.63545	0
chr20	46219468	46219767	300	*	chr20-13081	25.1	+	Intron (uc002xtk.3/8202, intron 2 of 22)	20	46255746	46285621	29876	1	8202	uc010zyc.2	-35979	ENSG00000124151	NCOA3	nuclear receptor coactivator 3	-2.63545	0
chr20	46115206	46115583	378	*	chr20-24160	24.2	+	Distal Intergenic	20	46130601	46285621	155021	1	8202	uc002xtk.3	-15018	ENSG00000124151	NCOA3	nuclear receptor coactivator 3	-2.63545	0
chr20	46195681	46196086	406	*	chr20-22775	24.2	+	Intron (uc002xtk.3/8202, intron 1 of 22)	20	46255746	46285621	29876	1	8202	uc010zyc.2	-59660	ENSG00000124151	NCOA3	nuclear receptor coactivator 3	-2.63545	0
chr20	46210992	46211291	300	*	chr20-14362	24.2	+	Intron (uc002xtk.3/8202, intron 1 of 22)	20	46255746	46285621	29876	1	8202	uc010zyc.2	-44455	ENSG00000124151	NCOA3	nuclear receptor coactivator 3	-2.63545	0
chr20	46252923	46253222	300	*	chr20-10707	24.2	+	Intron (uc002xtk.3/8202, intron 4 of 22)	20	46255746	46285621	29876	1	8202	uc010zyc.2	-2524	ENSG00000124151	NCOA3	nuclear receptor coactivator 3	-2.63545	0
chr20	46070888	46071187	300	*	chr20-16745	23.2	+	Distal Intergenic	20	46130601	46285621	155021	1	8202	uc002xtk.3	-59414	ENSG00000124151	NCOA3	nuclear receptor coactivator 3	-2.63545	0
chr20	46078918	46079391	474	*	chr20-24159	23.2	+	Distal Intergenic	20	46130601	46285621	155021	1	8202	uc002xtk.3	-51210	ENSG00000124151	NCOA3	nuclear receptor coactivator 3	-2.63545	0
chr20	46166246	46166545	300	*	chr20-16785	23.2	+	Intron (uc002xtk.3/8202, intron 1 of 22)	20	46130601	46285621	155021	1	8202	uc010ght.2	35645	ENSG00000124151	NCOA3	nuclear receptor coactivator 3	-2.63545	0
chr20	46112296	46112770	475	*	chr20-11822	22.3	+	Distal Intergenic	20	46130601	46285621	155021	1	8202	uc002xtk.3	-17831	ENSG00000124151	NCOA3	nuclear receptor coactivator 3	-2.63545	0
chr20	46136417	46136716	300	*	chr20-17961	21.4	+	Intron (uc002xtk.3/8202, intron 1 of 22)	20	46130601	46285621	155021	1	8202	uc010ght.2	5816	ENSG00000124151	NCOA3	nuclear receptor coactivator 3	-2.63545	0
chr20	46166611	46166910	300	*	chr20-19149	21.4	+	Intron (uc002xtk.3/8202, intron 1 of 22)	20	46130601	46285621	155021	1	8202	uc010ght.2	36010	ENSG00000124151	NCOA3	nuclear receptor coactivator 3	-2.63545	0
chr20	46059013	46059312	300	*	chr20-17936	19.5	+	Distal Intergenic	20	46130601	46285621	155021	1	8202	uc002xtk.3	-71289	ENSG00000124151	NCOA3	nuclear receptor coactivator 3	-2.63545	0
chr20	46271686	46271985	300	*	chr20-18029	18.6	+	Intron (uc002xtk.3/8202, intron 17 of 22)	20	46255746	46285621	29876	1	8202	uc010zyc.2	15940	ENSG00000124151	NCOA3	nuclear receptor coactivator 3	-2.63545	0
chr20	46121404	46121703	300	*	chr20-15577	17.7	+	Distal Intergenic	20	46130601	46285621	155021	1	8202	uc002xtk.3	-8898	ENSG00000124151	NCOA3	nuclear receptor coactivator 3	-2.63545	0
chr20	46089060	46089359	300	*	chr20-16751	14.9	+	Distal Intergenic	20	46130601	46285621	155021	1	8202	uc002xtk.3	-41242	ENSG00000124151	NCOA3	nuclear receptor coactivator 3	-2.63545	0
chr20	46199793	46200092	300	*	chr20-25934	14.9	+	Intron (uc002xtk.3/8202, intron 1 of 22)	20	46255746	46285621	29876	1	8202	uc010zyc.2	-55654	ENSG00000124151	NCOA3	nuclear receptor coactivator 3	-2.63545	0
chr20	46348640	46349189	550	*	chr20-9618	32.5	+	Intron (uc002xto.3/55959, intron 3 of 20)	20	46286150	46294037	7888	2	55959	uc010zyd.2	-54603	ENSG00000196562	SULF2	sulfatase 2	-2.56542	0
chr20	46298895	46299308	414	*	chr20-15670	29.7	+	Intron (uc002xto.3/55959, intron 11 of 20)	20	46286150	46294037	7888	2	55959	uc010zyd.2	-4858	ENSG00000196562	SULF2	sulfatase 2	-2.56542	0
chr20	46590273	46590830	558	*	chr20-15764	28.8	+	Distal Intergenic	20	46286150	46415360	129211	2	55959	uc002xtr.3	-174913	ENSG00000196562	SULF2	sulfatase 2	-2.56542	0
chr20	46625457	46625874	418	*	chr20-19353	27	+	Distal Intergenic	20	46286150	46415360	129211	2	55959	uc002xtr.3	-210097	ENSG00000196562	SULF2	sulfatase 2	-2.56542	0
chr20	46327485	46327784	300	*	chr20-19217	26	+	Intron (uc002xto.3/55959, intron 4 of 20)	20	46286150	46294037	7888	2	55959	uc010zyd.2	-33448	ENSG00000196562	SULF2	sulfatase 2	-2.56542	0
chr20	46308814	46309113	300	*	chr20-15681	25.1	+	Intron (uc002xto.3/55959, intron 7 of 20)	20	46286150	46294037	7888	2	55959	uc010zyd.2	-14777	ENSG00000196562	SULF2	sulfatase 2	-2.56542	0
chr20	46502717	46503203	487	*	chr20-21643	24.2	+	Distal Intergenic	20	46286150	46415360	129211	2	55959	uc002xtr.3	-87357	ENSG00000196562	SULF2	sulfatase 2	-2.56542	0
chr20	46294724	46295023	300	*	chr20-16857	23.2	+	Promoter	20	46286150	46294037	7888	2	55959	uc010zyd.2	-687	ENSG00000196562	SULF2	sulfatase 2	-2.56542	0
chr20	46397580	46398142	563	*	chr20-20436	23.2	+	Intron (uc002xto.3/55959, intron 1 of 20)	20	46286150	46414808	128659	2	55959	uc002xto.3	16666	ENSG00000196562	SULF2	sulfatase 2	-2.56542	0
chr20	46433526	46433996	471	*	chr20-24249	23.2	+	Distal Intergenic	20	46286150	46415360	129211	2	55959	uc002xtr.3	-18166	ENSG00000196562	SULF2	sulfatase 2	-2.56542	0
chr20	46499896	46500325	430	*	chr20-19285	21.4	+	Distal Intergenic	20	46286150	46415360	129211	2	55959	uc002xtr.3	-84536	ENSG00000196562	SULF2	sulfatase 2	-2.56542	0
chr20	46605143	46605442	300	*	chr20-15768	21.4	+	Distal Intergenic	20	46286150	46415360	129211	2	55959	uc002xtr.3	-189783	ENSG00000196562	SULF2	sulfatase 2	-2.56542	0
chr20	46700449	46700992	544	*	chr20-28678	20.4	+	Distal Intergenic	20	46286150	46415360	129211	2	55959	uc002xtr.3	-285089	ENSG00000196562	SULF2	sulfatase 2	-2.56542	0
chr20	46409337	46409636	300	*	chr20-22848	16.7	+	Intron (uc002xto.3/55959, intron 1 of 20)	20	46286150	46414808	128659	2	55959	uc002xto.3	5172	ENSG00000196562	SULF2	sulfatase 2	-2.56542	0
chr20	46279250	46279549	300	*	chr20-19184	15.8	+	Intron (uc002xtk.3/8202, intron 19 of 22)	20	46286150	46294037	7888	2	55959	uc010zyd.2	14488	ENSG00000196562	SULF2	sulfatase 2	-2.56542	0
chr20	46426855	46427154	300	*	chr20-24246	13.9	+	Distal Intergenic	20	46286150	46415360	129211	2	55959	uc002xtr.3	-11495	ENSG00000196562	SULF2	sulfatase 2	-2.56542	0
chr8	97438392	97438766	375	*	chr8-348	18.6	+	Distal Intergenic	8	97505882	97624037	118156	1	6383	uc003yhv.1	-67116	ENSG00000169439	SDC2	syndecan 2	-2.54864	1.3851e-05
chr6	57457926	57458444	519	*	chr6-310	15.8	+	Intron (uc003pdx.3/5558, intron 10 of 15)	6	57182422	57513376	330955	1	5558	uc003pdx.3	275504	ENSG00000146143	PRIM2	DNA primase subunit 2	-2.48097	1.05521e-49
chr17	56981901	56982828	928	*	chr17-6393	70.6	+	Intron (uc002iwx.4/22843, intron 1 of 6)	17	56833230	57062540	229311	1	22843	uc010ddd.4	148671	ENSG00000175175	PPM1E	protein phosphatase, Mg2+/Mn2+ dependent 1E	-2.44862	3.72873e-35
chr17	56871414	56872236	823	*	chr17-15640	47.4	+	Intron (uc002iwx.4/22843, intron 1 of 6)	17	56833230	57062540	229311	1	22843	uc010ddd.4	38184	ENSG00000175175	PPM1E	protein phosphatase, Mg2+/Mn2+ dependent 1E	-2.44862	3.72873e-35
chr17	56977293	56977951	659	*	chr17-9726	38.1	+	Intron (uc002iwx.4/22843, intron 1 of 6)	17	56833230	57062540	229311	1	22843	uc010ddd.4	144063	ENSG00000175175	PPM1E	protein phosphatase, Mg2+/Mn2+ dependent 1E	-2.44862	3.72873e-35
chr17	56955577	56956290	714	*	chr17-9725	36.2	+	Intron (uc002iwx.4/22843, intron 1 of 6)	17	56833230	57062540	229311	1	22843	uc010ddd.4	122347	ENSG00000175175	PPM1E	protein phosphatase, Mg2+/Mn2+ dependent 1E	-2.44862	3.72873e-35
chr17	56805424	56806049	626	*	chr17-17481	34.4	+	Intron (uc010woa.1/5889, intron 7 of 7)	17	56833230	57062540	229311	1	22843	uc002iwx.4	-27181	ENSG00000175175	PPM1E	protein phosphatase, Mg2+/Mn2+ dependent 1E	-2.44862	3.72873e-35
chr17	56962043	56962723	681	*	chr17-10677	28.8	+	Intron (uc002iwx.4/22843, intron 1 of 6)	17	56833230	57062540	229311	1	22843	uc010ddd.4	128813	ENSG00000175175	PPM1E	protein phosphatase, Mg2+/Mn2+ dependent 1E	-2.44862	3.72873e-35
chr17	56818037	56818414	378	*	chr17-11619	27.9	+	Distal Intergenic	17	56833230	57062540	229311	1	22843	uc002iwx.4	-14816	ENSG00000175175	PPM1E	protein phosphatase, Mg2+/Mn2+ dependent 1E	-2.44862	3.72873e-35
chr17	56842415	56842841	427	*	chr17-15614	27.9	+	Intron (uc002iwx.4/22843, intron 1 of 6)	17	56833230	57062540	229311	1	22843	uc010ddd.4	9185	ENSG00000175175	PPM1E	protein phosphatase, Mg2+/Mn2+ dependent 1E	-2.44862	3.72873e-35
chr17	56949056	56949529	474	*	chr17-9720	26	+	Intron (uc002iwx.4/22843, intron 1 of 6)	17	56833230	57062540	229311	1	22843	uc010ddd.4	115826	ENSG00000175175	PPM1E	protein phosphatase, Mg2+/Mn2+ dependent 1E	-2.44862	3.72873e-35
chr17	56993741	56994040	300	*	chr17-3049	26	+	Intron (uc002iwx.4/22843, intron 1 of 6)	17	56833230	57062540	229311	1	22843	uc010ddd.4	160511	ENSG00000175175	PPM1E	protein phosphatase, Mg2+/Mn2+ dependent 1E	-2.44862	3.72873e-35
chr17	56992436	56993020	585	*	chr17-15731	25.1	+	Intron (uc002iwx.4/22843, intron 1 of 6)	17	56833230	57062540	229311	1	22843	uc010ddd.4	159206	ENSG00000175175	PPM1E	protein phosphatase, Mg2+/Mn2+ dependent 1E	-2.44862	3.72873e-35
chr17	56804295	56804808	514	*	chr17-15585	24.2	+	Intron (uc010woa.1/5889, intron 7 of 7)	17	56833230	57062540	229311	1	22843	uc002iwx.4	-28422	ENSG00000175175	PPM1E	protein phosphatase, Mg2+/Mn2+ dependent 1E	-2.44862	3.72873e-35
chr17	56896766	56897218	453	*	chr17-12675	24.2	+	Intron (uc002iwx.4/22843, intron 1 of 6)	17	56833230	57062540	229311	1	22843	uc010ddd.4	63536	ENSG00000175175	PPM1E	protein phosphatase, Mg2+/Mn2+ dependent 1E	-2.44862	3.72873e-35
chr17	56847024	56847493	470	*	chr17-14634	23.2	+	Intron (uc002iwx.4/22843, intron 1 of 6)	17	56833230	57062540	229311	1	22843	uc010ddd.4	13794	ENSG00000175175	PPM1E	protein phosphatase, Mg2+/Mn2+ dependent 1E	-2.44862	3.72873e-35
chr17	56872418	56872914	497	*	chr17-15641	23.2	+	Intron (uc002iwx.4/22843, intron 1 of 6)	17	56833230	57062540	229311	1	22843	uc010ddd.4	39188	ENSG00000175175	PPM1E	protein phosphatase, Mg2+/Mn2+ dependent 1E	-2.44862	3.72873e-35
chr17	56958854	56959415	562	*	chr17-16675	23.2	+	Intron (uc002iwx.4/22843, intron 1 of 6)	17	56833230	57062540	229311	1	22843	uc010ddd.4	125624	ENSG00000175175	PPM1E	protein phosphatase, Mg2+/Mn2+ dependent 1E	-2.44862	3.72873e-35
chr17	56889888	56890187	300	*	chr17-8816	21.4	+	Intron (uc002iwx.4/22843, intron 1 of 6)	17	56833230	57062540	229311	1	22843	uc010ddd.4	56658	ENSG00000175175	PPM1E	protein phosphatase, Mg2+/Mn2+ dependent 1E	-2.44862	3.72873e-35
chr17	56978808	56979192	385	*	chr17-13739	20.4	+	Intron (uc002iwx.4/22843, intron 1 of 6)	17	56833230	57062540	229311	1	22843	uc010ddd.4	145578	ENSG00000175175	PPM1E	protein phosphatase, Mg2+/Mn2+ dependent 1E	-2.44862	3.72873e-35
chr17	57000342	57000872	531	*	chr17-15742	20.4	+	Intron (uc002iwx.4/22843, intron 1 of 6)	17	56833230	57062540	229311	1	22843	uc010ddd.4	167112	ENSG00000175175	PPM1E	protein phosphatase, Mg2+/Mn2+ dependent 1E	-2.44862	3.72873e-35
chr17	56822795	56823252	458	*	chr17-15599	18.6	+	Distal Intergenic	17	56833230	57062540	229311	1	22843	uc002iwx.4	-9978	ENSG00000175175	PPM1E	protein phosphatase, Mg2+/Mn2+ dependent 1E	-2.44862	3.72873e-35
chr17	56876652	56876951	300	*	chr17-18731	18.6	+	Intron (uc002iwx.4/22843, intron 1 of 6)	17	56833230	57062540	229311	1	22843	uc010ddd.4	43422	ENSG00000175175	PPM1E	protein phosphatase, Mg2+/Mn2+ dependent 1E	-2.44862	3.72873e-35
chr17	56817112	56817411	300	*	chr17-13630	16.7	+	Distal Intergenic	17	56833230	57062540	229311	1	22843	uc002iwx.4	-15819	ENSG00000175175	PPM1E	protein phosphatase, Mg2+/Mn2+ dependent 1E	-2.44862	3.72873e-35
chr17	56819972	56820351	380	*	chr17-14611	16.7	+	Distal Intergenic	17	56833230	57062540	229311	1	22843	uc002iwx.4	-12879	ENSG00000175175	PPM1E	protein phosphatase, Mg2+/Mn2+ dependent 1E	-2.44862	3.72873e-35
chr17	56873025	56873436	412	*	chr17-15642	16.7	+	Intron (uc002iwx.4/22843, intron 1 of 6)	17	56833230	57062540	229311	1	22843	uc010ddd.4	39795	ENSG00000175175	PPM1E	protein phosphatase, Mg2+/Mn2+ dependent 1E	-2.44862	3.72873e-35
chr17	56859923	56860383	461	*	chr17-13661	15.8	+	Intron (uc002iwx.4/22843, intron 1 of 6)	17	56833230	57062540	229311	1	22843	uc010ddd.4	26693	ENSG00000175175	PPM1E	protein phosphatase, Mg2+/Mn2+ dependent 1E	-2.44862	3.72873e-35
chr17	56878796	56879196	401	*	chr17-14654	15.8	+	Intron (uc002iwx.4/22843, intron 1 of 6)	17	56833230	57062540	229311	1	22843	uc010ddd.4	45566	ENSG00000175175	PPM1E	protein phosphatase, Mg2+/Mn2+ dependent 1E	-2.44862	3.72873e-35
chr17	56919957	56920461	505	*	chr17-18768	15.8	+	Intron (uc002iwx.4/22843, intron 1 of 6)	17	56833230	57062540	229311	1	22843	uc010ddd.4	86727	ENSG00000175175	PPM1E	protein phosphatase, Mg2+/Mn2+ dependent 1E	-2.44862	3.72873e-35
chr17	56935481	56935780	300	*	chr17-11667	15.8	+	Intron (uc002iwx.4/22843, intron 1 of 6)	17	56833230	57062540	229311	1	22843	uc010ddd.4	102251	ENSG00000175175	PPM1E	protein phosphatase, Mg2+/Mn2+ dependent 1E	-2.44862	3.72873e-35
chr17	56984172	56984471	300	*	chr17-16701	15.8	+	Intron (uc002iwx.4/22843, intron 1 of 6)	17	56833230	57062540	229311	1	22843	uc010ddd.4	150942	ENSG00000175175	PPM1E	protein phosphatase, Mg2+/Mn2+ dependent 1E	-2.44862	3.72873e-35
chr17	56813128	56813427	300	*	chr17-13626	14.9	+	Distal Intergenic	17	56833230	57062540	229311	1	22843	uc002iwx.4	-19803	ENSG00000175175	PPM1E	protein phosphatase, Mg2+/Mn2+ dependent 1E	-2.44862	3.72873e-35
chr17	56875920	56876219	300	*	chr17-13670	14.9	+	Intron (uc002iwx.4/22843, intron 1 of 6)	17	56833230	57062540	229311	1	22843	uc010ddd.4	42690	ENSG00000175175	PPM1E	protein phosphatase, Mg2+/Mn2+ dependent 1E	-2.44862	3.72873e-35
chr17	56930852	56931151	300	*	chr17-13695	14.9	+	Intron (uc002iwx.4/22843, intron 1 of 6)	17	56833230	57062540	229311	1	22843	uc010ddd.4	97622	ENSG00000175175	PPM1E	protein phosphatase, Mg2+/Mn2+ dependent 1E	-2.44862	3.72873e-35
chr17	56946271	56946570	300	*	chr17-13711	14.9	+	Intron (uc002iwx.4/22843, intron 1 of 6)	17	56833230	57062540	229311	1	22843	uc010ddd.4	113041	ENSG00000175175	PPM1E	protein phosphatase, Mg2+/Mn2+ dependent 1E	-2.44862	3.72873e-35
chr17	56950807	56951106	300	*	chr17-12711	14.9	+	Intron (uc002iwx.4/22843, intron 1 of 6)	17	56833230	57062540	229311	1	22843	uc010ddd.4	117577	ENSG00000175175	PPM1E	protein phosphatase, Mg2+/Mn2+ dependent 1E	-2.44862	3.72873e-35
chr17	56985101	56985400	300	*	chr17-18811	14.9	+	Intron (uc002iwx.4/22843, intron 1 of 6)	17	56833230	57062540	229311	1	22843	uc010ddd.4	151871	ENSG00000175175	PPM1E	protein phosphatase, Mg2+/Mn2+ dependent 1E	-2.44862	3.72873e-35
chr17	56843625	56843924	300	*	chr17-17516	13.9	+	Intron (uc002iwx.4/22843, intron 1 of 6)	17	56833230	57062540	229311	1	22843	uc010ddd.4	10395	ENSG00000175175	PPM1E	protein phosphatase, Mg2+/Mn2+ dependent 1E	-2.44862	3.72873e-35
chr17	57004577	57004876	300	*	chr17-15745	13.9	+	Intron (uc002iwx.4/22843, intron 1 of 6)	17	56833230	57062540	229311	1	22843	uc010ddd.4	171347	ENSG00000175175	PPM1E	protein phosphatase, Mg2+/Mn2+ dependent 1E	-2.44862	3.72873e-35
chr17	56882471	56882770	300	*	chr17-18735	13	+	Intron (uc002iwx.4/22843, intron 1 of 6)	17	56833230	57062540	229311	1	22843	uc010ddd.4	49241	ENSG00000175175	PPM1E	protein phosphatase, Mg2+/Mn2+ dependent 1E	-2.44862	3.72873e-35
chr17	56910742	56911126	385	*	chr17-16623	13	+	Intron (uc002iwx.4/22843, intron 1 of 6)	17	56833230	57062540	229311	1	22843	uc010ddd.4	77512	ENSG00000175175	PPM1E	protein phosphatase, Mg2+/Mn2+ dependent 1E	-2.44862	3.72873e-35
chr17	56930027	56930402	376	*	chr17-17589	13	+	Intron (uc002iwx.4/22843, intron 1 of 6)	17	56833230	57062540	229311	1	22843	uc010ddd.4	96797	ENSG00000175175	PPM1E	protein phosphatase, Mg2+/Mn2+ dependent 1E	-2.44862	3.72873e-35
chr17	57005163	57005462	300	*	chr17-16717	13	+	Intron (uc002iwx.4/22843, intron 1 of 6)	17	56833230	57062540	229311	1	22843	uc010ddd.4	171933	ENSG00000175175	PPM1E	protein phosphatase, Mg2+/Mn2+ dependent 1E	-2.44862	3.72873e-35
chr1	210547144	210547645	502	*	chr1-2241	16.7	+	Intron (uc009xcx.3/55733, intron 3 of 11)	1	210516626	210849638	333013	1	55733	uc010psu.2	30518	ENSG00000054392	HHAT	hedgehog acyltransferase	-2.32008	1.05515e-14
chr4	104376986	104377364	379	*	chr4-828	14.9	+	Distal Intergenic	4	104026963	104119566	92604	2	1062	uc003hxc.1	-257420	ENSG00000138778	CENPE	centromere protein E	-2.27018	1.12385e-120
chr14	67263290	67263589	300	*	chr14-190	13.9	+	Intron (uc001xiw.3/10243, intron 3 of 10)	14	67289963	67648525	358563	1	10243	uc010tsu.2	-26374	ENSG00000171723	GPHN	gephyrin	-2.21505	1.55176e-20
chr8	99239489	99239788	300	*	chr8-983	13	+	Intron (uc011lgw.1/79815, intron 2 of 9)	8	99204387	99263982	59596	2	79815	uc011lgw.1	24194	ENSG00000104361	NIPAL2	NIPA like domain containing 2	-2.20038	1.48205e-102
chr10	11477380	11477679	300	*	chr10-1061	13.9	+	Distal Intergenic	10	11502509	11574274	71766	2	9712	uc001iks.1	96595	ENSG00000148429	USP6NL	USP6 N-terminal like	-2.19664	5.01117e-48
chr13	42598842	42599141	300	*	chr13-2	13.9	+	Distal Intergenic	13	42614172	42803891	189720	1	160851	uc010tfh.2	-15031	ENSG00000102780	DGKH	diacylglycerol kinase eta	-2.15989	5.39054e-18
chr8	87099929	87100371	443	*	chr8-1856	15.8	+	Distal Intergenic	8	87111139	87166454	55316	1	245972	uc003ydp.1	-10768	ENSG00000147614	ATP6V0D2	ATPase H+ transporting V0 subunit d2	-2.07305	1.37148e-08
chr8	126173781	126174216	436	*	chr8-4222	15.8	+	Intron (uc003yrw.2/286053, intron 4 of 7)	8	126104083	126379367	275285	1	286053	uc003yrw.2	69698	ENSG00000156831	NSMCE2	NSE2 (MMS21) homolog, SMC5-SMC6 complex SUMO ligase	-2.04953	1.40123e-48
chr8	126235209	126235604	396	*	chr8-1506	15.8	+	Intron (uc003yrw.2/286053, intron 5 of 7)	8	126104083	126379367	275285	1	286053	uc003yrw.2	131126	ENSG00000156831	NSMCE2	NSE2 (MMS21) homolog, SMC5-SMC6 complex SUMO ligase	-2.04953	1.40123e-48
chr9	527327	527626	300	*	chr9-180	13.9	+	Intron (uc003zgl.2/23189, intron 3 of 15)	9	547148	713464	166317	1	23189	uc003zgo.1	-19522	ENSG00000107104	KANK1	KN motif and ankyrin repeat domains 1	-2.00689	1.71687e-11
chr13	43705554	43706022	469	*	chr13-1655	17.7	+	Distal Intergenic	13	43597362	43683306	85945	1	29103	uc001uyy.3	108192	ENSG00000120675	DNAJC15	DnaJ heat shock protein family (Hsp40) member C15	-2.00295	1.01652e-49
chr3	93514988	93515394	407	*	chr3-15974	13.9	+	Distal Intergenic	3	93591881	93646258	54378	2	5627	uc010hoo.3	130864	ENSG00000184500	PROS1	protein S	-1.99163	6.91534e-07
chr12	83557661	83558133	473	*	chr12-1284	13	+	Distal Intergenic	12	83080934	83528067	447134	1	160335	uc010suk.2	476727	ENSG00000179104	TMTC2	transmembrane and tetratricopeptide repeat containing 2	-1.98287	2.7416e-42
chr5	107834400	107834699	300	*	chr5-310	15.8	+	Distal Intergenic	5	107194734	107717799	523066	2	64839	uc011cvc.2	-116601	ENSG00000145743	FBXL17	F-box and leucine rich repeat protein 17	-1.97403	2.75151e-42
chr20	47153711	47154166	456	*	chr20-19511	26	+	Distal Intergenic	20	47240793	47273118	32326	2	57580	uc002xtv.1	118952	ENSG00000124126	PREX1	phosphatidylinositol-3,4,5-trisphosphate dependent Rac exchange factor 1	-1.97091	4.50893e-171
chr20	47485503	47485802	300	*	chr20-17112	21.4	+	Distal Intergenic	20	47240793	47444420	203628	2	57580	uc002xtw.1	-41083	ENSG00000124126	PREX1	phosphatidylinositol-3,4,5-trisphosphate dependent Rac exchange factor 1	-1.97091	4.50893e-171
chr20	47402981	47403456	476	*	chr20-20840	20.4	+	Intron (uc002xtw.1/57580, intron 1 of 39)	20	47240793	47444420	203628	2	57580	uc002xtw.1	40964	ENSG00000124126	PREX1	phosphatidylinositol-3,4,5-trisphosphate dependent Rac exchange factor 1	-1.97091	4.50893e-171
chr20	47264307	47264606	300	*	chr20-17085	19.5	+	Intron (uc002xtv.1/57580, intron 8 of 22)	20	47240793	47273118	32326	2	57580	uc002xtv.1	8512	ENSG00000124126	PREX1	phosphatidylinositol-3,4,5-trisphosphate dependent Rac exchange factor 1	-1.97091	4.50893e-171
chr20	47428663	47428962	300	*	chr20-19570	18.6	+	Intron (uc002xtw.1/57580, intron 1 of 39)	20	47240793	47444420	203628	2	57580	uc002xtw.1	15458	ENSG00000124126	PREX1	phosphatidylinositol-3,4,5-trisphosphate dependent Rac exchange factor 1	-1.97091	4.50893e-171
chr20	47201909	47202208	300	*	chr20-23359	17.7	+	Distal Intergenic	20	47240793	47273118	32326	2	57580	uc002xtv.1	70910	ENSG00000124126	PREX1	phosphatidylinositol-3,4,5-trisphosphate dependent Rac exchange factor 1	-1.97091	4.50893e-171
chr20	47490973	47491421	449	*	chr20-25070	16.7	+	Distal Intergenic	20	47240793	47444420	203628	2	57580	uc002xtw.1	-46553	ENSG00000124126	PREX1	phosphatidylinositol-3,4,5-trisphosphate dependent Rac exchange factor 1	-1.97091	4.50893e-171
chr20	47161230	47161529	300	*	chr20-23327	15.8	+	Distal Intergenic	20	47240793	47273118	32326	2	57580	uc002xtv.1	111589	ENSG00000124126	PREX1	phosphatidylinositol-3,4,5-trisphosphate dependent Rac exchange factor 1	-1.97091	4.50893e-171
chr20	47329553	47329971	419	*	chr20-29240	15.8	+	Intron (uc002xtw.1/57580, intron 5 of 39)	20	47240793	47273118	32326	2	57580	uc002xtv.1	-56435	ENSG00000124126	PREX1	phosphatidylinositol-3,4,5-trisphosphate dependent Rac exchange factor 1	-1.97091	4.50893e-171
chr20	47136946	47137245	300	*	chr20-18276	14.9	+	Distal Intergenic	20	47240793	47273118	32326	2	57580	uc002xtv.1	135873	ENSG00000124126	PREX1	phosphatidylinositol-3,4,5-trisphosphate dependent Rac exchange factor 1	-1.97091	4.50893e-171
chr20	47199247	47199630	384	*	chr20-19522	13.9	+	Distal Intergenic	20	47240793	47273118	32326	2	57580	uc002xtv.1	73488	ENSG00000124126	PREX1	phosphatidylinositol-3,4,5-trisphosphate dependent Rac exchange factor 1	-1.97091	4.50893e-171
chr20	47223647	47223946	300	*	chr20-19525	13.9	+	Distal Intergenic	20	47240793	47273118	32326	2	57580	uc002xtv.1	49172	ENSG00000124126	PREX1	phosphatidylinositol-3,4,5-trisphosphate dependent Rac exchange factor 1	-1.97091	4.50893e-171
chr20	47472135	47472434	300	*	chr20-23556	13.9	+	Distal Intergenic	20	47240793	47444420	203628	2	57580	uc002xtw.1	-27715	ENSG00000124126	PREX1	phosphatidylinositol-3,4,5-trisphosphate dependent Rac exchange factor 1	-1.97091	4.50893e-171
chr20	47259686	47259985	300	*	chr20-26656	13	+	Intron (uc002xtv.1/57580, intron 10 of 22)	20	47240793	47273118	32326	2	57580	uc002xtv.1	13133	ENSG00000124126	PREX1	phosphatidylinositol-3,4,5-trisphosphate dependent Rac exchange factor 1	-1.97091	4.50893e-171
chr20	47453515	47453927	413	*	chr20-29382	13	+	Distal Intergenic	20	47240793	47444420	203628	2	57580	uc002xtw.1	-9095	ENSG00000124126	PREX1	phosphatidylinositol-3,4,5-trisphosphate dependent Rac exchange factor 1	-1.97091	4.50893e-171
chr20	47454088	47454387	300	*	chr20-22167	13	+	Distal Intergenic	20	47240793	47444420	203628	2	57580	uc002xtw.1	-9668	ENSG00000124126	PREX1	phosphatidylinositol-3,4,5-trisphosphate dependent Rac exchange factor 1	-1.97091	4.50893e-171
chr17	47762259	47762701	443	*	chr17-17322	14.9	+	Distal Intergenic	17	47700095	47755525	55431	2	8405	uc010wlx.1	-6734	ENSG00000121067	SPOP	speckle type BTB/POZ protein	-1.87285	6.75069e-90
chr2	215984484	215984859	376	*	chr2-497	14.9	+	Intron (uc002vew.3/26154, intron 1 of 52)	2	215796266	216003151	206886	2	26154	uc002vew.3	18292	ENSG00000144452	ABCA12	ATP binding cassette subfamily A member 12	-1.8719	6.00823e-113
chr6	164497812	164498354	543	*	chr6-189	13	+	Distal Intergenic	6	163835675	163999628	163954	1	9444	uc003quj.3	662137	ENSG00000112531	QKI	QKI, KH domain containing RNA binding	-1.80307	9.0984e-41
chr8	100991938	100992410	473	*	chr8-111	13	+	Intron (uc022azf.1/26166, intron 11 of 16)	8	100973276	101054195	80920	2	26166	uc022azf.1	61785	ENSG00000132554	RGS22	regulator of G protein signaling 22	-1.78453	5.22407e-33
chr12	27776646	27776945	300	*	chr12-229	14.9	+	Intron (uc001rhy.1/8496, intron 2 of 3)	12	27829706	27848497	18792	1	8496	uc001rif.2	-52761	ENSG00000110841	PPFIBP1	PPFIA binding protein 1	-1.76592	7.84119e-31
chr8	104585644	104586130	487	*	chr8-3167	14.9	+	Intron (uc003ylp.3/9699, intron 1 of 23)	8	104512976	105266656	753681	1	9699	uc003ylp.3	72668	ENSG00000176406	RIMS2	regulating synaptic membrane exocytosis 2	-1.73374	0.000232227
chr8	104646673	104646972	300	*	chr8-3172	14.9	+	Intron (uc003ylp.3/9699, intron 1 of 23)	8	104512976	105266656	753681	1	9699	uc003ylp.3	133697	ENSG00000176406	RIMS2	regulating synaptic membrane exocytosis 2	-1.73374	0.000232227
chr8	104802077	104802453	377	*	chr8-85	14.9	+	Intron (uc003ylp.3/9699, intron 3 of 23)	8	104831416	105263391	431976	1	9699	uc003ylw.2	-28963	ENSG00000176406	RIMS2	regulating synaptic membrane exocytosis 2	-1.73374	0.000232227
chr8	104661738	104662037	300	*	chr8-3175	13.9	+	Intron (uc003ylp.3/9699, intron 1 of 23)	8	104512976	105266656	753681	1	9699	uc003ylp.3	148762	ENSG00000176406	RIMS2	regulating synaptic membrane exocytosis 2	-1.73374	0.000232227
chr8	104993541	104993840	300	*	chr8-410	13.9	+	Intron (uc003ylp.3/9699, intron 16 of 23)	8	104927723	104934236	6514	1	9699	uc003ylv.1	65818	ENSG00000176406	RIMS2	regulating synaptic membrane exocytosis 2	-1.73374	0.000232227
chr5	67314262	67314561	300	*	chr5-266	13.9	+	Distal Intergenic	5	67511584	67597649	86066	1	5295	uc003jva.3	-197023	ENSG00000145675	PIK3R1	phosphoinositide-3-kinase regulatory subunit 1	-1.70601	9.57453e-83
chr7	3242958	3243257	300	*	chr7-232	13	+	Distal Intergenic	7	3341080	4308631	967552	1	221935	uc003smx.3	-97823	ENSG00000146555	SDK1	sidekick cell adhesion molecule 1	-1.66785	1.37554e-26
chr3	142405921	142406320	400	*	chr3-15998	15.8	+	Intron (uc010huv.3/5357, intron 9 of 15)	3	142375739	142432505	56767	1	5357	uc003eva.3	30182	ENSG00000120756	PLS1	plastin 1	-1.66571	1.63502e-46
chr15	49820878	49821377	500	*	chr15-40	21.4	+	Intron (uc001zxl.2/196951, intron 10 of 15)	15	49714712	49913051	198340	2	196951	uc001zxm.3	91674	ENSG00000166262	FAM227B	family with sequence similarity 227 member B	-1.66146	6.48621e-08
chr15	49856404	49856815	412	*	chr15-229	13	+	Intron (uc001zxl.2/196951, intron 9 of 15)	15	49714712	49913051	198340	2	196951	uc001zxm.3	56236	ENSG00000166262	FAM227B	family with sequence similarity 227 member B	-1.66146	6.48621e-08
chr17	58408733	58409982	1250	*	chr17-16971	83.7	+	Intron (uc002iyo.1/84669, intron 2 of 33)	17	58254691	58469586	214896	2	84669	uc002iyo.1	59604	ENSG00000170832	USP32	ubiquitin specific peptidase 32	-1.63633	3.21062e-174
chr17	58423110	58423542	433	*	chr17-4092	44.6	+	Intron (uc002iyo.1/84669, intron 1 of 33)	17	58254691	58469586	214896	2	84669	uc002iyo.1	46044	ENSG00000170832	USP32	ubiquitin specific peptidase 32	-1.63633	3.21062e-174
chr17	58451103	58451582	480	*	chr17-5246	36.2	+	Intron (uc002iyo.1/84669, intron 1 of 33)	17	58254691	58469586	214896	2	84669	uc002iyo.1	18004	ENSG00000170832	USP32	ubiquitin specific peptidase 32	-1.63633	3.21062e-174
chr17	58483534	58484153	620	*	chr17-19188	36.2	+	Distal Intergenic	17	58326422	58469586	143165	2	84669	uc010wov.1	-13948	ENSG00000170832	USP32	ubiquitin specific peptidase 32	-1.63633	3.21062e-174
chr17	58396690	58397192	503	*	chr17-15029	33.5	+	Intron (uc002iyo.1/84669, intron 2 of 33)	17	58254691	58334020	79330	2	84669	uc002iyn.1	-62670	ENSG00000170832	USP32	ubiquitin specific peptidase 32	-1.63633	3.21062e-174
chr17	58351150	58351568	419	*	chr17-15007	31.6	+	Intron (uc002iyo.1/84669, intron 5 of 33)	17	58254691	58334020	79330	2	84669	uc002iyn.1	-17130	ENSG00000170832	USP32	ubiquitin specific peptidase 32	-1.63633	3.21062e-174
chr17	58444803	58445180	378	*	chr17-4606	28.8	+	Intron (uc002iyo.1/84669, intron 1 of 33)	17	58254691	58469586	214896	2	84669	uc002iyo.1	24406	ENSG00000170832	USP32	ubiquitin specific peptidase 32	-1.63633	3.21062e-174
chr17	58444093	58444474	382	*	chr17-13067	27.9	+	Intron (uc002iyo.1/84669, intron 1 of 33)	17	58254691	58469586	214896	2	84669	uc002iyo.1	25112	ENSG00000170832	USP32	ubiquitin specific peptidase 32	-1.63633	3.21062e-174
chr17	58427428	58427853	426	*	chr17-9160	26	+	Intron (uc002iyo.1/84669, intron 1 of 33)	17	58254691	58469586	214896	2	84669	uc002iyo.1	41733	ENSG00000170832	USP32	ubiquitin specific peptidase 32	-1.63633	3.21062e-174
chr17	58345032	58345534	503	*	chr17-15003	25.1	+	Intron (uc002iyo.1/84669, intron 7 of 33)	17	58254691	58334020	79330	2	84669	uc002iyn.1	-11012	ENSG00000170832	USP32	ubiquitin specific peptidase 32	-1.63633	3.21062e-174
chr17	58402015	58402314	300	*	chr17-12033	24.2	+	Intron (uc002iyo.1/84669, intron 2 of 33)	17	58254691	58469586	214896	2	84669	uc002iyo.1	67272	ENSG00000170832	USP32	ubiquitin specific peptidase 32	-1.63633	3.21062e-174
chr17	58325000	58325395	396	*	chr17-15979	23.2	+	Intron (uc002iyn.1/84669, intron 3 of 25)	17	58254691	58334020	79330	2	84669	uc002iyn.1	8625	ENSG00000170832	USP32	ubiquitin specific peptidase 32	-1.63633	3.21062e-174
chr17	58343722	58344192	471	*	chr17-14044	23.2	+	Intron (uc002iyo.1/84669, intron 7 of 33)	17	58254691	58334020	79330	2	84669	uc002iyn.1	-9702	ENSG00000170832	USP32	ubiquitin specific peptidase 32	-1.63633	3.21062e-174
chr17	58387532	58387831	300	*	chr17-7381	22.3	+	Intron (uc002iyo.1/84669, intron 2 of 33)	17	58254691	58334020	79330	2	84669	uc002iyn.1	-53512	ENSG00000170832	USP32	ubiquitin specific peptidase 32	-1.63633	3.21062e-174
chr17	58462633	58463091	459	*	chr17-15063	22.3	+	Intron (uc002iyo.1/84669, intron 1 of 33)	17	58254691	58469586	214896	2	84669	uc002iyo.1	6495	ENSG00000170832	USP32	ubiquitin specific peptidase 32	-1.63633	3.21062e-174
chr17	58416602	58416999	398	*	chr17-13056	21.4	+	Intron (uc002iyo.1/84669, intron 2 of 33)	17	58254691	58469586	214896	2	84669	uc002iyo.1	52587	ENSG00000170832	USP32	ubiquitin specific peptidase 32	-1.63633	3.21062e-174
chr17	58341625	58341924	300	*	chr17-6577	20.4	+	Intron (uc002iyo.1/84669, intron 9 of 33)	17	58254691	58334020	79330	2	84669	uc002iyn.1	-7605	ENSG00000170832	USP32	ubiquitin specific peptidase 32	-1.63633	3.21062e-174
chr17	58421295	58421725	431	*	chr17-15039	20.4	+	Intron (uc002iyo.1/84669, intron 2 of 33)	17	58254691	58469586	214896	2	84669	uc002iyo.1	47861	ENSG00000170832	USP32	ubiquitin specific peptidase 32	-1.63633	3.21062e-174
chr17	58462078	58462470	393	*	chr17-17946	20.4	+	Intron (uc002iyo.1/84669, intron 1 of 33)	17	58254691	58469586	214896	2	84669	uc002iyo.1	7116	ENSG00000170832	USP32	ubiquitin specific peptidase 32	-1.63633	3.21062e-174
chr17	58374700	58374999	300	*	chr17-13032	19.5	+	Intron (uc002iyo.1/84669, intron 3 of 33)	17	58254691	58334020	79330	2	84669	uc002iyn.1	-40680	ENSG00000170832	USP32	ubiquitin specific peptidase 32	-1.63633	3.21062e-174
chr17	58426364	58426663	300	*	chr17-7401	18.6	+	Intron (uc002iyo.1/84669, intron 1 of 33)	17	58254691	58469586	214896	2	84669	uc002iyo.1	42923	ENSG00000170832	USP32	ubiquitin specific peptidase 32	-1.63633	3.21062e-174
chr17	58328380	58328679	300	*	chr17-10977	17.7	+	Intron (uc002iyn.1/84669, intron 3 of 25)	17	58254691	58334020	79330	2	84669	uc002iyn.1	5341	ENSG00000170832	USP32	ubiquitin specific peptidase 32	-1.63633	3.21062e-174
chr17	58347874	58348173	300	*	chr17-19157	17.7	+	Intron (uc002iyo.1/84669, intron 6 of 33)	17	58254691	58334020	79330	2	84669	uc002iyn.1	-13854	ENSG00000170832	USP32	ubiquitin specific peptidase 32	-1.63633	3.21062e-174
chr17	58364199	58364498	300	*	chr17-16950	14.9	+	Intron (uc002iyo.1/84669, intron 5 of 33)	17	58254691	58334020	79330	2	84669	uc002iyn.1	-30179	ENSG00000170832	USP32	ubiquitin specific peptidase 32	-1.63633	3.21062e-174
chr17	58440607	58440906	300	*	chr17-14094	14.9	+	Intron (uc002iyo.1/84669, intron 1 of 33)	17	58254691	58469586	214896	2	84669	uc002iyo.1	28680	ENSG00000170832	USP32	ubiquitin specific peptidase 32	-1.63633	3.21062e-174
chr17	58448596	58448895	300	*	chr17-14101	13.9	+	Intron (uc002iyo.1/84669, intron 1 of 33)	17	58254691	58469586	214896	2	84669	uc002iyo.1	20691	ENSG00000170832	USP32	ubiquitin specific peptidase 32	-1.63633	3.21062e-174
chr1	151328827	151329126	300	*	chr1-18266	13	+	Distal Intergenic	1	151313116	151319769	6654	2	5993	uc010pcx.1	-9058	ENSG00000143390	RFX5	regulatory factor X5	-1.55904	7.99987e-69
chr21	40822672	40823157	486	*	chr21-784	13	+	Promoter	21	40823780	40887433	63654	1	6450	uc002yya.3	-623	ENSG00000185437	SH3BGR	SH3 domain binding glutamate rich protein	-1.55142	0.000744258
chr3	15684303	15684711	409	*	chr3-19819	13.9	+	Intron (uc011avv.2/686, intron 3 of 3)	3	15708744	15717730	8987	2	23243	uc011avy.1	33019	ENSG00000206560	ANKRD28	ankyrin repeat domain 28	-1.53368	6.14499e-78
chr8	93925287	93925586	300	*	chr8-918	13	+	Intron (uc022axy.1/286144, intron 3 of 4)	8	93966634	93977564	10931	2	286144	uc003yfs.2	51978	ENSG00000205133	TRIQK	triple QxxK/R motif containing	-1.51898	1.30744e-68
chr8	87493927	87494339	413	*	chr8-133	14.9	+	Intron (uc003ydu.3/51115, intron 5 of 9)	8	87484578	87521009	36432	2	51115	uc003ydu.3	26670	ENSG00000176623	RMDN1	regulator of microtubule dynamics 1	-1.50194	8.84879e-70
chr2	188970327	188970799	473	*	chr2-2054	13.9	+	Distal Intergenic	2	189156396	189406839	250444	1	51454	uc002uqc.4	-185597	ENSG00000144366	GULP1	GULP PTB domain containing engulfment adaptor 1	-1.4813	4.25435e-20
chr12	96573485	96573784	300	*	chr12-1401	13.9	+	Distal Intergenic	12	96588207	96661606	73400	1	2004	uc001teo.1	-14423	ENSG00000111145	ELK3	ELK3, ETS transcription factor	-1.4582	1.83624e-05
chr20	56339394	56339693	300	*	chr20-27385	13	+	Distal Intergenic	20	56223448	56286592	63145	2	56937	uc002xyt.4	-52802	ENSG00000124225	PMEPA1	prostate transmembrane protein, androgen induced 1	-1.44234	2.31552e-21
chr3	197116663	197117044	382	*	chr3-24102	15.8	+	Distal Intergenic	3	196769431	197026143	256713	2	1739	uc010ial.3	-90520	ENSG00000075711	DLG1	discs large MAGUK scaffold protein 1	-1.4341	9.95466e-66
chr3	197114635	197115056	422	*	chr3-19261	13	+	Distal Intergenic	3	196769431	197026143	256713	2	1739	uc010ial.3	-88492	ENSG00000075711	DLG1	discs large MAGUK scaffold protein 1	-1.4341	9.95466e-66
chr11	47056057	47056521	465	*	chr11-224	19.5	+	Intron (uc001ndp.4/79096, intron 2 of 8)	11	46958240	47185931	227692	1	79096	uc001nds.4	97817	ENSG00000149179	C11orf49	chromosome 11 open reading frame 49	-1.41494	1.04974e-14
chr9	79026064	79026363	300	*	chr9-213	13	+	Distal Intergenic	9	79034752	79122332	87581	1	2650	uc010mpf.3	-8389	ENSG00000187210	GCNT1	glucosaminyl (N-acetyl) transferase 1, core 2	-1.35566	3.91406e-31
chr13	41168849	41169148	300	*	chr13-1505	13	+	Intron (uc010acc.1/2308, intron 1 of 2)	13	41048131	41185264	137134	2	2308	uc010acc.1	16116	ENSG00000150907	FOXO1	forkhead box O1	-1.33465	4.16807e-05
chr21	30232722	30233021	300	*	chr21-435	13	+	Distal Intergenic	21	30244513	30257695	13183	2	29104	uc002ymq.2	24674	ENSG00000156239	N6AMT1	N-6 adenine-specific DNA methyltransferase 1	-1.33006	7.78347e-08
chr9	123999310	123999842	533	*	chr9-174	18.6	+	Intron (uc004bld.1/2934, intron 6 of 25)	9	124030380	124095120	64741	1	2934	uc004ble.1	-30538	ENSG00000148180	GSN	gelsolin	-1.27771	2.71786e-83
chr12	38062586	38063089	504	*	chr12-268	23.2	+	Distal Intergenic	12	38710557	38723528	12972	1	144245	uc001rln.4	-647468	ENSG00000175548	ALG10B	ALG10B, alpha-1,2-glucosyltransferase	-1.18682	4.67623e-09
chr12	38028892	38029191	300	*	chr12-32	22.3	+	Distal Intergenic	12	38710557	38723528	12972	1	144245	uc001rln.4	-681366	ENSG00000175548	ALG10B	ALG10B, alpha-1,2-glucosyltransferase	-1.18682	4.67623e-09
chr12	38027258	38027635	378	*	chr12-20	21.4	+	Distal Intergenic	12	38710557	38723528	12972	1	144245	uc001rln.4	-682922	ENSG00000175548	ALG10B	ALG10B, alpha-1,2-glucosyltransferase	-1.18682	4.67623e-09
chr12	38036656	38037417	762	*	chr12-263	21.4	+	Distal Intergenic	12	38710557	38723528	12972	1	144245	uc001rln.4	-673140	ENSG00000175548	ALG10B	ALG10B, alpha-1,2-glucosyltransferase	-1.18682	4.67623e-09
chr12	38223127	38223721	595	*	chr12-273	21.4	+	Distal Intergenic	12	38710557	38723528	12972	1	144245	uc001rln.4	-486836	ENSG00000175548	ALG10B	ALG10B, alpha-1,2-glucosyltransferase	-1.18682	4.67623e-09
chr12	38034287	38034955	669	*	chr12-82	19.5	+	Distal Intergenic	12	38710557	38723528	12972	1	144245	uc001rln.4	-675602	ENSG00000175548	ALG10B	ALG10B, alpha-1,2-glucosyltransferase	-1.18682	4.67623e-09
chr12	38044930	38045305	376	*	chr12-83	17.7	+	Distal Intergenic	12	38710557	38723528	12972	1	144245	uc001rln.4	-665252	ENSG00000175548	ALG10B	ALG10B, alpha-1,2-glucosyltransferase	-1.18682	4.67623e-09
chr12	38113064	38113515	452	*	chr12-613	17.7	+	Distal Intergenic	12	38710557	38723528	12972	1	144245	uc001rln.4	-597042	ENSG00000175548	ALG10B	ALG10B, alpha-1,2-glucosyltransferase	-1.18682	4.67623e-09
chr12	38040537	38040836	300	*	chr12-65	16.7	+	Distal Intergenic	12	38710557	38723528	12972	1	144245	uc001rln.4	-669721	ENSG00000175548	ALG10B	ALG10B, alpha-1,2-glucosyltransferase	-1.18682	4.67623e-09
chr12	38115890	38116189	300	*	chr12-149	16.7	+	Distal Intergenic	12	38710557	38723528	12972	1	144245	uc001rln.4	-594368	ENSG00000175548	ALG10B	ALG10B, alpha-1,2-glucosyltransferase	-1.18682	4.67623e-09
chr12	38334530	38334932	403	*	chr12-627	16.7	+	Distal Intergenic	12	38710557	38723528	12972	1	144245	uc001rln.4	-375625	ENSG00000175548	ALG10B	ALG10B, alpha-1,2-glucosyltransferase	-1.18682	4.67623e-09
chr12	38017748	38018126	379	*	chr12-51	15.8	+	Distal Intergenic	12	38710557	38723528	12972	1	144245	uc001rln.4	-692431	ENSG00000175548	ALG10B	ALG10B, alpha-1,2-glucosyltransferase	-1.18682	4.67623e-09
chr12	38067629	38068100	472	*	chr12-148	15.8	+	Distal Intergenic	12	38710557	38723528	12972	1	144245	uc001rln.4	-642457	ENSG00000175548	ALG10B	ALG10B, alpha-1,2-glucosyltransferase	-1.18682	4.67623e-09
chr12	38008947	38009246	300	*	chr12-80	13.9	+	Distal Intergenic	12	38710557	38723528	12972	1	144245	uc001rln.4	-701311	ENSG00000175548	ALG10B	ALG10B, alpha-1,2-glucosyltransferase	-1.18682	4.67623e-09
chr12	38225086	38225385	300	*	chr12-150	13.9	+	Distal Intergenic	12	38710557	38723528	12972	1	144245	uc001rln.4	-485172	ENSG00000175548	ALG10B	ALG10B, alpha-1,2-glucosyltransferase	-1.18682	4.67623e-09
chr12	37997036	37997446	411	*	chr12-599	13	+	Distal Intergenic	12	38710557	38723528	12972	1	144245	uc001rln.4	-713111	ENSG00000175548	ALG10B	ALG10B, alpha-1,2-glucosyltransferase	-1.18682	4.67623e-09
chr12	38001965	38002343	379	*	chr12-253	13	+	Distal Intergenic	12	38710557	38723528	12972	1	144245	uc001rln.4	-708214	ENSG00000175548	ALG10B	ALG10B, alpha-1,2-glucosyltransferase	-1.18682	4.67623e-09
chr8	110743931	110744230	300	*	chr8-1274	14.9	+	Distal Intergenic	8	110586405	110704020	117616	2	55638	uc010mcv.3	-39911	ENSG00000147642	SYBU	syntabulin	-1.15243	1.9617e-22
chr8	110835205	110835504	300	*	chr8-190	14.9	+	Distal Intergenic	8	110586405	110704020	117616	2	55638	uc010mcv.3	-131185	ENSG00000147642	SYBU	syntabulin	-1.15243	1.9617e-22
chr8	125686598	125686897	300	*	chr8-120	13	+	Intron (uc003yrj.2/9788, intron 3 of 13)	8	125563028	125740730	177703	2	9788	uc003yrj.2	53833	ENSG00000170873	MTSS1	MTSS1, I-BAR domain containing	-1.09907	3.52643e-24
chr17	57242679	57242978	300	*	chr17-16794	13	+	Intron (uc021uar.1/55771, intron 1 of 10)	17	57232860	57284070	51211	1	55771	uc002ixf.2	9819	ENSG00000068489	PRR11	proline rich 11	-1.09038	7.05988e-26
chr11	65037473	65037855	383	*	chr11-123	14.9	+	Intron (uc009yqf.1/23649, intron 4 of 6)	11	65029432	65065088	35657	1	23649	uc001odj.3	8041	ENSG00000014138	POLA2	DNA polymerase alpha 2, accessory subunit	-1.08581	1.39873e-13
chr1	107413196	107415093	1898	*	chr1-11798	103.2	+	Distal Intergenic	1	107599267	107601916	2650	1	55170	uc010ous.2	-184174	ENSG00000198890	PRMT6	protein arginine methyltransferase 6	-1.06529	1.45126e-57
chr1	107121852	107123087	1236	*	chr1-8897	75.3	+	Distal Intergenic	1	107599267	107601916	2650	1	55170	uc010ous.2	-476180	ENSG00000198890	PRMT6	protein arginine methyltransferase 6	-1.06529	1.45126e-57
chr1	107412218	107413153	936	*	chr1-5114	65.1	+	Distal Intergenic	1	107599267	107601916	2650	1	55170	uc010ous.2	-186114	ENSG00000198890	PRMT6	protein arginine methyltransferase 6	-1.06529	1.45126e-57
chr1	107126852	107127418	567	*	chr1-62	51.1	+	Distal Intergenic	1	107599267	107601916	2650	1	55170	uc010ous.2	-471849	ENSG00000198890	PRMT6	protein arginine methyltransferase 6	-1.06529	1.45126e-57
chr1	107209135	107210086	952	*	chr1-11664	47.4	+	Distal Intergenic	1	107599267	107601916	2650	1	55170	uc010ous.2	-389181	ENSG00000198890	PRMT6	protein arginine methyltransferase 6	-1.06529	1.45126e-57
chr1	107202976	107203719	744	*	chr1-2445	44.6	+	Distal Intergenic	1	107599267	107601916	2650	1	55170	uc010ous.2	-395548	ENSG00000198890	PRMT6	protein arginine methyltransferase 6	-1.06529	1.45126e-57
chr1	107124612	107125101	490	*	chr1-1586	35.3	+	Distal Intergenic	1	107599267	107601916	2650	1	55170	uc010ous.2	-474166	ENSG00000198890	PRMT6	protein arginine methyltransferase 6	-1.06529	1.45126e-57
chr1	107208232	107208846	615	*	chr1-1650	32.5	+	Distal Intergenic	1	107599267	107601916	2650	1	55170	uc010ous.2	-390421	ENSG00000198890	PRMT6	protein arginine methyltransferase 6	-1.06529	1.45126e-57
chr1	107211226	107211759	534	*	chr1-711	32.5	+	Distal Intergenic	1	107599267	107601916	2650	1	55170	uc010ous.2	-387508	ENSG00000198890	PRMT6	protein arginine methyltransferase 6	-1.06529	1.45126e-57
chr1	107251030	107251487	458	*	chr1-733	32.5	+	Distal Intergenic	1	107599267	107601916	2650	1	55170	uc010ous.2	-347780	ENSG00000198890	PRMT6	protein arginine methyltransferase 6	-1.06529	1.45126e-57
chr1	107268189	107268488	300	*	chr1-748	31.6	+	Distal Intergenic	1	107599267	107601916	2650	1	55170	uc010ous.2	-330779	ENSG00000198890	PRMT6	protein arginine methyltransferase 6	-1.06529	1.45126e-57
chr1	106738676	106739237	562	*	chr1-11252	30.7	+	Distal Intergenic	1	107599267	107601916	2650	1	55170	uc010ous.2	-860030	ENSG00000198890	PRMT6	protein arginine methyltransferase 6	-1.06529	1.45126e-57
chr1	106764352	106764916	565	*	chr1-979	30.7	+	Distal Intergenic	1	107599267	107601916	2650	1	55170	uc010ous.2	-834351	ENSG00000198890	PRMT6	protein arginine methyltransferase 6	-1.06529	1.45126e-57
chr1	106963773	106964271	499	*	chr1-997	30.7	+	Distal Intergenic	1	107599267	107601916	2650	1	55170	uc010ous.2	-634996	ENSG00000198890	PRMT6	protein arginine methyltransferase 6	-1.06529	1.45126e-57
chr1	107205044	107205507	464	*	chr1-308	30.7	+	Distal Intergenic	1	107599267	107601916	2650	1	55170	uc010ous.2	-393760	ENSG00000198890	PRMT6	protein arginine methyltransferase 6	-1.06529	1.45126e-57
chr1	107019570	107020179	610	*	chr1-8809	29.7	+	Distal Intergenic	1	107599267	107601916	2650	1	55170	uc010ous.2	-579088	ENSG00000198890	PRMT6	protein arginine methyltransferase 6	-1.06529	1.45126e-57
chr1	107196047	107196346	300	*	chr1-80	29.7	+	Distal Intergenic	1	107599267	107601916	2650	1	55170	uc010ous.2	-402921	ENSG00000198890	PRMT6	protein arginine methyltransferase 6	-1.06529	1.45126e-57
chr1	107198353	107198865	513	*	chr1-4922	28.8	+	Distal Intergenic	1	107599267	107601916	2650	1	55170	uc010ous.2	-400402	ENSG00000198890	PRMT6	protein arginine methyltransferase 6	-1.06529	1.45126e-57
chr1	106931592	106932235	644	*	chr1-14969	27	+	Distal Intergenic	1	107599267	107601916	2650	1	55170	uc010ous.2	-667032	ENSG00000198890	PRMT6	protein arginine methyltransferase 6	-1.06529	1.45126e-57
chr1	107204264	107204805	542	*	chr1-3509	27	+	Distal Intergenic	1	107599267	107601916	2650	1	55170	uc010ous.2	-394462	ENSG00000198890	PRMT6	protein arginine methyltransferase 6	-1.06529	1.45126e-57
chr1	107583264	107583720	457	*	chr1-15393	27	+	Distal Intergenic	1	107599267	107601916	2650	1	55170	uc010ous.2	-15547	ENSG00000198890	PRMT6	protein arginine methyltransferase 6	-1.06529	1.45126e-57
chr1	107187298	107187750	453	*	chr1-1079	26	+	Distal Intergenic	1	107599267	107601916	2650	1	55170	uc010ous.2	-411517	ENSG00000198890	PRMT6	protein arginine methyltransferase 6	-1.06529	1.45126e-57
chr1	107397189	107397840	652	*	chr1-15215	26	+	Distal Intergenic	1	107599267	107601916	2650	1	55170	uc010ous.2	-201427	ENSG00000198890	PRMT6	protein arginine methyltransferase 6	-1.06529	1.45126e-57
chr1	106888438	106888895	458	*	chr1-6462	25.1	+	Distal Intergenic	1	107599267	107601916	2650	1	55170	uc010ous.2	-710372	ENSG00000198890	PRMT6	protein arginine methyltransferase 6	-1.06529	1.45126e-57
chr1	107093959	107094333	375	*	chr1-432	25.1	+	Distal Intergenic	1	107599267	107601916	2650	1	55170	uc010ous.2	-504934	ENSG00000198890	PRMT6	protein arginine methyltransferase 6	-1.06529	1.45126e-57
chr1	107128805	107129225	421	*	chr1-8902	25.1	+	Distal Intergenic	1	107599267	107601916	2650	1	55170	uc010ous.2	-470042	ENSG00000198890	PRMT6	protein arginine methyltransferase 6	-1.06529	1.45126e-57
chr1	107104075	107104374	300	*	chr1-1565	24.2	+	Distal Intergenic	1	107599267	107601916	2650	1	55170	uc010ous.2	-494893	ENSG00000198890	PRMT6	protein arginine methyltransferase 6	-1.06529	1.45126e-57
chr1	107205853	107206227	375	*	chr1-1087	24.2	+	Distal Intergenic	1	107599267	107601916	2650	1	55170	uc010ous.2	-393040	ENSG00000198890	PRMT6	protein arginine methyltransferase 6	-1.06529	1.45126e-57
chr1	107274429	107274813	385	*	chr1-2508	24.2	+	Distal Intergenic	1	107599267	107601916	2650	1	55170	uc010ous.2	-324454	ENSG00000198890	PRMT6	protein arginine methyltransferase 6	-1.06529	1.45126e-57
chr1	106887701	106888000	300	*	chr1-652	23.2	+	Distal Intergenic	1	107599267	107601916	2650	1	55170	uc010ous.2	-711267	ENSG00000198890	PRMT6	protein arginine methyltransferase 6	-1.06529	1.45126e-57
chr1	106958544	106959053	510	*	chr1-4750	23.2	+	Distal Intergenic	1	107599267	107601916	2650	1	55170	uc010ous.2	-640214	ENSG00000198890	PRMT6	protein arginine methyltransferase 6	-1.06529	1.45126e-57
chr1	107016737	107017192	456	*	chr1-8806	23.2	+	Distal Intergenic	1	107599267	107601916	2650	1	55170	uc010ous.2	-582075	ENSG00000198890	PRMT6	protein arginine methyltransferase 6	-1.06529	1.45126e-57
chr1	107207217	107207669	453	*	chr1-4930	23.2	+	Distal Intergenic	1	107599267	107601916	2650	1	55170	uc010ous.2	-391598	ENSG00000198890	PRMT6	protein arginine methyltransferase 6	-1.06529	1.45126e-57
chr1	107590330	107590802	473	*	chr1-1832	23.2	+	Distal Intergenic	1	107599267	107601916	2650	1	55170	uc010ous.2	-8465	ENSG00000198890	PRMT6	protein arginine methyltransferase 6	-1.06529	1.45126e-57
chr1	107100623	107100922	300	*	chr1-2374	22.3	+	Distal Intergenic	1	107599267	107601916	2650	1	55170	uc010ous.2	-498345	ENSG00000198890	PRMT6	protein arginine methyltransferase 6	-1.06529	1.45126e-57
chr1	106884018	106884417	400	*	chr1-1521	21.4	+	Distal Intergenic	1	107599267	107601916	2650	1	55170	uc010ous.2	-714850	ENSG00000198890	PRMT6	protein arginine methyltransferase 6	-1.06529	1.45126e-57
chr1	107085009	107085308	300	*	chr1-3412	21.4	+	Distal Intergenic	1	107599267	107601916	2650	1	55170	uc010ous.2	-513959	ENSG00000198890	PRMT6	protein arginine methyltransferase 6	-1.06529	1.45126e-57
chr1	107287006	107287305	300	*	chr1-2523	21.4	+	Distal Intergenic	1	107599267	107601916	2650	1	55170	uc010ous.2	-311962	ENSG00000198890	PRMT6	protein arginine methyltransferase 6	-1.06529	1.45126e-57
chr1	107347616	107347915	300	*	chr1-1762	21.4	+	Distal Intergenic	1	107599267	107601916	2650	1	55170	uc010ous.2	-251352	ENSG00000198890	PRMT6	protein arginine methyltransferase 6	-1.06529	1.45126e-57
chr1	107424042	107424416	375	*	chr1-2638	21.4	+	Distal Intergenic	1	107599267	107601916	2650	1	55170	uc010ous.2	-174851	ENSG00000198890	PRMT6	protein arginine methyltransferase 6	-1.06529	1.45126e-57
chr1	107611691	107612083	393	*	chr1-1219	21.4	+	Distal Intergenic	1	107599267	107601916	2650	1	55170	uc010ous.2	12424	ENSG00000198890	PRMT6	protein arginine methyltransferase 6	-1.06529	1.45126e-57
chr1	106944803	106945314	512	*	chr1-14984	20.4	+	Distal Intergenic	1	107599267	107601916	2650	1	55170	uc010ous.2	-653953	ENSG00000198890	PRMT6	protein arginine methyltransferase 6	-1.06529	1.45126e-57
chr1	107017614	107017990	377	*	chr1-2337	20.4	+	Distal Intergenic	1	107599267	107601916	2650	1	55170	uc010ous.2	-581277	ENSG00000198890	PRMT6	protein arginine methyltransferase 6	-1.06529	1.45126e-57
chr1	107095103	107095492	390	*	chr1-8871	20.4	+	Distal Intergenic	1	107599267	107601916	2650	1	55170	uc010ous.2	-503775	ENSG00000198890	PRMT6	protein arginine methyltransferase 6	-1.06529	1.45126e-57
chr1	107356465	107356764	300	*	chr1-1770	20.4	+	Distal Intergenic	1	107599267	107601916	2650	1	55170	uc010ous.2	-242503	ENSG00000198890	PRMT6	protein arginine methyltransferase 6	-1.06529	1.45126e-57
chr1	107640362	107640661	300	*	chr1-1849	20.4	+	Distal Intergenic	1	107599267	107601916	2650	1	55170	uc010ous.2	41095	ENSG00000198890	PRMT6	protein arginine methyltransferase 6	-1.06529	1.45126e-57
chr1	106880490	106880865	376	*	chr1-4711	19.5	+	Distal Intergenic	1	107599267	107601916	2650	1	55170	uc010ous.2	-718402	ENSG00000198890	PRMT6	protein arginine methyltransferase 6	-1.06529	1.45126e-57
chr1	106973187	106973647	461	*	chr1-8765	19.5	+	Distal Intergenic	1	107599267	107601916	2650	1	55170	uc010ous.2	-625620	ENSG00000198890	PRMT6	protein arginine methyltransferase 6	-1.06529	1.45126e-57
chr1	107003489	107003945	457	*	chr1-6556	19.5	+	Distal Intergenic	1	107599267	107601916	2650	1	55170	uc010ous.2	-595322	ENSG00000198890	PRMT6	protein arginine methyltransferase 6	-1.06529	1.45126e-57
chr1	107062634	107063059	426	*	chr1-8852	19.5	+	Distal Intergenic	1	107599267	107601916	2650	1	55170	uc010ous.2	-536208	ENSG00000198890	PRMT6	protein arginine methyltransferase 6	-1.06529	1.45126e-57
chr1	107282306	107282713	408	*	chr1-3579	19.5	+	Distal Intergenic	1	107599267	107601916	2650	1	55170	uc010ous.2	-316554	ENSG00000198890	PRMT6	protein arginine methyltransferase 6	-1.06529	1.45126e-57
chr1	107353601	107353976	376	*	chr1-1171	19.5	+	Distal Intergenic	1	107599267	107601916	2650	1	55170	uc010ous.2	-245291	ENSG00000198890	PRMT6	protein arginine methyltransferase 6	-1.06529	1.45126e-57
chr1	107390320	107390799	480	*	chr1-5100	19.5	+	Distal Intergenic	1	107599267	107601916	2650	1	55170	uc010ous.2	-208468	ENSG00000198890	PRMT6	protein arginine methyltransferase 6	-1.06529	1.45126e-57
chr1	106879857	106880346	490	*	chr1-11388	18.6	+	Distal Intergenic	1	107599267	107601916	2650	1	55170	uc010ous.2	-718921	ENSG00000198890	PRMT6	protein arginine methyltransferase 6	-1.06529	1.45126e-57
chr1	107104891	107105301	411	*	chr1-2376	18.6	+	Distal Intergenic	1	107599267	107601916	2650	1	55170	uc010ous.2	-493966	ENSG00000198890	PRMT6	protein arginine methyltransferase 6	-1.06529	1.45126e-57
chr1	107446406	107446705	300	*	chr1-6963	18.6	+	Distal Intergenic	1	107599267	107601916	2650	1	55170	uc010ous.2	-152562	ENSG00000198890	PRMT6	protein arginine methyltransferase 6	-1.06529	1.45126e-57
chr1	107034994	107035409	416	*	chr1-11562	17.7	+	Distal Intergenic	1	107599267	107601916	2650	1	55170	uc010ous.2	-563858	ENSG00000198890	PRMT6	protein arginine methyltransferase 6	-1.06529	1.45126e-57
chr1	107406147	107406446	300	*	chr1-2628	17.7	+	Distal Intergenic	1	107599267	107601916	2650	1	55170	uc010ous.2	-192821	ENSG00000198890	PRMT6	protein arginine methyltransferase 6	-1.06529	1.45126e-57
chr1	107424640	107424939	300	*	chr1-5123	17.7	+	Distal Intergenic	1	107599267	107601916	2650	1	55170	uc010ous.2	-174328	ENSG00000198890	PRMT6	protein arginine methyltransferase 6	-1.06529	1.45126e-57
chr1	107237822	107238264	443	*	chr1-11682	16.7	+	Distal Intergenic	1	107599267	107601916	2650	1	55170	uc010ous.2	-361003	ENSG00000198890	PRMT6	protein arginine methyltransferase 6	-1.06529	1.45126e-57
chr1	107379300	107379599	300	*	chr1-1793	16.7	+	Distal Intergenic	1	107599267	107601916	2650	1	55170	uc010ous.2	-219668	ENSG00000198890	PRMT6	protein arginine methyltransferase 6	-1.06529	1.45126e-57
chr1	107170391	107170814	424	*	chr1-11641	15.8	+	Distal Intergenic	1	107599267	107601916	2650	1	55170	uc010ous.2	-428453	ENSG00000198890	PRMT6	protein arginine methyltransferase 6	-1.06529	1.45126e-57
chr1	107323904	107324203	300	*	chr1-2563	15.8	+	Distal Intergenic	1	107599267	107601916	2650	1	55170	uc010ous.2	-275064	ENSG00000198890	PRMT6	protein arginine methyltransferase 6	-1.06529	1.45126e-57
chr1	107371682	107371981	300	*	chr1-2603	15.8	+	Distal Intergenic	1	107599267	107601916	2650	1	55170	uc010ous.2	-227286	ENSG00000198890	PRMT6	protein arginine methyltransferase 6	-1.06529	1.45126e-57
chr1	107391045	107391445	401	*	chr1-6908	15.8	+	Distal Intergenic	1	107599267	107601916	2650	1	55170	uc010ous.2	-207822	ENSG00000198890	PRMT6	protein arginine methyltransferase 6	-1.06529	1.45126e-57
chr1	107420162	107420461	300	*	chr1-9117	15.8	+	Distal Intergenic	1	107599267	107601916	2650	1	55170	uc010ous.2	-178806	ENSG00000198890	PRMT6	protein arginine methyltransferase 6	-1.06529	1.45126e-57
chr1	107458031	107458410	380	*	chr1-11842	15.8	+	Distal Intergenic	1	107599267	107601916	2650	1	55170	uc010ous.2	-140857	ENSG00000198890	PRMT6	protein arginine methyltransferase 6	-1.06529	1.45126e-57
chr1	107637913	107638212	300	*	chr1-3791	15.8	+	Distal Intergenic	1	107599267	107601916	2650	1	55170	uc010ous.2	38646	ENSG00000198890	PRMT6	protein arginine methyltransferase 6	-1.06529	1.45126e-57
chr1	107201721	107202020	300	*	chr1-2443	14.9	+	Distal Intergenic	1	107599267	107601916	2650	1	55170	uc010ous.2	-397247	ENSG00000198890	PRMT6	protein arginine methyltransferase 6	-1.06529	1.45126e-57
chr1	107215220	107215519	300	*	chr1-4941	14.9	+	Distal Intergenic	1	107599267	107601916	2650	1	55170	uc010ous.2	-383748	ENSG00000198890	PRMT6	protein arginine methyltransferase 6	-1.06529	1.45126e-57
chr1	107567599	107567995	397	*	chr1-11956	14.9	+	Distal Intergenic	1	107599267	107601916	2650	1	55170	uc010ous.2	-31272	ENSG00000198890	PRMT6	protein arginine methyltransferase 6	-1.06529	1.45126e-57
chr1	107004694	107004993	300	*	chr1-4775	13.9	+	Distal Intergenic	1	107599267	107601916	2650	1	55170	uc010ous.2	-594274	ENSG00000198890	PRMT6	protein arginine methyltransferase 6	-1.06529	1.45126e-57
chr1	107094473	107094851	379	*	chr1-8869	13.9	+	Distal Intergenic	1	107599267	107601916	2650	1	55170	uc010ous.2	-504416	ENSG00000198890	PRMT6	protein arginine methyltransferase 6	-1.06529	1.45126e-57
chr1	107240249	107240548	300	*	chr1-1672	13.9	+	Distal Intergenic	1	107599267	107601916	2650	1	55170	uc010ous.2	-358719	ENSG00000198890	PRMT6	protein arginine methyltransferase 6	-1.06529	1.45126e-57
chr1	107337869	107338168	300	*	chr1-11742	13.9	+	Distal Intergenic	1	107599267	107601916	2650	1	55170	uc010ous.2	-261099	ENSG00000198890	PRMT6	protein arginine methyltransferase 6	-1.06529	1.45126e-57
chr1	107426173	107426472	300	*	chr1-5124	13.9	+	Distal Intergenic	1	107599267	107601916	2650	1	55170	uc010ous.2	-172795	ENSG00000198890	PRMT6	protein arginine methyltransferase 6	-1.06529	1.45126e-57
chr1	107476618	107476917	300	*	chr1-5146	13.9	+	Distal Intergenic	1	107599267	107601916	2650	1	55170	uc010ous.2	-122350	ENSG00000198890	PRMT6	protein arginine methyltransferase 6	-1.06529	1.45126e-57
chr1	107585447	107585746	300	*	chr1-549	13.9	+	Distal Intergenic	1	107599267	107601916	2650	1	55170	uc010ous.2	-13521	ENSG00000198890	PRMT6	protein arginine methyltransferase 6	-1.06529	1.45126e-57
chr1	107636794	107637093	300	*	chr1-1845	13.9	+	Distal Intergenic	1	107599267	107601916	2650	1	55170	uc010ous.2	37527	ENSG00000198890	PRMT6	protein arginine methyltransferase 6	-1.06529	1.45126e-57
chr1	106818423	106818722	300	*	chr1-6401	13	+	Distal Intergenic	1	107599267	107601916	2650	1	55170	uc010ous.2	-780545	ENSG00000198890	PRMT6	protein arginine methyltransferase 6	-1.06529	1.45126e-57
chr1	106930670	106930969	300	*	chr1-2309	13	+	Distal Intergenic	1	107599267	107601916	2650	1	55170	uc010ous.2	-668298	ENSG00000198890	PRMT6	protein arginine methyltransferase 6	-1.06529	1.45126e-57
chr1	107022768	107023067	300	*	chr1-11548	13	+	Distal Intergenic	1	107599267	107601916	2650	1	55170	uc010ous.2	-576200	ENSG00000198890	PRMT6	protein arginine methyltransferase 6	-1.06529	1.45126e-57
chr1	107061410	107061709	300	*	chr1-8848	13	+	Distal Intergenic	1	107599267	107601916	2650	1	55170	uc010ous.2	-537558	ENSG00000198890	PRMT6	protein arginine methyltransferase 6	-1.06529	1.45126e-57
chr1	107063990	107064394	405	*	chr1-8854	13	+	Distal Intergenic	1	107599267	107601916	2650	1	55170	uc010ous.2	-534873	ENSG00000198890	PRMT6	protein arginine methyltransferase 6	-1.06529	1.45126e-57
chr1	107096678	107096977	300	*	chr1-11617	13	+	Distal Intergenic	1	107599267	107601916	2650	1	55170	uc010ous.2	-502290	ENSG00000198890	PRMT6	protein arginine methyltransferase 6	-1.06529	1.45126e-57
chr1	107211870	107212169	300	*	chr1-1089	13	+	Distal Intergenic	1	107599267	107601916	2650	1	55170	uc010ous.2	-387098	ENSG00000198890	PRMT6	protein arginine methyltransferase 6	-1.06529	1.45126e-57
chr1	107402517	107402816	300	*	chr1-2627	13	+	Distal Intergenic	1	107599267	107601916	2650	1	55170	uc010ous.2	-196451	ENSG00000198890	PRMT6	protein arginine methyltransferase 6	-1.06529	1.45126e-57
chr1	107434210	107434509	300	*	chr1-11817	13	+	Distal Intergenic	1	107599267	107601916	2650	1	55170	uc010ous.2	-164758	ENSG00000198890	PRMT6	protein arginine methyltransferase 6	-1.06529	1.45126e-57
chr1	107533068	107533367	300	*	chr1-11928	13	+	Distal Intergenic	1	107599267	107601916	2650	1	55170	uc010ous.2	-65900	ENSG00000198890	PRMT6	protein arginine methyltransferase 6	-1.06529	1.45126e-57
chr12	34841478	34842367	890	*	chr12-6	134.8	+	Distal Intergenic	12	34175216	34181236	6021	1	84920	uc001rlm.3	666262	ENSG00000139133	ALG10	ALG10, alpha-1,2-glucosyltransferase	-1.04649	7.45801e-09
chr12	34838022	34838819	798	*	chr12-95	33.5	+	Distal Intergenic	12	34175216	34181236	6021	1	84920	uc001rlm.3	662806	ENSG00000139133	ALG10	ALG10, alpha-1,2-glucosyltransferase	-1.04649	7.45801e-09
chr12	34833961	34834816	856	*	chr12-52	31.6	+	Distal Intergenic	12	34175216	34181236	6021	1	84920	uc001rlm.3	658745	ENSG00000139133	ALG10	ALG10, alpha-1,2-glucosyltransferase	-1.04649	7.45801e-09
chr12	34843031	34843424	394	*	chr12-74	25.1	+	Distal Intergenic	12	34175216	34181236	6021	1	84920	uc001rlm.3	667815	ENSG00000139133	ALG10	ALG10, alpha-1,2-glucosyltransferase	-1.04649	7.45801e-09
chr12	34846638	34847153	516	*	chr12-26	23.2	+	Distal Intergenic	12	34175216	34181236	6021	1	84920	uc001rlm.3	671422	ENSG00000139133	ALG10	ALG10, alpha-1,2-glucosyltransferase	-1.04649	7.45801e-09
chr12	34844210	34844509	300	*	chr12-75	20.4	+	Distal Intergenic	12	34175216	34181236	6021	1	84920	uc001rlm.3	668994	ENSG00000139133	ALG10	ALG10, alpha-1,2-glucosyltransferase	-1.04649	7.45801e-09
chr12	34848513	34849017	505	*	chr12-30	20.4	+	Distal Intergenic	12	34175216	34181236	6021	1	84920	uc001rlm.3	673297	ENSG00000139133	ALG10	ALG10, alpha-1,2-glucosyltransferase	-1.04649	7.45801e-09
chr12	34837390	34837689	300	*	chr12-44	19.5	+	Distal Intergenic	12	34175216	34181236	6021	1	84920	uc001rlm.3	662174	ENSG00000139133	ALG10	ALG10, alpha-1,2-glucosyltransferase	-1.04649	7.45801e-09
chr12	34849241	34849540	300	*	chr12-23	19.5	+	Distal Intergenic	12	34175216	34181236	6021	1	84920	uc001rlm.3	674025	ENSG00000139133	ALG10	ALG10, alpha-1,2-glucosyltransferase	-1.04649	7.45801e-09
chr12	34839742	34840121	380	*	chr12-48	18.6	+	Distal Intergenic	12	34175216	34181236	6021	1	84920	uc001rlm.3	664526	ENSG00000139133	ALG10	ALG10, alpha-1,2-glucosyltransferase	-1.04649	7.45801e-09
chr12	34847575	34847994	420	*	chr12-102	18.6	+	Distal Intergenic	12	34175216	34181236	6021	1	84920	uc001rlm.3	672359	ENSG00000139133	ALG10	ALG10, alpha-1,2-glucosyltransferase	-1.04649	7.45801e-09
chr12	34835691	34836126	436	*	chr12-242	15.8	+	Distal Intergenic	12	34175216	34181236	6021	1	84920	uc001rlm.3	660475	ENSG00000139133	ALG10	ALG10, alpha-1,2-glucosyltransferase	-1.04649	7.45801e-09
chr12	34831388	34831776	389	*	chr12-59	13.9	+	Distal Intergenic	12	34175216	34181236	6021	1	84920	uc001rlm.3	656172	ENSG00000139133	ALG10	ALG10, alpha-1,2-glucosyltransferase	-1.04649	7.45801e-09
chr12	34839236	34839627	392	*	chr12-73	13.9	+	Distal Intergenic	12	34175216	34181236	6021	1	84920	uc001rlm.3	664020	ENSG00000139133	ALG10	ALG10, alpha-1,2-glucosyltransferase	-1.04649	7.45801e-09
chr12	34852053	34852459	407	*	chr12-138	13	+	Distal Intergenic	12	34175216	34181236	6021	1	84920	uc001rlm.3	676837	ENSG00000139133	ALG10	ALG10, alpha-1,2-glucosyltransferase	-1.04649	7.45801e-09
chr8	124201746	124202045	300	*	chr8-1392	15.8	+	Intron (uc003ypv.3/84985, intron 2 of 4)	8	124194266	124222318	28053	1	84985	uc003ypz.3	7480	ENSG00000147689	FAM83A	family with sequence similarity 83 member A	-1.01099	4.0732e-06
chr3	197625864	197626163	300	*	chr3-16094	13	+	Intron (uc003fyn.3/84223, intron 5 of 7)	3	197615946	197665903	49958	2	84223	uc003fyn.3	39740	ENSG00000114473	IQCG	IQ motif containing G	1.04811	6.11564e-07
chr11	65477857	65478301	445	*	chr11-529	13	+	Distal Intergenic	11	65479473	65487077	7605	1	10524	uc001ofi.3	-1172	ENSG00000172977	KAT5	lysine acetyltransferase 5	1.13797	1.44223e-36
chr2	14417254	14417553	300	*	chr2-1020	13	+	Intron (uc002rby.3/uc002rby.3, intron 2 of 3)	2	14772810	14780168	7359	1	151354	uc002rbz.2	-355257	ENSG00000162981	FAM84A	family with sequence similarity 84 member A	1.13944	2.01796e-13
chr3	140613078	140613377	300	*	chr3-23063	13.9	+	Distal Intergenic	3	140660662	140685053	24392	1	55186	uc003etp.3	-47285	ENSG00000114120	SLC25A36	solute carrier family 25 member 36	1.16997	1.52809e-69
chr7	21878362	21878661	300	*	chr7-237	14.9	+	Intron (uc031swp.1/8701, intron 65 of 81)	7	21940517	21985542	45026	2	55536	uc003sve.4	106881	ENSG00000164649	CDCA7L	cell division cycle associated 7 like	1.21182	1.94742e-25
chr17	58141384	58141683	300	*	chr17-8130	21.4	+	Intron (uc010ddk.1/63897, intron 1 of 11)	17	58120552	58143757	23206	2	63897	uc010ddk.1	2074	ENSG00000068097	HEATR6	HEAT repeat containing 6	1.21753	7.60524e-111
chr17	58156563	58156862	300	*	chr17-13953	18.6	+	Promoter	17	58120552	58156292	35741	2	63897	uc002iyk.1	-271	ENSG00000068097	HEATR6	HEAT repeat containing 6	1.21753	7.60524e-111
chr1	114371320	114371707	388	*	chr1-2044	16.7	+	Intron (uc001eds.3/26191, intron 18 of 20)	1	114304454	114355070	50617	2	54665	uc001edr.3	-16250	ENSG00000081019	RSBN1	round spermatid basic protein 1	1.25198	6.99935e-72
chr1	114366596	114366895	300	*	chr1-12609	15.8	+	Intron (uc001eds.3/26191, intron 19 of 20)	1	114304454	114355070	50617	2	54665	uc001edr.3	-11526	ENSG00000081019	RSBN1	round spermatid basic protein 1	1.25198	6.99935e-72
chr1	114343548	114343847	300	*	chr1-9820	13.9	+	Intron (uc001edq.3/54665, intron 1 of 6)	1	114304454	114355070	50617	2	54665	uc001edq.3	11223	ENSG00000081019	RSBN1	round spermatid basic protein 1	1.25198	6.99935e-72
chr21	40244120	40244419	300	*	chr21-766	14.9	+	Distal Intergenic	21	40177755	40196878	19124	1	2114	uc002yxg.4	66365	ENSG00000157557	ETS2	ETS proto-oncogene 2, transcription factor	1.27317	5.69861e-26
chr8	90081906	90082366	461	*	chr8-2208	17.7	+	Distal Intergenic	8	90769975	90803292	33318	1	8767	uc003yee.3	-687609	ENSG00000104312	RIPK2	receptor interacting serine/threonine kinase 2	1.29232	2.45189e-16
chr8	90654790	90655179	390	*	chr8-149	15.8	+	Distal Intergenic	8	90769975	90803292	33318	1	8767	uc003yee.3	-114796	ENSG00000104312	RIPK2	receptor interacting serine/threonine kinase 2	1.29232	2.45189e-16
chr17	57627288	57627587	300	*	chr17-14865	14.9	+	Distal Intergenic	17	57642886	57685713	42828	1	79665	uc002ixn.2	-15299	ENSG00000108406	DHX40	DEAH-box helicase 40	1.30153	1.18644e-115
chr17	57632115	57632537	423	*	chr17-18990	13.9	+	Distal Intergenic	17	57642886	57685713	42828	1	79665	uc002ixn.2	-10349	ENSG00000108406	DHX40	DEAH-box helicase 40	1.30153	1.18644e-115
chrX	58560422	58560721	300	*	chrX-45	15.8	+	Distal Intergenic	23	57931864	57937067	5204	2	7789	uc004dve.3	-623355	ENSG00000198205	ZXDA	zinc finger X-linked duplicated A	1.30562	2.16983e-19
chrX	58535769	58536185	417	*	chrX-196	14.9	+	Distal Intergenic	23	57931864	57937067	5204	2	7789	uc004dve.3	-598702	ENSG00000198205	ZXDA	zinc finger X-linked duplicated A	1.30562	2.16983e-19
chrX	58556378	58556816	439	*	chrX-199	14.9	+	Distal Intergenic	23	57931864	57937067	5204	2	7789	uc004dve.3	-619311	ENSG00000198205	ZXDA	zinc finger X-linked duplicated A	1.30562	2.16983e-19
chr1	151937336	151937635	300	*	chr1-18319	13	+	Distal Intergenic	1	151955386	151966714	11329	2	6281	uc001ezl.3	29079	ENSG00000197747	S100A10	S100 calcium binding protein A10	1.32249	1.16631e-33
chr5	177516491	177516790	300	*	chr5-32	13.9	+	Distal Intergenic	5	177540556	177553107	12552	1	23138	uc003mik.1	-23766	ENSG00000145911	N4BP3	NEDD4 binding protein 3	1.36374	3.78374e-84
chr3	150000009	150000308	300	*	chr3-18983	13	+	Distal Intergenic	3	150126788	150177615	50828	1	9819	uc003exv.3	-126480	ENSG00000196428	TSC22D2	TSC22 domain family member 2	1.49257	3.99736e-55
chr17	58684327	58684999	673	*	chr17-1619	59.5	+	Intron (uc002iyt.2/8493, intron 1 of 5)	17	58677544	58743640	66097	1	8493	uc010ddm.2	6783	ENSG00000170836	PPM1D	protein phosphatase, Mg2+/Mn2+ dependent 1D	1.69707	3.19163e-217
chr17	58670035	58670334	300	*	chr17-3587	33.5	+	Distal Intergenic	17	58677544	58743640	66097	1	8493	uc002iyt.2	-7210	ENSG00000170836	PPM1D	protein phosphatase, Mg2+/Mn2+ dependent 1D	1.69707	3.19163e-217
chr17	58657486	58657993	508	*	chr17-11187	32.5	+	Distal Intergenic	17	58677544	58743640	66097	1	8493	uc002iyt.2	-19551	ENSG00000170836	PPM1D	protein phosphatase, Mg2+/Mn2+ dependent 1D	1.69707	3.19163e-217
chr17	58714389	58714688	300	*	chr17-6002	31.6	+	Intron (uc002iyt.2/8493, intron 3 of 5)	17	58677544	58743640	66097	1	8493	uc010ddm.2	36845	ENSG00000170836	PPM1D	protein phosphatase, Mg2+/Mn2+ dependent 1D	1.69707	3.19163e-217
chr17	58703783	58704258	476	*	chr17-16160	30.7	+	Intron (uc002iyt.2/8493, intron 2 of 5)	17	58677544	58743640	66097	1	8493	uc010ddm.2	26239	ENSG00000170836	PPM1D	protein phosphatase, Mg2+/Mn2+ dependent 1D	1.69707	3.19163e-217
chr17	58650098	58650397	300	*	chr17-4118	29.7	+	Distal Intergenic	17	58677544	58743640	66097	1	8493	uc002iyt.2	-27147	ENSG00000170836	PPM1D	protein phosphatase, Mg2+/Mn2+ dependent 1D	1.69707	3.19163e-217
chr17	58698219	58698644	426	*	chr17-12237	27.9	+	Intron (uc002iyt.2/8493, intron 1 of 5)	17	58677544	58743640	66097	1	8493	uc010ddm.2	20675	ENSG00000170836	PPM1D	protein phosphatase, Mg2+/Mn2+ dependent 1D	1.69707	3.19163e-217
chr17	58707069	58707368	300	*	chr17-7540	27	+	Intron (uc002iyt.2/8493, intron 2 of 5)	17	58677544	58743640	66097	1	8493	uc010ddm.2	29525	ENSG00000170836	PPM1D	protein phosphatase, Mg2+/Mn2+ dependent 1D	1.69707	3.19163e-217
chr17	58659278	58659577	300	*	chr17-12205	26	+	Distal Intergenic	17	58677544	58743640	66097	1	8493	uc002iyt.2	-17967	ENSG00000170836	PPM1D	protein phosphatase, Mg2+/Mn2+ dependent 1D	1.69707	3.19163e-217
chr17	58690743	58691042	300	*	chr17-18038	25.1	+	Intron (uc002iyt.2/8493, intron 1 of 5)	17	58677544	58743640	66097	1	8493	uc010ddm.2	13199	ENSG00000170836	PPM1D	protein phosphatase, Mg2+/Mn2+ dependent 1D	1.69707	3.19163e-217
chr17	58671115	58671414	300	*	chr17-12218	24.2	+	Distal Intergenic	17	58677544	58743640	66097	1	8493	uc002iyt.2	-6130	ENSG00000170836	PPM1D	protein phosphatase, Mg2+/Mn2+ dependent 1D	1.69707	3.19163e-217
chr17	58646565	58646864	300	*	chr17-13176	23.2	+	Distal Intergenic	17	58677544	58743640	66097	1	8493	uc002iyt.2	-30680	ENSG00000170836	PPM1D	protein phosphatase, Mg2+/Mn2+ dependent 1D	1.69707	3.19163e-217
chr17	58651623	58652007	385	*	chr17-9280	22.3	+	Distal Intergenic	17	58677544	58743640	66097	1	8493	uc002iyt.2	-25537	ENSG00000170836	PPM1D	protein phosphatase, Mg2+/Mn2+ dependent 1D	1.69707	3.19163e-217
chr17	58642315	58642698	384	*	chr17-11177	21.4	+	Distal Intergenic	17	58677544	58743640	66097	1	8493	uc002iyt.2	-34846	ENSG00000170836	PPM1D	protein phosphatase, Mg2+/Mn2+ dependent 1D	1.69707	3.19163e-217
chr17	58688289	58688588	300	*	chr17-13207	20.4	+	Intron (uc002iyt.2/8493, intron 1 of 5)	17	58677544	58743640	66097	1	8493	uc010ddm.2	10745	ENSG00000170836	PPM1D	protein phosphatase, Mg2+/Mn2+ dependent 1D	1.69707	3.19163e-217
chr17	58661497	58661796	300	*	chr17-16131	18.6	+	Distal Intergenic	17	58677544	58743640	66097	1	8493	uc002iyt.2	-15748	ENSG00000170836	PPM1D	protein phosphatase, Mg2+/Mn2+ dependent 1D	1.69707	3.19163e-217
chr17	58653752	58654150	399	*	chr17-13182	16.7	+	Distal Intergenic	17	58677544	58743640	66097	1	8493	uc002iyt.2	-23394	ENSG00000170836	PPM1D	protein phosphatase, Mg2+/Mn2+ dependent 1D	1.69707	3.19163e-217
chr17	58698767	58699066	300	*	chr17-17082	16.7	+	Intron (uc002iyt.2/8493, intron 1 of 5)	17	58677544	58743640	66097	1	8493	uc010ddm.2	21223	ENSG00000170836	PPM1D	protein phosphatase, Mg2+/Mn2+ dependent 1D	1.69707	3.19163e-217
chr17	58712526	58712825	300	*	chr17-14264	16.7	+	Intron (uc002iyt.2/8493, intron 3 of 5)	17	58677544	58743640	66097	1	8493	uc010ddm.2	34982	ENSG00000170836	PPM1D	protein phosphatase, Mg2+/Mn2+ dependent 1D	1.69707	3.19163e-217
chr17	58710361	58710660	300	*	chr17-13232	15.8	+	Intron (uc002iyt.2/8493, intron 2 of 5)	17	58677544	58743640	66097	1	8493	uc010ddm.2	32817	ENSG00000170836	PPM1D	protein phosphatase, Mg2+/Mn2+ dependent 1D	1.69707	3.19163e-217
chr17	58686375	58686674	300	*	chr17-18036	13	+	Intron (uc002iyt.2/8493, intron 1 of 5)	17	58677544	58743640	66097	1	8493	uc010ddm.2	8831	ENSG00000170836	PPM1D	protein phosphatase, Mg2+/Mn2+ dependent 1D	1.69707	3.19163e-217
chr8	124574732	124575128	397	*	chr8-4007	13	+	Distal Intergenic	8	124510127	124553493	43367	2	114907	uc010mdk.3	-21239	ENSG00000156804	FBXO32	F-box protein 32	1.77506	3.97054e-19
chr8	126312337	126312725	389	*	chr8-516	13.9	+	Intron (uc003yrw.2/286053, intron 5 of 7)	8	126442563	126450644	8082	1	10221	uc003yrx.3	-129838	ENSG00000173334	TRIB1	tribbles pseudokinase 1	1.93711	8.68737e-114
chr8	126697788	126698087	300	*	chr8-1533	13	+	Distal Intergenic	8	126445943	126450644	4702	1	10221	uc010mdn.3	251845	ENSG00000173334	TRIB1	tribbles pseudokinase 1	1.93711	8.68737e-114
chr13	20355214	20355513	300	*	chr13-49	13	+	Intron (uc021rgx.1/55269, intron 2 of 9)	13	20277009	20357159	80151	2	55269	uc021rgx.1	1646	ENSG00000121390	PSPC1	paraspeckle component 1	1.97024	3.32106e-203
chr10	24010847	24011221	375	*	chr10-838	13	+	Intron (uc001irs.3/56243, intron 1 of 18)	10	23983675	24836772	853098	1	56243	uc001irs.3	27172	ENSG00000120549	KIAA1217	KIAA1217	2.2175	1.39368e-32
chr1	194325150	194325449	300	*	chr1-14445	13.9	+	Distal Intergenic	1	193147860	193155743	7884	2	8707	uc001gtc.4	-1169407	ENSG00000162630	B3GALT2	beta-1,3-galactosyltransferase 2	2.45981	4.20679e-13
chr8	95326019	95326318	300	*	chr8-2567	13	+	Distal Intergenic	8	95261485	95274547	13063	2	2669	uc003ygj.3	-51472	ENSG00000164949	GEM	GTP binding protein overexpressed in skeletal muscle	5.3123	1.37906e-147

## Sheet: DE_genes_LSD1_upregulated
seqnames	start	end	width	strand	V4	V5	V6	annotation	geneChr	geneStart	geneEnd	geneLength	geneStrand	geneId	transcriptId	distanceToTSS	ENSEMBL	SYMBOL	GENENAME	logFC	adjpval
chr3	197625864	197626163	300	*	chr3-16094	13	+	Intron (uc003fyn.3/84223, intron 5 of 7)	3	197615946	197665903	49958	2	84223	uc003fyn.3	39740	ENSG00000114473	IQCG	IQ motif containing G	1.04811	6.11564e-07
chr11	65477857	65478301	445	*	chr11-529	13	+	Distal Intergenic	11	65479473	65487077	7605	1	10524	uc001ofi.3	-1172	ENSG00000172977	KAT5	lysine acetyltransferase 5	1.13797	1.44223e-36
chr2	14417254	14417553	300	*	chr2-1020	13	+	Intron (uc002rby.3/uc002rby.3, intron 2 of 3)	2	14772810	14780168	7359	1	151354	uc002rbz.2	-355257	ENSG00000162981	FAM84A	family with sequence similarity 84 member A	1.13944	2.01796e-13
chr3	140613078	140613377	300	*	chr3-23063	13.9	+	Distal Intergenic	3	140660662	140685053	24392	1	55186	uc003etp.3	-47285	ENSG00000114120	SLC25A36	solute carrier family 25 member 36	1.16997	1.52809e-69
chr7	21878362	21878661	300	*	chr7-237	14.9	+	Intron (uc031swp.1/8701, intron 65 of 81)	7	21940517	21985542	45026	2	55536	uc003sve.4	106881	ENSG00000164649	CDCA7L	cell division cycle associated 7 like	1.21182	1.94742e-25
chr17	58141384	58141683	300	*	chr17-8130	21.4	+	Intron (uc010ddk.1/63897, intron 1 of 11)	17	58120552	58143757	23206	2	63897	uc010ddk.1	2074	ENSG00000068097	HEATR6	HEAT repeat containing 6	1.21753	7.60524e-111
chr17	58156563	58156862	300	*	chr17-13953	18.6	+	Promoter	17	58120552	58156292	35741	2	63897	uc002iyk.1	-271	ENSG00000068097	HEATR6	HEAT repeat containing 6	1.21753	7.60524e-111
chr1	114371320	114371707	388	*	chr1-2044	16.7	+	Intron (uc001eds.3/26191, intron 18 of 20)	1	114304454	114355070	50617	2	54665	uc001edr.3	-16250	ENSG00000081019	RSBN1	round spermatid basic protein 1	1.25198	6.99935e-72
chr1	114366596	114366895	300	*	chr1-12609	15.8	+	Intron (uc001eds.3/26191, intron 19 of 20)	1	114304454	114355070	50617	2	54665	uc001edr.3	-11526	ENSG00000081019	RSBN1	round spermatid basic protein 1	1.25198	6.99935e-72
chr1	114343548	114343847	300	*	chr1-9820	13.9	+	Intron (uc001edq.3/54665, intron 1 of 6)	1	114304454	114355070	50617	2	54665	uc001edq.3	11223	ENSG00000081019	RSBN1	round spermatid basic protein 1	1.25198	6.99935e-72
chr21	40244120	40244419	300	*	chr21-766	14.9	+	Distal Intergenic	21	40177755	40196878	19124	1	2114	uc002yxg.4	66365	ENSG00000157557	ETS2	ETS proto-oncogene 2, transcription factor	1.27317	5.69861e-26
chr8	90081906	90082366	461	*	chr8-2208	17.7	+	Distal Intergenic	8	90769975	90803292	33318	1	8767	uc003yee.3	-687609	ENSG00000104312	RIPK2	receptor interacting serine/threonine kinase 2	1.29232	2.45189e-16
chr8	90654790	90655179	390	*	chr8-149	15.8	+	Distal Intergenic	8	90769975	90803292	33318	1	8767	uc003yee.3	-114796	ENSG00000104312	RIPK2	receptor interacting serine/threonine kinase 2	1.29232	2.45189e-16
chr17	57627288	57627587	300	*	chr17-14865	14.9	+	Distal Intergenic	17	57642886	57685713	42828	1	79665	uc002ixn.2	-15299	ENSG00000108406	DHX40	DEAH-box helicase 40	1.30153	1.18644e-115
chr17	57632115	57632537	423	*	chr17-18990	13.9	+	Distal Intergenic	17	57642886	57685713	42828	1	79665	uc002ixn.2	-10349	ENSG00000108406	DHX40	DEAH-box helicase 40	1.30153	1.18644e-115
chrX	58560422	58560721	300	*	chrX-45	15.8	+	Distal Intergenic	23	57931864	57937067	5204	2	7789	uc004dve.3	-623355	ENSG00000198205	ZXDA	zinc finger X-linked duplicated A	1.30562	2.16983e-19
chrX	58535769	58536185	417	*	chrX-196	14.9	+	Distal Intergenic	23	57931864	57937067	5204	2	7789	uc004dve.3	-598702	ENSG00000198205	ZXDA	zinc finger X-linked duplicated A	1.30562	2.16983e-19
chrX	58556378	58556816	439	*	chrX-199	14.9	+	Distal Intergenic	23	57931864	57937067	5204	2	7789	uc004dve.3	-619311	ENSG00000198205	ZXDA	zinc finger X-linked duplicated A	1.30562	2.16983e-19
chr1	151937336	151937635	300	*	chr1-18319	13	+	Distal Intergenic	1	151955386	151966714	11329	2	6281	uc001ezl.3	29079	ENSG00000197747	S100A10	S100 calcium binding protein A10	1.32249	1.16631e-33
chr5	177516491	177516790	300	*	chr5-32	13.9	+	Distal Intergenic	5	177540556	177553107	12552	1	23138	uc003mik.1	-23766	ENSG00000145911	N4BP3	NEDD4 binding protein 3	1.36374	3.78374e-84
chr3	150000009	150000308	300	*	chr3-18983	13	+	Distal Intergenic	3	150126788	150177615	50828	1	9819	uc003exv.3	-126480	ENSG00000196428	TSC22D2	TSC22 domain family member 2	1.49257	3.99736e-55
chr17	58684327	58684999	673	*	chr17-1619	59.5	+	Intron (uc002iyt.2/8493, intron 1 of 5)	17	58677544	58743640	66097	1	8493	uc010ddm.2	6783	ENSG00000170836	PPM1D	protein phosphatase, Mg2+/Mn2+ dependent 1D	1.69707	3.19163e-217
chr17	58670035	58670334	300	*	chr17-3587	33.5	+	Distal Intergenic	17	58677544	58743640	66097	1	8493	uc002iyt.2	-7210	ENSG00000170836	PPM1D	protein phosphatase, Mg2+/Mn2+ dependent 1D	1.69707	3.19163e-217
chr17	58657486	58657993	508	*	chr17-11187	32.5	+	Distal Intergenic	17	58677544	58743640	66097	1	8493	uc002iyt.2	-19551	ENSG00000170836	PPM1D	protein phosphatase, Mg2+/Mn2+ dependent 1D	1.69707	3.19163e-217
chr17	58714389	58714688	300	*	chr17-6002	31.6	+	Intron (uc002iyt.2/8493, intron 3 of 5)	17	58677544	58743640	66097	1	8493	uc010ddm.2	36845	ENSG00000170836	PPM1D	protein phosphatase, Mg2+/Mn2+ dependent 1D	1.69707	3.19163e-217
chr17	58703783	58704258	476	*	chr17-16160	30.7	+	Intron (uc002iyt.2/8493, intron 2 of 5)	17	58677544	58743640	66097	1	8493	uc010ddm.2	26239	ENSG00000170836	PPM1D	protein phosphatase, Mg2+/Mn2+ dependent 1D	1.69707	3.19163e-217
chr17	58650098	58650397	300	*	chr17-4118	29.7	+	Distal Intergenic	17	58677544	58743640	66097	1	8493	uc002iyt.2	-27147	ENSG00000170836	PPM1D	protein phosphatase, Mg2+/Mn2+ dependent 1D	1.69707	3.19163e-217
chr17	58698219	58698644	426	*	chr17-12237	27.9	+	Intron (uc002iyt.2/8493, intron 1 of 5)	17	58677544	58743640	66097	1	8493	uc010ddm.2	20675	ENSG00000170836	PPM1D	protein phosphatase, Mg2+/Mn2+ dependent 1D	1.69707	3.19163e-217
chr17	58707069	58707368	300	*	chr17-7540	27	+	Intron (uc002iyt.2/8493, intron 2 of 5)	17	58677544	58743640	66097	1	8493	uc010ddm.2	29525	ENSG00000170836	PPM1D	protein phosphatase, Mg2+/Mn2+ dependent 1D	1.69707	3.19163e-217
chr17	58659278	58659577	300	*	chr17-12205	26	+	Distal Intergenic	17	58677544	58743640	66097	1	8493	uc002iyt.2	-17967	ENSG00000170836	PPM1D	protein phosphatase, Mg2+/Mn2+ dependent 1D	1.69707	3.19163e-217
chr17	58690743	58691042	300	*	chr17-18038	25.1	+	Intron (uc002iyt.2/8493, intron 1 of 5)	17	58677544	58743640	66097	1	8493	uc010ddm.2	13199	ENSG00000170836	PPM1D	protein phosphatase, Mg2+/Mn2+ dependent 1D	1.69707	3.19163e-217
chr17	58671115	58671414	300	*	chr17-12218	24.2	+	Distal Intergenic	17	58677544	58743640	66097	1	8493	uc002iyt.2	-6130	ENSG00000170836	PPM1D	protein phosphatase, Mg2+/Mn2+ dependent 1D	1.69707	3.19163e-217
chr17	58646565	58646864	300	*	chr17-13176	23.2	+	Distal Intergenic	17	58677544	58743640	66097	1	8493	uc002iyt.2	-30680	ENSG00000170836	PPM1D	protein phosphatase, Mg2+/Mn2+ dependent 1D	1.69707	3.19163e-217
chr17	58651623	58652007	385	*	chr17-9280	22.3	+	Distal Intergenic	17	58677544	58743640	66097	1	8493	uc002iyt.2	-25537	ENSG00000170836	PPM1D	protein phosphatase, Mg2+/Mn2+ dependent 1D	1.69707	3.19163e-217
chr17	58642315	58642698	384	*	chr17-11177	21.4	+	Distal Intergenic	17	58677544	58743640	66097	1	8493	uc002iyt.2	-34846	ENSG00000170836	PPM1D	protein phosphatase, Mg2+/Mn2+ dependent 1D	1.69707	3.19163e-217
chr17	58688289	58688588	300	*	chr17-13207	20.4	+	Intron (uc002iyt.2/8493, intron 1 of 5)	17	58677544	58743640	66097	1	8493	uc010ddm.2	10745	ENSG00000170836	PPM1D	protein phosphatase, Mg2+/Mn2+ dependent 1D	1.69707	3.19163e-217
chr17	58661497	58661796	300	*	chr17-16131	18.6	+	Distal Intergenic	17	58677544	58743640	66097	1	8493	uc002iyt.2	-15748	ENSG00000170836	PPM1D	protein phosphatase, Mg2+/Mn2+ dependent 1D	1.69707	3.19163e-217
chr17	58653752	58654150	399	*	chr17-13182	16.7	+	Distal Intergenic	17	58677544	58743640	66097	1	8493	uc002iyt.2	-23394	ENSG00000170836	PPM1D	protein phosphatase, Mg2+/Mn2+ dependent 1D	1.69707	3.19163e-217
chr17	58698767	58699066	300	*	chr17-17082	16.7	+	Intron (uc002iyt.2/8493, intron 1 of 5)	17	58677544	58743640	66097	1	8493	uc010ddm.2	21223	ENSG00000170836	PPM1D	protein phosphatase, Mg2+/Mn2+ dependent 1D	1.69707	3.19163e-217
chr17	58712526	58712825	300	*	chr17-14264	16.7	+	Intron (uc002iyt.2/8493, intron 3 of 5)	17	58677544	58743640	66097	1	8493	uc010ddm.2	34982	ENSG00000170836	PPM1D	protein phosphatase, Mg2+/Mn2+ dependent 1D	1.69707	3.19163e-217
chr17	58710361	58710660	300	*	chr17-13232	15.8	+	Intron (uc002iyt.2/8493, intron 2 of 5)	17	58677544	58743640	66097	1	8493	uc010ddm.2	32817	ENSG00000170836	PPM1D	protein phosphatase, Mg2+/Mn2+ dependent 1D	1.69707	3.19163e-217
chr17	58686375	58686674	300	*	chr17-18036	13	+	Intron (uc002iyt.2/8493, intron 1 of 5)	17	58677544	58743640	66097	1	8493	uc010ddm.2	8831	ENSG00000170836	PPM1D	protein phosphatase, Mg2+/Mn2+ dependent 1D	1.69707	3.19163e-217
chr8	124574732	124575128	397	*	chr8-4007	13	+	Distal Intergenic	8	124510127	124553493	43367	2	114907	uc010mdk.3	-21239	ENSG00000156804	FBXO32	F-box protein 32	1.77506	3.97054e-19
chr8	126312337	126312725	389	*	chr8-516	13.9	+	Intron (uc003yrw.2/286053, intron 5 of 7)	8	126442563	126450644	8082	1	10221	uc003yrx.3	-129838	ENSG00000173334	TRIB1	tribbles pseudokinase 1	1.93711	8.68737e-114
chr8	126697788	126698087	300	*	chr8-1533	13	+	Distal Intergenic	8	126445943	126450644	4702	1	10221	uc010mdn.3	251845	ENSG00000173334	TRIB1	tribbles pseudokinase 1	1.93711	8.68737e-114
chr13	20355214	20355513	300	*	chr13-49	13	+	Intron (uc021rgx.1/55269, intron 2 of 9)	13	20277009	20357159	80151	2	55269	uc021rgx.1	1646	ENSG00000121390	PSPC1	paraspeckle component 1	1.97024	3.32106e-203
chr10	24010847	24011221	375	*	chr10-838	13	+	Intron (uc001irs.3/56243, intron 1 of 18)	10	23983675	24836772	853098	1	56243	uc001irs.3	27172	ENSG00000120549	KIAA1217	KIAA1217	2.2175	1.39368e-32
chr1	194325150	194325449	300	*	chr1-14445	13.9	+	Distal Intergenic	1	193147860	193155743	7884	2	8707	uc001gtc.4	-1169407	ENSG00000162630	B3GALT2	beta-1,3-galactosyltransferase 2	2.45981	4.20679e-13
chr8	95326019	95326318	300	*	chr8-2567	13	+	Distal Intergenic	8	95261485	95274547	13063	2	2669	uc003ygj.3	-51472	ENSG00000164949	GEM	GTP binding protein overexpressed in skeletal muscle	5.3123	1.37906e-147

## Sheet: DE_genes_LSD1_downregulated
seqnames	start	end	width	strand	V4	V5	V6	annotation	geneChr	geneStart	geneEnd	geneLength	geneStrand	geneId	transcriptId	distanceToTSS	ENSEMBL	SYMBOL	GENENAME	logFC	adjpval
chr5	20955476	20955775	300	*	chr5-631	13	+	Distal Intergenic	5	19473155	20575982	1102828	2	1016	uc003jgc.3	-379494	ENSG00000145526	CDH18	cadherin 18	-4.81446	5.57492e-21
chr9	97971315	97971614	300	*	chr9-658	13	+	Intron (uc022bkl.1/2176, intron 4 of 14)	9	97912205	98079215	167011	2	2176	uc010mrm.1	107601	ENSG00000158169	FANCC	FA complementation group C	-4.31687	8.71417e-88
chr17	58221446	58221913	468	*	chr17-11945	32.5	+	Distal Intergenic	17	58227302	58236906	9605	1	762	uc002iym.4	-5389	ENSG00000167434	CA4	carbonic anhydrase 4	-4.14525	5.78353e-39
chr17	58204411	58204818	408	*	chr17-19114	31.6	+	Distal Intergenic	17	58227302	58236906	9605	1	762	uc002iym.4	-22484	ENSG00000167434	CA4	carbonic anhydrase 4	-4.14525	5.78353e-39
chr17	58230347	58230977	631	*	chr17-16911	26	+	Intron (uc002iym.4/762, intron 1 of 7)	17	58227302	58248260	20959	1	762	uc010wou.2	3045	ENSG00000167434	CA4	carbonic anhydrase 4	-4.14525	5.78353e-39
chr17	58208155	58208627	473	*	chr17-8160	25.1	+	Distal Intergenic	17	58227302	58236906	9605	1	762	uc002iym.4	-18675	ENSG00000167434	CA4	carbonic anhydrase 4	-4.14525	5.78353e-39
chr17	58222047	58222346	300	*	chr17-6553	24.2	+	Distal Intergenic	17	58227302	58236906	9605	1	762	uc002iym.4	-4956	ENSG00000167434	CA4	carbonic anhydrase 4	-4.14525	5.78353e-39
chr17	58266218	58266517	300	*	chr17-14007	18.6	+	Intron (uc002iyn.1/84669, intron 21 of 25)	17	58227302	58248260	20959	1	762	uc010wou.2	38916	ENSG00000167434	CA4	carbonic anhydrase 4	-4.14525	5.78353e-39
chr17	58214747	58215046	300	*	chr17-15936	15.8	+	Distal Intergenic	17	58227302	58236906	9605	1	762	uc002iym.4	-12256	ENSG00000167434	CA4	carbonic anhydrase 4	-4.14525	5.78353e-39
chr17	58257288	58257587	300	*	chr17-12991	15.8	+	Intron (uc002iyn.1/84669, intron 25 of 25)	17	58227302	58248260	20959	1	762	uc010wou.2	29986	ENSG00000167434	CA4	carbonic anhydrase 4	-4.14525	5.78353e-39
chr17	58246236	58246535	300	*	chr17-17889	13.9	+	Intron (uc010wou.2/762, intron 5 of 5)	17	58227302	58248260	20959	1	762	uc010wou.2	18934	ENSG00000167434	CA4	carbonic anhydrase 4	-4.14525	5.78353e-39
chr17	58253008	58253407	400	*	chr17-11974	13	+	Downstream (1-2kb)	17	58227302	58248260	20959	1	762	uc010wou.2	25706	ENSG00000167434	CA4	carbonic anhydrase 4	-4.14525	5.78353e-39
chr3	78365206	78365505	300	*	chr3-15961	16.7	+	Distal Intergenic	3	78655883	78719690	63808	2	6091	uc011bgl.1	354185	ENSG00000169855	ROBO1	roundabout guidance receptor 1	-3.52007	5.76979e-74
chr3	61697298	61697673	376	*	chr3-2340	26	+	Intron (uc003dla.4/5793, intron 1 of 2)	3	61547243	62280573	733331	1	5793	uc003dlc.3	150055	ENSG00000144724	PTPRG	protein tyrosine phosphatase, receptor type G	-3.49103	1.68414e-75
chr3	62201558	62202154	597	*	chr3-14241	26	+	Intron (uc003dlb.3/5793, intron 12 of 29)	3	62203257	62280573	77317	1	5793	uc011bfi.2	-1103	ENSG00000144724	PTPRG	protein tyrosine phosphatase, receptor type G	-3.49103	1.68414e-75
chr3	61619277	61619576	300	*	chr3-1324	22.3	+	Intron (uc003dla.4/5793, intron 1 of 2)	3	61547243	62280573	733331	1	5793	uc003dlc.3	72034	ENSG00000144724	PTPRG	protein tyrosine phosphatase, receptor type G	-3.49103	1.68414e-75
chr3	62018828	62019202	375	*	chr3-1820	21.4	+	Intron (uc003dlb.3/5793, intron 4 of 29)	3	62203257	62280573	77317	1	5793	uc011bfi.2	-184055	ENSG00000144724	PTPRG	protein tyrosine phosphatase, receptor type G	-3.49103	1.68414e-75
chr3	61634871	61635170	300	*	chr3-968	20.4	+	Intron (uc003dla.4/5793, intron 1 of 2)	3	61547243	62280573	733331	1	5793	uc003dlc.3	87628	ENSG00000144724	PTPRG	protein tyrosine phosphatase, receptor type G	-3.49103	1.68414e-75
chr3	61696141	61696440	300	*	chr3-9771	19.5	+	Intron (uc003dla.4/5793, intron 1 of 2)	3	61547243	62280573	733331	1	5793	uc003dlc.3	148898	ENSG00000144724	PTPRG	protein tyrosine phosphatase, receptor type G	-3.49103	1.68414e-75
chr3	61748918	61749313	396	*	chr3-8261	19.5	+	Intron (uc003dla.4/5793, intron 2 of 2)	3	61547243	62280573	733331	1	5793	uc003dlc.3	201675	ENSG00000144724	PTPRG	protein tyrosine phosphatase, receptor type G	-3.49103	1.68414e-75
chr3	61752099	61752482	384	*	chr3-4752	19.5	+	Intron (uc003dla.4/5793, intron 2 of 2)	3	61547243	62280573	733331	1	5793	uc003dlc.3	204856	ENSG00000144724	PTPRG	protein tyrosine phosphatase, receptor type G	-3.49103	1.68414e-75
chr3	61804244	61804543	300	*	chr3-1819	19.5	+	Intron (uc003dlb.3/5793, intron 2 of 29)	3	61547243	62280573	733331	1	5793	uc003dlc.3	257001	ENSG00000144724	PTPRG	protein tyrosine phosphatase, receptor type G	-3.49103	1.68414e-75
chr3	61911893	61912192	300	*	chr3-2994	19.5	+	Intron (uc003dlb.3/5793, intron 2 of 29)	3	62203257	62280573	77317	1	5793	uc011bfi.2	-291065	ENSG00000144724	PTPRG	protein tyrosine phosphatase, receptor type G	-3.49103	1.68414e-75
chr3	62123527	62123826	300	*	chr3-10051	17.7	+	Intron (uc003dlb.3/5793, intron 6 of 29)	3	62203257	62280573	77317	1	5793	uc011bfi.2	-79431	ENSG00000144724	PTPRG	protein tyrosine phosphatase, receptor type G	-3.49103	1.68414e-75
chr3	61879699	61879998	300	*	chr3-11743	15.8	+	Intron (uc003dlb.3/5793, intron 2 of 29)	3	62203257	62280573	77317	1	5793	uc011bfi.2	-323259	ENSG00000144724	PTPRG	protein tyrosine phosphatase, receptor type G	-3.49103	1.68414e-75
chr3	61822741	61823040	300	*	chr3-11700	14.9	+	Intron (uc003dlb.3/5793, intron 2 of 29)	3	61547243	62280573	733331	1	5793	uc003dlc.3	275498	ENSG00000144724	PTPRG	protein tyrosine phosphatase, receptor type G	-3.49103	1.68414e-75
chr3	62062499	62062798	300	*	chr3-8408	14.9	+	Intron (uc003dlb.3/5793, intron 4 of 29)	3	62203257	62280573	77317	1	5793	uc011bfi.2	-140459	ENSG00000144724	PTPRG	protein tyrosine phosphatase, receptor type G	-3.49103	1.68414e-75
chr3	61619688	61620091	404	*	chr3-20231	13.9	+	Intron (uc003dla.4/5793, intron 1 of 2)	3	61547243	62280573	733331	1	5793	uc003dlc.3	72445	ENSG00000144724	PTPRG	protein tyrosine phosphatase, receptor type G	-3.49103	1.68414e-75
chr3	61848256	61848555	300	*	chr3-11720	13.9	+	Intron (uc003dlb.3/5793, intron 2 of 29)	3	61547243	62280573	733331	1	5793	uc003dlc.3	301013	ENSG00000144724	PTPRG	protein tyrosine phosphatase, receptor type G	-3.49103	1.68414e-75
chr3	62106340	62106725	386	*	chr3-8421	13.9	+	Intron (uc003dlb.3/5793, intron 5 of 29)	3	62203257	62280573	77317	1	5793	uc011bfi.2	-96532	ENSG00000144724	PTPRG	protein tyrosine phosphatase, receptor type G	-3.49103	1.68414e-75
chr3	61995732	61996031	300	*	chr3-11849	13	+	Intron (uc003dlb.3/5793, intron 4 of 29)	3	62203257	62280573	77317	1	5793	uc011bfi.2	-207226	ENSG00000144724	PTPRG	protein tyrosine phosphatase, receptor type G	-3.49103	1.68414e-75
chr3	62068408	62068707	300	*	chr3-5852	13	+	Intron (uc003dlb.3/5793, intron 5 of 29)	3	62203257	62280573	77317	1	5793	uc011bfi.2	-134550	ENSG00000144724	PTPRG	protein tyrosine phosphatase, receptor type G	-3.49103	1.68414e-75
chr3	62152373	62152672	300	*	chr3-8430	13	+	Intron (uc003dlb.3/5793, intron 7 of 29)	3	62203257	62280573	77317	1	5793	uc011bfi.2	-50585	ENSG00000144724	PTPRG	protein tyrosine phosphatase, receptor type G	-3.49103	1.68414e-75
chr1	108344523	108345022	500	*	chr1-15660	17.7	+	Intron (uc001dvk.1/10451, intron 2 of 26)	1	108113782	108231126	117345	2	10451	uc010ouv.1	-113397	ENSG00000134215	VAV3	vav guanine nucleotide exchange factor 3	-3.41431	3.1543e-210
chr3	192495485	192495784	300	*	chr3-19136	14.9	+	Distal Intergenic	3	191857182	192445388	588207	2	2257	uc003fsy.3	-50097	ENSG00000114279	FGF12	fibroblast growth factor 12	-3.38959	1.51161e-15
chr3	192040296	192040595	300	*	chr3-19128	13	+	Intron (uc003fsx.3/2257, intron 3 of 4)	3	191857182	192126838	269657	2	2257	uc003fsx.3	86243	ENSG00000114279	FGF12	fibroblast growth factor 12	-3.38959	1.51161e-15
chr1	180699244	180699543	300	*	chr1-8476	14.9	+	Intron (uc009wxm.2/9213, intron 2 of 10)	1	180601146	180859415	258270	1	9213	uc009wxn.3	98098	ENSG00000143324	XPR1	xenotropic and polytropic retrovirus receptor 1	-3.24339	1.70933e-142
chr8	125986803	125987102	300	*	chr8-1486	13	+	Intron (uc003yrr.3/137209, intron 1 of 2)	8	125985539	125991630	6092	1	137209	uc003yrr.3	1264	ENSG00000180938	ZNF572	zinc finger protein 572	-2.94345	2.2092e-83
chr2	143596871	143597170	300	*	chr2-841	13	+	Distal Intergenic	2	143635195	143747106	111912	1	8942	uc002tvk.3	-38025	ENSG00000115919	KYNU	kynureninase	-2.7603	5.68237e-163
chr17	59307944	59308466	523	*	chr17-1344	76.2	+	Intron (uc002iyu.4/54828, intron 22 of 23)	17	59322577	59470199	147623	1	54828	uc002izc.4	-14111	ENSG00000141376	BCAS3	BCAS3, microtubule associated cell migration factor	-2.7086	7.00828e-186
chr17	58833995	58834605	611	*	chr17-2714	68.8	+	Intron (uc010wow.1/54828, intron 3 of 10)	17	58755172	59470199	715028	1	54828	uc002iyw.4	78823	ENSG00000141376	BCAS3	BCAS3, microtubule associated cell migration factor	-2.7086	7.00828e-186
chr17	58870278	58871220	943	*	chr17-3608	60.4	+	Intron (uc010wow.1/54828, intron 3 of 10)	17	58964363	59067596	103234	1	54828	uc002iyx.1	-93143	ENSG00000141376	BCAS3	BCAS3, microtubule associated cell migration factor	-2.7086	7.00828e-186
chr17	58813409	58813882	474	*	chr17-6028	53.9	+	Intron (uc010wow.1/54828, intron 3 of 10)	17	58755172	59470199	715028	1	54828	uc002iyw.4	58237	ENSG00000141376	BCAS3	BCAS3, microtubule associated cell migration factor	-2.7086	7.00828e-186
chr17	58814981	58815547	567	*	chr17-7590	51.1	+	Intron (uc010wow.1/54828, intron 3 of 10)	17	58755172	59470199	715028	1	54828	uc002iyw.4	59809	ENSG00000141376	BCAS3	BCAS3, microtubule associated cell migration factor	-2.7086	7.00828e-186
chr17	58838230	58838784	555	*	chr17-1626	47.4	+	Intron (uc010wow.1/54828, intron 3 of 10)	17	58755172	59470199	715028	1	54828	uc002iyw.4	83058	ENSG00000141376	BCAS3	BCAS3, microtubule associated cell migration factor	-2.7086	7.00828e-186
chr17	58780890	58781447	558	*	chr17-12296	45.5	+	Intron (uc010wow.1/54828, intron 3 of 10)	17	58755172	59470199	715028	1	54828	uc002iyw.4	25718	ENSG00000141376	BCAS3	BCAS3, microtubule associated cell migration factor	-2.7086	7.00828e-186
chr17	59306491	59306868	378	*	chr17-2337	44.6	+	Intron (uc002iyu.4/54828, intron 22 of 23)	17	59322577	59470199	147623	1	54828	uc002izc.4	-15709	ENSG00000141376	BCAS3	BCAS3, microtubule associated cell migration factor	-2.7086	7.00828e-186
chr17	58765702	58766292	591	*	chr17-8440	42.8	+	Intron (uc010wow.1/54828, intron 3 of 10)	17	58755172	59470199	715028	1	54828	uc002iyw.4	10530	ENSG00000141376	BCAS3	BCAS3, microtubule associated cell migration factor	-2.7086	7.00828e-186
chr17	59314369	59314743	375	*	chr17-3141	42.8	+	Intron (uc002iyu.4/54828, intron 22 of 23)	17	59322577	59470199	147623	1	54828	uc002izc.4	-7834	ENSG00000141376	BCAS3	BCAS3, microtubule associated cell migration factor	-2.7086	7.00828e-186
chr17	58858508	58859101	594	*	chr17-7599	39	+	Intron (uc010wow.1/54828, intron 3 of 10)	17	58755172	59470199	715028	1	54828	uc002iyw.4	103336	ENSG00000141376	BCAS3	BCAS3, microtubule associated cell migration factor	-2.7086	7.00828e-186
chr17	59322511	59322885	375	*	chr17-3621	35.3	+	Promoter	17	59322577	59470199	147623	1	54828	uc002izc.4	0	ENSG00000141376	BCAS3	BCAS3, microtubule associated cell migration factor	-2.7086	7.00828e-186
chr17	58716622	58717077	456	*	chr17-2310	34.4	+	Intron (uc002iyt.2/8493, intron 3 of 5)	17	58755172	59115415	360244	1	54828	uc010wow.1	-38095	ENSG00000141376	BCAS3	BCAS3, microtubule associated cell migration factor	-2.7086	7.00828e-186
chr17	58751959	58752333	375	*	chr17-4651	34.4	+	Distal Intergenic	17	58755172	59115415	360244	1	54828	uc010wow.1	-2839	ENSG00000141376	BCAS3	BCAS3, microtubule associated cell migration factor	-2.7086	7.00828e-186
chr17	58731679	58732287	609	*	chr17-10279	33.5	+	Intron (uc002iyt.2/8493, intron 4 of 5)	17	58755172	59115415	360244	1	54828	uc010wow.1	-22885	ENSG00000141376	BCAS3	BCAS3, microtubule associated cell migration factor	-2.7086	7.00828e-186
chr17	59342457	59342756	300	*	chr17-6092	32.5	+	Intron (uc002iyu.4/54828, intron 22 of 23)	17	59322577	59470199	147623	1	54828	uc002izc.4	19880	ENSG00000141376	BCAS3	BCAS3, microtubule associated cell migration factor	-2.7086	7.00828e-186
chr17	59309149	59309448	300	*	chr17-6070	31.6	+	Intron (uc002iyu.4/54828, intron 22 of 23)	17	59322577	59470199	147623	1	54828	uc002izc.4	-13129	ENSG00000141376	BCAS3	BCAS3, microtubule associated cell migration factor	-2.7086	7.00828e-186
chr17	58733051	58733567	517	*	chr17-13249	30.7	+	Intron (uc002iyt.2/8493, intron 4 of 5)	17	58755172	59115415	360244	1	54828	uc010wow.1	-21605	ENSG00000141376	BCAS3	BCAS3, microtubule associated cell migration factor	-2.7086	7.00828e-186
chr17	58787877	58788325	449	*	chr17-15263	29.7	+	Intron (uc010wow.1/54828, intron 3 of 10)	17	58755172	59470199	715028	1	54828	uc002iyw.4	32705	ENSG00000141376	BCAS3	BCAS3, microtubule associated cell migration factor	-2.7086	7.00828e-186
chr17	58831299	58831598	300	*	chr17-2713	29.7	+	Intron (uc010wow.1/54828, intron 3 of 10)	17	58755172	59470199	715028	1	54828	uc002iyw.4	76127	ENSG00000141376	BCAS3	BCAS3, microtubule associated cell migration factor	-2.7086	7.00828e-186
chr17	58746495	58746794	300	*	chr17-7560	28.8	+	Distal Intergenic	17	58755172	59115415	360244	1	54828	uc010wow.1	-8378	ENSG00000141376	BCAS3	BCAS3, microtubule associated cell migration factor	-2.7086	7.00828e-186
chr17	59346523	59346898	376	*	chr17-10369	28.8	+	Intron (uc002iyu.4/54828, intron 22 of 23)	17	59322577	59470199	147623	1	54828	uc002izc.4	23946	ENSG00000141376	BCAS3	BCAS3, microtubule associated cell migration factor	-2.7086	7.00828e-186
chr17	59397329	59397628	300	*	chr17-3646	27	+	Intron (uc002iyu.4/54828, intron 22 of 23)	17	59322577	59470199	147623	1	54828	uc002izc.4	74752	ENSG00000141376	BCAS3	BCAS3, microtubule associated cell migration factor	-2.7086	7.00828e-186
chr17	58752716	58753209	494	*	chr17-18062	26	+	Distal Intergenic	17	58755172	59115415	360244	1	54828	uc010wow.1	-1963	ENSG00000141376	BCAS3	BCAS3, microtubule associated cell migration factor	-2.7086	7.00828e-186
chr17	58778274	58778660	387	*	chr17-15252	26	+	Intron (uc010wow.1/54828, intron 3 of 10)	17	58755172	59470199	715028	1	54828	uc002iyw.4	23102	ENSG00000141376	BCAS3	BCAS3, microtubule associated cell migration factor	-2.7086	7.00828e-186
chr17	58782588	58782975	388	*	chr17-10305	26	+	Intron (uc010wow.1/54828, intron 3 of 10)	17	58755172	59470199	715028	1	54828	uc002iyw.4	27416	ENSG00000141376	BCAS3	BCAS3, microtubule associated cell migration factor	-2.7086	7.00828e-186
chr17	58828685	58829081	397	*	chr17-10326	26	+	Intron (uc010wow.1/54828, intron 3 of 10)	17	58755172	59470199	715028	1	54828	uc002iyw.4	73513	ENSG00000141376	BCAS3	BCAS3, microtubule associated cell migration factor	-2.7086	7.00828e-186
chr17	58830580	58831093	514	*	chr17-18079	25.1	+	Intron (uc010wow.1/54828, intron 3 of 10)	17	58755172	59470199	715028	1	54828	uc002iyw.4	75408	ENSG00000141376	BCAS3	BCAS3, microtubule associated cell migration factor	-2.7086	7.00828e-186
chr17	59291475	59291774	300	*	chr17-12359	24.2	+	Intron (uc002iyu.4/54828, intron 22 of 23)	17	59322577	59470199	147623	1	54828	uc002izc.4	-30803	ENSG00000141376	BCAS3	BCAS3, microtubule associated cell migration factor	-2.7086	7.00828e-186
chr17	59297349	59297648	300	*	chr17-10347	24.2	+	Intron (uc002iyu.4/54828, intron 22 of 23)	17	59322577	59470199	147623	1	54828	uc002izc.4	-24929	ENSG00000141376	BCAS3	BCAS3, microtubule associated cell migration factor	-2.7086	7.00828e-186
chr17	58845581	58845880	300	*	chr17-14339	23.2	+	Intron (uc010wow.1/54828, intron 3 of 10)	17	58755172	59470199	715028	1	54828	uc002iyw.4	90409	ENSG00000141376	BCAS3	BCAS3, microtubule associated cell migration factor	-2.7086	7.00828e-186
chr17	59387702	59388001	300	*	chr17-7688	23.2	+	Intron (uc002iyu.4/54828, intron 22 of 23)	17	59322577	59470199	147623	1	54828	uc002izc.4	65125	ENSG00000141376	BCAS3	BCAS3, microtubule associated cell migration factor	-2.7086	7.00828e-186
chr17	58803413	58803867	455	*	chr17-10315	22.3	+	Intron (uc010wow.1/54828, intron 3 of 10)	17	58755172	59470199	715028	1	54828	uc002iyw.4	48241	ENSG00000141376	BCAS3	BCAS3, microtubule associated cell migration factor	-2.7086	7.00828e-186
chr17	58849797	58850096	300	*	chr17-12339	22.3	+	Intron (uc010wow.1/54828, intron 3 of 10)	17	58755172	59470199	715028	1	54828	uc002iyw.4	94625	ENSG00000141376	BCAS3	BCAS3, microtubule associated cell migration factor	-2.7086	7.00828e-186
chr17	59334539	59334838	300	*	chr17-9432	22.3	+	Intron (uc002iyu.4/54828, intron 22 of 23)	17	59322577	59470199	147623	1	54828	uc002izc.4	11962	ENSG00000141376	BCAS3	BCAS3, microtubule associated cell migration factor	-2.7086	7.00828e-186
chr17	58860499	58860899	401	*	chr17-7601	21.4	+	Intron (uc010wow.1/54828, intron 3 of 10)	17	58964363	59067596	103234	1	54828	uc002iyx.1	-103464	ENSG00000141376	BCAS3	BCAS3, microtubule associated cell migration factor	-2.7086	7.00828e-186
chr17	58742167	58742598	432	*	chr17-12268	20.4	+	3' UTR	17	58755172	59115415	360244	1	54828	uc010wow.1	-12574	ENSG00000141376	BCAS3	BCAS3, microtubule associated cell migration factor	-2.7086	7.00828e-186
chr17	58775174	58775473	300	*	chr17-14314	20.4	+	Intron (uc010wow.1/54828, intron 3 of 10)	17	58755172	59470199	715028	1	54828	uc002iyw.4	20002	ENSG00000141376	BCAS3	BCAS3, microtubule associated cell migration factor	-2.7086	7.00828e-186
chr17	58786738	58787037	300	*	chr17-16211	20.4	+	Intron (uc010wow.1/54828, intron 3 of 10)	17	58755172	59470199	715028	1	54828	uc002iyw.4	31566	ENSG00000141376	BCAS3	BCAS3, microtubule associated cell migration factor	-2.7086	7.00828e-186
chr17	58790787	58791086	300	*	chr17-11265	20.4	+	Intron (uc010wow.1/54828, intron 3 of 10)	17	58755172	59470199	715028	1	54828	uc002iyw.4	35615	ENSG00000141376	BCAS3	BCAS3, microtubule associated cell migration factor	-2.7086	7.00828e-186
chr17	58808605	58808904	300	*	chr17-11276	20.4	+	Intron (uc010wow.1/54828, intron 3 of 10)	17	58755172	59470199	715028	1	54828	uc002iyw.4	53433	ENSG00000141376	BCAS3	BCAS3, microtubule associated cell migration factor	-2.7086	7.00828e-186
chr17	58739372	58739671	300	*	chr17-15231	19.5	+	Intron (uc002iyt.2/8493, intron 5 of 5)	17	58755172	59115415	360244	1	54828	uc010wow.1	-15501	ENSG00000141376	BCAS3	BCAS3, microtubule associated cell migration factor	-2.7086	7.00828e-186
chr17	58778986	58779360	375	*	chr17-16200	19.5	+	Intron (uc010wow.1/54828, intron 3 of 10)	17	58755172	59470199	715028	1	54828	uc002iyw.4	23814	ENSG00000141376	BCAS3	BCAS3, microtubule associated cell migration factor	-2.7086	7.00828e-186
chr17	58876817	58877116	300	*	chr17-15300	18.6	+	Intron (uc010wow.1/54828, intron 3 of 10)	17	58964363	59067596	103234	1	54828	uc002iyx.1	-87247	ENSG00000141376	BCAS3	BCAS3, microtubule associated cell migration factor	-2.7086	7.00828e-186
chr17	58810296	58810595	300	*	chr17-8466	16.7	+	Intron (uc010wow.1/54828, intron 3 of 10)	17	58755172	59470199	715028	1	54828	uc002iyw.4	55124	ENSG00000141376	BCAS3	BCAS3, microtubule associated cell migration factor	-2.7086	7.00828e-186
chr17	58859908	58860285	378	*	chr17-10336	16.7	+	Intron (uc010wow.1/54828, intron 3 of 10)	17	58964363	59067596	103234	1	54828	uc002iyx.1	-104078	ENSG00000141376	BCAS3	BCAS3, microtubule associated cell migration factor	-2.7086	7.00828e-186
chr17	59344392	59344691	300	*	chr17-15315	16.7	+	Intron (uc002iyu.4/54828, intron 22 of 23)	17	59322577	59470199	147623	1	54828	uc002izc.4	21815	ENSG00000141376	BCAS3	BCAS3, microtubule associated cell migration factor	-2.7086	7.00828e-186
chr17	59360864	59361163	300	*	chr17-11349	16.7	+	Intron (uc002iyu.4/54828, intron 22 of 23)	17	59322577	59470199	147623	1	54828	uc002izc.4	38287	ENSG00000141376	BCAS3	BCAS3, microtubule associated cell migration factor	-2.7086	7.00828e-186
chr17	59376527	59376826	300	*	chr17-16272	16.7	+	Intron (uc002iyu.4/54828, intron 22 of 23)	17	59322577	59470199	147623	1	54828	uc002izc.4	53950	ENSG00000141376	BCAS3	BCAS3, microtubule associated cell migration factor	-2.7086	7.00828e-186
chr17	58772344	58772643	300	*	chr17-19260	15.8	+	Intron (uc010wow.1/54828, intron 3 of 10)	17	58755172	59470199	715028	1	54828	uc002iyw.4	17172	ENSG00000141376	BCAS3	BCAS3, microtubule associated cell migration factor	-2.7086	7.00828e-186
chr17	58783461	58783760	300	*	chr17-14318	15.8	+	Intron (uc010wow.1/54828, intron 3 of 10)	17	58755172	59470199	715028	1	54828	uc002iyw.4	28289	ENSG00000141376	BCAS3	BCAS3, microtubule associated cell migration factor	-2.7086	7.00828e-186
chr17	58791240	58791539	300	*	chr17-14325	15.8	+	Intron (uc010wow.1/54828, intron 3 of 10)	17	58755172	59470199	715028	1	54828	uc002iyw.4	36068	ENSG00000141376	BCAS3	BCAS3, microtubule associated cell migration factor	-2.7086	7.00828e-186
chr17	58971631	58972065	435	*	chr17-17146	15.8	+	Intron (uc010wow.1/54828, intron 3 of 10)	17	58964411	59470199	505789	1	54828	uc002iyy.4	7220	ENSG00000141376	BCAS3	BCAS3, microtubule associated cell migration factor	-2.7086	7.00828e-186
chr17	58780305	58780604	300	*	chr17-16204	14.9	+	Intron (uc010wow.1/54828, intron 3 of 10)	17	58755172	59470199	715028	1	54828	uc002iyw.4	25133	ENSG00000141376	BCAS3	BCAS3, microtubule associated cell migration factor	-2.7086	7.00828e-186
chr17	58868040	58868339	300	*	chr17-14354	14.9	+	Intron (uc010wow.1/54828, intron 3 of 10)	17	58964363	59067596	103234	1	54828	uc002iyx.1	-96024	ENSG00000141376	BCAS3	BCAS3, microtubule associated cell migration factor	-2.7086	7.00828e-186
chr17	59063723	59064022	300	*	chr17-17150	14.9	+	Intron (uc010wow.1/54828, intron 7 of 10)	17	59067332	59470199	402868	1	54828	uc002iyz.4	-3310	ENSG00000141376	BCAS3	BCAS3, microtubule associated cell migration factor	-2.7086	7.00828e-186
chr17	58854787	58855086	300	*	chr17-12345	13.9	+	Intron (uc010wow.1/54828, intron 3 of 10)	17	58755172	59470199	715028	1	54828	uc002iyw.4	99615	ENSG00000141376	BCAS3	BCAS3, microtubule associated cell migration factor	-2.7086	7.00828e-186
chr17	58978271	58978655	385	*	chr17-17147	13.9	+	Intron (uc010wow.1/54828, intron 3 of 10)	17	58964411	59470199	505789	1	54828	uc002iyy.4	13860	ENSG00000141376	BCAS3	BCAS3, microtubule associated cell migration factor	-2.7086	7.00828e-186
chr17	59036308	59036716	409	*	chr17-18111	13.9	+	Intron (uc010wow.1/54828, intron 7 of 10)	17	59067332	59470199	402868	1	54828	uc002iyz.4	-30616	ENSG00000141376	BCAS3	BCAS3, microtubule associated cell migration factor	-2.7086	7.00828e-186
chr17	59339773	59340254	482	*	chr17-18151	13.9	+	Intron (uc002iyu.4/54828, intron 22 of 23)	17	59322577	59470199	147623	1	54828	uc002izc.4	17196	ENSG00000141376	BCAS3	BCAS3, microtubule associated cell migration factor	-2.7086	7.00828e-186
chr17	58871476	58871775	300	*	chr17-17136	13	+	Intron (uc010wow.1/54828, intron 3 of 10)	17	58964363	59067596	103234	1	54828	uc002iyx.1	-92588	ENSG00000141376	BCAS3	BCAS3, microtubule associated cell migration factor	-2.7086	7.00828e-186
chr17	58873938	58874237	300	*	chr17-17137	13	+	Intron (uc010wow.1/54828, intron 3 of 10)	17	58964363	59067596	103234	1	54828	uc002iyx.1	-90126	ENSG00000141376	BCAS3	BCAS3, microtubule associated cell migration factor	-2.7086	7.00828e-186
chr17	59068219	59068518	300	*	chr17-19347	13	+	Promoter	17	59067332	59470199	402868	1	54828	uc002iza.4	887	ENSG00000141376	BCAS3	BCAS3, microtubule associated cell migration factor	-2.7086	7.00828e-186
chr17	59318888	59319187	300	*	chr17-12368	13	+	Intron (uc002iyu.4/54828, intron 22 of 23)	17	59322577	59470199	147623	1	54828	uc002izc.4	-3390	ENSG00000141376	BCAS3	BCAS3, microtubule associated cell migration factor	-2.7086	7.00828e-186
chr6	27774245	27774634	390	*	chr6-231	14.9	+	Downstream (<1kb)	6	27775257	27775709	453	2	8340	uc003njl.3	1075	ENSG00000185130	HIST1H2BL	histone cluster 1 H2B family member l	-2.67135	2.44536e-193
chr20	46103732	46104420	689	*	chr20-9467	81.8	+	Distal Intergenic	20	46130601	46285621	155021	1	8202	uc002xtk.3	-26181	ENSG00000124151	NCOA3	nuclear receptor coactivator 3	-2.63545	0
chr20	46075050	46075764	715	*	chr20-11806	71.6	+	Distal Intergenic	20	46130601	46285621	155021	1	8202	uc002xtk.3	-54837	ENSG00000124151	NCOA3	nuclear receptor coactivator 3	-2.63545	0
chr20	46109705	46110265	561	*	chr20-14303	63.2	+	Distal Intergenic	20	46130601	46285621	155021	1	8202	uc002xtk.3	-20336	ENSG00000124151	NCOA3	nuclear receptor coactivator 3	-2.63545	0
chr20	46098875	46099537	663	*	chr20-19119	60.4	+	Distal Intergenic	20	46130601	46285621	155021	1	8202	uc002xtk.3	-31064	ENSG00000124151	NCOA3	nuclear receptor coactivator 3	-2.63545	0
chr20	46073457	46074073	617	*	chr20-6498	57.6	+	Distal Intergenic	20	46130601	46285621	155021	1	8202	uc002xtk.3	-56528	ENSG00000124151	NCOA3	nuclear receptor coactivator 3	-2.63545	0
chr20	46198955	46199254	300	*	chr20-4999	51.1	+	Intron (uc002xtk.3/8202, intron 1 of 22)	20	46255746	46285621	29876	1	8202	uc010zyc.2	-56492	ENSG00000124151	NCOA3	nuclear receptor coactivator 3	-2.63545	0
chr20	46226780	46227433	654	*	chr20-18006	51.1	+	Intron (uc002xtk.3/8202, intron 2 of 22)	20	46255746	46285621	29876	1	8202	uc010zyc.2	-28313	ENSG00000124151	NCOA3	nuclear receptor coactivator 3	-2.63545	0
chr20	46126599	46126978	380	*	chr20-6528	48.3	+	Distal Intergenic	20	46130601	46285621	155021	1	8202	uc002xtk.3	-3623	ENSG00000124151	NCOA3	nuclear receptor coactivator 3	-2.63545	0
chr20	46128423	46129059	637	*	chr20-8429	48.3	+	Distal Intergenic	20	46130601	46285621	155021	1	8202	uc002xtk.3	-1542	ENSG00000124151	NCOA3	nuclear receptor coactivator 3	-2.63545	0
chr20	46076188	46076722	535	*	chr20-12996	42.8	+	Distal Intergenic	20	46130601	46285621	155021	1	8202	uc002xtk.3	-53879	ENSG00000124151	NCOA3	nuclear receptor coactivator 3	-2.63545	0
chr20	46200356	46200809	454	*	chr20-5000	42.8	+	Intron (uc002xtk.3/8202, intron 1 of 22)	20	46255746	46285621	29876	1	8202	uc010zyc.2	-54937	ENSG00000124151	NCOA3	nuclear receptor coactivator 3	-2.63545	0
chr20	46212987	46213450	464	*	chr20-14363	42.8	+	Intron (uc002xtk.3/8202, intron 2 of 22)	20	46255746	46285621	29876	1	8202	uc010zyc.2	-42296	ENSG00000124151	NCOA3	nuclear receptor coactivator 3	-2.63545	0
chr20	46118455	46118986	532	*	chr20-13018	41.8	+	Distal Intergenic	20	46130601	46285621	155021	1	8202	uc002xtk.3	-11615	ENSG00000124151	NCOA3	nuclear receptor coactivator 3	-2.63545	0
chr20	46087200	46087581	382	*	chr20-2553	40.9	+	Distal Intergenic	20	46130601	46285621	155021	1	8202	uc002xtk.3	-43020	ENSG00000124151	NCOA3	nuclear receptor coactivator 3	-2.63545	0
chr20	46114016	46114585	570	*	chr20-15574	40.9	+	Distal Intergenic	20	46130601	46285621	155021	1	8202	uc002xtk.3	-16016	ENSG00000124151	NCOA3	nuclear receptor coactivator 3	-2.63545	0
chr20	46145292	46145672	381	*	chr20-4987	40	+	Intron (uc002xtk.3/8202, intron 1 of 22)	20	46130601	46285621	155021	1	8202	uc010ght.2	14691	ENSG00000124151	NCOA3	nuclear receptor coactivator 3	-2.63545	0
chr20	46188085	46188465	381	*	chr20-5740	39	+	Intron (uc002xtk.3/8202, intron 1 of 22)	20	46130601	46285621	155021	1	8202	uc010ght.2	57484	ENSG00000124151	NCOA3	nuclear receptor coactivator 3	-2.63545	0
chr20	46067072	46067371	300	*	chr20-8403	38.1	+	Distal Intergenic	20	46130601	46285621	155021	1	8202	uc002xtk.3	-63230	ENSG00000124151	NCOA3	nuclear receptor coactivator 3	-2.63545	0
chr20	46080829	46081213	385	*	chr20-3813	38.1	+	Distal Intergenic	20	46130601	46285621	155021	1	8202	uc002xtk.3	-49388	ENSG00000124151	NCOA3	nuclear receptor coactivator 3	-2.63545	0
chr20	46090689	46090988	300	*	chr20-11812	37.2	+	Distal Intergenic	20	46130601	46285621	155021	1	8202	uc002xtk.3	-39613	ENSG00000124151	NCOA3	nuclear receptor coactivator 3	-2.63545	0
chr20	46158066	46158464	399	*	chr20-8445	37.2	+	Intron (uc002xtk.3/8202, intron 1 of 22)	20	46130601	46285621	155021	1	8202	uc010ght.2	27465	ENSG00000124151	NCOA3	nuclear receptor coactivator 3	-2.63545	0
chr20	46152574	46152873	300	*	chr20-10650	36.2	+	Intron (uc002xtk.3/8202, intron 1 of 22)	20	46130601	46285621	155021	1	8202	uc010ght.2	21973	ENSG00000124151	NCOA3	nuclear receptor coactivator 3	-2.63545	0
chr20	46196220	46196519	300	*	chr20-4375	35.3	+	Intron (uc002xtk.3/8202, intron 1 of 22)	20	46255746	46285621	29876	1	8202	uc010zyc.2	-59227	ENSG00000124151	NCOA3	nuclear receptor coactivator 3	-2.63545	0
chr20	46159046	46159469	424	*	chr20-11844	34.4	+	Intron (uc002xtk.3/8202, intron 1 of 22)	20	46130601	46285621	155021	1	8202	uc010ght.2	28445	ENSG00000124151	NCOA3	nuclear receptor coactivator 3	-2.63545	0
chr20	46192396	46192774	379	*	chr20-19157	34.4	+	Intron (uc002xtk.3/8202, intron 1 of 22)	20	46130601	46285621	155021	1	8202	uc010ght.2	61795	ENSG00000124151	NCOA3	nuclear receptor coactivator 3	-2.63545	0
chr20	46188687	46188986	300	*	chr20-5741	33.5	+	Intron (uc002xtk.3/8202, intron 1 of 22)	20	46130601	46285621	155021	1	8202	uc010ght.2	58086	ENSG00000124151	NCOA3	nuclear receptor coactivator 3	-2.63545	0
chr20	46195264	46195563	300	*	chr20-3315	33.5	+	Intron (uc002xtk.3/8202, intron 1 of 22)	20	46255746	46285621	29876	1	8202	uc010zyc.2	-60183	ENSG00000124151	NCOA3	nuclear receptor coactivator 3	-2.63545	0
chr20	46066245	46066749	505	*	chr20-11801	32.5	+	Distal Intergenic	20	46130601	46285621	155021	1	8202	uc002xtk.3	-63852	ENSG00000124151	NCOA3	nuclear receptor coactivator 3	-2.63545	0
chr20	46071903	46072278	376	*	chr20-12994	32.5	+	Distal Intergenic	20	46130601	46285621	155021	1	8202	uc002xtk.3	-58323	ENSG00000124151	NCOA3	nuclear receptor coactivator 3	-2.63545	0
chr20	46147765	46148199	435	*	chr20-19140	32.5	+	Intron (uc002xtk.3/8202, intron 1 of 22)	20	46130601	46285621	155021	1	8202	uc010ght.2	17164	ENSG00000124151	NCOA3	nuclear receptor coactivator 3	-2.63545	0
chr20	46149870	46150244	375	*	chr20-7457	32.5	+	Intron (uc002xtk.3/8202, intron 1 of 22)	20	46130601	46285621	155021	1	8202	uc010ght.2	19269	ENSG00000124151	NCOA3	nuclear receptor coactivator 3	-2.63545	0
chr20	46060162	46060542	381	*	chr20-12989	31.6	+	Distal Intergenic	20	46130601	46285621	155021	1	8202	uc002xtk.3	-70059	ENSG00000124151	NCOA3	nuclear receptor coactivator 3	-2.63545	0
chr20	46084704	46085003	300	*	chr20-7425	31.6	+	Distal Intergenic	20	46130601	46285621	155021	1	8202	uc002xtk.3	-45598	ENSG00000124151	NCOA3	nuclear receptor coactivator 3	-2.63545	0
chr20	46148543	46149198	656	*	chr20-20344	29.7	+	Intron (uc002xtk.3/8202, intron 1 of 22)	20	46130601	46285621	155021	1	8202	uc010ght.2	17942	ENSG00000124151	NCOA3	nuclear receptor coactivator 3	-2.63545	0
chr20	46143462	46143761	300	*	chr20-9495	28.8	+	Intron (uc002xtk.3/8202, intron 1 of 22)	20	46130601	46285621	155021	1	8202	uc010ght.2	12861	ENSG00000124151	NCOA3	nuclear receptor coactivator 3	-2.63545	0
chr20	46174496	46174795	300	*	chr20-13055	28.8	+	Intron (uc002xtk.3/8202, intron 1 of 22)	20	46130601	46285621	155021	1	8202	uc010ght.2	43895	ENSG00000124151	NCOA3	nuclear receptor coactivator 3	-2.63545	0
chr20	46240316	46240615	300	*	chr20-9559	28.8	+	Intron (uc002xtk.3/8202, intron 2 of 22)	20	46255746	46285621	29876	1	8202	uc010zyc.2	-15131	ENSG00000124151	NCOA3	nuclear receptor coactivator 3	-2.63545	0
chr20	46248081	46248601	521	*	chr20-24181	27.9	+	Intron (uc002xtk.3/8202, intron 2 of 22)	20	46255746	46285621	29876	1	8202	uc010zyc.2	-7145	ENSG00000124151	NCOA3	nuclear receptor coactivator 3	-2.63545	0
chr20	46072708	46073007	300	*	chr20-11805	26	+	Distal Intergenic	20	46130601	46285621	155021	1	8202	uc002xtk.3	-57594	ENSG00000124151	NCOA3	nuclear receptor coactivator 3	-2.63545	0
chr20	46246750	46247049	300	*	chr20-9560	26	+	Intron (uc002xtk.3/8202, intron 2 of 22)	20	46255746	46285621	29876	1	8202	uc010zyc.2	-8697	ENSG00000124151	NCOA3	nuclear receptor coactivator 3	-2.63545	0
chr20	46247588	46247962	375	*	chr20-21518	26	+	Intron (uc002xtk.3/8202, intron 2 of 22)	20	46255746	46285621	29876	1	8202	uc010zyc.2	-7784	ENSG00000124151	NCOA3	nuclear receptor coactivator 3	-2.63545	0
chr20	46123540	46123839	300	*	chr20-17958	25.1	+	Distal Intergenic	20	46130601	46285621	155021	1	8202	uc002xtk.3	-6762	ENSG00000124151	NCOA3	nuclear receptor coactivator 3	-2.63545	0
chr20	46219468	46219767	300	*	chr20-13081	25.1	+	Intron (uc002xtk.3/8202, intron 2 of 22)	20	46255746	46285621	29876	1	8202	uc010zyc.2	-35979	ENSG00000124151	NCOA3	nuclear receptor coactivator 3	-2.63545	0
chr20	46115206	46115583	378	*	chr20-24160	24.2	+	Distal Intergenic	20	46130601	46285621	155021	1	8202	uc002xtk.3	-15018	ENSG00000124151	NCOA3	nuclear receptor coactivator 3	-2.63545	0
chr20	46195681	46196086	406	*	chr20-22775	24.2	+	Intron (uc002xtk.3/8202, intron 1 of 22)	20	46255746	46285621	29876	1	8202	uc010zyc.2	-59660	ENSG00000124151	NCOA3	nuclear receptor coactivator 3	-2.63545	0
chr20	46210992	46211291	300	*	chr20-14362	24.2	+	Intron (uc002xtk.3/8202, intron 1 of 22)	20	46255746	46285621	29876	1	8202	uc010zyc.2	-44455	ENSG00000124151	NCOA3	nuclear receptor coactivator 3	-2.63545	0
chr20	46252923	46253222	300	*	chr20-10707	24.2	+	Intron (uc002xtk.3/8202, intron 4 of 22)	20	46255746	46285621	29876	1	8202	uc010zyc.2	-2524	ENSG00000124151	NCOA3	nuclear receptor coactivator 3	-2.63545	0
chr20	46070888	46071187	300	*	chr20-16745	23.2	+	Distal Intergenic	20	46130601	46285621	155021	1	8202	uc002xtk.3	-59414	ENSG00000124151	NCOA3	nuclear receptor coactivator 3	-2.63545	0
chr20	46078918	46079391	474	*	chr20-24159	23.2	+	Distal Intergenic	20	46130601	46285621	155021	1	8202	uc002xtk.3	-51210	ENSG00000124151	NCOA3	nuclear receptor coactivator 3	-2.63545	0
chr20	46166246	46166545	300	*	chr20-16785	23.2	+	Intron (uc002xtk.3/8202, intron 1 of 22)	20	46130601	46285621	155021	1	8202	uc010ght.2	35645	ENSG00000124151	NCOA3	nuclear receptor coactivator 3	-2.63545	0
chr20	46112296	46112770	475	*	chr20-11822	22.3	+	Distal Intergenic	20	46130601	46285621	155021	1	8202	uc002xtk.3	-17831	ENSG00000124151	NCOA3	nuclear receptor coactivator 3	-2.63545	0
chr20	46136417	46136716	300	*	chr20-17961	21.4	+	Intron (uc002xtk.3/8202, intron 1 of 22)	20	46130601	46285621	155021	1	8202	uc010ght.2	5816	ENSG00000124151	NCOA3	nuclear receptor coactivator 3	-2.63545	0
chr20	46166611	46166910	300	*	chr20-19149	21.4	+	Intron (uc002xtk.3/8202, intron 1 of 22)	20	46130601	46285621	155021	1	8202	uc010ght.2	36010	ENSG00000124151	NCOA3	nuclear receptor coactivator 3	-2.63545	0
chr20	46059013	46059312	300	*	chr20-17936	19.5	+	Distal Intergenic	20	46130601	46285621	155021	1	8202	uc002xtk.3	-71289	ENSG00000124151	NCOA3	nuclear receptor coactivator 3	-2.63545	0
chr20	46271686	46271985	300	*	chr20-18029	18.6	+	Intron (uc002xtk.3/8202, intron 17 of 22)	20	46255746	46285621	29876	1	8202	uc010zyc.2	15940	ENSG00000124151	NCOA3	nuclear receptor coactivator 3	-2.63545	0
chr20	46121404	46121703	300	*	chr20-15577	17.7	+	Distal Intergenic	20	46130601	46285621	155021	1	8202	uc002xtk.3	-8898	ENSG00000124151	NCOA3	nuclear receptor coactivator 3	-2.63545	0
chr20	46089060	46089359	300	*	chr20-16751	14.9	+	Distal Intergenic	20	46130601	46285621	155021	1	8202	uc002xtk.3	-41242	ENSG00000124151	NCOA3	nuclear receptor coactivator 3	-2.63545	0
chr20	46199793	46200092	300	*	chr20-25934	14.9	+	Intron (uc002xtk.3/8202, intron 1 of 22)	20	46255746	46285621	29876	1	8202	uc010zyc.2	-55654	ENSG00000124151	NCOA3	nuclear receptor coactivator 3	-2.63545	0
chr20	46348640	46349189	550	*	chr20-9618	32.5	+	Intron (uc002xto.3/55959, intron 3 of 20)	20	46286150	46294037	7888	2	55959	uc010zyd.2	-54603	ENSG00000196562	SULF2	sulfatase 2	-2.56542	0
chr20	46298895	46299308	414	*	chr20-15670	29.7	+	Intron (uc002xto.3/55959, intron 11 of 20)	20	46286150	46294037	7888	2	55959	uc010zyd.2	-4858	ENSG00000196562	SULF2	sulfatase 2	-2.56542	0
chr20	46590273	46590830	558	*	chr20-15764	28.8	+	Distal Intergenic	20	46286150	46415360	129211	2	55959	uc002xtr.3	-174913	ENSG00000196562	SULF2	sulfatase 2	-2.56542	0
chr20	46625457	46625874	418	*	chr20-19353	27	+	Distal Intergenic	20	46286150	46415360	129211	2	55959	uc002xtr.3	-210097	ENSG00000196562	SULF2	sulfatase 2	-2.56542	0
chr20	46327485	46327784	300	*	chr20-19217	26	+	Intron (uc002xto.3/55959, intron 4 of 20)	20	46286150	46294037	7888	2	55959	uc010zyd.2	-33448	ENSG00000196562	SULF2	sulfatase 2	-2.56542	0
chr20	46308814	46309113	300	*	chr20-15681	25.1	+	Intron (uc002xto.3/55959, intron 7 of 20)	20	46286150	46294037	7888	2	55959	uc010zyd.2	-14777	ENSG00000196562	SULF2	sulfatase 2	-2.56542	0
chr20	46502717	46503203	487	*	chr20-21643	24.2	+	Distal Intergenic	20	46286150	46415360	129211	2	55959	uc002xtr.3	-87357	ENSG00000196562	SULF2	sulfatase 2	-2.56542	0
chr20	46294724	46295023	300	*	chr20-16857	23.2	+	Promoter	20	46286150	46294037	7888	2	55959	uc010zyd.2	-687	ENSG00000196562	SULF2	sulfatase 2	-2.56542	0
chr20	46397580	46398142	563	*	chr20-20436	23.2	+	Intron (uc002xto.3/55959, intron 1 of 20)	20	46286150	46414808	128659	2	55959	uc002xto.3	16666	ENSG00000196562	SULF2	sulfatase 2	-2.56542	0
chr20	46433526	46433996	471	*	chr20-24249	23.2	+	Distal Intergenic	20	46286150	46415360	129211	2	55959	uc002xtr.3	-18166	ENSG00000196562	SULF2	sulfatase 2	-2.56542	0
chr20	46499896	46500325	430	*	chr20-19285	21.4	+	Distal Intergenic	20	46286150	46415360	129211	2	55959	uc002xtr.3	-84536	ENSG00000196562	SULF2	sulfatase 2	-2.56542	0
chr20	46605143	46605442	300	*	chr20-15768	21.4	+	Distal Intergenic	20	46286150	46415360	129211	2	55959	uc002xtr.3	-189783	ENSG00000196562	SULF2	sulfatase 2	-2.56542	0
chr20	46700449	46700992	544	*	chr20-28678	20.4	+	Distal Intergenic	20	46286150	46415360	129211	2	55959	uc002xtr.3	-285089	ENSG00000196562	SULF2	sulfatase 2	-2.56542	0
chr20	46409337	46409636	300	*	chr20-22848	16.7	+	Intron (uc002xto.3/55959, intron 1 of 20)	20	46286150	46414808	128659	2	55959	uc002xto.3	5172	ENSG00000196562	SULF2	sulfatase 2	-2.56542	0
chr20	46279250	46279549	300	*	chr20-19184	15.8	+	Intron (uc002xtk.3/8202, intron 19 of 22)	20	46286150	46294037	7888	2	55959	uc010zyd.2	14488	ENSG00000196562	SULF2	sulfatase 2	-2.56542	0
chr20	46426855	46427154	300	*	chr20-24246	13.9	+	Distal Intergenic	20	46286150	46415360	129211	2	55959	uc002xtr.3	-11495	ENSG00000196562	SULF2	sulfatase 2	-2.56542	0
chr8	97438392	97438766	375	*	chr8-348	18.6	+	Distal Intergenic	8	97505882	97624037	118156	1	6383	uc003yhv.1	-67116	ENSG00000169439	SDC2	syndecan 2	-2.54864	1.3851e-05
chr6	57457926	57458444	519	*	chr6-310	15.8	+	Intron (uc003pdx.3/5558, intron 10 of 15)	6	57182422	57513376	330955	1	5558	uc003pdx.3	275504	ENSG00000146143	PRIM2	DNA primase subunit 2	-2.48097	1.05521e-49
chr17	56981901	56982828	928	*	chr17-6393	70.6	+	Intron (uc002iwx.4/22843, intron 1 of 6)	17	56833230	57062540	229311	1	22843	uc010ddd.4	148671	ENSG00000175175	PPM1E	protein phosphatase, Mg2+/Mn2+ dependent 1E	-2.44862	3.72873e-35
chr17	56871414	56872236	823	*	chr17-15640	47.4	+	Intron (uc002iwx.4/22843, intron 1 of 6)	17	56833230	57062540	229311	1	22843	uc010ddd.4	38184	ENSG00000175175	PPM1E	protein phosphatase, Mg2+/Mn2+ dependent 1E	-2.44862	3.72873e-35
chr17	56977293	56977951	659	*	chr17-9726	38.1	+	Intron (uc002iwx.4/22843, intron 1 of 6)	17	56833230	57062540	229311	1	22843	uc010ddd.4	144063	ENSG00000175175	PPM1E	protein phosphatase, Mg2+/Mn2+ dependent 1E	-2.44862	3.72873e-35
chr17	56955577	56956290	714	*	chr17-9725	36.2	+	Intron (uc002iwx.4/22843, intron 1 of 6)	17	56833230	57062540	229311	1	22843	uc010ddd.4	122347	ENSG00000175175	PPM1E	protein phosphatase, Mg2+/Mn2+ dependent 1E	-2.44862	3.72873e-35
chr17	56805424	56806049	626	*	chr17-17481	34.4	+	Intron (uc010woa.1/5889, intron 7 of 7)	17	56833230	57062540	229311	1	22843	uc002iwx.4	-27181	ENSG00000175175	PPM1E	protein phosphatase, Mg2+/Mn2+ dependent 1E	-2.44862	3.72873e-35
chr17	56962043	56962723	681	*	chr17-10677	28.8	+	Intron (uc002iwx.4/22843, intron 1 of 6)	17	56833230	57062540	229311	1	22843	uc010ddd.4	128813	ENSG00000175175	PPM1E	protein phosphatase, Mg2+/Mn2+ dependent 1E	-2.44862	3.72873e-35
chr17	56818037	56818414	378	*	chr17-11619	27.9	+	Distal Intergenic	17	56833230	57062540	229311	1	22843	uc002iwx.4	-14816	ENSG00000175175	PPM1E	protein phosphatase, Mg2+/Mn2+ dependent 1E	-2.44862	3.72873e-35
chr17	56842415	56842841	427	*	chr17-15614	27.9	+	Intron (uc002iwx.4/22843, intron 1 of 6)	17	56833230	57062540	229311	1	22843	uc010ddd.4	9185	ENSG00000175175	PPM1E	protein phosphatase, Mg2+/Mn2+ dependent 1E	-2.44862	3.72873e-35
chr17	56949056	56949529	474	*	chr17-9720	26	+	Intron (uc002iwx.4/22843, intron 1 of 6)	17	56833230	57062540	229311	1	22843	uc010ddd.4	115826	ENSG00000175175	PPM1E	protein phosphatase, Mg2+/Mn2+ dependent 1E	-2.44862	3.72873e-35
chr17	56993741	56994040	300	*	chr17-3049	26	+	Intron (uc002iwx.4/22843, intron 1 of 6)	17	56833230	57062540	229311	1	22843	uc010ddd.4	160511	ENSG00000175175	PPM1E	protein phosphatase, Mg2+/Mn2+ dependent 1E	-2.44862	3.72873e-35
chr17	56992436	56993020	585	*	chr17-15731	25.1	+	Intron (uc002iwx.4/22843, intron 1 of 6)	17	56833230	57062540	229311	1	22843	uc010ddd.4	159206	ENSG00000175175	PPM1E	protein phosphatase, Mg2+/Mn2+ dependent 1E	-2.44862	3.72873e-35
chr17	56804295	56804808	514	*	chr17-15585	24.2	+	Intron (uc010woa.1/5889, intron 7 of 7)	17	56833230	57062540	229311	1	22843	uc002iwx.4	-28422	ENSG00000175175	PPM1E	protein phosphatase, Mg2+/Mn2+ dependent 1E	-2.44862	3.72873e-35
chr17	56896766	56897218	453	*	chr17-12675	24.2	+	Intron (uc002iwx.4/22843, intron 1 of 6)	17	56833230	57062540	229311	1	22843	uc010ddd.4	63536	ENSG00000175175	PPM1E	protein phosphatase, Mg2+/Mn2+ dependent 1E	-2.44862	3.72873e-35
chr17	56847024	56847493	470	*	chr17-14634	23.2	+	Intron (uc002iwx.4/22843, intron 1 of 6)	17	56833230	57062540	229311	1	22843	uc010ddd.4	13794	ENSG00000175175	PPM1E	protein phosphatase, Mg2+/Mn2+ dependent 1E	-2.44862	3.72873e-35
chr17	56872418	56872914	497	*	chr17-15641	23.2	+	Intron (uc002iwx.4/22843, intron 1 of 6)	17	56833230	57062540	229311	1	22843	uc010ddd.4	39188	ENSG00000175175	PPM1E	protein phosphatase, Mg2+/Mn2+ dependent 1E	-2.44862	3.72873e-35
chr17	56958854	56959415	562	*	chr17-16675	23.2	+	Intron (uc002iwx.4/22843, intron 1 of 6)	17	56833230	57062540	229311	1	22843	uc010ddd.4	125624	ENSG00000175175	PPM1E	protein phosphatase, Mg2+/Mn2+ dependent 1E	-2.44862	3.72873e-35
chr17	56889888	56890187	300	*	chr17-8816	21.4	+	Intron (uc002iwx.4/22843, intron 1 of 6)	17	56833230	57062540	229311	1	22843	uc010ddd.4	56658	ENSG00000175175	PPM1E	protein phosphatase, Mg2+/Mn2+ dependent 1E	-2.44862	3.72873e-35
chr17	56978808	56979192	385	*	chr17-13739	20.4	+	Intron (uc002iwx.4/22843, intron 1 of 6)	17	56833230	57062540	229311	1	22843	uc010ddd.4	145578	ENSG00000175175	PPM1E	protein phosphatase, Mg2+/Mn2+ dependent 1E	-2.44862	3.72873e-35
chr17	57000342	57000872	531	*	chr17-15742	20.4	+	Intron (uc002iwx.4/22843, intron 1 of 6)	17	56833230	57062540	229311	1	22843	uc010ddd.4	167112	ENSG00000175175	PPM1E	protein phosphatase, Mg2+/Mn2+ dependent 1E	-2.44862	3.72873e-35
chr17	56822795	56823252	458	*	chr17-15599	18.6	+	Distal Intergenic	17	56833230	57062540	229311	1	22843	uc002iwx.4	-9978	ENSG00000175175	PPM1E	protein phosphatase, Mg2+/Mn2+ dependent 1E	-2.44862	3.72873e-35
chr17	56876652	56876951	300	*	chr17-18731	18.6	+	Intron (uc002iwx.4/22843, intron 1 of 6)	17	56833230	57062540	229311	1	22843	uc010ddd.4	43422	ENSG00000175175	PPM1E	protein phosphatase, Mg2+/Mn2+ dependent 1E	-2.44862	3.72873e-35
chr17	56817112	56817411	300	*	chr17-13630	16.7	+	Distal Intergenic	17	56833230	57062540	229311	1	22843	uc002iwx.4	-15819	ENSG00000175175	PPM1E	protein phosphatase, Mg2+/Mn2+ dependent 1E	-2.44862	3.72873e-35
chr17	56819972	56820351	380	*	chr17-14611	16.7	+	Distal Intergenic	17	56833230	57062540	229311	1	22843	uc002iwx.4	-12879	ENSG00000175175	PPM1E	protein phosphatase, Mg2+/Mn2+ dependent 1E	-2.44862	3.72873e-35
chr17	56873025	56873436	412	*	chr17-15642	16.7	+	Intron (uc002iwx.4/22843, intron 1 of 6)	17	56833230	57062540	229311	1	22843	uc010ddd.4	39795	ENSG00000175175	PPM1E	protein phosphatase, Mg2+/Mn2+ dependent 1E	-2.44862	3.72873e-35
chr17	56859923	56860383	461	*	chr17-13661	15.8	+	Intron (uc002iwx.4/22843, intron 1 of 6)	17	56833230	57062540	229311	1	22843	uc010ddd.4	26693	ENSG00000175175	PPM1E	protein phosphatase, Mg2+/Mn2+ dependent 1E	-2.44862	3.72873e-35
chr17	56878796	56879196	401	*	chr17-14654	15.8	+	Intron (uc002iwx.4/22843, intron 1 of 6)	17	56833230	57062540	229311	1	22843	uc010ddd.4	45566	ENSG00000175175	PPM1E	protein phosphatase, Mg2+/Mn2+ dependent 1E	-2.44862	3.72873e-35
chr17	56919957	56920461	505	*	chr17-18768	15.8	+	Intron (uc002iwx.4/22843, intron 1 of 6)	17	56833230	57062540	229311	1	22843	uc010ddd.4	86727	ENSG00000175175	PPM1E	protein phosphatase, Mg2+/Mn2+ dependent 1E	-2.44862	3.72873e-35
chr17	56935481	56935780	300	*	chr17-11667	15.8	+	Intron (uc002iwx.4/22843, intron 1 of 6)	17	56833230	57062540	229311	1	22843	uc010ddd.4	102251	ENSG00000175175	PPM1E	protein phosphatase, Mg2+/Mn2+ dependent 1E	-2.44862	3.72873e-35
chr17	56984172	56984471	300	*	chr17-16701	15.8	+	Intron (uc002iwx.4/22843, intron 1 of 6)	17	56833230	57062540	229311	1	22843	uc010ddd.4	150942	ENSG00000175175	PPM1E	protein phosphatase, Mg2+/Mn2+ dependent 1E	-2.44862	3.72873e-35
chr17	56813128	56813427	300	*	chr17-13626	14.9	+	Distal Intergenic	17	56833230	57062540	229311	1	22843	uc002iwx.4	-19803	ENSG00000175175	PPM1E	protein phosphatase, Mg2+/Mn2+ dependent 1E	-2.44862	3.72873e-35
chr17	56875920	56876219	300	*	chr17-13670	14.9	+	Intron (uc002iwx.4/22843, intron 1 of 6)	17	56833230	57062540	229311	1	22843	uc010ddd.4	42690	ENSG00000175175	PPM1E	protein phosphatase, Mg2+/Mn2+ dependent 1E	-2.44862	3.72873e-35
chr17	56930852	56931151	300	*	chr17-13695	14.9	+	Intron (uc002iwx.4/22843, intron 1 of 6)	17	56833230	57062540	229311	1	22843	uc010ddd.4	97622	ENSG00000175175	PPM1E	protein phosphatase, Mg2+/Mn2+ dependent 1E	-2.44862	3.72873e-35
chr17	56946271	56946570	300	*	chr17-13711	14.9	+	Intron (uc002iwx.4/22843, intron 1 of 6)	17	56833230	57062540	229311	1	22843	uc010ddd.4	113041	ENSG00000175175	PPM1E	protein phosphatase, Mg2+/Mn2+ dependent 1E	-2.44862	3.72873e-35
chr17	56950807	56951106	300	*	chr17-12711	14.9	+	Intron (uc002iwx.4/22843, intron 1 of 6)	17	56833230	57062540	229311	1	22843	uc010ddd.4	117577	ENSG00000175175	PPM1E	protein phosphatase, Mg2+/Mn2+ dependent 1E	-2.44862	3.72873e-35
chr17	56985101	56985400	300	*	chr17-18811	14.9	+	Intron (uc002iwx.4/22843, intron 1 of 6)	17	56833230	57062540	229311	1	22843	uc010ddd.4	151871	ENSG00000175175	PPM1E	protein phosphatase, Mg2+/Mn2+ dependent 1E	-2.44862	3.72873e-35
chr17	56843625	56843924	300	*	chr17-17516	13.9	+	Intron (uc002iwx.4/22843, intron 1 of 6)	17	56833230	57062540	229311	1	22843	uc010ddd.4	10395	ENSG00000175175	PPM1E	protein phosphatase, Mg2+/Mn2+ dependent 1E	-2.44862	3.72873e-35
chr17	57004577	57004876	300	*	chr17-15745	13.9	+	Intron (uc002iwx.4/22843, intron 1 of 6)	17	56833230	57062540	229311	1	22843	uc010ddd.4	171347	ENSG00000175175	PPM1E	protein phosphatase, Mg2+/Mn2+ dependent 1E	-2.44862	3.72873e-35
chr17	56882471	56882770	300	*	chr17-18735	13	+	Intron (uc002iwx.4/22843, intron 1 of 6)	17	56833230	57062540	229311	1	22843	uc010ddd.4	49241	ENSG00000175175	PPM1E	protein phosphatase, Mg2+/Mn2+ dependent 1E	-2.44862	3.72873e-35
chr17	56910742	56911126	385	*	chr17-16623	13	+	Intron (uc002iwx.4/22843, intron 1 of 6)	17	56833230	57062540	229311	1	22843	uc010ddd.4	77512	ENSG00000175175	PPM1E	protein phosphatase, Mg2+/Mn2+ dependent 1E	-2.44862	3.72873e-35
chr17	56930027	56930402	376	*	chr17-17589	13	+	Intron (uc002iwx.4/22843, intron 1 of 6)	17	56833230	57062540	229311	1	22843	uc010ddd.4	96797	ENSG00000175175	PPM1E	protein phosphatase, Mg2+/Mn2+ dependent 1E	-2.44862	3.72873e-35
chr17	57005163	57005462	300	*	chr17-16717	13	+	Intron (uc002iwx.4/22843, intron 1 of 6)	17	56833230	57062540	229311	1	22843	uc010ddd.4	171933	ENSG00000175175	PPM1E	protein phosphatase, Mg2+/Mn2+ dependent 1E	-2.44862	3.72873e-35
chr1	210547144	210547645	502	*	chr1-2241	16.7	+	Intron (uc009xcx.3/55733, intron 3 of 11)	1	210516626	210849638	333013	1	55733	uc010psu.2	30518	ENSG00000054392	HHAT	hedgehog acyltransferase	-2.32008	1.05515e-14
chr4	104376986	104377364	379	*	chr4-828	14.9	+	Distal Intergenic	4	104026963	104119566	92604	2	1062	uc003hxc.1	-257420	ENSG00000138778	CENPE	centromere protein E	-2.27018	1.12385e-120
chr14	67263290	67263589	300	*	chr14-190	13.9	+	Intron (uc001xiw.3/10243, intron 3 of 10)	14	67289963	67648525	358563	1	10243	uc010tsu.2	-26374	ENSG00000171723	GPHN	gephyrin	-2.21505	1.55176e-20
chr8	99239489	99239788	300	*	chr8-983	13	+	Intron (uc011lgw.1/79815, intron 2 of 9)	8	99204387	99263982	59596	2	79815	uc011lgw.1	24194	ENSG00000104361	NIPAL2	NIPA like domain containing 2	-2.20038	1.48205e-102
chr10	11477380	11477679	300	*	chr10-1061	13.9	+	Distal Intergenic	10	11502509	11574274	71766	2	9712	uc001iks.1	96595	ENSG00000148429	USP6NL	USP6 N-terminal like	-2.19664	5.01117e-48
chr13	42598842	42599141	300	*	chr13-2	13.9	+	Distal Intergenic	13	42614172	42803891	189720	1	160851	uc010tfh.2	-15031	ENSG00000102780	DGKH	diacylglycerol kinase eta	-2.15989	5.39054e-18
chr8	87099929	87100371	443	*	chr8-1856	15.8	+	Distal Intergenic	8	87111139	87166454	55316	1	245972	uc003ydp.1	-10768	ENSG00000147614	ATP6V0D2	ATPase H+ transporting V0 subunit d2	-2.07305	1.37148e-08
chr8	126173781	126174216	436	*	chr8-4222	15.8	+	Intron (uc003yrw.2/286053, intron 4 of 7)	8	126104083	126379367	275285	1	286053	uc003yrw.2	69698	ENSG00000156831	NSMCE2	NSE2 (MMS21) homolog, SMC5-SMC6 complex SUMO ligase	-2.04953	1.40123e-48
chr8	126235209	126235604	396	*	chr8-1506	15.8	+	Intron (uc003yrw.2/286053, intron 5 of 7)	8	126104083	126379367	275285	1	286053	uc003yrw.2	131126	ENSG00000156831	NSMCE2	NSE2 (MMS21) homolog, SMC5-SMC6 complex SUMO ligase	-2.04953	1.40123e-48
chr9	527327	527626	300	*	chr9-180	13.9	+	Intron (uc003zgl.2/23189, intron 3 of 15)	9	547148	713464	166317	1	23189	uc003zgo.1	-19522	ENSG00000107104	KANK1	KN motif and ankyrin repeat domains 1	-2.00689	1.71687e-11
chr13	43705554	43706022	469	*	chr13-1655	17.7	+	Distal Intergenic	13	43597362	43683306	85945	1	29103	uc001uyy.3	108192	ENSG00000120675	DNAJC15	DnaJ heat shock protein family (Hsp40) member C15	-2.00295	1.01652e-49
chr3	93514988	93515394	407	*	chr3-15974	13.9	+	Distal Intergenic	3	93591881	93646258	54378	2	5627	uc010hoo.3	130864	ENSG00000184500	PROS1	protein S	-1.99163	6.91534e-07
chr12	83557661	83558133	473	*	chr12-1284	13	+	Distal Intergenic	12	83080934	83528067	447134	1	160335	uc010suk.2	476727	ENSG00000179104	TMTC2	transmembrane and tetratricopeptide repeat containing 2	-1.98287	2.7416e-42
chr5	107834400	107834699	300	*	chr5-310	15.8	+	Distal Intergenic	5	107194734	107717799	523066	2	64839	uc011cvc.2	-116601	ENSG00000145743	FBXL17	F-box and leucine rich repeat protein 17	-1.97403	2.75151e-42
chr20	47153711	47154166	456	*	chr20-19511	26	+	Distal Intergenic	20	47240793	47273118	32326	2	57580	uc002xtv.1	118952	ENSG00000124126	PREX1	phosphatidylinositol-3,4,5-trisphosphate dependent Rac exchange factor 1	-1.97091	4.50893e-171
chr20	47485503	47485802	300	*	chr20-17112	21.4	+	Distal Intergenic	20	47240793	47444420	203628	2	57580	uc002xtw.1	-41083	ENSG00000124126	PREX1	phosphatidylinositol-3,4,5-trisphosphate dependent Rac exchange factor 1	-1.97091	4.50893e-171
chr20	47402981	47403456	476	*	chr20-20840	20.4	+	Intron (uc002xtw.1/57580, intron 1 of 39)	20	47240793	47444420	203628	2	57580	uc002xtw.1	40964	ENSG00000124126	PREX1	phosphatidylinositol-3,4,5-trisphosphate dependent Rac exchange factor 1	-1.97091	4.50893e-171
chr20	47264307	47264606	300	*	chr20-17085	19.5	+	Intron (uc002xtv.1/57580, intron 8 of 22)	20	47240793	47273118	32326	2	57580	uc002xtv.1	8512	ENSG00000124126	PREX1	phosphatidylinositol-3,4,5-trisphosphate dependent Rac exchange factor 1	-1.97091	4.50893e-171
chr20	47428663	47428962	300	*	chr20-19570	18.6	+	Intron (uc002xtw.1/57580, intron 1 of 39)	20	47240793	47444420	203628	2	57580	uc002xtw.1	15458	ENSG00000124126	PREX1	phosphatidylinositol-3,4,5-trisphosphate dependent Rac exchange factor 1	-1.97091	4.50893e-171
chr20	47201909	47202208	300	*	chr20-23359	17.7	+	Distal Intergenic	20	47240793	47273118	32326	2	57580	uc002xtv.1	70910	ENSG00000124126	PREX1	phosphatidylinositol-3,4,5-trisphosphate dependent Rac exchange factor 1	-1.97091	4.50893e-171
chr20	47490973	47491421	449	*	chr20-25070	16.7	+	Distal Intergenic	20	47240793	47444420	203628	2	57580	uc002xtw.1	-46553	ENSG00000124126	PREX1	phosphatidylinositol-3,4,5-trisphosphate dependent Rac exchange factor 1	-1.97091	4.50893e-171
chr20	47161230	47161529	300	*	chr20-23327	15.8	+	Distal Intergenic	20	47240793	47273118	32326	2	57580	uc002xtv.1	111589	ENSG00000124126	PREX1	phosphatidylinositol-3,4,5-trisphosphate dependent Rac exchange factor 1	-1.97091	4.50893e-171
chr20	47329553	47329971	419	*	chr20-29240	15.8	+	Intron (uc002xtw.1/57580, intron 5 of 39)	20	47240793	47273118	32326	2	57580	uc002xtv.1	-56435	ENSG00000124126	PREX1	phosphatidylinositol-3,4,5-trisphosphate dependent Rac exchange factor 1	-1.97091	4.50893e-171
chr20	47136946	47137245	300	*	chr20-18276	14.9	+	Distal Intergenic	20	47240793	47273118	32326	2	57580	uc002xtv.1	135873	ENSG00000124126	PREX1	phosphatidylinositol-3,4,5-trisphosphate dependent Rac exchange factor 1	-1.97091	4.50893e-171
chr20	47199247	47199630	384	*	chr20-19522	13.9	+	Distal Intergenic	20	47240793	47273118	32326	2	57580	uc002xtv.1	73488	ENSG00000124126	PREX1	phosphatidylinositol-3,4,5-trisphosphate dependent Rac exchange factor 1	-1.97091	4.50893e-171
chr20	47223647	47223946	300	*	chr20-19525	13.9	+	Distal Intergenic	20	47240793	47273118	32326	2	57580	uc002xtv.1	49172	ENSG00000124126	PREX1	phosphatidylinositol-3,4,5-trisphosphate dependent Rac exchange factor 1	-1.97091	4.50893e-171
chr20	47472135	47472434	300	*	chr20-23556	13.9	+	Distal Intergenic	20	47240793	47444420	203628	2	57580	uc002xtw.1	-27715	ENSG00000124126	PREX1	phosphatidylinositol-3,4,5-trisphosphate dependent Rac exchange factor 1	-1.97091	4.50893e-171
chr20	47259686	47259985	300	*	chr20-26656	13	+	Intron (uc002xtv.1/57580, intron 10 of 22)	20	47240793	47273118	32326	2	57580	uc002xtv.1	13133	ENSG00000124126	PREX1	phosphatidylinositol-3,4,5-trisphosphate dependent Rac exchange factor 1	-1.97091	4.50893e-171
chr20	47453515	47453927	413	*	chr20-29382	13	+	Distal Intergenic	20	47240793	47444420	203628	2	57580	uc002xtw.1	-9095	ENSG00000124126	PREX1	phosphatidylinositol-3,4,5-trisphosphate dependent Rac exchange factor 1	-1.97091	4.50893e-171
chr20	47454088	47454387	300	*	chr20-22167	13	+	Distal Intergenic	20	47240793	47444420	203628	2	57580	uc002xtw.1	-9668	ENSG00000124126	PREX1	phosphatidylinositol-3,4,5-trisphosphate dependent Rac exchange factor 1	-1.97091	4.50893e-171
chr17	47762259	47762701	443	*	chr17-17322	14.9	+	Distal Intergenic	17	47700095	47755525	55431	2	8405	uc010wlx.1	-6734	ENSG00000121067	SPOP	speckle type BTB/POZ protein	-1.87285	6.75069e-90
chr2	215984484	215984859	376	*	chr2-497	14.9	+	Intron (uc002vew.3/26154, intron 1 of 52)	2	215796266	216003151	206886	2	26154	uc002vew.3	18292	ENSG00000144452	ABCA12	ATP binding cassette subfamily A member 12	-1.8719	6.00823e-113
chr6	164497812	164498354	543	*	chr6-189	13	+	Distal Intergenic	6	163835675	163999628	163954	1	9444	uc003quj.3	662137	ENSG00000112531	QKI	QKI, KH domain containing RNA binding	-1.80307	9.0984e-41
chr8	100991938	100992410	473	*	chr8-111	13	+	Intron (uc022azf.1/26166, intron 11 of 16)	8	100973276	101054195	80920	2	26166	uc022azf.1	61785	ENSG00000132554	RGS22	regulator of G protein signaling 22	-1.78453	5.22407e-33
chr12	27776646	27776945	300	*	chr12-229	14.9	+	Intron (uc001rhy.1/8496, intron 2 of 3)	12	27829706	27848497	18792	1	8496	uc001rif.2	-52761	ENSG00000110841	PPFIBP1	PPFIA binding protein 1	-1.76592	7.84119e-31
chr8	104585644	104586130	487	*	chr8-3167	14.9	+	Intron (uc003ylp.3/9699, intron 1 of 23)	8	104512976	105266656	753681	1	9699	uc003ylp.3	72668	ENSG00000176406	RIMS2	regulating synaptic membrane exocytosis 2	-1.73374	0.000232227
chr8	104646673	104646972	300	*	chr8-3172	14.9	+	Intron (uc003ylp.3/9699, intron 1 of 23)	8	104512976	105266656	753681	1	9699	uc003ylp.3	133697	ENSG00000176406	RIMS2	regulating synaptic membrane exocytosis 2	-1.73374	0.000232227
chr8	104802077	104802453	377	*	chr8-85	14.9	+	Intron (uc003ylp.3/9699, intron 3 of 23)	8	104831416	105263391	431976	1	9699	uc003ylw.2	-28963	ENSG00000176406	RIMS2	regulating synaptic membrane exocytosis 2	-1.73374	0.000232227
chr8	104661738	104662037	300	*	chr8-3175	13.9	+	Intron (uc003ylp.3/9699, intron 1 of 23)	8	104512976	105266656	753681	1	9699	uc003ylp.3	148762	ENSG00000176406	RIMS2	regulating synaptic membrane exocytosis 2	-1.73374	0.000232227
chr8	104993541	104993840	300	*	chr8-410	13.9	+	Intron (uc003ylp.3/9699, intron 16 of 23)	8	104927723	104934236	6514	1	9699	uc003ylv.1	65818	ENSG00000176406	RIMS2	regulating synaptic membrane exocytosis 2	-1.73374	0.000232227
chr5	67314262	67314561	300	*	chr5-266	13.9	+	Distal Intergenic	5	67511584	67597649	86066	1	5295	uc003jva.3	-197023	ENSG00000145675	PIK3R1	phosphoinositide-3-kinase regulatory subunit 1	-1.70601	9.57453e-83
chr7	3242958	3243257	300	*	chr7-232	13	+	Distal Intergenic	7	3341080	4308631	967552	1	221935	uc003smx.3	-97823	ENSG00000146555	SDK1	sidekick cell adhesion molecule 1	-1.66785	1.37554e-26
chr3	142405921	142406320	400	*	chr3-15998	15.8	+	Intron (uc010huv.3/5357, intron 9 of 15)	3	142375739	142432505	56767	1	5357	uc003eva.3	30182	ENSG00000120756	PLS1	plastin 1	-1.66571	1.63502e-46
chr15	49820878	49821377	500	*	chr15-40	21.4	+	Intron (uc001zxl.2/196951, intron 10 of 15)	15	49714712	49913051	198340	2	196951	uc001zxm.3	91674	ENSG00000166262	FAM227B	family with sequence similarity 227 member B	-1.66146	6.48621e-08
chr15	49856404	49856815	412	*	chr15-229	13	+	Intron (uc001zxl.2/196951, intron 9 of 15)	15	49714712	49913051	198340	2	196951	uc001zxm.3	56236	ENSG00000166262	FAM227B	family with sequence similarity 227 member B	-1.66146	6.48621e-08
chr17	58408733	58409982	1250	*	chr17-16971	83.7	+	Intron (uc002iyo.1/84669, intron 2 of 33)	17	58254691	58469586	214896	2	84669	uc002iyo.1	59604	ENSG00000170832	USP32	ubiquitin specific peptidase 32	-1.63633	3.21062e-174
chr17	58423110	58423542	433	*	chr17-4092	44.6	+	Intron (uc002iyo.1/84669, intron 1 of 33)	17	58254691	58469586	214896	2	84669	uc002iyo.1	46044	ENSG00000170832	USP32	ubiquitin specific peptidase 32	-1.63633	3.21062e-174
chr17	58451103	58451582	480	*	chr17-5246	36.2	+	Intron (uc002iyo.1/84669, intron 1 of 33)	17	58254691	58469586	214896	2	84669	uc002iyo.1	18004	ENSG00000170832	USP32	ubiquitin specific peptidase 32	-1.63633	3.21062e-174
chr17	58483534	58484153	620	*	chr17-19188	36.2	+	Distal Intergenic	17	58326422	58469586	143165	2	84669	uc010wov.1	-13948	ENSG00000170832	USP32	ubiquitin specific peptidase 32	-1.63633	3.21062e-174
chr17	58396690	58397192	503	*	chr17-15029	33.5	+	Intron (uc002iyo.1/84669, intron 2 of 33)	17	58254691	58334020	79330	2	84669	uc002iyn.1	-62670	ENSG00000170832	USP32	ubiquitin specific peptidase 32	-1.63633	3.21062e-174
chr17	58351150	58351568	419	*	chr17-15007	31.6	+	Intron (uc002iyo.1/84669, intron 5 of 33)	17	58254691	58334020	79330	2	84669	uc002iyn.1	-17130	ENSG00000170832	USP32	ubiquitin specific peptidase 32	-1.63633	3.21062e-174
chr17	58444803	58445180	378	*	chr17-4606	28.8	+	Intron (uc002iyo.1/84669, intron 1 of 33)	17	58254691	58469586	214896	2	84669	uc002iyo.1	24406	ENSG00000170832	USP32	ubiquitin specific peptidase 32	-1.63633	3.21062e-174
chr17	58444093	58444474	382	*	chr17-13067	27.9	+	Intron (uc002iyo.1/84669, intron 1 of 33)	17	58254691	58469586	214896	2	84669	uc002iyo.1	25112	ENSG00000170832	USP32	ubiquitin specific peptidase 32	-1.63633	3.21062e-174
chr17	58427428	58427853	426	*	chr17-9160	26	+	Intron (uc002iyo.1/84669, intron 1 of 33)	17	58254691	58469586	214896	2	84669	uc002iyo.1	41733	ENSG00000170832	USP32	ubiquitin specific peptidase 32	-1.63633	3.21062e-174
chr17	58345032	58345534	503	*	chr17-15003	25.1	+	Intron (uc002iyo.1/84669, intron 7 of 33)	17	58254691	58334020	79330	2	84669	uc002iyn.1	-11012	ENSG00000170832	USP32	ubiquitin specific peptidase 32	-1.63633	3.21062e-174
chr17	58402015	58402314	300	*	chr17-12033	24.2	+	Intron (uc002iyo.1/84669, intron 2 of 33)	17	58254691	58469586	214896	2	84669	uc002iyo.1	67272	ENSG00000170832	USP32	ubiquitin specific peptidase 32	-1.63633	3.21062e-174
chr17	58325000	58325395	396	*	chr17-15979	23.2	+	Intron (uc002iyn.1/84669, intron 3 of 25)	17	58254691	58334020	79330	2	84669	uc002iyn.1	8625	ENSG00000170832	USP32	ubiquitin specific peptidase 32	-1.63633	3.21062e-174
chr17	58343722	58344192	471	*	chr17-14044	23.2	+	Intron (uc002iyo.1/84669, intron 7 of 33)	17	58254691	58334020	79330	2	84669	uc002iyn.1	-9702	ENSG00000170832	USP32	ubiquitin specific peptidase 32	-1.63633	3.21062e-174
chr17	58387532	58387831	300	*	chr17-7381	22.3	+	Intron (uc002iyo.1/84669, intron 2 of 33)	17	58254691	58334020	79330	2	84669	uc002iyn.1	-53512	ENSG00000170832	USP32	ubiquitin specific peptidase 32	-1.63633	3.21062e-174
chr17	58462633	58463091	459	*	chr17-15063	22.3	+	Intron (uc002iyo.1/84669, intron 1 of 33)	17	58254691	58469586	214896	2	84669	uc002iyo.1	6495	ENSG00000170832	USP32	ubiquitin specific peptidase 32	-1.63633	3.21062e-174
chr17	58416602	58416999	398	*	chr17-13056	21.4	+	Intron (uc002iyo.1/84669, intron 2 of 33)	17	58254691	58469586	214896	2	84669	uc002iyo.1	52587	ENSG00000170832	USP32	ubiquitin specific peptidase 32	-1.63633	3.21062e-174
chr17	58341625	58341924	300	*	chr17-6577	20.4	+	Intron (uc002iyo.1/84669, intron 9 of 33)	17	58254691	58334020	79330	2	84669	uc002iyn.1	-7605	ENSG00000170832	USP32	ubiquitin specific peptidase 32	-1.63633	3.21062e-174
chr17	58421295	58421725	431	*	chr17-15039	20.4	+	Intron (uc002iyo.1/84669, intron 2 of 33)	17	58254691	58469586	214896	2	84669	uc002iyo.1	47861	ENSG00000170832	USP32	ubiquitin specific peptidase 32	-1.63633	3.21062e-174
chr17	58462078	58462470	393	*	chr17-17946	20.4	+	Intron (uc002iyo.1/84669, intron 1 of 33)	17	58254691	58469586	214896	2	84669	uc002iyo.1	7116	ENSG00000170832	USP32	ubiquitin specific peptidase 32	-1.63633	3.21062e-174
chr17	58374700	58374999	300	*	chr17-13032	19.5	+	Intron (uc002iyo.1/84669, intron 3 of 33)	17	58254691	58334020	79330	2	84669	uc002iyn.1	-40680	ENSG00000170832	USP32	ubiquitin specific peptidase 32	-1.63633	3.21062e-174
chr17	58426364	58426663	300	*	chr17-7401	18.6	+	Intron (uc002iyo.1/84669, intron 1 of 33)	17	58254691	58469586	214896	2	84669	uc002iyo.1	42923	ENSG00000170832	USP32	ubiquitin specific peptidase 32	-1.63633	3.21062e-174
chr17	58328380	58328679	300	*	chr17-10977	17.7	+	Intron (uc002iyn.1/84669, intron 3 of 25)	17	58254691	58334020	79330	2	84669	uc002iyn.1	5341	ENSG00000170832	USP32	ubiquitin specific peptidase 32	-1.63633	3.21062e-174
chr17	58347874	58348173	300	*	chr17-19157	17.7	+	Intron (uc002iyo.1/84669, intron 6 of 33)	17	58254691	58334020	79330	2	84669	uc002iyn.1	-13854	ENSG00000170832	USP32	ubiquitin specific peptidase 32	-1.63633	3.21062e-174
chr17	58364199	58364498	300	*	chr17-16950	14.9	+	Intron (uc002iyo.1/84669, intron 5 of 33)	17	58254691	58334020	79330	2	84669	uc002iyn.1	-30179	ENSG00000170832	USP32	ubiquitin specific peptidase 32	-1.63633	3.21062e-174
chr17	58440607	58440906	300	*	chr17-14094	14.9	+	Intron (uc002iyo.1/84669, intron 1 of 33)	17	58254691	58469586	214896	2	84669	uc002iyo.1	28680	ENSG00000170832	USP32	ubiquitin specific peptidase 32	-1.63633	3.21062e-174
chr17	58448596	58448895	300	*	chr17-14101	13.9	+	Intron (uc002iyo.1/84669, intron 1 of 33)	17	58254691	58469586	214896	2	84669	uc002iyo.1	20691	ENSG00000170832	USP32	ubiquitin specific peptidase 32	-1.63633	3.21062e-174
chr1	151328827	151329126	300	*	chr1-18266	13	+	Distal Intergenic	1	151313116	151319769	6654	2	5993	uc010pcx.1	-9058	ENSG00000143390	RFX5	regulatory factor X5	-1.55904	7.99987e-69
chr21	40822672	40823157	486	*	chr21-784	13	+	Promoter	21	40823780	40887433	63654	1	6450	uc002yya.3	-623	ENSG00000185437	SH3BGR	SH3 domain binding glutamate rich protein	-1.55142	0.000744258
chr3	15684303	15684711	409	*	chr3-19819	13.9	+	Intron (uc011avv.2/686, intron 3 of 3)	3	15708744	15717730	8987	2	23243	uc011avy.1	33019	ENSG00000206560	ANKRD28	ankyrin repeat domain 28	-1.53368	6.14499e-78
chr8	93925287	93925586	300	*	chr8-918	13	+	Intron (uc022axy.1/286144, intron 3 of 4)	8	93966634	93977564	10931	2	286144	uc003yfs.2	51978	ENSG00000205133	TRIQK	triple QxxK/R motif containing	-1.51898	1.30744e-68
chr8	87493927	87494339	413	*	chr8-133	14.9	+	Intron (uc003ydu.3/51115, intron 5 of 9)	8	87484578	87521009	36432	2	51115	uc003ydu.3	26670	ENSG00000176623	RMDN1	regulator of microtubule dynamics 1	-1.50194	8.84879e-70
chr2	188970327	188970799	473	*	chr2-2054	13.9	+	Distal Intergenic	2	189156396	189406839	250444	1	51454	uc002uqc.4	-185597	ENSG00000144366	GULP1	GULP PTB domain containing engulfment adaptor 1	-1.4813	4.25435e-20
chr12	96573485	96573784	300	*	chr12-1401	13.9	+	Distal Intergenic	12	96588207	96661606	73400	1	2004	uc001teo.1	-14423	ENSG00000111145	ELK3	ELK3, ETS transcription factor	-1.4582	1.83624e-05
chr20	56339394	56339693	300	*	chr20-27385	13	+	Distal Intergenic	20	56223448	56286592	63145	2	56937	uc002xyt.4	-52802	ENSG00000124225	PMEPA1	prostate transmembrane protein, androgen induced 1	-1.44234	2.31552e-21
chr3	197116663	197117044	382	*	chr3-24102	15.8	+	Distal Intergenic	3	196769431	197026143	256713	2	1739	uc010ial.3	-90520	ENSG00000075711	DLG1	discs large MAGUK scaffold protein 1	-1.4341	9.95466e-66
chr3	197114635	197115056	422	*	chr3-19261	13	+	Distal Intergenic	3	196769431	197026143	256713	2	1739	uc010ial.3	-88492	ENSG00000075711	DLG1	discs large MAGUK scaffold protein 1	-1.4341	9.95466e-66
chr11	47056057	47056521	465	*	chr11-224	19.5	+	Intron (uc001ndp.4/79096, intron 2 of 8)	11	46958240	47185931	227692	1	79096	uc001nds.4	97817	ENSG00000149179	C11orf49	chromosome 11 open reading frame 49	-1.41494	1.04974e-14
chr9	79026064	79026363	300	*	chr9-213	13	+	Distal Intergenic	9	79034752	79122332	87581	1	2650	uc010mpf.3	-8389	ENSG00000187210	GCNT1	glucosaminyl (N-acetyl) transferase 1, core 2	-1.35566	3.91406e-31
chr13	41168849	41169148	300	*	chr13-1505	13	+	Intron (uc010acc.1/2308, intron 1 of 2)	13	41048131	41185264	137134	2	2308	uc010acc.1	16116	ENSG00000150907	FOXO1	forkhead box O1	-1.33465	4.16807e-05
chr21	30232722	30233021	300	*	chr21-435	13	+	Distal Intergenic	21	30244513	30257695	13183	2	29104	uc002ymq.2	24674	ENSG00000156239	N6AMT1	N-6 adenine-specific DNA methyltransferase 1	-1.33006	7.78347e-08
chr9	123999310	123999842	533	*	chr9-174	18.6	+	Intron (uc004bld.1/2934, intron 6 of 25)	9	124030380	124095120	64741	1	2934	uc004ble.1	-30538	ENSG00000148180	GSN	gelsolin	-1.27771	2.71786e-83
chr12	38062586	38063089	504	*	chr12-268	23.2	+	Distal Intergenic	12	38710557	38723528	12972	1	144245	uc001rln.4	-647468	ENSG00000175548	ALG10B	ALG10B, alpha-1,2-glucosyltransferase	-1.18682	4.67623e-09
chr12	38028892	38029191	300	*	chr12-32	22.3	+	Distal Intergenic	12	38710557	38723528	12972	1	144245	uc001rln.4	-681366	ENSG00000175548	ALG10B	ALG10B, alpha-1,2-glucosyltransferase	-1.18682	4.67623e-09
chr12	38027258	38027635	378	*	chr12-20	21.4	+	Distal Intergenic	12	38710557	38723528	12972	1	144245	uc001rln.4	-682922	ENSG00000175548	ALG10B	ALG10B, alpha-1,2-glucosyltransferase	-1.18682	4.67623e-09
chr12	38036656	38037417	762	*	chr12-263	21.4	+	Distal Intergenic	12	38710557	38723528	12972	1	144245	uc001rln.4	-673140	ENSG00000175548	ALG10B	ALG10B, alpha-1,2-glucosyltransferase	-1.18682	4.67623e-09
chr12	38223127	38223721	595	*	chr12-273	21.4	+	Distal Intergenic	12	38710557	38723528	12972	1	144245	uc001rln.4	-486836	ENSG00000175548	ALG10B	ALG10B, alpha-1,2-glucosyltransferase	-1.18682	4.67623e-09
chr12	38034287	38034955	669	*	chr12-82	19.5	+	Distal Intergenic	12	38710557	38723528	12972	1	144245	uc001rln.4	-675602	ENSG00000175548	ALG10B	ALG10B, alpha-1,2-glucosyltransferase	-1.18682	4.67623e-09
chr12	38044930	38045305	376	*	chr12-83	17.7	+	Distal Intergenic	12	38710557	38723528	12972	1	144245	uc001rln.4	-665252	ENSG00000175548	ALG10B	ALG10B, alpha-1,2-glucosyltransferase	-1.18682	4.67623e-09
chr12	38113064	38113515	452	*	chr12-613	17.7	+	Distal Intergenic	12	38710557	38723528	12972	1	144245	uc001rln.4	-597042	ENSG00000175548	ALG10B	ALG10B, alpha-1,2-glucosyltransferase	-1.18682	4.67623e-09
chr12	38040537	38040836	300	*	chr12-65	16.7	+	Distal Intergenic	12	38710557	38723528	12972	1	144245	uc001rln.4	-669721	ENSG00000175548	ALG10B	ALG10B, alpha-1,2-glucosyltransferase	-1.18682	4.67623e-09
chr12	38115890	38116189	300	*	chr12-149	16.7	+	Distal Intergenic	12	38710557	38723528	12972	1	144245	uc001rln.4	-594368	ENSG00000175548	ALG10B	ALG10B, alpha-1,2-glucosyltransferase	-1.18682	4.67623e-09
chr12	38334530	38334932	403	*	chr12-627	16.7	+	Distal Intergenic	12	38710557	38723528	12972	1	144245	uc001rln.4	-375625	ENSG00000175548	ALG10B	ALG10B, alpha-1,2-glucosyltransferase	-1.18682	4.67623e-09
chr12	38017748	38018126	379	*	chr12-51	15.8	+	Distal Intergenic	12	38710557	38723528	12972	1	144245	uc001rln.4	-692431	ENSG00000175548	ALG10B	ALG10B, alpha-1,2-glucosyltransferase	-1.18682	4.67623e-09
chr12	38067629	38068100	472	*	chr12-148	15.8	+	Distal Intergenic	12	38710557	38723528	12972	1	144245	uc001rln.4	-642457	ENSG00000175548	ALG10B	ALG10B, alpha-1,2-glucosyltransferase	-1.18682	4.67623e-09
chr12	38008947	38009246	300	*	chr12-80	13.9	+	Distal Intergenic	12	38710557	38723528	12972	1	144245	uc001rln.4	-701311	ENSG00000175548	ALG10B	ALG10B, alpha-1,2-glucosyltransferase	-1.18682	4.67623e-09
chr12	38225086	38225385	300	*	chr12-150	13.9	+	Distal Intergenic	12	38710557	38723528	12972	1	144245	uc001rln.4	-485172	ENSG00000175548	ALG10B	ALG10B, alpha-1,2-glucosyltransferase	-1.18682	4.67623e-09
chr12	37997036	37997446	411	*	chr12-599	13	+	Distal Intergenic	12	38710557	38723528	12972	1	144245	uc001rln.4	-713111	ENSG00000175548	ALG10B	ALG10B, alpha-1,2-glucosyltransferase	-1.18682	4.67623e-09
chr12	38001965	38002343	379	*	chr12-253	13	+	Distal Intergenic	12	38710557	38723528	12972	1	144245	uc001rln.4	-708214	ENSG00000175548	ALG10B	ALG10B, alpha-1,2-glucosyltransferase	-1.18682	4.67623e-09
chr8	110743931	110744230	300	*	chr8-1274	14.9	+	Distal Intergenic	8	110586405	110704020	117616	2	55638	uc010mcv.3	-39911	ENSG00000147642	SYBU	syntabulin	-1.15243	1.9617e-22
chr8	110835205	110835504	300	*	chr8-190	14.9	+	Distal Intergenic	8	110586405	110704020	117616	2	55638	uc010mcv.3	-131185	ENSG00000147642	SYBU	syntabulin	-1.15243	1.9617e-22
chr8	125686598	125686897	300	*	chr8-120	13	+	Intron (uc003yrj.2/9788, intron 3 of 13)	8	125563028	125740730	177703	2	9788	uc003yrj.2	53833	ENSG00000170873	MTSS1	MTSS1, I-BAR domain containing	-1.09907	3.52643e-24
chr17	57242679	57242978	300	*	chr17-16794	13	+	Intron (uc021uar.1/55771, intron 1 of 10)	17	57232860	57284070	51211	1	55771	uc002ixf.2	9819	ENSG00000068489	PRR11	proline rich 11	-1.09038	7.05988e-26
chr11	65037473	65037855	383	*	chr11-123	14.9	+	Intron (uc009yqf.1/23649, intron 4 of 6)	11	65029432	65065088	35657	1	23649	uc001odj.3	8041	ENSG00000014138	POLA2	DNA polymerase alpha 2, accessory subunit	-1.08581	1.39873e-13
chr1	107413196	107415093	1898	*	chr1-11798	103.2	+	Distal Intergenic	1	107599267	107601916	2650	1	55170	uc010ous.2	-184174	ENSG00000198890	PRMT6	protein arginine methyltransferase 6	-1.06529	1.45126e-57
chr1	107121852	107123087	1236	*	chr1-8897	75.3	+	Distal Intergenic	1	107599267	107601916	2650	1	55170	uc010ous.2	-476180	ENSG00000198890	PRMT6	protein arginine methyltransferase 6	-1.06529	1.45126e-57
chr1	107412218	107413153	936	*	chr1-5114	65.1	+	Distal Intergenic	1	107599267	107601916	2650	1	55170	uc010ous.2	-186114	ENSG00000198890	PRMT6	protein arginine methyltransferase 6	-1.06529	1.45126e-57
chr1	107126852	107127418	567	*	chr1-62	51.1	+	Distal Intergenic	1	107599267	107601916	2650	1	55170	uc010ous.2	-471849	ENSG00000198890	PRMT6	protein arginine methyltransferase 6	-1.06529	1.45126e-57
chr1	107209135	107210086	952	*	chr1-11664	47.4	+	Distal Intergenic	1	107599267	107601916	2650	1	55170	uc010ous.2	-389181	ENSG00000198890	PRMT6	protein arginine methyltransferase 6	-1.06529	1.45126e-57
chr1	107202976	107203719	744	*	chr1-2445	44.6	+	Distal Intergenic	1	107599267	107601916	2650	1	55170	uc010ous.2	-395548	ENSG00000198890	PRMT6	protein arginine methyltransferase 6	-1.06529	1.45126e-57
chr1	107124612	107125101	490	*	chr1-1586	35.3	+	Distal Intergenic	1	107599267	107601916	2650	1	55170	uc010ous.2	-474166	ENSG00000198890	PRMT6	protein arginine methyltransferase 6	-1.06529	1.45126e-57
chr1	107208232	107208846	615	*	chr1-1650	32.5	+	Distal Intergenic	1	107599267	107601916	2650	1	55170	uc010ous.2	-390421	ENSG00000198890	PRMT6	protein arginine methyltransferase 6	-1.06529	1.45126e-57
chr1	107211226	107211759	534	*	chr1-711	32.5	+	Distal Intergenic	1	107599267	107601916	2650	1	55170	uc010ous.2	-387508	ENSG00000198890	PRMT6	protein arginine methyltransferase 6	-1.06529	1.45126e-57
chr1	107251030	107251487	458	*	chr1-733	32.5	+	Distal Intergenic	1	107599267	107601916	2650	1	55170	uc010ous.2	-347780	ENSG00000198890	PRMT6	protein arginine methyltransferase 6	-1.06529	1.45126e-57
chr1	107268189	107268488	300	*	chr1-748	31.6	+	Distal Intergenic	1	107599267	107601916	2650	1	55170	uc010ous.2	-330779	ENSG00000198890	PRMT6	protein arginine methyltransferase 6	-1.06529	1.45126e-57
chr1	106738676	106739237	562	*	chr1-11252	30.7	+	Distal Intergenic	1	107599267	107601916	2650	1	55170	uc010ous.2	-860030	ENSG00000198890	PRMT6	protein arginine methyltransferase 6	-1.06529	1.45126e-57
chr1	106764352	106764916	565	*	chr1-979	30.7	+	Distal Intergenic	1	107599267	107601916	2650	1	55170	uc010ous.2	-834351	ENSG00000198890	PRMT6	protein arginine methyltransferase 6	-1.06529	1.45126e-57
chr1	106963773	106964271	499	*	chr1-997	30.7	+	Distal Intergenic	1	107599267	107601916	2650	1	55170	uc010ous.2	-634996	ENSG00000198890	PRMT6	protein arginine methyltransferase 6	-1.06529	1.45126e-57
chr1	107205044	107205507	464	*	chr1-308	30.7	+	Distal Intergenic	1	107599267	107601916	2650	1	55170	uc010ous.2	-393760	ENSG00000198890	PRMT6	protein arginine methyltransferase 6	-1.06529	1.45126e-57
chr1	107019570	107020179	610	*	chr1-8809	29.7	+	Distal Intergenic	1	107599267	107601916	2650	1	55170	uc010ous.2	-579088	ENSG00000198890	PRMT6	protein arginine methyltransferase 6	-1.06529	1.45126e-57
chr1	107196047	107196346	300	*	chr1-80	29.7	+	Distal Intergenic	1	107599267	107601916	2650	1	55170	uc010ous.2	-402921	ENSG00000198890	PRMT6	protein arginine methyltransferase 6	-1.06529	1.45126e-57
chr1	107198353	107198865	513	*	chr1-4922	28.8	+	Distal Intergenic	1	107599267	107601916	2650	1	55170	uc010ous.2	-400402	ENSG00000198890	PRMT6	protein arginine methyltransferase 6	-1.06529	1.45126e-57
chr1	106931592	106932235	644	*	chr1-14969	27	+	Distal Intergenic	1	107599267	107601916	2650	1	55170	uc010ous.2	-667032	ENSG00000198890	PRMT6	protein arginine methyltransferase 6	-1.06529	1.45126e-57
chr1	107204264	107204805	542	*	chr1-3509	27	+	Distal Intergenic	1	107599267	107601916	2650	1	55170	uc010ous.2	-394462	ENSG00000198890	PRMT6	protein arginine methyltransferase 6	-1.06529	1.45126e-57
chr1	107583264	107583720	457	*	chr1-15393	27	+	Distal Intergenic	1	107599267	107601916	2650	1	55170	uc010ous.2	-15547	ENSG00000198890	PRMT6	protein arginine methyltransferase 6	-1.06529	1.45126e-57
chr1	107187298	107187750	453	*	chr1-1079	26	+	Distal Intergenic	1	107599267	107601916	2650	1	55170	uc010ous.2	-411517	ENSG00000198890	PRMT6	protein arginine methyltransferase 6	-1.06529	1.45126e-57
chr1	107397189	107397840	652	*	chr1-15215	26	+	Distal Intergenic	1	107599267	107601916	2650	1	55170	uc010ous.2	-201427	ENSG00000198890	PRMT6	protein arginine methyltransferase 6	-1.06529	1.45126e-57
chr1	106888438	106888895	458	*	chr1-6462	25.1	+	Distal Intergenic	1	107599267	107601916	2650	1	55170	uc010ous.2	-710372	ENSG00000198890	PRMT6	protein arginine methyltransferase 6	-1.06529	1.45126e-57
chr1	107093959	107094333	375	*	chr1-432	25.1	+	Distal Intergenic	1	107599267	107601916	2650	1	55170	uc010ous.2	-504934	ENSG00000198890	PRMT6	protein arginine methyltransferase 6	-1.06529	1.45126e-57
chr1	107128805	107129225	421	*	chr1-8902	25.1	+	Distal Intergenic	1	107599267	107601916	2650	1	55170	uc010ous.2	-470042	ENSG00000198890	PRMT6	protein arginine methyltransferase 6	-1.06529	1.45126e-57
chr1	107104075	107104374	300	*	chr1-1565	24.2	+	Distal Intergenic	1	107599267	107601916	2650	1	55170	uc010ous.2	-494893	ENSG00000198890	PRMT6	protein arginine methyltransferase 6	-1.06529	1.45126e-57
chr1	107205853	107206227	375	*	chr1-1087	24.2	+	Distal Intergenic	1	107599267	107601916	2650	1	55170	uc010ous.2	-393040	ENSG00000198890	PRMT6	protein arginine methyltransferase 6	-1.06529	1.45126e-57
chr1	107274429	107274813	385	*	chr1-2508	24.2	+	Distal Intergenic	1	107599267	107601916	2650	1	55170	uc010ous.2	-324454	ENSG00000198890	PRMT6	protein arginine methyltransferase 6	-1.06529	1.45126e-57
chr1	106887701	106888000	300	*	chr1-652	23.2	+	Distal Intergenic	1	107599267	107601916	2650	1	55170	uc010ous.2	-711267	ENSG00000198890	PRMT6	protein arginine methyltransferase 6	-1.06529	1.45126e-57
chr1	106958544	106959053	510	*	chr1-4750	23.2	+	Distal Intergenic	1	107599267	107601916	2650	1	55170	uc010ous.2	-640214	ENSG00000198890	PRMT6	protein arginine methyltransferase 6	-1.06529	1.45126e-57
chr1	107016737	107017192	456	*	chr1-8806	23.2	+	Distal Intergenic	1	107599267	107601916	2650	1	55170	uc010ous.2	-582075	ENSG00000198890	PRMT6	protein arginine methyltransferase 6	-1.06529	1.45126e-57
chr1	107207217	107207669	453	*	chr1-4930	23.2	+	Distal Intergenic	1	107599267	107601916	2650	1	55170	uc010ous.2	-391598	ENSG00000198890	PRMT6	protein arginine methyltransferase 6	-1.06529	1.45126e-57
chr1	107590330	107590802	473	*	chr1-1832	23.2	+	Distal Intergenic	1	107599267	107601916	2650	1	55170	uc010ous.2	-8465	ENSG00000198890	PRMT6	protein arginine methyltransferase 6	-1.06529	1.45126e-57
chr1	107100623	107100922	300	*	chr1-2374	22.3	+	Distal Intergenic	1	107599267	107601916	2650	1	55170	uc010ous.2	-498345	ENSG00000198890	PRMT6	protein arginine methyltransferase 6	-1.06529	1.45126e-57
chr1	106884018	106884417	400	*	chr1-1521	21.4	+	Distal Intergenic	1	107599267	107601916	2650	1	55170	uc010ous.2	-714850	ENSG00000198890	PRMT6	protein arginine methyltransferase 6	-1.06529	1.45126e-57
chr1	107085009	107085308	300	*	chr1-3412	21.4	+	Distal Intergenic	1	107599267	107601916	2650	1	55170	uc010ous.2	-513959	ENSG00000198890	PRMT6	protein arginine methyltransferase 6	-1.06529	1.45126e-57
chr1	107287006	107287305	300	*	chr1-2523	21.4	+	Distal Intergenic	1	107599267	107601916	2650	1	55170	uc010ous.2	-311962	ENSG00000198890	PRMT6	protein arginine methyltransferase 6	-1.06529	1.45126e-57
chr1	107347616	107347915	300	*	chr1-1762	21.4	+	Distal Intergenic	1	107599267	107601916	2650	1	55170	uc010ous.2	-251352	ENSG00000198890	PRMT6	protein arginine methyltransferase 6	-1.06529	1.45126e-57
chr1	107424042	107424416	375	*	chr1-2638	21.4	+	Distal Intergenic	1	107599267	107601916	2650	1	55170	uc010ous.2	-174851	ENSG00000198890	PRMT6	protein arginine methyltransferase 6	-1.06529	1.45126e-57
chr1	107611691	107612083	393	*	chr1-1219	21.4	+	Distal Intergenic	1	107599267	107601916	2650	1	55170	uc010ous.2	12424	ENSG00000198890	PRMT6	protein arginine methyltransferase 6	-1.06529	1.45126e-57
chr1	106944803	106945314	512	*	chr1-14984	20.4	+	Distal Intergenic	1	107599267	107601916	2650	1	55170	uc010ous.2	-653953	ENSG00000198890	PRMT6	protein arginine methyltransferase 6	-1.06529	1.45126e-57
chr1	107017614	107017990	377	*	chr1-2337	20.4	+	Distal Intergenic	1	107599267	107601916	2650	1	55170	uc010ous.2	-581277	ENSG00000198890	PRMT6	protein arginine methyltransferase 6	-1.06529	1.45126e-57
chr1	107095103	107095492	390	*	chr1-8871	20.4	+	Distal Intergenic	1	107599267	107601916	2650	1	55170	uc010ous.2	-503775	ENSG00000198890	PRMT6	protein arginine methyltransferase 6	-1.06529	1.45126e-57
chr1	107356465	107356764	300	*	chr1-1770	20.4	+	Distal Intergenic	1	107599267	107601916	2650	1	55170	uc010ous.2	-242503	ENSG00000198890	PRMT6	protein arginine methyltransferase 6	-1.06529	1.45126e-57
chr1	107640362	107640661	300	*	chr1-1849	20.4	+	Distal Intergenic	1	107599267	107601916	2650	1	55170	uc010ous.2	41095	ENSG00000198890	PRMT6	protein arginine methyltransferase 6	-1.06529	1.45126e-57
chr1	106880490	106880865	376	*	chr1-4711	19.5	+	Distal Intergenic	1	107599267	107601916	2650	1	55170	uc010ous.2	-718402	ENSG00000198890	PRMT6	protein arginine methyltransferase 6	-1.06529	1.45126e-57
chr1	106973187	106973647	461	*	chr1-8765	19.5	+	Distal Intergenic	1	107599267	107601916	2650	1	55170	uc010ous.2	-625620	ENSG00000198890	PRMT6	protein arginine methyltransferase 6	-1.06529	1.45126e-57
chr1	107003489	107003945	457	*	chr1-6556	19.5	+	Distal Intergenic	1	107599267	107601916	2650	1	55170	uc010ous.2	-595322	ENSG00000198890	PRMT6	protein arginine methyltransferase 6	-1.06529	1.45126e-57
chr1	107062634	107063059	426	*	chr1-8852	19.5	+	Distal Intergenic	1	107599267	107601916	2650	1	55170	uc010ous.2	-536208	ENSG00000198890	PRMT6	protein arginine methyltransferase 6	-1.06529	1.45126e-57
chr1	107282306	107282713	408	*	chr1-3579	19.5	+	Distal Intergenic	1	107599267	107601916	2650	1	55170	uc010ous.2	-316554	ENSG00000198890	PRMT6	protein arginine methyltransferase 6	-1.06529	1.45126e-57
chr1	107353601	107353976	376	*	chr1-1171	19.5	+	Distal Intergenic	1	107599267	107601916	2650	1	55170	uc010ous.2	-245291	ENSG00000198890	PRMT6	protein arginine methyltransferase 6	-1.06529	1.45126e-57
chr1	107390320	107390799	480	*	chr1-5100	19.5	+	Distal Intergenic	1	107599267	107601916	2650	1	55170	uc010ous.2	-208468	ENSG00000198890	PRMT6	protein arginine methyltransferase 6	-1.06529	1.45126e-57
chr1	106879857	106880346	490	*	chr1-11388	18.6	+	Distal Intergenic	1	107599267	107601916	2650	1	55170	uc010ous.2	-718921	ENSG00000198890	PRMT6	protein arginine methyltransferase 6	-1.06529	1.45126e-57
chr1	107104891	107105301	411	*	chr1-2376	18.6	+	Distal Intergenic	1	107599267	107601916	2650	1	55170	uc010ous.2	-493966	ENSG00000198890	PRMT6	protein arginine methyltransferase 6	-1.06529	1.45126e-57
chr1	107446406	107446705	300	*	chr1-6963	18.6	+	Distal Intergenic	1	107599267	107601916	2650	1	55170	uc010ous.2	-152562	ENSG00000198890	PRMT6	protein arginine methyltransferase 6	-1.06529	1.45126e-57
chr1	107034994	107035409	416	*	chr1-11562	17.7	+	Distal Intergenic	1	107599267	107601916	2650	1	55170	uc010ous.2	-563858	ENSG00000198890	PRMT6	protein arginine methyltransferase 6	-1.06529	1.45126e-57
chr1	107406147	107406446	300	*	chr1-2628	17.7	+	Distal Intergenic	1	107599267	107601916	2650	1	55170	uc010ous.2	-192821	ENSG00000198890	PRMT6	protein arginine methyltransferase 6	-1.06529	1.45126e-57
chr1	107424640	107424939	300	*	chr1-5123	17.7	+	Distal Intergenic	1	107599267	107601916	2650	1	55170	uc010ous.2	-174328	ENSG00000198890	PRMT6	protein arginine methyltransferase 6	-1.06529	1.45126e-57
chr1	107237822	107238264	443	*	chr1-11682	16.7	+	Distal Intergenic	1	107599267	107601916	2650	1	55170	uc010ous.2	-361003	ENSG00000198890	PRMT6	protein arginine methyltransferase 6	-1.06529	1.45126e-57
chr1	107379300	107379599	300	*	chr1-1793	16.7	+	Distal Intergenic	1	107599267	107601916	2650	1	55170	uc010ous.2	-219668	ENSG00000198890	PRMT6	protein arginine methyltransferase 6	-1.06529	1.45126e-57
chr1	107170391	107170814	424	*	chr1-11641	15.8	+	Distal Intergenic	1	107599267	107601916	2650	1	55170	uc010ous.2	-428453	ENSG00000198890	PRMT6	protein arginine methyltransferase 6	-1.06529	1.45126e-57
chr1	107323904	107324203	300	*	chr1-2563	15.8	+	Distal Intergenic	1	107599267	107601916	2650	1	55170	uc010ous.2	-275064	ENSG00000198890	PRMT6	protein arginine methyltransferase 6	-1.06529	1.45126e-57
chr1	107371682	107371981	300	*	chr1-2603	15.8	+	Distal Intergenic	1	107599267	107601916	2650	1	55170	uc010ous.2	-227286	ENSG00000198890	PRMT6	protein arginine methyltransferase 6	-1.06529	1.45126e-57
chr1	107391045	107391445	401	*	chr1-6908	15.8	+	Distal Intergenic	1	107599267	107601916	2650	1	55170	uc010ous.2	-207822	ENSG00000198890	PRMT6	protein arginine methyltransferase 6	-1.06529	1.45126e-57
chr1	107420162	107420461	300	*	chr1-9117	15.8	+	Distal Intergenic	1	107599267	107601916	2650	1	55170	uc010ous.2	-178806	ENSG00000198890	PRMT6	protein arginine methyltransferase 6	-1.06529	1.45126e-57
chr1	107458031	107458410	380	*	chr1-11842	15.8	+	Distal Intergenic	1	107599267	107601916	2650	1	55170	uc010ous.2	-140857	ENSG00000198890	PRMT6	protein arginine methyltransferase 6	-1.06529	1.45126e-57
chr1	107637913	107638212	300	*	chr1-3791	15.8	+	Distal Intergenic	1	107599267	107601916	2650	1	55170	uc010ous.2	38646	ENSG00000198890	PRMT6	protein arginine methyltransferase 6	-1.06529	1.45126e-57
chr1	107201721	107202020	300	*	chr1-2443	14.9	+	Distal Intergenic	1	107599267	107601916	2650	1	55170	uc010ous.2	-397247	ENSG00000198890	PRMT6	protein arginine methyltransferase 6	-1.06529	1.45126e-57
chr1	107215220	107215519	300	*	chr1-4941	14.9	+	Distal Intergenic	1	107599267	107601916	2650	1	55170	uc010ous.2	-383748	ENSG00000198890	PRMT6	protein arginine methyltransferase 6	-1.06529	1.45126e-57
chr1	107567599	107567995	397	*	chr1-11956	14.9	+	Distal Intergenic	1	107599267	107601916	2650	1	55170	uc010ous.2	-31272	ENSG00000198890	PRMT6	protein arginine methyltransferase 6	-1.06529	1.45126e-57
chr1	107004694	107004993	300	*	chr1-4775	13.9	+	Distal Intergenic	1	107599267	107601916	2650	1	55170	uc010ous.2	-594274	ENSG00000198890	PRMT6	protein arginine methyltransferase 6	-1.06529	1.45126e-57
chr1	107094473	107094851	379	*	chr1-8869	13.9	+	Distal Intergenic	1	107599267	107601916	2650	1	55170	uc010ous.2	-504416	ENSG00000198890	PRMT6	protein arginine methyltransferase 6	-1.06529	1.45126e-57
chr1	107240249	107240548	300	*	chr1-1672	13.9	+	Distal Intergenic	1	107599267	107601916	2650	1	55170	uc010ous.2	-358719	ENSG00000198890	PRMT6	protein arginine methyltransferase 6	-1.06529	1.45126e-57
chr1	107337869	107338168	300	*	chr1-11742	13.9	+	Distal Intergenic	1	107599267	107601916	2650	1	55170	uc010ous.2	-261099	ENSG00000198890	PRMT6	protein arginine methyltransferase 6	-1.06529	1.45126e-57
chr1	107426173	107426472	300	*	chr1-5124	13.9	+	Distal Intergenic	1	107599267	107601916	2650	1	55170	uc010ous.2	-172795	ENSG00000198890	PRMT6	protein arginine methyltransferase 6	-1.06529	1.45126e-57
chr1	107476618	107476917	300	*	chr1-5146	13.9	+	Distal Intergenic	1	107599267	107601916	2650	1	55170	uc010ous.2	-122350	ENSG00000198890	PRMT6	protein arginine methyltransferase 6	-1.06529	1.45126e-57
chr1	107585447	107585746	300	*	chr1-549	13.9	+	Distal Intergenic	1	107599267	107601916	2650	1	55170	uc010ous.2	-13521	ENSG00000198890	PRMT6	protein arginine methyltransferase 6	-1.06529	1.45126e-57
chr1	107636794	107637093	300	*	chr1-1845	13.9	+	Distal Intergenic	1	107599267	107601916	2650	1	55170	uc010ous.2	37527	ENSG00000198890	PRMT6	protein arginine methyltransferase 6	-1.06529	1.45126e-57
chr1	106818423	106818722	300	*	chr1-6401	13	+	Distal Intergenic	1	107599267	107601916	2650	1	55170	uc010ous.2	-780545	ENSG00000198890	PRMT6	protein arginine methyltransferase 6	-1.06529	1.45126e-57
chr1	106930670	106930969	300	*	chr1-2309	13	+	Distal Intergenic	1	107599267	107601916	2650	1	55170	uc010ous.2	-668298	ENSG00000198890	PRMT6	protein arginine methyltransferase 6	-1.06529	1.45126e-57
chr1	107022768	107023067	300	*	chr1-11548	13	+	Distal Intergenic	1	107599267	107601916	2650	1	55170	uc010ous.2	-576200	ENSG00000198890	PRMT6	protein arginine methyltransferase 6	-1.06529	1.45126e-57
chr1	107061410	107061709	300	*	chr1-8848	13	+	Distal Intergenic	1	107599267	107601916	2650	1	55170	uc010ous.2	-537558	ENSG00000198890	PRMT6	protein arginine methyltransferase 6	-1.06529	1.45126e-57
chr1	107063990	107064394	405	*	chr1-8854	13	+	Distal Intergenic	1	107599267	107601916	2650	1	55170	uc010ous.2	-534873	ENSG00000198890	PRMT6	protein arginine methyltransferase 6	-1.06529	1.45126e-57
chr1	107096678	107096977	300	*	chr1-11617	13	+	Distal Intergenic	1	107599267	107601916	2650	1	55170	uc010ous.2	-502290	ENSG00000198890	PRMT6	protein arginine methyltransferase 6	-1.06529	1.45126e-57
chr1	107211870	107212169	300	*	chr1-1089	13	+	Distal Intergenic	1	107599267	107601916	2650	1	55170	uc010ous.2	-387098	ENSG00000198890	PRMT6	protein arginine methyltransferase 6	-1.06529	1.45126e-57
chr1	107402517	107402816	300	*	chr1-2627	13	+	Distal Intergenic	1	107599267	107601916	2650	1	55170	uc010ous.2	-196451	ENSG00000198890	PRMT6	protein arginine methyltransferase 6	-1.06529	1.45126e-57
chr1	107434210	107434509	300	*	chr1-11817	13	+	Distal Intergenic	1	107599267	107601916	2650	1	55170	uc010ous.2	-164758	ENSG00000198890	PRMT6	protein arginine methyltransferase 6	-1.06529	1.45126e-57
chr1	107533068	107533367	300	*	chr1-11928	13	+	Distal Intergenic	1	107599267	107601916	2650	1	55170	uc010ous.2	-65900	ENSG00000198890	PRMT6	protein arginine methyltransferase 6	-1.06529	1.45126e-57
chr12	34841478	34842367	890	*	chr12-6	134.8	+	Distal Intergenic	12	34175216	34181236	6021	1	84920	uc001rlm.3	666262	ENSG00000139133	ALG10	ALG10, alpha-1,2-glucosyltransferase	-1.04649	7.45801e-09
chr12	34838022	34838819	798	*	chr12-95	33.5	+	Distal Intergenic	12	34175216	34181236	6021	1	84920	uc001rlm.3	662806	ENSG00000139133	ALG10	ALG10, alpha-1,2-glucosyltransferase	-1.04649	7.45801e-09
chr12	34833961	34834816	856	*	chr12-52	31.6	+	Distal Intergenic	12	34175216	34181236	6021	1	84920	uc001rlm.3	658745	ENSG00000139133	ALG10	ALG10, alpha-1,2-glucosyltransferase	-1.04649	7.45801e-09
chr12	34843031	34843424	394	*	chr12-74	25.1	+	Distal Intergenic	12	34175216	34181236	6021	1	84920	uc001rlm.3	667815	ENSG00000139133	ALG10	ALG10, alpha-1,2-glucosyltransferase	-1.04649	7.45801e-09
chr12	34846638	34847153	516	*	chr12-26	23.2	+	Distal Intergenic	12	34175216	34181236	6021	1	84920	uc001rlm.3	671422	ENSG00000139133	ALG10	ALG10, alpha-1,2-glucosyltransferase	-1.04649	7.45801e-09
chr12	34844210	34844509	300	*	chr12-75	20.4	+	Distal Intergenic	12	34175216	34181236	6021	1	84920	uc001rlm.3	668994	ENSG00000139133	ALG10	ALG10, alpha-1,2-glucosyltransferase	-1.04649	7.45801e-09
chr12	34848513	34849017	505	*	chr12-30	20.4	+	Distal Intergenic	12	34175216	34181236	6021	1	84920	uc001rlm.3	673297	ENSG00000139133	ALG10	ALG10, alpha-1,2-glucosyltransferase	-1.04649	7.45801e-09
chr12	34837390	34837689	300	*	chr12-44	19.5	+	Distal Intergenic	12	34175216	34181236	6021	1	84920	uc001rlm.3	662174	ENSG00000139133	ALG10	ALG10, alpha-1,2-glucosyltransferase	-1.04649	7.45801e-09
chr12	34849241	34849540	300	*	chr12-23	19.5	+	Distal Intergenic	12	34175216	34181236	6021	1	84920	uc001rlm.3	674025	ENSG00000139133	ALG10	ALG10, alpha-1,2-glucosyltransferase	-1.04649	7.45801e-09
chr12	34839742	34840121	380	*	chr12-48	18.6	+	Distal Intergenic	12	34175216	34181236	6021	1	84920	uc001rlm.3	664526	ENSG00000139133	ALG10	ALG10, alpha-1,2-glucosyltransferase	-1.04649	7.45801e-09
chr12	34847575	34847994	420	*	chr12-102	18.6	+	Distal Intergenic	12	34175216	34181236	6021	1	84920	uc001rlm.3	672359	ENSG00000139133	ALG10	ALG10, alpha-1,2-glucosyltransferase	-1.04649	7.45801e-09
chr12	34835691	34836126	436	*	chr12-242	15.8	+	Distal Intergenic	12	34175216	34181236	6021	1	84920	uc001rlm.3	660475	ENSG00000139133	ALG10	ALG10, alpha-1,2-glucosyltransferase	-1.04649	7.45801e-09
chr12	34831388	34831776	389	*	chr12-59	13.9	+	Distal Intergenic	12	34175216	34181236	6021	1	84920	uc001rlm.3	656172	ENSG00000139133	ALG10	ALG10, alpha-1,2-glucosyltransferase	-1.04649	7.45801e-09
chr12	34839236	34839627	392	*	chr12-73	13.9	+	Distal Intergenic	12	34175216	34181236	6021	1	84920	uc001rlm.3	664020	ENSG00000139133	ALG10	ALG10, alpha-1,2-glucosyltransferase	-1.04649	7.45801e-09
chr12	34852053	34852459	407	*	chr12-138	13	+	Distal Intergenic	12	34175216	34181236	6021	1	84920	uc001rlm.3	676837	ENSG00000139133	ALG10	ALG10, alpha-1,2-glucosyltransferase	-1.04649	7.45801e-09
chr8	124201746	124202045	300	*	chr8-1392	15.8	+	Intron (uc003ypv.3/84985, intron 2 of 4)	8	124194266	124222318	28053	1	84985	uc003ypz.3	7480	ENSG00000147689	FAM83A	family with sequence similarity 83 member A	-1.01099	4.0732e-06
