# Supplementary material for: Inhibition of Histone Demethylases LSD1 and UTX Regulates ERα Signaling in Breast Cancer
Source: Cancers (Basel). 2019 Dec 16;11(12):2027. doi: 10.3390/cancers11122027 (PMC6966629; doi:10.3390/cancers11122027)
Supplement: Supplementary file 1 [file cancers-11-02027-s001.zip › cancers-659480-supplementary/Table S5.xlsx]

## Sheet: DE_genes_UTX
seqnames	start	end	width	strand	V4	V5	annotation	geneChr	geneStart	geneEnd	geneLength	geneStrand	geneId	transcriptId	distanceToTSS	ENSEMBL	SYMBOL	GENENAME	logFC	adjpval
chr2	150279252	150279959	708	*	MACS_peak_13483	71.21	Intron (uc021vqt.1/130574, intron 1 of 4)	2	150224492	150330659	106168	1	130574	uc002txa.3	54760	ENSG00000187123	LYPD6	LY6/PLAUR domain containing 6	-6.35567	7.87518e-224
chr1	184898704	184899529	826	*	MACS_peak_1372	60.11	Intron (uc001gra.4/116496, intron 1 of 13)	1	184760159	184943718	183560	2	116496	uc001gra.4	44189	ENSG00000135842	FAM129A	family with sequence similarity 129 member A	-6.14241	6.80017e-35
chr1	184917284	184918427	1144	*	MACS_peak_1373	52.09	Intron (uc001gra.4/116496, intron 1 of 13)	1	184760159	184943718	183560	2	116496	uc001gra.4	25291	ENSG00000135842	FAM129A	family with sequence similarity 129 member A	-6.14241	6.80017e-35
chr2	162617666	162618770	1105	*	MACS_peak_13685	100.89	Intron (uc010fpa.1/57282, intron 4 of 14)	2	162480845	162841786	360942	1	57282	uc010zcs.2	136821	ENSG00000144290	SLC4A10	solute carrier family 4 member 10	-6.02297	1.41182e-126
chr5	35201981	35203028	1048	*	MACS_peak_20780	55.52	Intron (uc003jjm.3/5618, intron 1 of 9)	5	35055802	35230823	175022	2	5618	uc003jjm.3	27795	ENSG00000113494	PRLR	prolactin receptor	-5.95323	0
chr5	35274807	35275677	871	*	MACS_peak_20784	56.79	Distal Intergenic	5	35055802	35230823	175022	2	5618	uc003jjm.3	-43984	ENSG00000113494	PRLR	prolactin receptor	-5.95323	0
chr9	80203411	80205161	1751	*	MACS_peak_29833	98.28	Intron (uc004aku.3/9630, intron 1 of 6)	9	80037995	80263232	225238	2	9630	uc004aku.3	58071	ENSG00000156049	GNA14	G protein subunit alpha 14	-5.64353	1.79181e-159
chr9	80278630	80279513	884	*	MACS_peak_29835	78.67	Distal Intergenic	9	80037995	80263232	225238	2	9630	uc004aku.3	-15398	ENSG00000156049	GNA14	G protein subunit alpha 14	-5.64353	1.79181e-159
chrX	87287200	87288246	1047	*	MACS_peak_31024	53.45	Distal Intergenic	23	86772715	86925050	152336	1	56062	uc004efb.2	514485	ENSG00000102271	KLHL4	kelch like family member 4	-5.57744	1.31189e-69
chr11	35387104	35387887	784	*	MACS_peak_3611	74.98	Intron (uc001mwd.3/6506, intron 1 of 10)	11	35272752	35441105	168354	2	6506	uc001mwd.3	53218	ENSG00000110436	SLC1A2	solute carrier family 1 member 2	-5.54091	9.63479e-117
chr11	35411028	35411961	934	*	MACS_peak_3612	59.64	Intron (uc001mwd.3/6506, intron 1 of 10)	11	35272752	35441105	168354	2	6506	uc001mwd.3	29144	ENSG00000110436	SLC1A2	solute carrier family 1 member 2	-5.54091	9.63479e-117
chr4	37482105	37482948	844	*	MACS_peak_19162	56.75	Intron (uc003gsw.4/55286, intron 1 of 3)	4	37455552	37595132	139581	1	55286	uc003gsw.4	26553	ENSG00000154274	C4orf19	chromosome 4 open reading frame 19	-5.54004	1.27085e-71
chr12	60254703	60255597	895	*	MACS_peak_4885	50.54	Distal Intergenic	12	60083118	60183635	100518	1	9194	uc010ssi.3	171585	ENSG00000118596	SLC16A7	solute carrier family 16 member 7	-5.53767	7.24217e-185
chr12	60439272	60440082	811	*	MACS_peak_4892	53.57	Distal Intergenic	12	60083118	60183635	100518	1	9194	uc010ssi.3	356154	ENSG00000118596	SLC16A7	solute carrier family 16 member 7	-5.53767	7.24217e-185
chr12	60465285	60466496	1212	*	MACS_peak_4893	51.72	Distal Intergenic	12	60083118	60183635	100518	1	9194	uc010ssi.3	382167	ENSG00000118596	SLC16A7	solute carrier family 16 member 7	-5.53767	7.24217e-185
chr12	60494487	60495570	1084	*	MACS_peak_4894	129.1	Distal Intergenic	12	60083118	60183635	100518	1	9194	uc010ssi.3	411369	ENSG00000118596	SLC16A7	solute carrier family 16 member 7	-5.53767	7.24217e-185
chr12	60794787	60795622	836	*	MACS_peak_4900	51.74	Distal Intergenic	12	60083118	60183635	100518	1	9194	uc010ssi.3	711669	ENSG00000118596	SLC16A7	solute carrier family 16 member 7	-5.53767	7.24217e-185
chr12	60799462	60800328	867	*	MACS_peak_4901	62.74	Distal Intergenic	12	60083118	60183635	100518	1	9194	uc010ssi.3	716344	ENSG00000118596	SLC16A7	solute carrier family 16 member 7	-5.53767	7.24217e-185
chr12	60858802	60859734	933	*	MACS_peak_4902	55.81	Distal Intergenic	12	60083118	60183635	100518	1	9194	uc010ssi.3	775684	ENSG00000118596	SLC16A7	solute carrier family 16 member 7	-5.53767	7.24217e-185
chr12	60882885	60883787	903	*	MACS_peak_4904	65.16	Distal Intergenic	12	60083118	60183635	100518	1	9194	uc010ssi.3	799767	ENSG00000118596	SLC16A7	solute carrier family 16 member 7	-5.53767	7.24217e-185
chrX	117207863	117208843	981	*	MACS_peak_31284	59.5	Intron (uc004eqm.3/90293, intron 1 of 6)	23	117031776	117250828	219053	2	90293	uc004eqm.3	41985	ENSG00000003096	KLHL13	kelch like family member 13	-5.35674	5.13806e-120
chr6	55692413	55693331	919	*	MACS_peak_23443	61.63	Intron (uc003pcq.3/653, intron 1 of 6)	6	55620238	55740375	120138	2	653	uc003pcq.3	47044	ENSG00000112175	BMP5	bone morphogenetic protein 5	-5.34097	5.05713e-200
chr6	55760404	55761164	761	*	MACS_peak_23444	69.69	Distal Intergenic	6	55620238	55740375	120138	2	653	uc011dxf.2	-20029	ENSG00000112175	BMP5	bone morphogenetic protein 5	-5.34097	5.05713e-200
chr3	168698174	168699396	1223	*	MACS_peak_18424	52.83	Distal Intergenic	3	168801287	168851758	50472	2	2122	uc010hwk.1	152362	ENSG00000085276	MECOM	MDS1 and EVI1 complex locus	-5.16617	2.54173e-72
chr3	168733321	168734312	992	*	MACS_peak_18425	70.44	Distal Intergenic	3	168801287	168851758	50472	2	2122	uc010hwk.1	117446	ENSG00000085276	MECOM	MDS1 and EVI1 complex locus	-5.16617	2.54173e-72
chr3	168740640	168741519	880	*	MACS_peak_18426	53.64	Distal Intergenic	3	168801287	168851758	50472	2	2122	uc010hwk.1	110239	ENSG00000085276	MECOM	MDS1 and EVI1 complex locus	-5.16617	2.54173e-72
chr3	168763969	168765199	1231	*	MACS_peak_18427	50.43	Distal Intergenic	3	168801287	168851758	50472	2	2122	uc010hwk.1	86559	ENSG00000085276	MECOM	MDS1 and EVI1 complex locus	-5.16617	2.54173e-72
chr2	149925869	149926666	798	*	MACS_peak_13477	64.23	Intron (uc002twv.1/130576, intron 1 of 6)	2	149934036	150071772	137737	1	130576	uc002twx.1	-7370	ENSG00000150556	LYPD6B	LY6/PLAUR domain containing 6B	-5.11589	1.99381e-103
chr4	86812446	86813642	1197	*	MACS_peak_19457	54.28	Intron (uc003hpj.3/83478, intron 3 of 5)	4	86851426	86923823	72398	1	83478	uc003hpm.3	-37784	ENSG00000138639	ARHGAP24	Rho GTPase activating protein 24	-4.97882	2.14524e-14
chr10	22921680	22922808	1129	*	MACS_peak_2589	104.47	Intron (uc001irl.4/5305, intron 1 of 9)	10	22823766	22880710	56945	2	5305	uc010qcu.2	-40970	ENSG00000150867	PIP4K2A	phosphatidylinositol-5-phosphate 4-kinase type 2 alpha	-4.95185	0
chr15	51657982	51659913	1932	*	MACS_peak_8520	76.76	Intron (uc010bez.1/342035, intron 1 of 2)	15	51669455	51700209	30755	1	342035	uc002abb.3	-9542	ENSG00000186417	GLDN	gliomedin	-4.94272	2.36431e-55
chr10	103112895	103114105	1211	*	MACS_peak_3252	53.78	Promoter	10	103113790	103239214	125425	1	8945	uc001ksz.2	0	ENSG00000166167	BTRC	beta-transducin repeat containing E3 ubiquitin protein ligase	-4.93417	2.66654e-71
chr10	29918666	29919867	1202	*	MACS_peak_2690	135.91	Intron (uc001iut.1/6840, intron 1 of 37)	10	29746277	29923901	177625	2	6840	uc001iut.1	4034	ENSG00000197321	SVIL	supervillin	-4.91321	1.22562e-306
chr13	109571531	109572100	570	*	MACS_peak_6666	193.71	Intron (uc001vqt.1/23026, intron 16 of 34)	13	109538495	109780039	241545	1	23026	uc010tjh.1	33036	ENSG00000041515	MYO16	myosin XVI	-4.82528	2.94399e-17
chr9	80494122	80495244	1123	*	MACS_peak_29839	73.6	Intron (uc004akw.3/2776, intron 2 of 6)	9	80335191	80437915	102725	2	2776	uc011lso.2	-56207	ENSG00000156052	GNAQ	G protein subunit alpha q	-4.82265	1.34274e-151
chr9	80679451	80680568	1118	*	MACS_peak_29842	54.09	Distal Intergenic	9	80335191	80646219	311029	2	2776	uc004akw.3	-33232	ENSG00000156052	GNAQ	G protein subunit alpha q	-4.82265	1.34274e-151
chr5	19048658	19049316	659	*	MACS_peak_20439	71.7	Distal Intergenic	5	19473155	19886381	413227	2	1016	uc021xwu.1	837065	ENSG00000145526	CDH18	cadherin 18	-4.81446	5.57492e-21
chr5	19137455	19138622	1168	*	MACS_peak_20443	61.16	Distal Intergenic	5	19473155	19886381	413227	2	1016	uc021xwu.1	747759	ENSG00000145526	CDH18	cadherin 18	-4.81446	5.57492e-21
chr5	19159321	19160330	1010	*	MACS_peak_20444	55.88	Distal Intergenic	5	19473155	19886381	413227	2	1016	uc021xwu.1	726051	ENSG00000145526	CDH18	cadherin 18	-4.81446	5.57492e-21
chr5	19235853	19236734	882	*	MACS_peak_20447	83.77	Distal Intergenic	5	19473155	19886381	413227	2	1016	uc021xwu.1	649647	ENSG00000145526	CDH18	cadherin 18	-4.81446	5.57492e-21
chr5	19571706	19572767	1062	*	MACS_peak_20458	50.71	Exon (uc021xwu.1/1016, exon 8 of 13)	5	19473155	19886381	413227	2	1016	uc021xwu.1	313614	ENSG00000145526	CDH18	cadherin 18	-4.81446	5.57492e-21
chr5	19734698	19735656	959	*	MACS_peak_20462	83.26	Intron (uc021xwu.1/1016, intron 4 of 12)	5	19473155	19886381	413227	2	1016	uc021xwu.1	150725	ENSG00000145526	CDH18	cadherin 18	-4.81446	5.57492e-21
chr5	19880598	19881596	999	*	MACS_peak_20467	61.31	Intron (uc021xwu.1/1016, intron 1 of 12)	5	19473155	19886381	413227	2	1016	uc021xwu.1	4785	ENSG00000145526	CDH18	cadherin 18	-4.81446	5.57492e-21
chr5	19885130	19885979	850	*	MACS_peak_20468	80.28	Promoter	5	19473155	19886381	413227	2	1016	uc021xwu.1	402	ENSG00000145526	CDH18	cadherin 18	-4.81446	5.57492e-21
chr5	20097237	20098040	804	*	MACS_peak_20474	56.41	Intron (uc003jgc.3/1016, intron 2 of 14)	5	19473155	19988353	515199	2	1016	uc011cnm.2	-108884	ENSG00000145526	CDH18	cadherin 18	-4.81446	5.57492e-21
chr5	20109080	20110150	1071	*	MACS_peak_20475	61.65	Intron (uc003jgc.3/1016, intron 2 of 14)	5	19473155	19988353	515199	2	1016	uc011cnm.2	-120727	ENSG00000145526	CDH18	cadherin 18	-4.81446	5.57492e-21
chr5	20501903	20502861	959	*	MACS_peak_20486	100.98	Intron (uc003jgc.3/1016, intron 1 of 14)	5	19473155	20575982	1102828	2	1016	uc003jgc.3	73121	ENSG00000145526	CDH18	cadherin 18	-4.81446	5.57492e-21
chr5	20574709	20575545	837	*	MACS_peak_20492	51.67	Promoter	5	19473155	20575982	1102828	2	1016	uc003jgc.3	437	ENSG00000145526	CDH18	cadherin 18	-4.81446	5.57492e-21
chr5	20885990	20886856	867	*	MACS_peak_20502	55.32	Intron (uc003jge.1/uc003jge.1, intron 5 of 11)	5	19473155	20575982	1102828	2	1016	uc003jgc.3	-310008	ENSG00000145526	CDH18	cadherin 18	-4.81446	5.57492e-21
chr5	20941054	20942098	1045	*	MACS_peak_20508	57.8	Distal Intergenic	5	19473155	20575982	1102828	2	1016	uc003jgc.3	-365072	ENSG00000145526	CDH18	cadherin 18	-4.81446	5.57492e-21
chrX	9430451	9431695	1245	*	MACS_peak_30826	61.36	Promoter	23	9431335	9687780	256446	1	6907	uc004csq.4	0	ENSG00000101849	TBL1X	transducin beta like 1 X-linked	-4.76364	5.19243e-204
chr2	209847617	209848907	1291	*	MACS_peak_14317	80.96	Distal Intergenic	2	210288771	210561074	272304	1	4133	uc002vdc.1	-439864	ENSG00000078018	MAP2	microtubule associated protein 2	-4.69804	4.8318e-33
chr2	210064169	210065033	865	*	MACS_peak_14322	60.85	Distal Intergenic	2	210288771	210561074	272304	1	4133	uc002vdc.1	-223738	ENSG00000078018	MAP2	microtubule associated protein 2	-4.69804	4.8318e-33
chr2	210232988	210234124	1137	*	MACS_peak_14328	56.05	Distal Intergenic	2	210288771	210561074	272304	1	4133	uc002vdc.1	-54647	ENSG00000078018	MAP2	microtubule associated protein 2	-4.69804	4.8318e-33
chr2	210288451	210289212	762	*	MACS_peak_14331	51.59	Promoter	2	210288771	210561074	272304	1	4133	uc002vdc.1	0	ENSG00000078018	MAP2	microtubule associated protein 2	-4.69804	4.8318e-33
chrX	131602416	131603730	1315	*	MACS_peak_31474	72.4	Intron (uc004eww.3/55796, intron 1 of 8)	23	131540256	131623061	82806	2	55796	uc010nrl.1	19331	ENSG00000076770	MBNL3	muscleblind like splicing regulator 3	-4.6794	2.76395e-131
chr12	79219716	79220255	540	*	MACS_peak_5314	58.67	Distal Intergenic	12	79257773	79845788	588016	1	6857	uc001sys.3	-37518	ENSG00000067715	SYT1	synaptotagmin 1	-4.64071	4.22129e-149
chr12	79226564	79227412	849	*	MACS_peak_5315	70.11	Distal Intergenic	12	79257773	79845788	588016	1	6857	uc001sys.3	-30361	ENSG00000067715	SYT1	synaptotagmin 1	-4.64071	4.22129e-149
chr12	79312562	79313398	837	*	MACS_peak_5318	51.67	Intron (uc001sys.3/6857, intron 2 of 11)	12	79258449	79845788	587340	1	6857	uc001syu.3	54113	ENSG00000067715	SYT1	synaptotagmin 1	-4.64071	4.22129e-149
chr12	79505764	79506641	878	*	MACS_peak_5320	56.26	Intron (uc001sys.3/6857, intron 4 of 11)	12	79439433	79845788	406356	1	6857	uc001syv.3	66331	ENSG00000067715	SYT1	synaptotagmin 1	-4.64071	4.22129e-149
chr12	79524286	79525639	1354	*	MACS_peak_5321	67.18	Intron (uc001sys.3/6857, intron 4 of 11)	12	79439433	79845788	406356	1	6857	uc001syv.3	84853	ENSG00000067715	SYT1	synaptotagmin 1	-4.64071	4.22129e-149
chr12	79558526	79559648	1123	*	MACS_peak_5323	73.02	Intron (uc001sys.3/6857, intron 4 of 11)	12	79439433	79845788	406356	1	6857	uc001syv.3	119093	ENSG00000067715	SYT1	synaptotagmin 1	-4.64071	4.22129e-149
chr2	70766776	70767827	1052	*	MACS_peak_12497	51.51	Intron (uc010fdq.3/7039, intron 1 of 5)	2	70674412	70780770	106359	2	7039	uc010fdq.3	12943	ENSG00000163235	TGFA	transforming growth factor alpha	-4.58375	2.39138e-81
chr6	136886783	136887843	1061	*	MACS_peak_24631	100.85	Intron (uc011edj.2/4217, intron 16 of 19)	6	136663419	136871957	208539	2	9053	uc010kgq.2	-14826	ENSG00000135525	MAP7	microtubule associated protein 7	-4.54039	1.69117e-187
chr5	122184536	122185295	760	*	MACS_peak_22030	66.04	Intron (uc003ktf.2/28966, intron 1 of 5)	5	122181160	122344902	163743	1	28966	uc011cwo.2	3376	ENSG00000064652	SNX24	sorting nexin 24	-4.50934	7.00026e-206
chr2	57203473	57204199	727	*	MACS_peak_12297	60.31	Distal Intergenic	2	56411258	56613309	202052	1	114800	uc002rzn.3	792215	ENSG00000055813	CCDC85A	coiled-coil domain containing 85A	-4.48567	4.81614e-25
chr1	184475338	184476615	1278	*	MACS_peak_1362	55.83	Intron (uc001gqv.1/81563, intron 2 of 5)	1	184356150	184598155	242006	1	81563	uc001gqv.1	119188	ENSG00000116667	C1orf21	chromosome 1 open reading frame 21	-4.42366	9.5862e-208
chr6	15036587	15037503	917	*	MACS_peak_22875	117.26	Distal Intergenic	6	15245734	15497401	251668	1	3720	uc011diu.1	-208231	ENSG00000008083	JARID2	jumonji and AT-rich interaction domain containing 2	-4.40117	0
chr6	15089694	15090923	1230	*	MACS_peak_22876	79.14	Distal Intergenic	6	15245734	15497401	251668	1	3720	uc011diu.1	-154811	ENSG00000008083	JARID2	jumonji and AT-rich interaction domain containing 2	-4.40117	0
chr6	15221563	15223134	1572	*	MACS_peak_22878	296.57	Distal Intergenic	6	15245734	15497401	251668	1	3720	uc011diu.1	-22600	ENSG00000008083	JARID2	jumonji and AT-rich interaction domain containing 2	-4.40117	0
chr6	152023807	152025086	1280	*	MACS_peak_24832	90.59	Intron (uc031spz.1/2099, intron 3 of 3)	6	152011631	152424408	412778	1	2099	uc003qom.4	12176	ENSG00000091831	ESR1	estrogen receptor 1	-4.36108	0
chr6	152128189	152129625	1437	*	MACS_peak_24834	95.71	Promoter	6	152128454	152424408	295955	1	2099	uc003qon.4	0	ENSG00000091831	ESR1	estrogen receptor 1	-4.36108	0
chr6	152265019	152265766	748	*	MACS_peak_24839	104.79	Promoter	6	152265308	152382259	116952	1	2099	uc010kit.1	0	ENSG00000091831	ESR1	estrogen receptor 1	-4.36108	0
chr7	45387400	45388184	785	*	MACS_peak_25540	58.45	Distal Intergenic	7	45197367	45223850	26484	1	10268	uc003tnb.3	190033	ENSG00000122679	RAMP3	receptor activity modifying protein 3	-4.35817	2.23084e-243
chr5	138492561	138493482	922	*	MACS_peak_22243	52.54	Intron (uc003ldo.3/64374, intron 2 of 10)	5	138282410	138534065	251656	2	64374	uc003ldo.3	40583	ENSG00000120725	SIL1	SIL1 nucleotide exchange factor	-4.33133	3.2111e-101
chr1	164567759	164568696	938	*	MACS_peak_1055	72.58	Intron (uc001gcs.3/5087, intron 2 of 7)	1	164558766	164854300	295535	1	5087	uc010pkw.1	8993	ENSG00000185630	PBX1	PBX homeobox 1	-4.32682	4.56242e-108
chr1	164571019	164571747	729	*	MACS_peak_1056	86.12	Intron (uc001gcs.3/5087, intron 2 of 7)	1	164558766	164854300	295535	1	5087	uc010pkw.1	12253	ENSG00000185630	PBX1	PBX homeobox 1	-4.32682	4.56242e-108
chr7	80422018	80423170	1153	*	MACS_peak_25927	57.68	3' UTR	7	80371854	80548667	176814	2	10512	uc003uhj.3	125497	ENSG00000075223	SEMA3C	semaphorin 3C	-4.3102	0
chr7	80505746	80506715	970	*	MACS_peak_25929	110.7	Intron (uc003uhj.3/10512, intron 2 of 17)	7	80371854	80548667	176814	2	10512	uc003uhj.3	41952	ENSG00000075223	SEMA3C	semaphorin 3C	-4.3102	0
chr7	80551319	80552557	1239	*	MACS_peak_25930	84.66	Promoter	7	80371854	80551675	179822	2	10512	uc011kgw.2	0	ENSG00000075223	SEMA3C	semaphorin 3C	-4.3102	0
chr7	80571230	80572975	1746	*	MACS_peak_25931	153.79	Distal Intergenic	7	80371854	80551675	179822	2	10512	uc011kgw.2	-19555	ENSG00000075223	SEMA3C	semaphorin 3C	-4.3102	0
chr7	80951943	80952878	936	*	MACS_peak_25937	66.85	Distal Intergenic	7	80371854	80551675	179822	2	10512	uc011kgw.2	-400268	ENSG00000075223	SEMA3C	semaphorin 3C	-4.3102	0
chr6	56067313	56067717	405	*	MACS_peak_23449	54.34	Intron (uc003pcs.3/81578, intron 1 of 29)	6	55921388	56112378	190991	2	81578	uc003pcs.3	44661	ENSG00000124749	COL21A1	collagen type XXI alpha 1 chain	-4.30535	3.71117e-82
chrX	7038466	7038966	501	*	MACS_peak_30819	55.97	Intron (uc004crv.2/8226, intron 1 of 3)	23	7065293	7171377	106085	1	412	uc004crw.2	-26327	ENSG00000101846	STS	steroid sulfatase	-4.27069	2.67895e-40
chr12	39836489	39837601	1113	*	MACS_peak_4569	140.24	Promoter	12	39687030	39837192	150163	2	55605	uc001rlx.3	0	ENSG00000139116	KIF21A	kinesin family member 21A	-4.26737	9.75004e-290
chr10	117423749	117424781	1033	*	MACS_peak_3343	249.7	Intron (uc001lcg.3/26033, intron 26 of 28)	10	117061365	117708496	647132	1	26033	uc010qsn.2	362384	ENSG00000107518	ATRNL1	attractin like 1	-4.17569	1.11714e-90
chr5	11287433	11287807	375	*	MACS_peak_20293	54.34	Intron (uc011cmx.1/1501, intron 3 of 16)	5	10971952	11385341	413390	2	1501	uc011cmx.1	97534	ENSG00000169862	CTNND2	catenin delta 2	-4.151	7.38961e-31
chr5	12076540	12077256	717	*	MACS_peak_20310	61.18	Distal Intergenic	5	10971952	11904110	932159	2	1501	uc011cmz.1	-172430	ENSG00000169862	CTNND2	catenin delta 2	-4.151	7.38961e-31
chr5	12224834	12225660	827	*	MACS_peak_20319	52.39	Distal Intergenic	5	10971952	11904110	932159	2	1501	uc011cmz.1	-320724	ENSG00000169862	CTNND2	catenin delta 2	-4.151	7.38961e-31
chr8	78763080	78763939	860	*	MACS_peak_27935	50.06	Distal Intergenic	8	79428336	79517502	89167	1	5569	uc003yba.3	-664397	ENSG00000171033	PKIA	cAMP-dependent protein kinase inhibitor alpha	-4.15096	6.66777e-73
chr8	79442195	79443529	1335	*	MACS_peak_27953	158.3	Intron (uc003yba.3/5569, intron 1 of 3)	8	79428336	79517502	89167	1	5569	uc003ybb.3	13859	ENSG00000171033	PKIA	cAMP-dependent protein kinase inhibitor alpha	-4.15096	6.66777e-73
chr8	79474824	79476119	1296	*	MACS_peak_27955	90.6	Intron (uc003yba.3/5569, intron 1 of 3)	8	79503466	79517502	14037	1	5569	uc010lzo.3	-27347	ENSG00000171033	PKIA	cAMP-dependent protein kinase inhibitor alpha	-4.15096	6.66777e-73
chr6	16765863	16766871	1009	*	MACS_peak_22897	72.38	Distal Intergenic	6	16738703	16761721	23019	2	6310	uc003nbw.1	-4142	ENSG00000124788	ATXN1	ataxin 1	-4.14545	2.28125e-237
chr6	16893371	16894401	1031	*	MACS_peak_22901	69.84	Distal Intergenic	6	16738703	16761721	23019	2	6310	uc003nbw.1	-131650	ENSG00000124788	ATXN1	ataxin 1	-4.14545	2.28125e-237
chr2	159579815	159581370	1556	*	MACS_peak_13635	88.6	Intron (uc002uab.1/uc002uab.1, intron 1 of 3)	2	159525682	159533867	8186	1	8502	uc002uae.1	54133	ENSG00000144283	PKP4	plakophilin 4	-4.10678	0
chr8	81664846	81666296	1451	*	MACS_peak_28000	54.17	Intron (uc003yby.2/619279, intron 2 of 8)	8	81540686	81787016	246331	2	619279	uc003yby.2	120720	ENSG00000164684	ZNF704	zinc finger protein 704	-4.04604	2.122e-80
chr8	81896309	81897391	1083	*	MACS_peak_28004	50.1	Exon (uc003ybz.3/55824, exon 7 of 9)	8	81540686	81787016	246331	2	619279	uc003yby.2	-109293	ENSG00000164684	ZNF704	zinc finger protein 704	-4.04604	2.122e-80
chr2	133955150	133956106	957	*	MACS_peak_13272	59.58	Intron (uc002ttp.3/344148, intron 5 of 19)	2	133682490	134179361	496872	2	344148	uc002tts.1	223255	ENSG00000176771	NCKAP5	NCK associated protein 5	-4.04276	1.03579e-51
chr2	134262255	134263146	892	*	MACS_peak_13277	67.39	Intron (uc002ttp.3/344148, intron 3 of 19)	2	133429372	134326031	896660	2	344148	uc002ttp.3	62885	ENSG00000176771	NCKAP5	NCK associated protein 5	-4.04276	1.03579e-51
chr13	39258433	39259745	1313	*	MACS_peak_6330	223.01	Distal Intergenic	13	39261173	39461267	200095	1	341640	uc001uwv.3	-1428	ENSG00000150893	FREM2	FRAS1 related extracellular matrix protein 2	-4.0285	0
chr17	55976785	55979912	3128	*	MACS_peak_10523	52.53	Promoter	17	55938604	55980750	42147	2	404093	uc002ivd.2	838	ENSG00000180891	CUEDC1	CUE domain containing 1	-4.02364	1.02427e-192
chr7	86720454	86721667	1214	*	MACS_peak_26122	114.08	Distal Intergenic	7	86506223	86689014	182792	2	222223	uc011kha.2	-31440	ENSG00000164659	KIAA1324L	KIAA1324 like	-4.01272	5.42036e-85
chr7	86727933	86729173	1241	*	MACS_peak_26123	54.05	Distal Intergenic	7	86506223	86689014	182792	2	222223	uc011kha.2	-38919	ENSG00000164659	KIAA1324L	KIAA1324 like	-4.01272	5.42036e-85
chr4	102185674	102186674	1001	*	MACS_peak_19586	61.92	Intron (uc003hvs.2/5530, intron 1 of 12)	4	101944587	102268628	324042	2	5530	uc003hvs.2	81954	ENSG00000138814	PPP3CA	protein phosphatase 3 catalytic subunit alpha	-4.00499	1.39527e-124
chr3	176182038	176182859	822	*	MACS_peak_18596	58.44	Distal Intergenic	3	176738542	176914266	175725	2	79718	uc003fiw.4	731407	ENSG00000177565	TBL1XR1	transducin beta like 1 X-linked receptor 1	-4.0038	0
chr4	173523964	173525147	1184	*	MACS_peak_20145	60.12	Intron (uc003isv.3/442117, intron 5 of 12)	4	174089904	174245118	155215	1	51809	uc003isz.4	-564757	ENSG00000109586	GALNT7	polypeptide N-acetylgalactosaminyltransferase 7	-3.98287	2.57704e-241
chr4	174173312	174174101	790	*	MACS_peak_20153	57.53	Intron (uc003isz.4/51809, intron 2 of 11)	4	174213259	174245118	31860	1	51809	uc011ckb.2	-39158	ENSG00000109586	GALNT7	polypeptide N-acetylgalactosaminyltransferase 7	-3.98287	2.57704e-241
chr17	64947260	64949292	2033	*	MACS_peak_10584	80.65	Distal Intergenic	17	64960980	65029518	68539	1	27092	uc002jft.2	-11688	ENSG00000075461	CACNG4	calcium voltage-gated channel auxiliary subunit gamma 4	-3.94481	4.65297e-116
chr13	23786511	23787384	874	*	MACS_peak_6119	55.59	Intron (uc001uom.2/6445, intron 2 of 7)	13	23755060	23899304	144245	1	6445	uc009zzw.2	31451	ENSG00000102683	SGCG	sarcoglycan gamma	-3.93478	2.65299e-39
chr2	106469887	106470605	719	*	MACS_peak_12971	113.33	Intron (uc002tdg.3/8440, intron 2 of 4)	2	106468204	106510730	42527	1	8440	uc002tdi.3	1683	ENSG00000071051	NCK2	NCK adaptor protein 2	-3.92421	6.82622e-69
chr16	77971022	77972376	1355	*	MACS_peak_9872	90.99	Intron (uc002ffg.1/57687, intron 7 of 8)	16	78056443	78066001	9559	1	10143	uc002ffh.5	-84067	ENSG00000166509	CLEC3A	C-type lectin domain family 3 member A	-3.92283	1.09072e-15
chr10	63093219	63093997	779	*	MACS_peak_2959	50.33	Distal Intergenic	10	63169207	63174871	5665	2	219623	uc001jlp.1	80874	ENSG00000196932	TMEM26	transmembrane protein 26	-3.909	2.10494e-226
chr3	107530663	107531391	729	*	MACS_peak_17223	60.14	Distal Intergenic	3	107493566	107530176	36611	1	56987	uc003dwo.5	37097	ENSG00000114439	BBX	BBX, HMG-box containing	-3.90037	1.11807e-258
chr2	213378711	213379172	462	*	MACS_peak_14386	60.2	Intron (uc002veg.1/2066, intron 1 of 27)	2	212240442	213403352	1162911	2	2066	uc002veg.1	24180	ENSG00000178568	ERBB4	erb-b2 receptor tyrosine kinase 4	-3.89306	4.74617e-299
chr7	90082752	90083359	608	*	MACS_peak_26214	50.17	Distal Intergenic	7	90095738	90419967	324230	1	5218	uc003ukt.1	-12379	ENSG00000058091	CDK14	cyclin dependent kinase 14	-3.88256	2.90141e-36
chr10	45137421	45137978	558	*	MACS_peak_2858	50.48	Distal Intergenic	10	44872510	44880545	8036	2	6387	uc021ppm.1	-256876	ENSG00000107562	CXCL12	C-X-C motif chemokine ligand 12	-3.86081	1.06881e-80
chrX	109194686	109195706	1021	*	MACS_peak_31199	119.86	Distal Intergenic	23	109245863	109421016	175154	1	84187	uc004eon.2	-50157	ENSG00000157600	TMEM164	transmembrane protein 164	-3.85847	2.37481e-213
chr4	87374837	87375599	763	*	MACS_peak_19463	187.47	Promoter	4	86936276	87374283	438008	2	5602	uc003hpv.3	-554	ENSG00000109339	MAPK10	mitogen-activated protein kinase 10	-3.85408	5.57471e-06
chr7	50988583	50989347	765	*	MACS_peak_25606	51.37	Distal Intergenic	7	51083909	51103652	19744	2	23242	uc003tpo.4	114305	ENSG00000106078	COBL	cordon-bleu WH2 repeat protein	-3.84569	1.29791e-71
chr5	34020948	34021873	926	*	MACS_peak_20759	55.82	Intron (uc031sjb.1/114899, intron 1 of 1)	5	34017963	34024523	6561	2	114899	uc031sjb.1	2650	ENSG00000082196	C1QTNF3	C1q and TNF related 3	-3.84543	5.81313e-06
chr5	34214512	34215890	1379	*	MACS_peak_20765	73.37	Distal Intergenic	5	34017963	34043371	25409	2	114899	uc003jio.3	-171141	ENSG00000082196	C1QTNF3	C1q and TNF related 3	-3.84543	5.81313e-06
chr20	19747340	19748562	1223	*	MACS_peak_14823	51.23	Distal Intergenic	20	19867165	19983103	115939	1	54453	uc002wro.2	-118603	ENSG00000132669	RIN2	Ras and Rab interactor 2	-3.82988	1.44724e-20
chr20	19764461	19765782	1322	*	MACS_peak_14825	61.45	Distal Intergenic	20	19867165	19983103	115939	1	54453	uc002wro.2	-101383	ENSG00000132669	RIN2	Ras and Rab interactor 2	-3.82988	1.44724e-20
chr1	177554250	177555549	1300	*	MACS_peak_1267	99.92	Distal Intergenic	1	177225996	177251558	25563	1	57795	uc001glg.3	328254	ENSG00000198797	BRINP2	BMP/retinoic acid inducible neural specific 2	-3.81774	1.20203e-73
chr3	160487412	160488622	1211	*	MACS_peak_18155	58.42	Intron (uc003fdr.3/151742, intron 1 of 3)	3	160473996	160788817	314822	1	151742	uc003fdr.3	13416	ENSG00000163590	PPM1L	protein phosphatase, Mg2+/Mn2+ dependent 1L	-3.79032	5.95808e-99
chr3	160502237	160503067	831	*	MACS_peak_18156	54.55	Intron (uc003fdr.3/151742, intron 1 of 3)	3	160473996	160788817	314822	1	151742	uc003fdr.3	28241	ENSG00000163590	PPM1L	protein phosphatase, Mg2+/Mn2+ dependent 1L	-3.79032	5.95808e-99
chr3	105050964	105052120	1157	*	MACS_peak_17163	67.22	Distal Intergenic	3	105085557	105244230	158674	1	214	uc003dvv.3	-33437	ENSG00000170017	ALCAM	activated leukocyte cell adhesion molecule	-3.78358	0
chr3	105189075	105190179	1105	*	MACS_peak_17165	54.9	Intron (uc003dvv.3/214, intron 1 of 2)	3	105158182	105264154	105973	1	214	uc011bhh.1	30893	ENSG00000170017	ALCAM	activated leukocyte cell adhesion molecule	-3.78358	0
chr12	11882981	11883624	644	*	MACS_peak_4354	91.76	Intron (uc001qzz.3/2120, intron 1 of 7)	12	11802788	12048325	245538	1	2120	uc001qzz.3	80193	ENSG00000139083	ETV6	ETS variant 6	-3.76414	1.03013e-13
chr6	93627433	93628606	1174	*	MACS_peak_23973	69.28	Distal Intergenic	6	93949740	94129300	179561	2	2045	uc003poe.3	500694	ENSG00000135333	EPHA7	EPH receptor A7	-3.70576	7.20613e-154
chr6	93651969	93653068	1100	*	MACS_peak_23974	96.01	Distal Intergenic	6	93949740	94129300	179561	2	2045	uc003poe.3	476232	ENSG00000135333	EPHA7	EPH receptor A7	-3.70576	7.20613e-154
chrX	138240201	138241279	1079	*	MACS_peak_31565	62.42	Intron (uc004faq.3/2258, intron 1 of 5)	23	137713734	138286445	572712	2	2258	uc004faq.3	45166	ENSG00000129682	FGF13	fibroblast growth factor 13	-3.69941	4.19188e-58
chrX	138282835	138283784	950	*	MACS_peak_31566	50.02	Intron (uc004faq.3/2258, intron 1 of 5)	23	137713734	138286445	572712	2	2258	uc004faq.3	2661	ENSG00000129682	FGF13	fibroblast growth factor 13	-3.69941	4.19188e-58
chr17	75265747	75267011	1265	*	MACS_peak_10716	74.88	Distal Intergenic	17	75277492	75496678	219187	1	10801	uc002jts.4	-10481	ENSG00000184640	SEPT9	septin 9	-3.66296	2.22864e-225
chr17	75282237	75283819	1583	*	MACS_peak_10717	80.65	Promoter	17	75283973	75496678	212706	1	10801	uc002jtt.4	-154	ENSG00000184640	SEPT9	septin 9	-3.66296	2.22864e-225
chr7	84391557	84392357	801	*	MACS_peak_26057	54.32	Distal Intergenic	7	84624872	84671255	46384	2	223117	uc003uib.3	278898	ENSG00000153993	SEMA3D	semaphorin 3D	-3.65172	5.36113e-15
chr7	84600804	84601540	737	*	MACS_peak_26064	56.41	Distal Intergenic	7	84624872	84671255	46384	2	223117	uc003uib.3	69715	ENSG00000153993	SEMA3D	semaphorin 3D	-3.65172	5.36113e-15
chr7	85148143	85149525	1383	*	MACS_peak_26086	63.27	Distal Intergenic	7	84679673	84816171	136499	2	223117	uc010lee.1	-331972	ENSG00000153993	SEMA3D	semaphorin 3D	-3.65172	5.36113e-15
chr7	85161480	85162965	1486	*	MACS_peak_26087	68.99	Distal Intergenic	7	84679673	84816171	136499	2	223117	uc010lee.1	-345309	ENSG00000153993	SEMA3D	semaphorin 3D	-3.65172	5.36113e-15
chr10	118039163	118039572	410	*	MACS_peak_3349	54.34	Distal Intergenic	10	117816442	118033126	216685	2	2674	uc009xyr.3	-6037	ENSG00000151892	GFRA1	GDNF family receptor alpha 1	-3.64709	0
chr21	22435993	22436633	641	*	MACS_peak_15322	89.21	Intron (uc002yld.2/4685, intron 1 of 17)	21	22370633	22912517	541885	1	4685	uc011acb.2	65360	ENSG00000154654	NCAM2	neural cell adhesion molecule 2	-3.61614	0
chr8	123240698	123241624	927	*	MACS_peak_29054	56.53	Distal Intergenic	8	123793901	123986755	192855	1	22882	uc003ypk.1	-552277	ENSG00000178764	ZHX2	zinc fingers and homeoboxes 2	-3.56358	4.59612e-77
chr8	123379124	123380158	1035	*	MACS_peak_29059	55.98	Distal Intergenic	8	123793901	123986755	192855	1	22882	uc003ypk.1	-413743	ENSG00000178764	ZHX2	zinc fingers and homeoboxes 2	-3.56358	4.59612e-77
chr8	123796905	123799290	2386	*	MACS_peak_29067	113.2	Intron (uc003ypk.1/22882, intron 1 of 3)	8	123793901	123986755	192855	1	22882	uc003ypk.1	3004	ENSG00000178764	ZHX2	zinc fingers and homeoboxes 2	-3.56358	4.59612e-77
chr9	129405024	129405821	798	*	MACS_peak_30658	53.44	Intron (uc004bqi.3/4010, intron 2 of 7)	9	129376722	129463311	86590	1	4010	uc011maa.2	28302	ENSG00000136944	LMX1B	LIM homeobox transcription factor 1 beta	-3.54839	3.52785e-64
chr9	129423923	129426580	2658	*	MACS_peak_30659	209.27	Intron (uc004bqi.3/4010, intron 2 of 7)	9	129376722	129463311	86590	1	4010	uc011maa.2	47201	ENSG00000136944	LMX1B	LIM homeobox transcription factor 1 beta	-3.54839	3.52785e-64
chr9	129435949	129436538	590	*	MACS_peak_30660	52.29	Intron (uc004bqi.3/4010, intron 2 of 7)	9	129376722	129463311	86590	1	4010	uc011maa.2	59227	ENSG00000136944	LMX1B	LIM homeobox transcription factor 1 beta	-3.54839	3.52785e-64
chr14	100478334	100479687	1354	*	MACS_peak_8230	67.37	Intron (uc001ygt.3/51466, intron 1 of 13)	14	100485719	100606454	120736	1	51466	uc001ygv.2	-6032	ENSG00000196405	EVL	Enah/Vasp-like	-3.54366	0
chr14	100525673	100526480	808	*	MACS_peak_8232	130.47	Intron (uc001ygt.3/51466, intron 1 of 13)	14	100531751	100610573	78823	1	51466	uc001ygu.3	-5271	ENSG00000196405	EVL	Enah/Vasp-like	-3.54366	0
chr1	180525449	180526823	1375	*	MACS_peak_1311	51.74	Distal Intergenic	1	180257352	180472022	214671	2	84320	uc001gog.3	-53427	ENSG00000230124	ACBD6	acyl-CoA binding domain containing 6	-3.53189	1.28371e-18
chr8	71239786	71240593	808	*	MACS_peak_27815	53.79	Intron (uc003xyn.1/10499, intron 1 of 22)	8	71024267	71316020	291754	2	10499	uc003xyn.1	75427	ENSG00000140396	NCOA2	nuclear receptor coactivator 2	-3.53125	3.06694e-197
chr8	71368127	71369201	1075	*	MACS_peak_27817	51.7	Distal Intergenic	8	71024267	71316020	291754	2	10499	uc003xyn.1	-52107	ENSG00000140396	NCOA2	nuclear receptor coactivator 2	-3.53125	3.06694e-197
chr8	71405135	71406184	1050	*	MACS_peak_27819	55.34	Distal Intergenic	8	71024267	71316020	291754	2	10499	uc003xyn.1	-89115	ENSG00000140396	NCOA2	nuclear receptor coactivator 2	-3.53125	3.06694e-197
chr6	144645488	144647116	1629	*	MACS_peak_24740	64.65	Intron (uc010khq.1/7402, intron 2 of 25)	6	144612873	145174170	561298	1	7402	uc003qkt.3	32615	ENSG00000152818	UTRN	utrophin	-3.5275	9.88474e-303
chr3	78520403	78521340	938	*	MACS_peak_16682	55.46	Distal Intergenic	3	78655883	78719690	63808	2	6091	uc011bgl.1	198350	ENSG00000169855	ROBO1	roundabout guidance receptor 1	-3.52007	5.76979e-74
chr3	78755561	78756618	1058	*	MACS_peak_16683	53.04	Intron (uc003dqb.2/6091, intron 6 of 28)	3	78709089	78764407	55319	2	6091	uc003dqf.1	7789	ENSG00000169855	ROBO1	roundabout guidance receptor 1	-3.52007	5.76979e-74
chr3	78860819	78862010	1192	*	MACS_peak_16685	59.61	Intron (uc003dqb.2/6091, intron 2 of 28)	3	78709089	78764407	55319	2	6091	uc003dqf.1	-96412	ENSG00000169855	ROBO1	roundabout guidance receptor 1	-3.52007	5.76979e-74
chr3	79360382	79361731	1350	*	MACS_peak_16690	55.11	Intron (uc003dqe.2/6091, intron 2 of 30)	3	78646388	79068609	422222	2	6091	uc003dqd.2	-291773	ENSG00000169855	ROBO1	roundabout guidance receptor 1	-3.52007	5.76979e-74
chr3	79403708	79404370	663	*	MACS_peak_16692	66.17	Intron (uc003dqe.2/6091, intron 2 of 30)	3	78646388	79068609	422222	2	6091	uc003dqd.2	-335099	ENSG00000169855	ROBO1	roundabout guidance receptor 1	-3.52007	5.76979e-74
chr3	79756401	79757064	664	*	MACS_peak_16706	53.55	Intron (uc003dqe.2/6091, intron 1 of 30)	3	78646388	79817059	1170672	2	6091	uc003dqe.2	59995	ENSG00000169855	ROBO1	roundabout guidance receptor 1	-3.52007	5.76979e-74
chr3	80745313	80746164	852	*	MACS_peak_16735	61.88	Distal Intergenic	3	78646388	79817059	1170672	2	6091	uc003dqe.2	-928254	ENSG00000169855	ROBO1	roundabout guidance receptor 1	-3.52007	5.76979e-74
chr2	205290241	205291430	1190	*	MACS_peak_14278	55.56	Distal Intergenic	2	205410516	206166631	756116	1	117583	uc010fub.2	-119086	ENSG00000116117	PARD3B	par-3 family cell polarity regulator beta	-3.50872	2.38026e-22
chr2	205301412	205302326	915	*	MACS_peak_14279	51.66	Distal Intergenic	2	205410516	206166631	756116	1	117583	uc010fub.2	-108190	ENSG00000116117	PARD3B	par-3 family cell polarity regulator beta	-3.50872	2.38026e-22
chr7	88300431	88301713	1283	*	MACS_peak_26164	54.19	Distal Intergenic	7	88388753	88966346	577594	1	219578	uc011khi.2	-87040	ENSG00000182348	ZNF804B	zinc finger protein 804B	-3.49922	3.31125e-20
chr12	15942054	15942962	909	*	MACS_peak_4402	68.87	Promoter	12	15773075	15942510	169436	2	2059	uc001rdb.3	0	ENSG00000151491	EPS8	epidermal growth factor receptor pathway substrate 8	-3.49362	3.77524e-78
chr8	58567424	58568105	682	*	MACS_peak_27641	50.61	Distal Intergenic	8	58907113	59062277	155165	1	90362	uc003xtj.1	-339008	ENSG00000169122	FAM110B	family with sequence similarity 110 member B	-3.48845	1.0171e-12
chr2	144985073	144985714	642	*	MACS_peak_13418	55.44	Intron (uc021vqf.1/79712, intron 2 of 9)	2	144703581	144994906	291326	2	79712	uc021vqf.1	9192	ENSG00000121964	GTDC1	glycosyltransferase like domain containing 1	-3.47942	3.76546e-32
chr2	145109685	145110362	678	*	MACS_peak_13421	52.39	Distal Intergenic	2	144763318	145090083	326766	2	79712	uc002tvt.2	-19602	ENSG00000121964	GTDC1	glycosyltransferase like domain containing 1	-3.47942	3.76546e-32
chr10	19665545	19666553	1009	*	MACS_peak_2541	50.74	Distal Intergenic	10	20105372	20569115	463744	1	84898	uc001iqg.1	-438819	ENSG00000120594	PLXDC2	plexin domain containing 2	-3.47254	3.0279e-85
chr10	19815444	19816576	1133	*	MACS_peak_2543	63.5	Intron (uc010qcq.1/uc010qcq.1, intron 3 of 6)	10	20105372	20569115	463744	1	84898	uc001iqg.1	-288796	ENSG00000120594	PLXDC2	plexin domain containing 2	-3.47254	3.0279e-85
chr10	20551261	20552106	846	*	MACS_peak_2555	51.03	Intron (uc001iqg.1/84898, intron 13 of 13)	10	20432224	20569115	136892	1	84898	uc009xkc.1	119037	ENSG00000120594	PLXDC2	plexin domain containing 2	-3.47254	3.0279e-85
chr10	20560380	20560938	559	*	MACS_peak_2556	50.39	Intron (uc001iqg.1/84898, intron 13 of 13)	10	20432224	20569115	136892	1	84898	uc009xkc.1	128156	ENSG00000120594	PLXDC2	plexin domain containing 2	-3.47254	3.0279e-85
chr10	20613133	20613639	507	*	MACS_peak_2558	69.22	Distal Intergenic	10	20432224	20569115	136892	1	84898	uc009xkc.1	180909	ENSG00000120594	PLXDC2	plexin domain containing 2	-3.47254	3.0279e-85
chr10	34410745	34411721	977	*	MACS_peak_2756	53	Intron (uc010qej.2/56288, intron 23 of 24)	10	34606035	34673182	67148	2	56288	uc001ixs.1	261461	ENSG00000148498	PARD3	par-3 family cell polarity regulator	-3.46935	1.66843e-194
chr7	132825755	132826306	552	*	MACS_peak_27015	56.02	Distal Intergenic	7	132658359	132766828	108470	2	54927	uc011kpn.1	-58927	ENSG00000106554	CHCHD3	coiled-coil-helix-coiled-coil-helix domain containing 3	-3.45195	1.78303e-203
chr20	25477135	25478204	1070	*	MACS_peak_14891	52.29	Exon (uc002wux.1/22981, exon 10 of 24)	20	25433338	25439612	6275	2	22981	uc002wuw.1	-37523	ENSG00000101004	NINL	ninein like	-3.42333	2.57241e-73
chr20	25548858	25549847	990	*	MACS_peak_14892	55.83	Intron (uc002wux.1/22981, intron 1 of 23)	20	25433338	25566153	132816	2	22981	uc002wux.1	16306	ENSG00000101004	NINL	ninein like	-3.42333	2.57241e-73
chr20	25578200	25579734	1535	*	MACS_peak_14893	50.45	Distal Intergenic	20	25458605	25566153	107549	2	22981	uc010gdo.1	-12047	ENSG00000101004	NINL	ninein like	-3.42333	2.57241e-73
chr4	161622723	161623591	869	*	MACS_peak_20063	51.3	Distal Intergenic	4	160188998	160281301	92304	1	9693	uc003iqg.4	1433725	ENSG00000109756	RAPGEF2	Rap guanine nucleotide exchange factor 2	-3.42325	3.63948e-76
chr3	191842353	191843612	1260	*	MACS_peak_18869	50.65	Distal Intergenic	3	191857182	192126838	269657	2	2257	uc003fsx.3	283226	ENSG00000114279	FGF12	fibroblast growth factor 12	-3.38959	1.51161e-15
chr3	192315225	192317106	1882	*	MACS_peak_18877	612.32	Intron (uc003fsy.3/2257, intron 2 of 5)	3	191857182	192445388	588207	2	2257	uc003fsy.3	128282	ENSG00000114279	FGF12	fibroblast growth factor 12	-3.38959	1.51161e-15
chr3	192342556	192342944	389	*	MACS_peak_18878	54.34	Intron (uc003fsy.3/2257, intron 2 of 5)	3	191857182	192445388	588207	2	2257	uc003fsy.3	102444	ENSG00000114279	FGF12	fibroblast growth factor 12	-3.38959	1.51161e-15
chr3	192403012	192404183	1172	*	MACS_peak_18879	58.35	Intron (uc003fsy.3/2257, intron 2 of 5)	3	191857182	192445388	588207	2	2257	uc003fsy.3	41205	ENSG00000114279	FGF12	fibroblast growth factor 12	-3.38959	1.51161e-15
chr3	192427023	192428075	1053	*	MACS_peak_18880	79.79	Intron (uc003fsy.3/2257, intron 2 of 5)	3	191857182	192445388	588207	2	2257	uc003fsy.3	17313	ENSG00000114279	FGF12	fibroblast growth factor 12	-3.38959	1.51161e-15
chr3	192432989	192434159	1171	*	MACS_peak_18881	55.85	Intron (uc003fsy.3/2257, intron 2 of 5)	3	191857182	192445388	588207	2	2257	uc003fsy.3	11229	ENSG00000114279	FGF12	fibroblast growth factor 12	-3.38959	1.51161e-15
chr20	19027685	19028848	1164	*	MACS_peak_14812	222.31	Distal Intergenic	20	19193290	19703541	510252	1	57419	uc002wrl.3	-164442	ENSG00000185052	SLC24A3	solute carrier family 24 member 3	-3.37833	1.0598e-77
chr20	19137458	19138712	1255	*	MACS_peak_14814	55.75	Distal Intergenic	20	19193290	19703541	510252	1	57419	uc002wrl.3	-54578	ENSG00000185052	SLC24A3	solute carrier family 24 member 3	-3.37833	1.0598e-77
chr20	19179936	19180836	901	*	MACS_peak_14816	69.69	Distal Intergenic	20	19193290	19703541	510252	1	57419	uc002wrl.3	-12454	ENSG00000185052	SLC24A3	solute carrier family 24 member 3	-3.37833	1.0598e-77
chr4	54080896	54081705	810	*	MACS_peak_19255	50.42	Intron (uc003gzu.3/152579, intron 4 of 8)	4	53739151	54232242	493092	2	152579	uc003gzu.3	150537	ENSG00000184178	SCFD2	sec1 family domain containing 2	-3.34121	1.56078e-27
chr21	41214004	41215489	1486	*	MACS_peak_15442	52.59	Distal Intergenic	21	41239347	41301322	61976	1	5121	uc002yyp.3	-23858	ENSG00000183036	PCP4	Purkinje cell protein 4	-3.32914	5.85156e-06
chr11	48071369	48071885	517	*	MACS_peak_3701	52.3	Intron (uc001ngo.4/5795, intron 1 of 8)	11	48002110	48192394	190285	1	5795	uc001ngp.4	69259	ENSG00000149177	PTPRJ	protein tyrosine phosphatase, receptor type J	-3.32046	1.73784e-49
chr3	174215976	174216833	858	*	MACS_peak_18530	50.2	Intron (uc003fiq.1/uc003fiq.1, intron 1 of 1)	3	174577111	175523428	946318	1	254827	uc003fit.3	-360278	ENSG00000177694	NAALADL2	N-acetylated alpha-linked acidic dipeptidase like 2	-3.31121	1.8555e-99
chr3	174264945	174265769	825	*	MACS_peak_18533	52.54	Intron (uc003fir.3/uc003fir.3, intron 2 of 3)	3	174577111	175523428	946318	1	254827	uc003fit.3	-311342	ENSG00000177694	NAALADL2	N-acetylated alpha-linked acidic dipeptidase like 2	-3.31121	1.8555e-99
chr3	174299544	174300215	672	*	MACS_peak_18536	52.88	Intron (uc003fir.3/uc003fir.3, intron 2 of 3)	3	174577111	175523428	946318	1	254827	uc003fit.3	-276896	ENSG00000177694	NAALADL2	N-acetylated alpha-linked acidic dipeptidase like 2	-3.31121	1.8555e-99
chr3	174334571	174335192	622	*	MACS_peak_18538	57.24	Intron (uc003fir.3/uc003fir.3, intron 2 of 3)	3	174577111	175523428	946318	1	254827	uc003fit.3	-241919	ENSG00000177694	NAALADL2	N-acetylated alpha-linked acidic dipeptidase like 2	-3.31121	1.8555e-99
chr3	174434504	174435210	707	*	MACS_peak_18539	50.08	Intron (uc003fir.3/uc003fir.3, intron 3 of 3)	3	174577111	175523428	946318	1	254827	uc003fit.3	-141901	ENSG00000177694	NAALADL2	N-acetylated alpha-linked acidic dipeptidase like 2	-3.31121	1.8555e-99
chr3	174451258	174452163	906	*	MACS_peak_18540	69.28	Intron (uc003fir.3/uc003fir.3, intron 3 of 3)	3	174577111	175523428	946318	1	254827	uc003fit.3	-124948	ENSG00000177694	NAALADL2	N-acetylated alpha-linked acidic dipeptidase like 2	-3.31121	1.8555e-99
chr3	174576541	174577603	1063	*	MACS_peak_18545	50.24	Promoter	3	174577111	175523428	946318	1	254827	uc003fit.3	0	ENSG00000177694	NAALADL2	N-acetylated alpha-linked acidic dipeptidase like 2	-3.31121	1.8555e-99
chr3	174580910	174581751	842	*	MACS_peak_18546	69.07	Promoter	3	174581616	175299009	717394	1	254827	uc003fiu.1	0	ENSG00000177694	NAALADL2	N-acetylated alpha-linked acidic dipeptidase like 2	-3.31121	1.8555e-99
chr3	174672939	174674203	1265	*	MACS_peak_18553	69.45	Intron (uc003fit.3/254827, intron 1 of 13)	3	174581616	175299009	717394	1	254827	uc003fiu.1	91323	ENSG00000177694	NAALADL2	N-acetylated alpha-linked acidic dipeptidase like 2	-3.31121	1.8555e-99
chr3	174844726	174845627	902	*	MACS_peak_18557	59.27	Intron (uc003fit.3/254827, intron 2 of 13)	3	174842196	175373351	531156	1	254827	uc010hwy.2	2530	ENSG00000177694	NAALADL2	N-acetylated alpha-linked acidic dipeptidase like 2	-3.31121	1.8555e-99
chr3	174875631	174876336	706	*	MACS_peak_18558	56.04	Intron (uc003fit.3/254827, intron 2 of 13)	3	174842196	175373351	531156	1	254827	uc010hwy.2	33435	ENSG00000177694	NAALADL2	N-acetylated alpha-linked acidic dipeptidase like 2	-3.31121	1.8555e-99
chr3	174876813	174877850	1038	*	MACS_peak_18559	59.31	Intron (uc003fit.3/254827, intron 2 of 13)	3	174842196	175373351	531156	1	254827	uc010hwy.2	34617	ENSG00000177694	NAALADL2	N-acetylated alpha-linked acidic dipeptidase like 2	-3.31121	1.8555e-99
chr6	54563255	54564275	1021	*	MACS_peak_23414	61.24	Distal Intergenic	6	54711569	54809897	98329	1	222584	uc003pck.4	-147294	ENSG00000168143	FAM83B	family with sequence similarity 83 member B	-3.29729	0
chr6	54679955	54680636	682	*	MACS_peak_23419	60.94	Distal Intergenic	6	54711569	54809897	98329	1	222584	uc003pck.4	-30933	ENSG00000168143	FAM83B	family with sequence similarity 83 member B	-3.29729	0
chr6	54729891	54730628	738	*	MACS_peak_23421	62.64	Intron (uc003pck.4/222584, intron 1 of 4)	6	54711569	54809897	98329	1	222584	uc003pck.4	18322	ENSG00000168143	FAM83B	family with sequence similarity 83 member B	-3.29729	0
chr6	54794108	54795239	1132	*	MACS_peak_23424	57.78	Intron (uc003pck.4/222584, intron 4 of 4)	6	54711569	54809897	98329	1	222584	uc003pck.4	82539	ENSG00000168143	FAM83B	family with sequence similarity 83 member B	-3.29729	0
chr1	217817791	217820258	2468	*	MACS_peak_2049	74.23	Intron (uc009xdr.1/128153, intron 1 of 10)	1	217804695	218040484	235790	1	128153	uc001hlh.1	13096	ENSG00000162814	SPATA17	spermatogenesis associated 17	-3.29276	1.78334e-15
chr5	153675625	153676868	1244	*	MACS_peak_22396	203.55	Promoter	5	153677501	153800543	123043	1	55568	uc010jid.3	-633	ENSG00000164574	GALNT10	polypeptide N-acetylgalactosaminyltransferase 10	-3.28649	5.38859e-109
chr20	8429553	8430232	680	*	MACS_peak_14680	52.22	Intron (uc010zrb.1/23236, intron 3 of 27)	20	8581381	8769172	187792	1	23236	uc002wnc.1	-151149	ENSG00000182621	PLCB1	phospholipase C beta 1	-3.27576	3.01721e-126
chr2	33295174	33295711	538	*	MACS_peak_11963	123.52	Intron (uc021vft.1/4052, intron 3 of 33)	2	33359664	33624575	264912	1	4052	uc002rou.3	-63953	ENSG00000049323	LTBP1	latent transforming growth factor beta binding protein 1	-3.266	1.35497e-58
chr2	33535521	33536450	930	*	MACS_peak_11966	50.66	Intron (uc021vft.1/4052, intron 23 of 33)	2	33516551	33624575	108025	1	4052	uc010ynb.2	18970	ENSG00000049323	LTBP1	latent transforming growth factor beta binding protein 1	-3.266	1.35497e-58
chr1	246551205	246552034	830	*	MACS_peak_2247	52.17	Intron (uc001ibk.3/64754, intron 1 of 11)	1	245912642	246580714	668073	2	64754	uc001ibk.3	28680	ENSG00000185420	SMYD3	SET and MYND domain containing 3	-3.24955	3.44868e-37
chr6	122815629	122816887	1259	*	MACS_peak_24419	162.69	Intron (uc003pyz.3/5570, intron 2 of 6)	6	122793062	123047518	254457	1	5570	uc031spn.1	22567	ENSG00000135549	PKIB	cAMP-dependent protein kinase inhibitor beta	-3.24933	5.98022e-140
chr6	122943594	122944428	835	*	MACS_peak_24420	53.81	Intron (uc003pyz.3/5570, intron 3 of 6)	6	122931377	123047518	116142	1	5570	uc003pzb.3	12217	ENSG00000135549	PKIB	cAMP-dependent protein kinase inhibitor beta	-3.24933	5.98022e-140
chr6	122961928	122962766	839	*	MACS_peak_24422	62.93	Intron (uc003pyz.3/5570, intron 4 of 6)	6	122973874	123047518	73645	1	5570	uc003pzc.4	-11108	ENSG00000135549	PKIB	cAMP-dependent protein kinase inhibitor beta	-3.24933	5.98022e-140
chr6	123029158	123030079	922	*	MACS_peak_24427	56.59	Intron (uc003pyz.3/5570, intron 5 of 6)	6	123038913	123047518	8606	1	5570	uc011ebq.2	-8834	ENSG00000135549	PKIB	cAMP-dependent protein kinase inhibitor beta	-3.24933	5.98022e-140
chr12	94084424	94085283	860	*	MACS_peak_5623	58.4	Intron (uc001tda.3/8738, intron 2 of 2)	12	94071151	94288616	217466	1	8738	uc010sus.1	13273	ENSG00000169372	CRADD	CASP2 and RIPK1 domain containing adaptor with death domain	-3.24164	7.69256e-26
chr1	54771513	54772005	493	*	MACS_peak_383	50.15	Intron (uc001cxe.4/23648, intron 4 of 17)	1	54691104	54872068	180965	2	23648	uc001cxe.4	100063	ENSG00000157216	SSBP3	single stranded DNA binding protein 3	-3.24152	2.87951e-13
chr9	128298068	128299174	1107	*	MACS_peak_30641	53.74	Intron (uc010mwz.3/79109, intron 4 of 8)	9	128199673	128357925	158253	2	79109	uc010mwz.3	58751	ENSG00000119487	MAPKAP1	mitogen-activated protein kinase associated protein 1	-3.23702	1.40229e-220
chr9	128344328	128345386	1059	*	MACS_peak_30643	78.25	Intron (uc010mwz.3/79109, intron 2 of 8)	9	128199673	128357925	158253	2	79109	uc010mwz.3	12539	ENSG00000119487	MAPKAP1	mitogen-activated protein kinase associated protein 1	-3.23702	1.40229e-220
chr9	128375263	128377134	1872	*	MACS_peak_30644	68.35	Intron (uc011lzu.2/79109, intron 1 of 8)	9	128199673	128357925	158253	2	79109	uc011lzt.2	-17338	ENSG00000119487	MAPKAP1	mitogen-activated protein kinase associated protein 1	-3.23702	1.40229e-220
chr1	188647279	188648568	1290	*	MACS_peak_1490	51.8	Distal Intergenic	1	190066797	190444942	378146	2	339479	uc010pot.1	1796374	ENSG00000162670	BRINP3	BMP/retinoic acid inducible neural specific 3	-3.21105	1.99906e-09
chr1	188738600	188739529	930	*	MACS_peak_1491	51.97	Distal Intergenic	1	190066797	190444942	378146	2	339479	uc010pot.1	1705413	ENSG00000162670	BRINP3	BMP/retinoic acid inducible neural specific 3	-3.21105	1.99906e-09
chr1	189292880	189293980	1101	*	MACS_peak_1507	50.82	Distal Intergenic	1	190066797	190444942	378146	2	339479	uc010pot.1	1150962	ENSG00000162670	BRINP3	BMP/retinoic acid inducible neural specific 3	-3.21105	1.99906e-09
chr1	189460117	189461109	993	*	MACS_peak_1513	57.04	Distal Intergenic	1	190066797	190444942	378146	2	339479	uc010pot.1	983833	ENSG00000162670	BRINP3	BMP/retinoic acid inducible neural specific 3	-3.21105	1.99906e-09
chr1	189464933	189465387	455	*	MACS_peak_1514	54.01	Distal Intergenic	1	190066797	190444942	378146	2	339479	uc010pot.1	979555	ENSG00000162670	BRINP3	BMP/retinoic acid inducible neural specific 3	-3.21105	1.99906e-09
chr1	189517012	189517713	702	*	MACS_peak_1515	50.46	Distal Intergenic	1	190066797	190444942	378146	2	339479	uc010pot.1	927229	ENSG00000162670	BRINP3	BMP/retinoic acid inducible neural specific 3	-3.21105	1.99906e-09
chr1	190056761	190057411	651	*	MACS_peak_1532	51.16	Distal Intergenic	1	190066797	190444942	378146	2	339479	uc010pot.1	387531	ENSG00000162670	BRINP3	BMP/retinoic acid inducible neural specific 3	-3.21105	1.99906e-09
chr1	190234878	190235797	920	*	MACS_peak_1538	67.48	Intron (uc010pot.1/339479, intron 2 of 6)	1	190066797	190444942	378146	2	339479	uc010pot.1	209145	ENSG00000162670	BRINP3	BMP/retinoic acid inducible neural specific 3	-3.21105	1.99906e-09
chr2	155693147	155694045	899	*	MACS_peak_13559	52.76	Intron (uc002tyv.2/3760, intron 2 of 2)	2	155555093	155714864	159772	1	3760	uc010zce.2	138054	ENSG00000162989	KCNJ3	potassium voltage-gated channel subfamily J member 3	-3.21085	2.75956e-27
chr13	99136498	99137676	1179	*	MACS_peak_6649	74.83	Intron (uc001vnm.1/8428, intron 2 of 10)	13	99102455	99174341	71887	2	8428	uc001vnm.1	36665	ENSG00000102572	STK24	serine/threonine kinase 24	-3.20456	8.55311e-141
chr13	99302472	99303384	913	*	MACS_peak_6650	76.43	Distal Intergenic	13	99102455	99229396	126942	2	8428	uc010tim.1	-73076	ENSG00000102572	STK24	serine/threonine kinase 24	-3.20456	8.55311e-141
chr1	199520351	199521385	1035	*	MACS_peak_1843	57.78	Distal Intergenic	1	199996730	200008923	12194	1	2494	uc009wzg.2	-475345	ENSG00000116833	NR5A2	nuclear receptor subfamily 5 group A member 2	-3.18659	8.4923e-35
chr1	199652404	199653761	1358	*	MACS_peak_1849	55.76	Distal Intergenic	1	199996730	200008923	12194	1	2494	uc009wzg.2	-342969	ENSG00000116833	NR5A2	nuclear receptor subfamily 5 group A member 2	-3.18659	8.4923e-35
chr1	199724007	199725362	1356	*	MACS_peak_1852	56.24	Distal Intergenic	1	199996730	200008923	12194	1	2494	uc009wzg.2	-271368	ENSG00000116833	NR5A2	nuclear receptor subfamily 5 group A member 2	-3.18659	8.4923e-35
chr1	199985828	199986643	816	*	MACS_peak_1861	102.94	Distal Intergenic	1	199996730	200008923	12194	1	2494	uc009wzg.2	-10087	ENSG00000116833	NR5A2	nuclear receptor subfamily 5 group A member 2	-3.18659	8.4923e-35
chr1	200084900	200085852	953	*	MACS_peak_1863	54.78	Intron (uc001gvb.4/2494, intron 6 of 7)	1	200011953	200146550	134598	1	2494	uc010pph.3	72947	ENSG00000116833	NR5A2	nuclear receptor subfamily 5 group A member 2	-3.18659	8.4923e-35
chr1	200125899	200126815	917	*	MACS_peak_1864	52.07	Intron (uc001gvb.4/2494, intron 7 of 7)	1	200011953	200146550	134598	1	2494	uc010pph.3	113946	ENSG00000116833	NR5A2	nuclear receptor subfamily 5 group A member 2	-3.18659	8.4923e-35
chr7	46734286	46735442	1157	*	MACS_peak_25562	51.39	Intron (uc003tnu.1/uc003tnu.1, intron 1 of 2)	7	47314752	47409218	94467	2	64759	uc022acn.1	673776	ENSG00000136205	TNS3	tensin 3	-3.18147	2.57953e-33
chr7	47003987	47004744	758	*	MACS_peak_25567	51.89	Distal Intergenic	7	47314752	47409218	94467	2	64759	uc022acn.1	404474	ENSG00000136205	TNS3	tensin 3	-3.18147	2.57953e-33
chr7	47514911	47515972	1062	*	MACS_peak_25574	64.02	Intron (uc003tnw.3/64759, intron 4 of 30)	7	47440382	47579199	138818	2	64759	uc010kyo.1	63227	ENSG00000136205	TNS3	tensin 3	-3.18147	2.57953e-33
chr7	47644218	47645019	802	*	MACS_peak_25576	88.25	Distal Intergenic	7	47314752	47621742	306991	2	64759	uc003tnw.3	-22476	ENSG00000136205	TNS3	tensin 3	-3.18147	2.57953e-33
chrX	107714306	107715062	757	*	MACS_peak_31185	51.97	Intron (uc004enz.2/1287, intron 1 of 50)	23	107683074	107940775	257702	1	1287	uc022ccg.2	31232	ENSG00000188153	COL4A5	collagen type IV alpha 5 chain	-3.15289	1.18437e-101
chr5	102109402	102110393	992	*	MACS_peak_21732	74.05	Distal Intergenic	5	102201527	102366808	165282	1	5066	uc003kns.3	-91134	ENSG00000145730	PAM	peptidylglycine alpha-amidating monooxygenase	-3.12558	1.53815e-102
chr7	133146221	133147012	792	*	MACS_peak_27022	66.9	Intron (uc003vri.3/60412, intron 7 of 8)	7	133261216	133750513	489298	1	60412	uc003vrl.3	-114204	ENSG00000131558	EXOC4	exocyst complex component 4	-3.12	6.41091e-170
chr10	5529894	5531215	1322	*	MACS_peak_2332	71.57	Distal Intergenic	10	5540658	5541533	876	2	51806	uc001iic.2	10318	ENSG00000178372	CALML5	calmodulin like 5	-3.10221	1.26204e-118
chr10	5538383	5538991	609	*	MACS_peak_2334	92.46	Downstream (1-2kb)	10	5540658	5541533	876	2	51806	uc001iic.2	2542	ENSG00000178372	CALML5	calmodulin like 5	-3.10221	1.26204e-118
chr10	5545023	5546196	1174	*	MACS_peak_2335	67.26	Distal Intergenic	10	5540658	5541533	876	2	51806	uc001iic.2	-3490	ENSG00000178372	CALML5	calmodulin like 5	-3.10221	1.26204e-118
chr13	33734485	33734844	360	*	MACS_peak_6236	61.65	Intron (uc001uuu.3/90627, intron 3 of 13)	13	33677272	33760216	82945	2	90627	uc001uuu.3	25372	ENSG00000133121	STARD13	StAR related lipid transfer domain containing 13	-3.10085	1.25422e-45
chr13	34161175	34162063	889	*	MACS_peak_6242	76.82	Intron (uc001uux.3/90627, intron 3 of 17)	13	33677272	34250932	573661	2	90627	uc001uux.3	88869	ENSG00000133121	STARD13	StAR related lipid transfer domain containing 13	-3.10085	1.25422e-45
chr13	34216752	34217570	819	*	MACS_peak_6245	129.73	Intron (uc001uux.3/90627, intron 3 of 17)	13	33677272	34250932	573661	2	90627	uc001uux.3	33362	ENSG00000133121	STARD13	StAR related lipid transfer domain containing 13	-3.10085	1.25422e-45
chr1	185532908	185533414	507	*	MACS_peak_1388	62.88	Intron (uc001gro.3/uc001gro.3, intron 2 of 3)	1	185703683	186160085	456403	1	83872	uc001grq.1	-170269	ENSG00000143341	HMCN1	hemicentin 1	-3.09604	9.45294e-299
chr1	185772617	185773984	1368	*	MACS_peak_1396	63.81	Intron (uc001grq.1/83872, intron 1 of 106)	1	185703683	186160085	456403	1	83872	uc001grq.1	68934	ENSG00000143341	HMCN1	hemicentin 1	-3.09604	9.45294e-299
chr1	185868320	185869255	936	*	MACS_peak_1399	52.1	Intron (uc001grq.1/83872, intron 4 of 106)	1	185926201	185962565	36365	1	83872	uc001grr.1	-56946	ENSG00000143341	HMCN1	hemicentin 1	-3.09604	9.45294e-299
chr1	186121463	186122972	1510	*	MACS_peak_1413	64.47	Exon (uc001grq.1/83872, exon 96 of 107)	1	186097210	186160085	62876	1	83872	uc001grs.1	24253	ENSG00000143341	HMCN1	hemicentin 1	-3.09604	9.45294e-299
chr2	164225463	164226481	1019	*	MACS_peak_13712	164.55	Distal Intergenic	2	164464118	164592513	128396	2	55137	uc002uck.1	366032	ENSG00000182263	FIGN	fidgetin, microtubule severing factor	-3.08553	2.34776e-38
chr2	164695328	164696041	714	*	MACS_peak_13719	102.07	Distal Intergenic	2	164464118	164592513	128396	2	55137	uc002uck.1	-102815	ENSG00000182263	FIGN	fidgetin, microtubule severing factor	-3.08553	2.34776e-38
chr2	164696549	164697658	1110	*	MACS_peak_13720	59.75	Distal Intergenic	2	164464118	164592513	128396	2	55137	uc002uck.1	-104036	ENSG00000182263	FIGN	fidgetin, microtubule severing factor	-3.08553	2.34776e-38
chr2	164768816	164769590	775	*	MACS_peak_13723	56.34	Distal Intergenic	2	164464118	164592513	128396	2	55137	uc002uck.1	-176303	ENSG00000182263	FIGN	fidgetin, microtubule severing factor	-3.08553	2.34776e-38
chr7	27688827	27689999	1173	*	MACS_peak_25288	50.79	Promoter	7	27579500	27689242	109743	2	11112	uc003szi.3	0	ENSG00000106049	HIBADH	3-hydroxyisobutyrate dehydrogenase	-3.06609	2.02072e-138
chr4	83463901	83464819	919	*	MACS_peak_19411	150.08	Intron (uc003hmy.1/441027, intron 1 of 7)	4	83405604	83483126	77523	2	441027	uc003hmy.1	18307	ENSG00000249242	TMEM150C	transmembrane protein 150C	-3.0632	5.92816e-73
chr7	16886703	16887536	834	*	MACS_peak_25153	50.8	Distal Intergenic	7	16899030	16921613	22584	2	155465	uc003sts.3	34077	ENSG00000173467	AGR3	anterior gradient 3, protein disulphide isomerase family member	-3.06239	2.32647e-168
chr7	16944538	16945472	935	*	MACS_peak_25155	92.51	Distal Intergenic	7	16899030	16921613	22584	2	155465	uc003sts.3	-22925	ENSG00000173467	AGR3	anterior gradient 3, protein disulphide isomerase family member	-3.06239	2.32647e-168
chr7	17029110	17030032	923	*	MACS_peak_25158	51.03	Distal Intergenic	7	16899030	16921613	22584	2	155465	uc003sts.3	-107497	ENSG00000173467	AGR3	anterior gradient 3, protein disulphide isomerase family member	-3.06239	2.32647e-168
chr7	17077653	17079086	1434	*	MACS_peak_25161	62.01	Distal Intergenic	7	16899030	16921613	22584	2	155465	uc003sts.3	-156040	ENSG00000173467	AGR3	anterior gradient 3, protein disulphide isomerase family member	-3.06239	2.32647e-168
chr12	19350956	19351641	686	*	MACS_peak_4433	51.74	Intron (uc001rdz.4/54477, intron 3 of 3)	12	19358259	19529333	171075	1	54477	uc010sig.2	-6618	ENSG00000052126	PLEKHA5	pleckstrin homology domain containing A5	-3.04635	1.1432e-85
chr5	14256566	14257696	1131	*	MACS_peak_20364	92.99	Intron (uc003jff.3/7204, intron 1 of 56)	5	14293121	14489274	196154	1	7204	uc003jfh.1	-35425	ENSG00000038382	TRIO	trio Rho guanine nucleotide exchange factor	-3.03136	7.63556e-176
chr3	187961774	187962718	945	*	MACS_peak_18791	50.36	Intron (uc011bsg.2/4026, intron 1 of 9)	3	187943193	188608460	665268	1	4026	uc011bsi.2	18581	ENSG00000145012	LPP	LIM domain containing preferred translocation partner in lipoma	-3.02707	3.57057e-140
chr3	188136648	188137732	1085	*	MACS_peak_18795	66.88	Intron (uc011bsg.2/4026, intron 2 of 9)	3	188059444	188430630	371187	1	4026	uc003frt.3	77204	ENSG00000145012	LPP	LIM domain containing preferred translocation partner in lipoma	-3.02707	3.57057e-140
chrX	49821636	49822692	1057	*	MACS_peak_30901	80.54	Intron (uc004doq.1/1184, intron 4 of 14)	23	49832215	49863892	31678	1	1184	uc004dos.1	-9523	ENSG00000171365	CLCN5	chloride voltage-gated channel 5	-3.02173	4.95288e-26
chr7	83311219	83312400	1182	*	MACS_peak_26011	54.51	Distal Intergenic	7	82993222	83278479	285258	2	9723	uc003uhy.2	-32740	ENSG00000170381	SEMA3E	semaphorin 3E	-3.00561	2.20371e-24
chr6	128686272	128686912	641	*	MACS_peak_24509	53.54	Intron (uc003qbj.3/5796, intron 2 of 29)	6	128321132	128718833	397702	2	5796	uc003qbl.1	31921	ENSG00000152894	PTPRK	protein tyrosine phosphatase, receptor type K	-3.00336	2.62927e-259
chr6	128716214	128717206	993	*	MACS_peak_24510	52.55	Intron (uc003qbj.3/5796, intron 2 of 29)	6	128321132	128718833	397702	2	5796	uc003qbl.1	1627	ENSG00000152894	PTPRK	protein tyrosine phosphatase, receptor type K	-3.00336	2.62927e-259
chr6	128891211	128892093	883	*	MACS_peak_24513	50.8	Distal Intergenic	6	128642548	128841870	199323	2	5796	uc003qbm.4	-49341	ENSG00000152894	PTPRK	protein tyrosine phosphatase, receptor type K	-3.00336	2.62927e-259
chr6	128996945	128998011	1067	*	MACS_peak_24519	57.35	Distal Intergenic	6	128642548	128841870	199323	2	5796	uc003qbm.4	-155075	ENSG00000152894	PTPRK	protein tyrosine phosphatase, receptor type K	-3.00336	2.62927e-259
chr11	28131544	28132079	536	*	MACS_peak_3562	82.66	Promoter	11	28131713	28147409	15697	1	196074	uc001msf.1	0	ENSG00000169519	METTL15	methyltransferase like 15	-2.99904	1.99119e-64
chr11	28226534	28227896	1363	*	MACS_peak_3563	54.39	Intron (uc001mse.2/196074, intron 3 of 6)	11	28131713	28147409	15697	1	196074	uc001msf.1	94821	ENSG00000169519	METTL15	methyltransferase like 15	-2.99904	1.99119e-64
chr3	171803190	171804208	1019	*	MACS_peak_18499	50.59	Intron (uc003fhx.3/64778, intron 1 of 3)	3	171758344	172118492	360149	1	64778	uc003fhz.4	44846	ENSG00000075420	FNDC3B	fibronectin type III domain containing 3B	-2.98436	1.4098e-62
chr7	660889	662409	1521	*	MACS_peak_24930	92.33	Intron (uc031swi.1/5575, intron 3 of 9)	7	618893	641221	22329	2	5575	uc003six.1	-19668	ENSG00000188191	PRKAR1B	protein kinase cAMP-dependent type I regulatory subunit beta	-2.97409	1.64087e-32
chr7	744546	745898	1353	*	MACS_peak_24932	63.93	Intron (uc003siu.2/5575, intron 2 of 10)	7	588834	752161	163328	2	5575	uc003siu.2	6263	ENSG00000188191	PRKAR1B	protein kinase cAMP-dependent type I regulatory subunit beta	-2.97409	1.64087e-32
chr8	125987039	125991267	4229	*	MACS_peak_29098	60.08	5' UTR	8	125985539	125991630	6092	1	137209	uc003yrr.3	1500	ENSG00000180938	ZNF572	zinc finger protein 572	-2.94345	2.2092e-83
chr9	93517067	93518297	1231	*	MACS_peak_30060	84.05	Distal Intergenic	9	93564012	93660842	96831	1	6850	uc004aqz.3	-45715	ENSG00000165025	SYK	spleen associated tyrosine kinase	-2.93316	5.62101e-74
chr2	197247307	197248240	934	*	MACS_peak_14183	55.74	Intron (uc002utm.1/57520, intron 2 of 28)	2	197063977	197226946	162970	2	57520	uc002utl.1	-20361	ENSG00000138411	HECW2	HECT, C2 and WW domain containing E3 ubiquitin protein ligase 2	-2.93169	8.78033e-28
chr14	24080171	24081346	1176	*	MACS_peak_6776	90.79	Distal Intergenic	14	24099324	24112428	13105	1	10202	uc010aku.1	-17978	ENSG00000100867	DHRS2	dehydrogenase/reductase 2	-2.90196	2.42066e-61
chr14	24134344	24135812	1469	*	MACS_peak_6777	60	Distal Intergenic	14	24105573	24114848	9276	1	10202	uc010akv.3	28771	ENSG00000100867	DHRS2	dehydrogenase/reductase 2	-2.90196	2.42066e-61
chr14	24163343	24164538	1196	*	MACS_peak_6778	207.49	Distal Intergenic	14	24105573	24114848	9276	1	10202	uc010akv.3	57770	ENSG00000100867	DHRS2	dehydrogenase/reductase 2	-2.90196	2.42066e-61
chr16	75063369	75064537	1169	*	MACS_peak_9817	64.88	Intron (uc010vmz.1/84937, intron 1 of 2)	16	75032915	75144892	111978	1	84937	uc010cgr.1	30454	ENSG00000186187	ZNRF1	zinc and ring finger 1	-2.90001	1.01361e-189
chr10	54231547	54233184	1638	*	MACS_peak_2903	204.2	Distal Intergenic	10	54074041	54077417	3377	1	22943	uc001jjr.3	157506	ENSG00000107984	DKK1	dickkopf WNT signaling pathway inhibitor 1	-2.88908	6.89645e-229
chr5	115673240	115674377	1138	*	MACS_peak_21948	57.93	Distal Intergenic	5	115779251	115785342	6092	2	57556	uc011cwe.2	110965	ENSG00000092421	SEMA6A	semaphorin 6A	-2.88448	7.63941e-15
chr3	155217517	155218394	878	*	MACS_peak_18053	55.53	Intron (uc021xgd.1/23007, intron 13 of 23)	3	155197671	155394105	196435	2	23007	uc021xgd.1	175711	ENSG00000114805	PLCH1	phospholipase C eta 1	-2.85975	4.72231e-25
chr2	40575530	40576381	852	*	MACS_peak_12068	61.88	Intron (uc002rrx.3/6546, intron 1 of 9)	2	40339286	40657444	318159	2	6546	uc002rrx.3	81063	ENSG00000183023	SLC8A1	solute carrier family 8 member A1	-2.84566	4.33718e-33
chr7	93180955	93182006	1052	*	MACS_peak_26274	209.15	Intron (uc022ahi.1/799, intron 1 of 12)	7	93053799	93189122	135324	2	799	uc022ahi.1	7116	ENSG00000004948	CALCR	calcitonin receptor	-2.82444	2.40215e-183
chr5	65883962	65884806	845	*	MACS_peak_21153	51.1	Distal Intergenic	5	65892176	66282351	390176	1	375449	uc003jur.4	-7370	ENSG00000069020	MAST4	microtubule associated serine/threonine kinase family member 4	-2.82011	2.99649e-62
chr5	66333346	66333866	521	*	MACS_peak_21167	53.96	Intron (uc021xzk.1/375449, intron 4 of 28)	5	66300780	66465423	164644	1	375449	uc003juw.3	32566	ENSG00000069020	MAST4	microtubule associated serine/threonine kinase family member 4	-2.82011	2.99649e-62
chr7	129588324	129589692	1369	*	MACS_peak_26971	65.98	Intron (uc022aln.1/7328, intron 1 of 6)	7	129470573	129592783	122211	2	7328	uc022aln.1	3091	ENSG00000186591	UBE2H	ubiquitin conjugating enzyme E2 H	-2.7955	1.40883e-174
chr1	44296215	44297142	928	*	MACS_peak_319	67.48	Intron (uc009vwu.1/6487, intron 5 of 7)	1	44201904	44396837	194934	1	6487	uc001ckl.4	94311	ENSG00000126091	ST3GAL3	ST3 beta-galactoside alpha-2,3-sialyltransferase 3	-2.76702	7.46469e-05
chr6	101979763	101980760	998	*	MACS_peak_24119	51.44	Intron (uc021zdj.1/2898, intron 1 of 6)	6	101846861	102517958	671098	1	2898	uc021zdl.1	132902	ENSG00000164418	GRIK2	glutamate ionotropic receptor kainate type subunit 2	-2.76139	4.6695e-12
chr6	102470419	102471223	805	*	MACS_peak_24124	54.02	Intron (uc003pqo.4/2898, intron 13 of 16)	6	101846861	102517958	671098	1	2898	uc021zdl.1	623558	ENSG00000164418	GRIK2	glutamate ionotropic receptor kainate type subunit 2	-2.76139	4.6695e-12
chr6	102504450	102505366	917	*	MACS_peak_24125	56.95	Intron (uc003pqo.4/2898, intron 15 of 16)	6	101846861	102517958	671098	1	2898	uc021zdl.1	657589	ENSG00000164418	GRIK2	glutamate ionotropic receptor kainate type subunit 2	-2.76139	4.6695e-12
chr6	102977324	102978029	706	*	MACS_peak_24132	56.94	Distal Intergenic	6	101846861	102517958	671098	1	2898	uc021zdl.1	1130463	ENSG00000164418	GRIK2	glutamate ionotropic receptor kainate type subunit 2	-2.76139	4.6695e-12
chr6	103001880	103002793	914	*	MACS_peak_24134	114.02	Distal Intergenic	6	101846861	102517958	671098	1	2898	uc021zdl.1	1155019	ENSG00000164418	GRIK2	glutamate ionotropic receptor kainate type subunit 2	-2.76139	4.6695e-12
chr5	167742840	167744128	1289	*	MACS_peak_22524	115.72	Intron (uc003lzu.3/23286, intron 1 of 22)	5	167719065	167899308	180244	1	23286	uc011den.2	23775	ENSG00000113645	WWC1	WW and C2 domain containing 1	-2.75188	8.31169e-122
chr3	66525773	66526569	797	*	MACS_peak_16572	54.63	Intron (uc003dmx.3/26018, intron 1 of 18)	3	66429221	66502057	72837	2	26018	uc010hnz.3	-23716	ENSG00000144749	LRIG1	leucine rich repeats and immunoglobulin like domains 1	-2.72069	1.70742e-61
chr21	16504528	16505677	1150	*	MACS_peak_15278	52.14	Distal Intergenic	21	16333556	16438231	104676	2	8204	uc031ruz.1	-66297	ENSG00000180530	NRIP1	nuclear receptor interacting protein 1	-2.71573	0
chr21	16545286	16545838	553	*	MACS_peak_15279	108.86	Distal Intergenic	21	16333556	16438231	104676	2	8204	uc031ruz.1	-107055	ENSG00000180530	NRIP1	nuclear receptor interacting protein 1	-2.71573	0
chr21	16571965	16572992	1028	*	MACS_peak_15280	122.03	Distal Intergenic	21	16333556	16438231	104676	2	8204	uc031ruz.1	-133734	ENSG00000180530	NRIP1	nuclear receptor interacting protein 1	-2.71573	0
chr21	16582161	16583467	1307	*	MACS_peak_15281	209.34	Distal Intergenic	21	16333556	16438231	104676	2	8204	uc031ruz.1	-143930	ENSG00000180530	NRIP1	nuclear receptor interacting protein 1	-2.71573	0
chr12	40306323	40307038	716	*	MACS_peak_4583	61.27	Intron (uc010skm.2/114134, intron 4 of 9)	12	40223326	40265763	42438	2	114134	uc001rme.1	-40560	ENSG00000151229	SLC2A13	solute carrier family 2 member 13	-2.69496	1.89094e-31
chr5	73507070	73507538	469	*	MACS_peak_21326	52.19	Distal Intergenic	5	73181675	73237818	56144	1	64283	uc003kda.4	325395	ENSG00000214944	ARHGEF28	Rho guanine nucleotide exchange factor 28	-2.6916	2.16661e-84
chr1	65452886	65453622	737	*	MACS_peak_441	59.46	Exon (uc001dbw.3/uc001dbw.3, exon 5 of 6)	1	65298906	65432619	133714	2	3716	uc009wam.1	-20267	ENSG00000162434	JAK1	Janus kinase 1	-2.69156	9.82605e-205
chr12	66817950	66818467	518	*	MACS_peak_5042	54.25	Intron (uc001stj.3/23426, intron 7 of 16)	12	66741211	66859202	117992	2	23426	uc001stj.3	40735	ENSG00000155974	GRIP1	glutamate receptor interacting protein 1	-2.68079	9.50581e-22
chr12	67375683	67376835	1153	*	MACS_peak_5051	57.38	Distal Intergenic	12	66765474	67197894	432421	2	23426	uc010sta.1	-177789	ENSG00000155974	GRIP1	glutamate receptor interacting protein 1	-2.68079	9.50581e-22
chr8	110423761	110424532	772	*	MACS_peak_28698	52.71	Exon (uc003yne.3/93035, exon 20 of 78)	8	110374706	110543500	168795	1	93035	uc003yne.3	49055	ENSG00000205038	PKHD1L1	PKHD1 like 1	-2.67603	1.1953e-15
chr16	15560694	15561581	888	*	MACS_peak_9394	82.75	Intron (uc002ddo.3/89927, intron 1 of 5)	16	15528325	15682116	153792	1	89927	uc002ddo.3	32369	ENSG00000166780	C16orf45	chromosome 16 open reading frame 45	-2.67557	0.000148101
chr20	13987426	13988381	956	*	MACS_peak_14748	77.07	Intron (uc002wos.3/140733, intron 2 of 3)	20	13976146	16033841	2057696	1	140733	uc002wou.3	11280	ENSG00000172264	MACROD2	MACRO domain containing 2	-2.67268	8.98553e-31
chr20	14483864	14484512	649	*	MACS_peak_14758	54.83	Intron (uc002wot.3/140733, intron 4 of 16)	20	14504037	14876227	372191	1	140733	uc002wox.3	-19525	ENSG00000172264	MACROD2	MACRO domain containing 2	-2.67268	8.98553e-31
chr20	15549999	15550758	760	*	MACS_peak_14775	51.74	Intron (uc002wot.3/140733, intron 8 of 16)	20	15680501	16033841	353341	1	140733	uc002wpb.3	-129743	ENSG00000172264	MACROD2	MACRO domain containing 2	-2.67268	8.98553e-31
chr20	15802185	15802846	662	*	MACS_peak_14777	66.27	Intron (uc002wot.3/140733, intron 8 of 16)	20	15680501	16033841	353341	1	140733	uc002wpb.3	121684	ENSG00000172264	MACROD2	MACRO domain containing 2	-2.67268	8.98553e-31
chr1	59891982	59893165	1184	*	MACS_peak_405	79.4	Intron (uc001czg.2/55277, intron 4 of 8)	1	59981301	60228402	247102	1	55277	uc001czm.5	-88136	ENSG00000172456	FGGY	FGGY carbohydrate kinase domain containing	-2.66145	5.67434e-13
chr11	65891615	65892964	1350	*	MACS_peak_3834	55.35	Intron (uc001ogz.1/55690, intron 1 of 6)	11	65837824	66012218	174395	1	55690	uc001oha.2	53791	ENSG00000175115	PACS1	phosphofurin acidic cluster sorting protein 1	-2.66137	1.9356e-42
chr12	44846381	44847361	981	*	MACS_peak_4645	54.21	Distal Intergenic	12	44902058	45269444	367387	2	4753	uc001rof.3	422083	ENSG00000184613	NELL2	neural EGFL like 2	-2.59441	5.91509e-08
chr12	45245868	45246562	695	*	MACS_peak_4653	63.16	Intron (uc001rof.3/4753, intron 2 of 19)	12	44902058	45269444	367387	2	4753	uc001rof.3	22882	ENSG00000184613	NELL2	neural EGFL like 2	-2.59441	5.91509e-08
chr6	44884425	44885763	1339	*	MACS_peak_23254	56.6	Intron (uc003oxn.2/8464, intron 10 of 11)	6	44797501	45073750	276250	2	8464	uc011dvw.2	187987	ENSG00000196284	SUPT3H	SPT3 homolog, SAGA and STAGA complex component	-2.58877	9.70228e-07
chr6	45031756	45033071	1316	*	MACS_peak_23257	67.57	Intron (uc003oxn.2/8464, intron 3 of 11)	6	44797501	45073750	276250	2	8464	uc011dvw.2	40679	ENSG00000196284	SUPT3H	SPT3 homolog, SAGA and STAGA complex component	-2.58877	9.70228e-07
chr3	171314392	171315600	1209	*	MACS_peak_18487	59.15	Downstream (2-3kb)	3	171329256	171392403	63148	2	5337	uc003fhu.4	76803	ENSG00000075651	PLD1	phospholipase D1	-2.57728	1.60324e-75
chr3	171336026	171336969	944	*	MACS_peak_18488	53.64	Intron (uc003fhs.3/5337, intron 24 of 26)	3	171329256	171392403	63148	2	5337	uc003fhu.4	55434	ENSG00000075651	PLD1	phospholipase D1	-2.57728	1.60324e-75
chr6	126038264	126039135	872	*	MACS_peak_24478	71.67	Exon (uc021zeo.1/643623, exon 4 of 4)	6	126068780	126082415	13636	1	23493	uc011ebr.2	-29645	ENSG00000135547	HEY2	hes related family bHLH transcription factor with YRPW motif 2	-2.57495	1.61056e-61
chr10	22159406	22160449	1044	*	MACS_peak_2576	50.18	Intron (uc001irc.3/64215, intron 8 of 11)	10	22045477	22292650	247174	2	64215	uc001irc.3	132201	ENSG00000136770	DNAJC1	DnaJ heat shock protein family (Hsp40) member C1	-2.56027	1.09352e-128
chr10	22375529	22376444	916	*	MACS_peak_2582	51.19	Distal Intergenic	10	22208761	22292650	83890	2	64215	uc021pnz.1	-82879	ENSG00000136770	DNAJC1	DnaJ heat shock protein family (Hsp40) member C1	-2.56027	1.09352e-128
chr3	157986200	157987154	955	*	MACS_peak_18112	58.87	Intron (uc011bou.2/51319, intron 3 of 6)	3	157827841	158262624	434784	1	51319	uc003fbv.4	158359	ENSG00000174891	RSRC1	arginine and serine rich coiled-coil 1	-2.52356	6.61789e-71
chr14	72937462	72938415	954	*	MACS_peak_7776	53.87	Intron (uc021rvv.1/9628, intron 7 of 15)	14	72931402	73029462	98061	1	9628	uc021rwc.1	6060	ENSG00000182732	RGS6	regulator of G protein signaling 6	-2.52222	1.55757e-06
chr3	23253091	23253738	648	*	MACS_peak_16197	50.92	Intron (uc010hfc.2/7325, intron 2 of 4)	3	23244784	23632296	387513	1	7325	uc003ccg.2	8307	ENSG00000182247	UBE2E2	ubiquitin conjugating enzyme E2 E2	-2.52127	1.21077e-17
chr16	81310789	81311967	1179	*	MACS_peak_9918	193.85	Intron (uc002fgn.1/53630, intron 7 of 10)	16	81348571	81413803	65233	1	8139	uc002fgo.3	-36604	ENSG00000261609	GAN	gigaxonin	-2.52008	1.7994e-136
chr16	81322876	81324026	1151	*	MACS_peak_9919	51.1	Exon (uc002fgn.1/53630, exon 11 of 11)	16	81348571	81413803	65233	1	8139	uc002fgo.3	-24545	ENSG00000261609	GAN	gigaxonin	-2.52008	1.7994e-136
chr8	86370349	86372154	1806	*	MACS_peak_28114	60.37	Distal Intergenic	8	86376131	86393721	17591	1	760	uc003ydk.2	-3977	ENSG00000104267	CA2	carbonic anhydrase 2	-2.49928	0
chr8	86463172	86465560	2389	*	MACS_peak_28115	86.86	Distal Intergenic	8	86376131	86393721	17591	1	760	uc003ydk.2	87041	ENSG00000104267	CA2	carbonic anhydrase 2	-2.49928	0
chr6	20370298	20371323	1026	*	MACS_peak_22954	50.63	Distal Intergenic	6	20402137	20483151	81015	1	1871	uc003ncz.2	-30814	ENSG00000112242	E2F3	E2F transcription factor 3	-2.49127	5.97853e-27
chr3	95999249	96000548	1300	*	MACS_peak_17006	53.16	Distal Intergenic	3	96533425	96728971	195547	1	285220	uc031sar.1	-532877	ENSG00000080224	EPHA6	EPH receptor A6	-2.48791	3.15555e-24
chr3	96713792	96714379	588	*	MACS_peak_17019	64.84	Intron (uc031sar.1/285220, intron 3 of 3)	3	96533425	97467786	934362	1	285220	uc010how.1	180367	ENSG00000080224	EPHA6	EPH receptor A6	-2.48791	3.15555e-24
chr3	96737329	96738108	780	*	MACS_peak_17020	50.25	Intron (uc003drp.1/285220, intron 3 of 4)	3	96533425	97467786	934362	1	285220	uc010how.1	203904	ENSG00000080224	EPHA6	EPH receptor A6	-2.48791	3.15555e-24
chr3	96950326	96951968	1643	*	MACS_peak_17028	57.04	Intron (uc003drp.1/285220, intron 4 of 4)	3	97158437	97329698	171262	1	285220	uc011bgo.2	-206469	ENSG00000080224	EPHA6	EPH receptor A6	-2.48791	3.15555e-24
chr3	97151402	97152224	823	*	MACS_peak_17037	54.87	Intron (uc010how.1/285220, intron 6 of 17)	3	97158437	97329698	171262	1	285220	uc011bgo.2	-6213	ENSG00000080224	EPHA6	EPH receptor A6	-2.48791	3.15555e-24
chr5	134239967	134241048	1082	*	MACS_peak_22198	78.49	Promoter	5	134240810	134298336	57527	1	84105	uc010jdz.3	0	ENSG00000132570	PCBD2	pterin-4 alpha-carbinolamine dehydratase 2	-2.48348	1.47655e-34
chr6	57152730	57153563	834	*	MACS_peak_23473	59.1	Distal Intergenic	6	57182422	57191161	8740	1	5558	uc003pdv.1	-28859	ENSG00000146143	PRIM2	DNA primase subunit 2	-2.48097	1.05521e-49
chr6	57305015	57306262	1248	*	MACS_peak_23474	55.7	Intron (uc003pdx.3/5558, intron 7 of 15)	6	57182422	57513376	330955	1	5558	uc003pdx.3	122593	ENSG00000146143	PRIM2	DNA primase subunit 2	-2.48097	1.05521e-49
chr6	57420080	57421111	1032	*	MACS_peak_23480	57.06	Intron (uc003pdx.3/5558, intron 10 of 15)	6	57182422	57513376	330955	1	5558	uc003pdx.3	237658	ENSG00000146143	PRIM2	DNA primase subunit 2	-2.48097	1.05521e-49
chr8	18420291	18421401	1111	*	MACS_peak_27422	113.22	Intron (uc003wyx.4/23362, intron 6 of 7)	8	18384813	18541586	156774	2	23362	uc003wyx.4	120185	ENSG00000156011	PSD3	pleckstrin and Sec7 domain containing 3	-2.48085	1.42079e-153
chr4	143522012	143522721	710	*	MACS_peak_19918	70.15	Intron (uc003iiw.4/8821, intron 2 of 25)	4	143003184	143435448	432265	2	8821	uc011cho.1	-86564	ENSG00000109452	INPP4B	inositol polyphosphate-4-phosphatase type II B	-2.47581	3.03263e-213
chrX	117613877	117614381	505	*	MACS_peak_31292	55.56	Distal Intergenic	23	117629872	117820123	190252	1	139818	uc004eqp.2	-15491	ENSG00000147251	DOCK11	dedicator of cytokinesis 11	-2.47059	2.0705e-22
chrX	117618029	117618665	637	*	MACS_peak_31293	59.77	Distal Intergenic	23	117629872	117820123	190252	1	139818	uc004eqp.2	-11207	ENSG00000147251	DOCK11	dedicator of cytokinesis 11	-2.47059	2.0705e-22
chr3	28059683	28060325	643	*	MACS_peak_16280	55.35	Distal Intergenic	3	28283124	28361263	78140	1	152100	uc003cea.3	-222799	ENSG00000187118	CMC1	C-X9-C motif containing 1	-2.46983	5.71088e-30
chr16	68741304	68742493	1190	*	MACS_peak_9740	93.05	Distal Intergenic	16	68771195	68869444	98250	1	999	uc002ewg.1	-28702	ENSG00000039068	CDH1	cadherin 1	-2.4592	0
chr16	68779471	68780167	697	*	MACS_peak_9742	268.99	Intron (uc002ewg.1/999, intron 2 of 15)	16	68771195	68869444	98250	1	999	uc010vlj.1	8276	ENSG00000039068	CDH1	cadherin 1	-2.4592	0
chr1	232684817	232685471	655	*	MACS_peak_2181	54.31	Distal Intergenic	1	232533712	232651243	117532	2	57568	uc001hvg.3	-33574	ENSG00000116991	SIPA1L2	signal induced proliferation associated 1 like 2	-2.4526	6.37357e-78
chr14	68303577	68304354	778	*	MACS_peak_7694	50.4	Intron (uc010aqq.3/5890, intron 4 of 6)	14	68286496	69196935	910440	1	5890	uc001xkg.2	17081	ENSG00000182185	RAD51B	RAD51 paralog B	-2.43755	8.58081e-26
chr14	68430482	68432275	1794	*	MACS_peak_7696	73.75	Intron (uc001xkd.3/5890, intron 7 of 10)	14	68286496	69196935	910440	1	5890	uc001xkg.2	143986	ENSG00000182185	RAD51B	RAD51 paralog B	-2.43755	8.58081e-26
chr14	68606774	68607765	992	*	MACS_peak_7699	59.49	Intron (uc001xkd.3/5890, intron 7 of 10)	14	68286496	69196935	910440	1	5890	uc001xkg.2	320278	ENSG00000182185	RAD51B	RAD51 paralog B	-2.43755	8.58081e-26
chr13	113567644	113568175	532	*	MACS_peak_6673	93.72	Intron (uc001vso.3/uc001vso.3, intron 1 of 2)	13	113622814	113752863	130050	1	23263	uc031qnk.1	-54639	ENSG00000126217	MCF2L	MCF.2 cell line derived transforming sequence like	-2.43083	5.22246e-43
chr12	32758089	32758851	763	*	MACS_peak_4507	69.51	Intron (uc001rlc.3/121512, intron 7 of 16)	12	32734894	32797685	62792	1	121512	uc001rlb.1	23195	ENSG00000139132	FGD4	FYVE, RhoGEF and PH domain containing 4	-2.42189	5.5245e-50
chr19	47655229	47657253	2025	*	MACS_peak_11488	104.03	Exon (uc002pgc.3/10055, exon 4 of 9)	19	47634115	47713893	79779	1	10055	uc002pge.3	21114	ENSG00000142230	SAE1	SUMO1 activating enzyme subunit 1	-2.42119	4.1314e-233
chr7	45582581	45583899	1319	*	MACS_peak_25543	276.55	Distal Intergenic	7	45613739	45704271	90533	1	107	uc003tnd.3	-29840	ENSG00000164742	ADCY1	adenylate cyclase 1	-2.41429	1.73373e-243
chr11	100904752	100905519	768	*	MACS_peak_4199	53.8	3' UTR	11	100900355	100934756	34402	2	5241	uc001pgg.2	29237	ENSG00000082175	PGR	progesterone receptor	-2.40708	2.57351e-173
chr7	32662403	32664264	1862	*	MACS_peak_25372	53.87	Exon (uc003tcw.3/100129460, exon 10 of 17)	7	32584306	32623779	39474	1	23080	uc010kwj.1	78097	ENSG00000105778	AVL9	AVL9 cell migration associated	-2.40352	9.2982e-238
chr12	93918152	93919202	1051	*	MACS_peak_5619	58.7	Distal Intergenic	12	93963598	93970521	6924	1	8835	uc001tcw.2	-44396	ENSG00000120833	SOCS2	suppressor of cytokine signaling 2	-2.39681	9.15447e-119
chr6	1899622	1900361	740	*	MACS_peak_22715	64.85	Intron (uc021ykn.1/2762, intron 7 of 10)	6	1624035	2176225	552191	2	2762	uc021ykn.1	275864	ENSG00000112699	GMDS	GDP-mannose 4,6-dehydratase	-2.39595	2.1211e-18
chr14	66014426	66015468	1043	*	MACS_peak_7644	59.06	Intron (uc001xin.3/2530, intron 2 of 10)	14	65879448	66210839	331392	1	2530	uc001xiq.3	134978	ENSG00000033170	FUT8	fucosyltransferase 8	-2.39152	3.8787e-181
chr14	66283309	66284211	903	*	MACS_peak_7649	62.5	Distal Intergenic	14	65879448	66210839	331392	1	2530	uc001xiq.3	403861	ENSG00000033170	FUT8	fucosyltransferase 8	-2.39152	3.8787e-181
chr3	53080284	53081226	943	*	MACS_peak_16521	55.11	Promoter	3	52937583	53080089	142507	2	51460	uc003dgh.3	-195	ENSG00000163935	SFMBT1	Scm like with four mbt domains 1	-2.38681	2.18629e-44
chr12	50974587	50975838	1252	*	MACS_peak_4751	73.26	Intron (uc001rwu.3/57609, intron 1 of 7)	12	51034507	51074044	39538	1	57609	uc009zls.2	-58669	ENSG00000066084	DIP2B	disco interacting protein 2 homolog B	-2.38657	2.71266e-133
chr17	9312219	9313140	922	*	MACS_peak_10119	94.31	Intron (uc002glx.3/9482, intron 6 of 7)	17	9153788	9479275	325488	2	9482	uc002glx.3	166135	ENSG00000170310	STX8	syntaxin 8	-2.38619	3.19698e-27
chr17	9467062	9467722	661	*	MACS_peak_10120	53.8	Intron (uc002glx.3/9482, intron 2 of 7)	17	9153788	9479275	325488	2	9482	uc002glx.3	11553	ENSG00000170310	STX8	syntaxin 8	-2.38619	3.19698e-27
chr3	57947210	57948037	828	*	MACS_peak_16531	70.81	Distal Intergenic	3	57994127	58157982	163856	1	2317	uc003djj.2	-46090	ENSG00000136068	FLNB	filamin B	-2.37724	3.72348e-290
chr13	21108097	21108561	465	*	MACS_peak_6074	52.96	Distal Intergenic	13	20977806	21100012	122207	2	51084	uc001ung.3	-8085	ENSG00000165475	CRYL1	crystallin lambda 1	-2.35993	1.07826e-45
chr1	245133997	245134703	707	*	MACS_peak_2239	50.08	Promoter	1	245133631	245288530	154900	1	84288	uc010pyp.1	366	ENSG00000203666	EFCAB2	EF-hand calcium binding domain 2	-2.35768	6.74468e-13
chr4	7973870	7975252	1383	*	MACS_peak_19009	137.83	Intron (uc003gki.3/84448, intron 1 of 1)	4	7967037	7985159	18123	2	84448	uc003gki.3	9907	ENSG00000163995	ABLIM2	actin binding LIM protein family member 2	-2.34106	1.70732e-08
chr6	55410171	55411077	907	*	MACS_peak_23439	69.19	Intron (uc003pcn.3/54511, intron 2 of 9)	6	55299171	55444012	144842	2	54511	uc003pcn.3	32935	ENSG00000146151	HMGCLL1	3-hydroxymethyl-3-methylglutaryl-CoA lyase like 1	-2.33695	6.76806e-57
chr5	108138826	108139635	810	*	MACS_peak_21861	55.94	Intron (uc011cve.1/2241, intron 2 of 5)	5	108084663	108523373	438711	1	2241	uc011cvg.1	54163	ENSG00000151422	FER	FER tyrosine kinase	-2.3262	2.61062e-44
chr5	108199890	108200865	976	*	MACS_peak_21864	52.87	Intron (uc011cve.1/2241, intron 4 of 5)	5	108260307	108523373	263067	1	2241	uc031skp.1	-59442	ENSG00000151422	FER	FER tyrosine kinase	-2.3262	2.61062e-44
chr4	26747502	26748128	627	*	MACS_peak_19113	50.63	Intron (uc010iew.3/55296, intron 18 of 19)	4	26862313	27027003	164691	1	57620	uc003gsg.4	-114185	ENSG00000109689	STIM2	stromal interaction molecule 2	-2.32382	1.47291e-28
chr4	27170143	27170895	753	*	MACS_peak_19115	58.12	Distal Intergenic	4	27004549	27027003	22455	1	57620	uc010iey.3	165594	ENSG00000109689	STIM2	stromal interaction molecule 2	-2.32382	1.47291e-28
chr5	93333156	93333695	540	*	MACS_peak_21606	52.13	Intron (uc010jbd.3/83989, intron 4 of 10)	5	92953431	93447404	493974	2	83989	uc010jbd.3	113709	ENSG00000113391	FAM172A	family with sequence similarity 172 member A	-2.31807	4.97809e-48
chr8	66798326	66799235	910	*	MACS_peak_27746	52	Distal Intergenic	8	66634052	66753969	119918	2	5150	uc003xvr.3	-44357	ENSG00000205268	PDE7A	phosphodiesterase 7A	-2.30457	7.15534e-90
chr7	149798115	149799243	1129	*	MACS_peak_27234	53.79	Distal Intergenic	7	149944301	150000069	55769	2	653857	uc003wgu.2	200826	ENSG00000106526	ACTR3C	ARP3 actin related protein 3 homolog C	-2.30447	6.73663e-10
chr6	132183441	132184543	1103	*	MACS_peak_24556	112.73	Promoter	6	132182735	132198980	16246	1	5167	uc003qcy.3	706	ENSG00000197594	ENPP1	ectonucleotide pyrophosphatase/phosphodiesterase 1	-2.2847	1.77956e-130
chr7	94772374	94773367	994	*	MACS_peak_26311	52.07	Intron (uc003unp.3/55607, intron 4 of 15)	7	94897862	94925727	27866	1	55607	uc003unr.3	-124495	ENSG00000158528	PPP1R9A	protein phosphatase 1 regulatory subunit 9A	-2.28305	4.83011e-21
chr7	94876743	94878095	1353	*	MACS_peak_26313	53.69	Exon (uc003unp.3/55607, exon 8 of 16)	7	94897862	94925727	27866	1	55607	uc003unr.3	-19767	ENSG00000158528	PPP1R9A	protein phosphatase 1 regulatory subunit 9A	-2.28305	4.83011e-21
chr2	26240427	26241371	945	*	MACS_peak_11875	74.48	Distal Intergenic	2	26256729	26360323	103595	1	10890	uc002rgv.3	-15358	ENSG00000084733	RAB10	RAB10, member RAS oncogene family	-2.27531	2.74814e-186
chr1	15343053	15344086	1034	*	MACS_peak_98	55.66	Intron (uc009vog.1/23254, intron 2 of 7)	1	15287180	15394651	107472	1	23254	uc001avr.2	55873	ENSG00000189337	KAZN	kazrin, periplakin interacting protein	-2.26079	1.30479e-09
chr22	29209276	29210474	1199	*	MACS_peak_15635	200.95	Distal Intergenic	22	29190548	29196560	6013	2	7494	uc021wnp.1	-12716	ENSG00000100219	XBP1	X-box binding protein 1	-2.25348	0
chr22	29214992	29216301	1310	*	MACS_peak_15636	85.5	Distal Intergenic	22	29190548	29196560	6013	2	7494	uc021wnp.1	-18432	ENSG00000100219	XBP1	X-box binding protein 1	-2.25348	0
chr17	16981460	16982326	867	*	MACS_peak_10160	61.39	Intron (uc002gqu.2/23164, intron 3 of 23)	17	16946074	17095962	149889	1	23164	uc002gqv.2	35386	ENSG00000133030	MPRIP	myosin phosphatase Rho interacting protein	-2.25023	1.37588e-64
chr12	113682943	113685040	2098	*	MACS_peak_5868	141.96	Promoter	12	113682256	113726652	44397	1	53373	uc010syt.1	687	ENSG00000186815	TPCN1	two pore segment channel 1	-2.24294	8.57203e-26
chr20	30180784	30182092	1309	*	MACS_peak_14920	84.5	Distal Intergenic	20	30193086	30194317	1232	1	3397	uc002wwg.2	-10994	ENSG00000125968	ID1	inhibitor of DNA binding 1, HLH protein	-2.24144	6.25117e-141
chr12	33451089	33452455	1367	*	MACS_peak_4516	58.94	Distal Intergenic	12	33528348	33592754	64407	2	341359	uc001rll.1	140299	ENSG00000110975	SYT10	synaptotagmin 10	-2.23873	1.04405e-53
chr12	33570522	33571269	748	*	MACS_peak_4520	53.58	Intron (uc001rll.1/341359, intron 2 of 6)	12	33528348	33592754	64407	2	341359	uc001rll.1	21485	ENSG00000110975	SYT10	synaptotagmin 10	-2.23873	1.04405e-53
chr12	33711287	33712018	732	*	MACS_peak_4527	52.78	Distal Intergenic	12	33528348	33592754	64407	2	341359	uc009zju.1	-118533	ENSG00000110975	SYT10	synaptotagmin 10	-2.23873	1.04405e-53
chr2	169192274	169193078	805	*	MACS_peak_13776	54.02	Distal Intergenic	2	168810530	169104105	293576	2	27347	uc002uea.3	-88169	ENSG00000198648	STK39	serine/threonine kinase 39	-2.23472	9.0084e-34
chr6	144052303	144053230	928	*	MACS_peak_24736	56.16	Intron (uc003qjq.4/9749, intron 2 of 12)	6	143999102	144152322	153221	1	9749	uc010khi.3	53201	ENSG00000112419	PHACTR2	phosphatase and actin regulator 2	-2.23422	3.14997e-158
chr3	12270908	12272500	1593	*	MACS_peak_15966	50.62	Distal Intergenic	3	12328984	12475855	146872	1	5468	uc031rym.1	-56484	ENSG00000132170	PPARG	peroxisome proliferator activated receptor gamma	-2.23135	1.28031e-24
chr12	14930137	14930668	532	*	MACS_peak_4389	80.77	3' UTR	12	14927270	14930936	3667	1	55766	uc009zia.3	2867	ENSG00000246705	H2AFJ	H2A histone family member J	-2.22876	1.79905e-257
chr3	139394329	139395051	723	*	MACS_peak_17681	60.66	Intron (uc003etk.3/349565, intron 1 of 4)	3	139279023	139396885	117863	2	349565	uc003etk.3	1834	ENSG00000163864	NMNAT3	nicotinamide nucleotide adenylyltransferase 3	-2.22319	3.32967e-05
chr9	136738183	136739044	862	*	MACS_peak_30747	59.09	Intron (uc004cer.3/7410, intron 2 of 26)	9	136635500	136655349	19850	2	7410	uc004cet.1	-82834	ENSG00000160293	VAV2	vav guanine nucleotide exchange factor 2	-2.21679	2.88269e-47
chr9	136739066	136740321	1256	*	MACS_peak_30748	208.76	Intron (uc004cer.3/7410, intron 2 of 26)	9	136635500	136655349	19850	2	7410	uc004cet.1	-83717	ENSG00000160293	VAV2	vav guanine nucleotide exchange factor 2	-2.21679	2.88269e-47
chr14	67003511	67004195	685	*	MACS_peak_7658	53.08	Intron (uc001xiw.3/10243, intron 1 of 10)	14	66974125	67648525	674401	1	10243	uc010tst.2	29386	ENSG00000171723	GPHN	gephyrin	-2.21505	1.55176e-20
chr14	67316289	67317401	1113	*	MACS_peak_7669	55.63	Intron (uc001xiw.3/10243, intron 4 of 10)	14	67289963	67648525	358563	1	10243	uc010tsu.2	26326	ENSG00000171723	GPHN	gephyrin	-2.21505	1.55176e-20
chr14	67398501	67399978	1478	*	MACS_peak_7674	62.19	Intron (uc001xiw.3/10243, intron 8 of 10)	14	67289963	67648525	358563	1	10243	uc010tsu.2	108538	ENSG00000171723	GPHN	gephyrin	-2.21505	1.55176e-20
chr14	67428672	67429561	890	*	MACS_peak_7676	55.37	Intron (uc001xiw.3/10243, intron 8 of 10)	14	67289963	67648525	358563	1	10243	uc010tsu.2	138709	ENSG00000171723	GPHN	gephyrin	-2.21505	1.55176e-20
chr7	145140534	145141594	1061	*	MACS_peak_27182	52.57	Distal Intergenic	7	144149034	144533146	384113	2	27010	uc003wes.3	-607388	ENSG00000196511	TPK1	thiamin pyrophosphokinase 1	-2.20698	3.45742e-12
chr3	108339050	108339702	653	*	MACS_peak_17243	54.08	Intron (uc003dxd.3/9666, intron 5 of 32)	3	108326936	108413693	86758	1	9666	uc011bhm.2	12114	ENSG00000198919	DZIP3	DAZ interacting zinc finger protein 3	-2.20217	1.49596e-55
chr15	92321205	92321813	609	*	MACS_peak_9039	54.37	Distal Intergenic	15	92396938	92709137	312200	1	28232	uc002bqx.2	-75125	ENSG00000176463	SLCO3A1	solute carrier organic anion transporter family member 3A1	-2.19853	3.6731e-09
chr5	52966725	52967509	785	*	MACS_peak_20984	55.55	Intron (uc003jpe.2/4724, intron 4 of 4)	5	52856465	52979171	122707	1	4724	uc003jpe.2	110260	ENSG00000164258	NDUFS4	NADH:ubiquinone oxidoreductase subunit S4	-2.19032	3.20099e-50
chr6	39175784	39177039	1256	*	MACS_peak_23201	51.31	Intron (uc003oon.3/8645, intron 1 of 4)	6	39156747	39197251	40505	2	8645	uc003oon.3	20212	ENSG00000164626	KCNK5	potassium two pore domain channel subfamily K member 5	-2.18911	1.61604e-18
chr6	39237362	39238584	1223	*	MACS_peak_23203	67.67	Distal Intergenic	6	39156747	39197251	40505	2	8645	uc003oon.3	-40111	ENSG00000164626	KCNK5	potassium two pore domain channel subfamily K member 5	-2.18911	1.61604e-18
chr4	133485963	133486643	681	*	MACS_peak_19817	52.14	Distal Intergenic	4	134070470	134074404	3935	1	57575	uc003igz.3	-583827	ENSG00000138650	PCDH10	protocadherin 10	-2.18394	5.57132e-95
chr4	134173748	134174392	645	*	MACS_peak_19828	55.18	Distal Intergenic	4	134070470	134112732	42263	1	57575	uc003iha.3	103278	ENSG00000138650	PCDH10	protocadherin 10	-2.18394	5.57132e-95
chr2	153117940	153119190	1251	*	MACS_peak_13518	51.16	Distal Intergenic	2	153191751	153506348	314598	1	114793	uc002tye.3	-72561	ENSG00000157827	FMNL2	formin like 2	-2.18035	1.35342e-11
chrX	120630629	120631142	514	*	MACS_peak_31331	54.65	Distal Intergenic	23	120181462	120183796	2335	1	2747	uc004eto.3	449167	ENSG00000182890	GLUD2	glutamate dehydrogenase 2	-2.16612	7.8047e-11
chrX	120815465	120816365	901	*	MACS_peak_31334	52.62	Distal Intergenic	23	120181462	120183796	2335	1	2747	uc004eto.3	634003	ENSG00000182890	GLUD2	glutamate dehydrogenase 2	-2.16612	7.8047e-11
chr10	8408074	8409222	1149	*	MACS_peak_2373	87.38	Distal Intergenic	10	8096667	8117164	20498	1	2625	uc001ika.3	311407	ENSG00000107485	GATA3	GATA binding protein 3	-2.16576	3.50195e-100
chr10	8585916	8587025	1110	*	MACS_peak_2374	68.46	Distal Intergenic	10	8096667	8117164	20498	1	2625	uc001ika.3	489249	ENSG00000107485	GATA3	GATA binding protein 3	-2.16576	3.50195e-100
chr10	8767636	8768510	875	*	MACS_peak_2381	80.31	Distal Intergenic	10	8096667	8117164	20498	1	2625	uc001ika.3	670969	ENSG00000107485	GATA3	GATA binding protein 3	-2.16576	3.50195e-100
chr10	9355682	9357163	1482	*	MACS_peak_2396	71.85	Distal Intergenic	10	8096667	8117164	20498	1	2625	uc001ika.3	1259015	ENSG00000107485	GATA3	GATA binding protein 3	-2.16576	3.50195e-100
chr4	6416535	6417772	1238	*	MACS_peak_18994	57.61	Intron (uc003gjb.3/5522, intron 1 of 9)	4	6322305	6422845	100541	2	5522	uc003gjb.3	5073	ENSG00000074211	PPP2R2C	protein phosphatase 2 regulatory subunit Bgamma	-2.16559	1.35984e-16
chr5	81047009	81047645	637	*	MACS_peak_21419	79.89	Promoter	5	80713179	81047072	333894	2	23635	uc003kho.4	0	ENSG00000145687	SSBP2	single stranded DNA binding protein 2	-2.16044	8.04223e-33
chr5	81147469	81148046	578	*	MACS_peak_21422	59.57	Distal Intergenic	5	80713179	81047072	333894	2	23635	uc031skm.1	-100397	ENSG00000145687	SSBP2	single stranded DNA binding protein 2	-2.16044	8.04223e-33
chr13	42775260	42776104	845	*	MACS_peak_6384	56.67	Intron (uc010tfh.2/160851, intron 21 of 29)	13	42712178	42830716	118539	1	160851	uc001uyp.3	63082	ENSG00000102780	DGKH	diacylglycerol kinase eta	-2.15989	5.39054e-18
chr7	87565103	87566160	1058	*	MACS_peak_26143	65.12	Intron (uc003uji.2/53616, intron 2 of 8)	7	87564071	87811339	247269	1	53616	uc003ujp.1	1032	ENSG00000008277	ADAM22	ADAM metallopeptidase domain 22	-2.15349	7.76251e-26
chr7	87687494	87688604	1111	*	MACS_peak_26147	50.45	Intron (uc003uji.2/53616, intron 3 of 8)	7	87564071	87811339	247269	1	53616	uc003ujp.1	123423	ENSG00000008277	ADAM22	ADAM metallopeptidase domain 22	-2.15349	7.76251e-26
chr9	14250967	14252015	1049	*	MACS_peak_29485	75.3	Intron (uc003zle.3/4781, intron 2 of 8)	9	14081842	14314045	232204	2	4781	uc003zle.3	62030	ENSG00000147862	NFIB	nuclear factor I B	-2.12906	1.36836e-34
chr6	131316752	131317693	942	*	MACS_peak_24543	81.26	Intron (uc003qcg.1/2037, intron 1 of 16)	6	131160488	131321907	161420	2	2037	uc003qcg.1	4214	ENSG00000079819	EPB41L2	erythrocyte membrane protein band 4.1 like 2	-2.12671	2.69109e-34
chr16	75130206	75131399	1194	*	MACS_peak_9818	52.31	Intron (uc010vmz.1/84937, intron 2 of 2)	16	75145758	75150670	4913	2	197257	uc002fdm.3	19271	ENSG00000166816	LDHD	lactate dehydrogenase D	-2.11953	9.44758e-14
chr6	138903352	138904380	1029	*	MACS_peak_24653	54.11	Distal Intergenic	6	138743181	138893668	150488	2	57224	uc003qhx.3	-9684	ENSG00000135540	NHSL1	NHS like 1	-2.10622	1.88587e-13
chr1	178209231	178209895	665	*	MACS_peak_1281	53.46	Intron (uc009wxb.2/9462, intron 1 of 4)	1	178310606	178448648	138043	1	9462	uc001glr.3	-100711	ENSG00000075391	RASAL2	RAS protein activator like 2	-2.09795	9.89572e-21
chr12	21883763	21884619	857	*	MACS_peak_4444	50.26	Distal Intergenic	12	21917889	21927755	9867	2	3764	uc001rff.4	43136	ENSG00000121361	KCNJ8	potassium voltage-gated channel subfamily J member 8	-2.08211	5.34678e-12
chr12	21904115	21904887	773	*	MACS_peak_4446	56.5	Distal Intergenic	12	21917889	21927755	9867	2	3764	uc001rff.4	22868	ENSG00000121361	KCNJ8	potassium voltage-gated channel subfamily J member 8	-2.08211	5.34678e-12
chr6	79386014	79386962	949	*	MACS_peak_23737	57.96	Distal Intergenic	6	79577261	79608135	30875	1	134728	uc003pim.4	-190299	ENSG00000146243	IRAK1BP1	interleukin 1 receptor associated kinase 1 binding protein 1	-2.06456	0.00406743
chr21	45050612	45052097	1486	*	MACS_peak_15495	55.57	Intron (uc011aey.2/11077, intron 3 of 6)	21	44949072	45078201	129130	2	11077	uc011aey.2	26104	ENSG00000160207	HSF2BP	heat shock transcription factor 2 binding protein	-2.06045	0.000278224
chr3	23737036	23737848	813	*	MACS_peak_16204	52.41	Distal Intergenic	3	23847384	23933131	85748	1	7324	uc003cch.3	-109536	ENSG00000170142	UBE2E1	ubiquitin conjugating enzyme E2 E1	-2.05457	1.22377e-94
chr7	92562759	92564274	1516	*	MACS_peak_26264	132	Distal Intergenic	7	92234235	92465941	231707	2	1021	uc010lez.3	-96818	ENSG00000105810	CDK6	cyclin dependent kinase 6	-2.04251	4.90661e-48
chr10	74200013	74200791	779	*	MACS_peak_3037	53.9	Intron (uc021pth.1/100302155, intron 1 of 1)	10	74127084	74283744	156661	2	10367	uc010qjw.2	82953	ENSG00000107745	MICU1	mitochondrial calcium uptake 1	-2.03828	2.22216e-43
chr6	20210342	20210879	538	*	MACS_peak_22950	108.93	Intron (uc003ncx.2/154141, intron 1 of 12)	6	20099916	20212695	112780	2	154141	uc003ncx.2	1816	ENSG00000172197	MBOAT1	membrane bound O-acyltransferase domain containing 1	-2.03225	2.43711e-51
chr16	84390039	84390923	885	*	MACS_peak_9972	57.02	Distal Intergenic	16	84402133	84497793	95661	1	9914	uc002fhx.3	-11210	ENSG00000064270	ATP2C2	ATPase secretory pathway Ca2+ transporting 2	-2.02657	3.50405e-96
chr16	84441093	84441926	834	*	MACS_peak_9973	63.51	Promoter	16	84440194	84497793	57600	1	9914	uc002fhz.3	899	ENSG00000064270	ATP2C2	ATPase secretory pathway Ca2+ transporting 2	-2.02657	3.50405e-96
chr14	61854869	61855426	558	*	MACS_peak_7577	65.94	Intron (uc010tsa.2/5583, intron 1 of 12)	14	61788515	62017698	229184	1	5583	uc001xfn.3	66354	ENSG00000027075	PRKCH	protein kinase C eta	-2.02012	1.74662e-60
chr5	37413125	37413956	832	*	MACS_peak_20814	54.09	Intron (uc010iva.1/55100, intron 5 of 11)	5	37379412	37752774	373363	1	55100	uc003jkv.3	33713	ENSG00000082068	WDR70	WD repeat domain 70	-2.01397	1.91786e-38
chr5	37463328	37464590	1263	*	MACS_peak_20815	50.49	Intron (uc010iva.1/55100, intron 7 of 11)	5	37379412	37752774	373363	1	55100	uc003jkv.3	83916	ENSG00000082068	WDR70	WD repeat domain 70	-2.01397	1.91786e-38
chr9	35228989	35229530	542	*	MACS_peak_29603	98.92	Intron (uc010mkl.1/10497, intron 2 of 12)	9	35161989	35405332	243344	1	10497	uc003zwr.3	67000	ENSG00000198722	UNC13B	unc-13 homolog B	-2.01356	6.16079e-68
chr3	197192686	197193741	1056	*	MACS_peak_18947	91.12	Distal Intergenic	3	197236654	197282858	46205	2	622	uc003fxr.3	89117	ENSG00000161267	BDH1	3-hydroxybutyrate dehydrogenase 1	-2.01232	6.3715e-31
chr3	197243422	197244111	690	*	MACS_peak_18949	59.64	Intron (uc003fxr.3/622, intron 6 of 7)	3	197236654	197282858	46205	2	622	uc003fxr.3	38747	ENSG00000161267	BDH1	3-hydroxybutyrate dehydrogenase 1	-2.01232	6.3715e-31
chr9	420814	421575	762	*	MACS_peak_29400	54.6	Exon (uc003zgf.2/81704, exon 32 of 48)	9	470294	746106	275813	1	23189	uc003zgl.2	-48719	ENSG00000107104	KANK1	KN motif and ankyrin repeat domains 1	-2.00689	1.71687e-11
chr3	167818790	167819810	1021	*	MACS_peak_18392	60.62	Distal Intergenic	3	167727654	167813417	85764	2	27333	uc011bpg.1	-5373	ENSG00000173905	GOLIM4	golgi integral membrane protein 4	-2.00679	4.94963e-38
chr13	43669681	43670211	531	*	MACS_peak_6399	50.26	Intron (uc001uyy.3/29103, intron 5 of 5)	13	43597362	43683306	85945	1	29103	uc001uyy.3	72319	ENSG00000120675	DNAJC15	DnaJ heat shock protein family (Hsp40) member C15	-2.00295	1.01652e-49
chr6	17389201	17390338	1138	*	MACS_peak_22909	69.1	Distal Intergenic	6	17393736	17551835	158100	1	10486	uc010jpk.1	-3398	ENSG00000112186	CAP2	cyclase associated actin cytoskeleton regulatory protein 2	-1.99746	5.89891e-26
chr6	17472881	17473888	1008	*	MACS_peak_22910	62.92	Intron (uc010jpk.1/10486, intron 3 of 11)	6	17393736	17558023	164288	1	10486	uc011djd.2	79145	ENSG00000112186	CAP2	cyclase associated actin cytoskeleton regulatory protein 2	-1.99746	5.89891e-26
chr6	106773129	106773981	853	*	MACS_peak_24187	55.56	Promoter	6	106632352	106773291	140940	2	9474	uc031spi.1	0	ENSG00000057663	ATG5	autophagy related 5	-1.99568	4.9323e-75
chr6	106794701	106795923	1223	*	MACS_peak_24188	62.77	Distal Intergenic	6	106632352	106773695	141344	2	9474	uc010kdc.3	-21006	ENSG00000057663	ATG5	autophagy related 5	-1.99568	4.9323e-75
chr12	83079602	83080559	958	*	MACS_peak_5402	58.49	Promoter	12	83080934	83359746	278813	1	160335	uc001szr.1	-375	ENSG00000179104	TMTC2	transmembrane and tetratricopeptide repeat containing 2	-1.98287	2.7416e-42
chr12	83302644	83303527	884	*	MACS_peak_5406	57.09	Intron (uc001szr.1/160335, intron 3 of 5)	12	83080934	83528067	447134	1	160335	uc010suk.2	221710	ENSG00000179104	TMTC2	transmembrane and tetratricopeptide repeat containing 2	-1.98287	2.7416e-42
chr12	83324772	83325974	1203	*	MACS_peak_5407	80.9	Intron (uc001szr.1/160335, intron 4 of 5)	12	83080934	83528067	447134	1	160335	uc010suk.2	243838	ENSG00000179104	TMTC2	transmembrane and tetratricopeptide repeat containing 2	-1.98287	2.7416e-42
chr12	83546526	83547596	1071	*	MACS_peak_5416	53.33	Distal Intergenic	12	83080934	83528067	447134	1	160335	uc010suk.2	465592	ENSG00000179104	TMTC2	transmembrane and tetratricopeptide repeat containing 2	-1.98287	2.7416e-42
chr12	83600974	83601723	750	*	MACS_peak_5417	52.51	Distal Intergenic	12	83080934	83528067	447134	1	160335	uc010suk.2	520040	ENSG00000179104	TMTC2	transmembrane and tetratricopeptide repeat containing 2	-1.98287	2.7416e-42
chr12	83712421	83713754	1334	*	MACS_peak_5418	71.12	Distal Intergenic	12	83080934	83528067	447134	1	160335	uc010suk.2	631487	ENSG00000179104	TMTC2	transmembrane and tetratricopeptide repeat containing 2	-1.98287	2.7416e-42
chr8	48141345	48141995	651	*	MACS_peak_27526	54.25	Distal Intergenic	8	48173489	48508568	335080	1	23514	uc011lcz.2	-31494	ENSG00000164808	SPIDR	scaffold protein involved in DNA repair	-1.98215	2.03516e-75
chr8	48292523	48293619	1097	*	MACS_peak_27529	162.69	Intron (uc011lcz.2/23514, intron 5 of 7)	8	48352885	48648563	295679	1	23514	uc010lxt.3	-59266	ENSG00000164808	SPIDR	scaffold protein involved in DNA repair	-1.98215	2.03516e-75
chr8	48454239	48455271	1033	*	MACS_peak_27531	50.72	Intron (uc011lcz.2/23514, intron 7 of 7)	8	48352885	48648563	295679	1	23514	uc010lxt.3	101354	ENSG00000164808	SPIDR	scaffold protein involved in DNA repair	-1.98215	2.03516e-75
chr8	48506897	48507634	738	*	MACS_peak_27532	59.37	Intron (uc011lcz.2/23514, intron 7 of 7)	8	48566650	48648563	81914	1	23514	uc011ldf.2	-59016	ENSG00000164808	SPIDR	scaffold protein involved in DNA repair	-1.98215	2.03516e-75
chr7	16873698	16874680	983	*	MACS_peak_25152	57.73	Distal Intergenic	7	16840477	16844738	4262	2	10551	uc011jxy.2	-28960	ENSG00000106541	AGR2	anterior gradient 2, protein disulphide isomerase family member	-1.97752	2.39992e-282
chr5	107384619	107386093	1475	*	MACS_peak_21853	77.47	Intron (uc011cvc.2/64839, intron 6 of 8)	5	107213952	107703654	489703	2	64839	uc003kon.4	317561	ENSG00000145743	FBXL17	F-box and leucine rich repeat protein 17	-1.97403	2.75151e-42
chr3	161056767	161058393	1627	*	MACS_peak_18169	336.87	Distal Intergenic	3	161062580	161089871	27292	2	165679	uc003fee.3	31478	ENSG00000196542	SPTSSB	serine palmitoyltransferase small subunit B	-1.95714	0
chr1	42333423	42334611	1189	*	MACS_peak_296	137.08	Intron (uc001cgz.4/59269, intron 1 of 8)	1	41972036	42384496	412461	2	59269	uc001cgz.4	49885	ENSG00000127124	HIVEP3	human immunodeficiency virus type I enhancer binding protein 3	-1.95388	1.17212e-05
chr1	42355215	42355983	769	*	MACS_peak_297	51.07	Intron (uc001cgz.4/59269, intron 1 of 8)	1	41972036	42384496	412461	2	59269	uc001cgz.4	28513	ENSG00000127124	HIVEP3	human immunodeficiency virus type I enhancer binding protein 3	-1.95388	1.17212e-05
chr1	42392788	42393554	767	*	MACS_peak_298	62.96	Intron (uc001chb.2/59269, intron 1 of 3)	1	41972036	42384496	412461	2	59269	uc001cha.4	-8292	ENSG00000127124	HIVEP3	human immunodeficiency virus type I enhancer binding protein 3	-1.95388	1.17212e-05
chr1	42411361	42411997	637	*	MACS_peak_299	55.89	Intron (uc001chb.2/59269, intron 1 of 3)	1	41972036	42384496	412461	2	59269	uc001cha.4	-26865	ENSG00000127124	HIVEP3	human immunodeficiency virus type I enhancer binding protein 3	-1.95388	1.17212e-05
chr10	61614196	61614845	650	*	MACS_peak_2941	74.14	Intron (uc001jks.4/8030, intron 1 of 8)	10	61548506	61666414	117909	2	8030	uc001jks.4	51569	ENSG00000108091	CCDC6	coiled-coil domain containing 6	-1.94886	4.1318e-66
chr11	83277354	83278088	735	*	MACS_peak_4108	51.63	Intron (uc010rsw.1/1740, intron 2 of 10)	11	83166056	83393468	227413	2	1740	uc010rsw.1	115380	ENSG00000150672	DLG2	discs large MAGUK scaffold protein 2	-1.94431	5.81362e-09
chr11	83661164	83662405	1242	*	MACS_peak_4115	51.66	Intron (uc001pai.2/1740, intron 7 of 19)	11	83166056	83393468	227413	2	1740	uc010rsx.1	-267696	ENSG00000150672	DLG2	discs large MAGUK scaffold protein 2	-1.94431	5.81362e-09
chr11	84318364	84320552	2189	*	MACS_peak_4134	65.76	Intron (uc001paj.2/1740, intron 1 of 22)	11	83497484	84028382	530899	2	1740	uc001pam.2	-289982	ENSG00000150672	DLG2	discs large MAGUK scaffold protein 2	-1.94431	5.81362e-09
chr11	84520068	84520802	735	*	MACS_peak_4138	53.68	Intron (uc001paj.2/1740, intron 1 of 22)	11	83166056	84634465	1468410	2	1740	uc001paj.2	113663	ENSG00000150672	DLG2	discs large MAGUK scaffold protein 2	-1.94431	5.81362e-09
chr11	84891111	84892044	934	*	MACS_peak_4146	51.26	Intron (uc001pak.2/1740, intron 4 of 27)	11	83342231	84634465	1292235	2	1740	uc001pal.1	-256646	ENSG00000150672	DLG2	discs large MAGUK scaffold protein 2	-1.94431	5.81362e-09
chr2	63028064	63029476	1413	*	MACS_peak_12372	56.33	Intron (uc010fcp.3/23301, intron 5 of 22)	2	62934032	63273621	339590	1	23301	uc002scb.3	94032	ENSG00000115504	EHBP1	EH domain binding protein 1	-1.93818	1.86981e-37
chr11	129326708	129327723	1016	*	MACS_peak_4252	50.26	Distal Intergenic	11	129245881	129322174	76294	1	8538	uc001qfc.4	80827	ENSG00000043039	BARX2	BARX homeobox 2	-1.9316	0.000520781
chr2	187525308	187526112	805	*	MACS_peak_14023	50.79	Intron (uc002upq.4/3685, intron 18 of 29)	2	187558789	187628335	69547	1	165215	uc002upr.1	-32677	ENSG00000144369	FAM171B	family with sequence similarity 171 member B	-1.92306	1.42758e-44
chr5	145292029	145292825	797	*	MACS_peak_22323	60.44	Distal Intergenic	5	145316126	145442879	126754	1	153769	uc003lnt.3	-23301	ENSG00000156463	SH3RF2	SH3 domain containing ring finger 2	-1.92146	8.01968e-08
chr13	24463112	24464250	1139	*	MACS_peak_6128	58.06	Promoter	13	24304328	24463587	159260	2	4285	uc001uox.4	0	ENSG00000027001	MIPEP	mitochondrial intermediate peptidase	-1.89999	1.30323e-27
chr15	39888286	39889129	844	*	MACS_peak_8459	51.17	3' UTR	15	39880801	39889668	8868	1	7057	uc010bbi.3	7485	ENSG00000137801	THBS1	thrombospondin 1	-1.89088	1.31853e-194
chr15	39960591	39961362	772	*	MACS_peak_8460	207.37	Intron (uc001zki.3/161835, intron 10 of 11)	15	39880801	39889668	8868	1	7057	uc010bbi.3	79790	ENSG00000137801	THBS1	thrombospondin 1	-1.89088	1.31853e-194
chr1	53748934	53750030	1097	*	MACS_peak_372	53.73	Intron (uc001cvh.2/7804, intron 3 of 15)	1	53716362	53734270	17909	2	7804	uc001cvm.1	-14664	ENSG00000157193	LRP8	LDL receptor related protein 8	-1.8804	9.33772e-19
chr10	63871702	63872753	1052	*	MACS_peak_2969	58.41	Distal Intergenic	10	63808970	63856707	47738	1	84159	uc001jlu.2	62732	ENSG00000150347	ARID5B	AT-rich interaction domain 5B	-1.87842	4.1453e-40
chr11	72689687	72691414	1728	*	MACS_peak_3922	108.07	Intron (uc001oth.4/9873, intron 7 of 18)	11	72553999	72851173	297175	2	9873	uc001oti.2	159759	ENSG00000137478	FCHSD2	FCH and double SH3 domains 2	-1.87545	1.01122e-16
chr2	216081114	216082260	1147	*	MACS_peak_14427	67.43	Distal Intergenic	2	215796266	216003151	206886	2	26154	uc010zjn.2	-77963	ENSG00000144452	ABCA12	ATP binding cassette subfamily A member 12	-1.8719	6.00823e-113
chr8	60618753	60619625	873	*	MACS_peak_27670	60.23	Distal Intergenic	8	61101423	61193954	92532	2	767	uc003xtz.1	574329	ENSG00000178538	CA8	carbonic anhydrase 8	-1.87028	1.85579e-25
chr11	68109700	68110993	1294	*	MACS_peak_3868	74.48	Intron (uc001ont.3/4041, intron 1 of 22)	11	68080108	68216743	136636	1	4041	uc009ysg.4	29592	ENSG00000162337	LRP5	LDL receptor related protein 5	-1.84834	2.15241e-41
chr1	120790667	120792068	1402	*	MACS_peak_780	57.45	Distal Intergenic	1	120839005	120855681	16677	1	653820	uc009whp.3	-46937	ENSG00000188610	FAM72B	family with sequence similarity 72 member B	-1.83389	6.5702e-05
chr9	94074767	94075793	1027	*	MACS_peak_30067	52.32	Intron (uc004arf.4/549, intron 4 of 9)	9	93976097	94124206	148110	2	549	uc004arf.4	48413	ENSG00000148090	AUH	AU RNA binding methylglutaconyl-CoA hydratase	-1.81614	2.26185e-16
chr9	126341676	126342431	756	*	MACS_peak_30617	60.38	Intron (uc011lzl.1/57706, intron 4 of 13)	9	126141933	126414402	272470	2	57706	uc011lzl.1	71971	ENSG00000119522	DENND1A	DENN domain containing 1A	-1.81553	4.89105e-19
chr9	126673109	126674528	1420	*	MACS_peak_30623	52.85	Intron (uc004bnz.1/57706, intron 1 of 21)	9	126141933	126692417	550485	2	57706	uc004bnz.1	17889	ENSG00000119522	DENND1A	DENN domain containing 1A	-1.81553	4.89105e-19
chr12	80314546	80315886	1341	*	MACS_peak_5335	50.5	Intron (uc001sza.3/4659, intron 1 of 23)	12	80167343	80307691	140349	2	4659	uc010suc.2	-6855	ENSG00000058272	PPP1R12A	protein phosphatase 1 regulatory subunit 12A	-1.81518	2.844e-119
chr9	15768733	15769413	681	*	MACS_peak_29490	52.14	Intron (uc003zmd.3/203238, intron 18 of 25)	9	15744271	15876081	131811	1	203238	uc003zmf.1	24462	ENSG00000164989	CCDC171	coiled-coil domain containing 171	-1.79855	1.05795e-10
chr8	101043259	101045457	2199	*	MACS_peak_28455	50.49	Intron (uc022azf.1/26166, intron 3 of 16)	8	100973276	101054195	80920	2	26166	uc022azf.1	8738	ENSG00000132554	RGS22	regulator of G protein signaling 22	-1.78453	5.22407e-33
chr11	35705315	35706130	816	*	MACS_peak_3616	58.91	Intron (uc001mwi.2/54765, intron 1 of 4)	11	35684353	35830930	146578	1	54765	uc001mwi.2	20962	ENSG00000166326	TRIM44	tripartite motif containing 44	-1.78413	3.18649e-26
chr2	8713602	8715125	1524	*	MACS_peak_11667	58.7	Distal Intergenic	2	8822113	8824583	2471	1	3398	uc002qza.3	-106988	ENSG00000115738	ID2	inhibitor of DNA binding 2	-1.7769	1.02624e-92
chr1	202054883	202056586	1704	*	MACS_peak_1889	83.17	Distal Intergenic	1	202092029	202098634	6606	1	9283	uc001gxj.3	-35443	ENSG00000170075	GPR37L1	G protein-coupled receptor 37 like 1	-1.76638	4.04302e-11
chr12	27742093	27742851	759	*	MACS_peak_4483	60.34	Intron (uc001rhy.1/8496, intron 2 of 3)	12	27677045	27848497	171453	1	8496	uc001rid.2	65048	ENSG00000110841	PPFIBP1	PPFIA binding protein 1	-1.76592	7.84119e-31
chr11	63933419	63934306	888	*	MACS_peak_3824	147.52	Promoter	11	63766030	63933585	167556	2	28992	uc001nyh.3	0	ENSG00000133315	MACROD1	MACRO domain containing 1	-1.76083	7.87058e-43
chr3	151893919	151894867	949	*	MACS_peak_17968	77.67	Distal Intergenic	3	151985829	152183569	197741	1	4154	uc003ezh.3	-90962	ENSG00000152601	MBNL1	muscleblind like splicing regulator 1	-1.75537	5.49499e-106
chr9	125985400	125986344	945	*	MACS_peak_30613	50.12	Intron (uc004bns.3/55342, intron 2 of 18)	9	125883908	126030855	146948	2	55342	uc004bns.3	44511	ENSG00000165209	STRBP	spermatid perinuclear RNA binding protein	-1.75483	2.90198e-124
chr3	190252482	190253248	767	*	MACS_peak_18841	64.15	Intron (uc003fsk.3/3556, intron 1 of 8)	3	190231840	190374986	143147	1	3556	uc003fsq.3	20642	ENSG00000196083	IL1RAP	interleukin 1 receptor accessory protein	-1.75378	1.09569e-11
chr6	81278476	81279514	1039	*	MACS_peak_23775	60.66	Distal Intergenic	6	80816344	81055987	239644	1	594	uc003pje.2	462132	ENSG00000083123	BCKDHB	branched chain keto acid dehydrogenase E1 subunit beta	-1.74126	1.91048e-17
chr6	81546112	81546885	774	*	MACS_peak_23780	56.42	Distal Intergenic	6	80816344	81055987	239644	1	594	uc003pje.2	729768	ENSG00000083123	BCKDHB	branched chain keto acid dehydrogenase E1 subunit beta	-1.74126	1.91048e-17
chr14	100087278	100088909	1632	*	MACS_peak_8223	77.54	Distal Intergenic	14	99977603	100070727	93125	2	317762	uc010avr.3	-16551	ENSG00000205476	CCDC85C	coiled-coil domain containing 85C	-1.74095	6.30498e-49
chr8	104495670	104496976	1307	*	MACS_peak_28501	54.55	Distal Intergenic	8	104512976	105266656	753681	1	9699	uc003ylp.3	-16000	ENSG00000176406	RIMS2	regulating synaptic membrane exocytosis 2	-1.73374	0.000232227
chr8	104608920	104610549	1630	*	MACS_peak_28506	63.73	Intron (uc003ylp.3/9699, intron 1 of 23)	8	104512976	105266656	753681	1	9699	uc003ylp.3	95944	ENSG00000176406	RIMS2	regulating synaptic membrane exocytosis 2	-1.73374	0.000232227
chr8	104635642	104638725	3084	*	MACS_peak_28507	66.88	Intron (uc003ylp.3/9699, intron 1 of 23)	8	104512976	105266656	753681	1	9699	uc003ylp.3	122666	ENSG00000176406	RIMS2	regulating synaptic membrane exocytosis 2	-1.73374	0.000232227
chr8	104776044	104777731	1688	*	MACS_peak_28510	51.09	Intron (uc003ylp.3/9699, intron 2 of 23)	8	104831416	105263391	431976	1	9699	uc003ylw.2	-53685	ENSG00000176406	RIMS2	regulating synaptic membrane exocytosis 2	-1.73374	0.000232227
chr8	104807182	104808326	1145	*	MACS_peak_28511	57.62	Intron (uc003ylp.3/9699, intron 3 of 23)	8	104831416	105263391	431976	1	9699	uc003ylw.2	-23090	ENSG00000176406	RIMS2	regulating synaptic membrane exocytosis 2	-1.73374	0.000232227
chr8	104998739	105000046	1308	*	MACS_peak_28523	57.65	Intron (uc003ylp.3/9699, intron 16 of 23)	8	104927723	104934236	6514	1	9699	uc003ylv.1	71016	ENSG00000176406	RIMS2	regulating synaptic membrane exocytosis 2	-1.73374	0.000232227
chr8	105028385	105029447	1063	*	MACS_peak_28527	61.13	Intron (uc003ylp.3/9699, intron 19 of 23)	8	104927723	104934236	6514	1	9699	uc003ylv.1	100662	ENSG00000176406	RIMS2	regulating synaptic membrane exocytosis 2	-1.73374	0.000232227
chr8	105087371	105090790	3420	*	MACS_peak_28530	119.81	Intron (uc003ylp.3/9699, intron 19 of 23)	8	104927723	104934236	6514	1	9699	uc003ylv.1	159648	ENSG00000176406	RIMS2	regulating synaptic membrane exocytosis 2	-1.73374	0.000232227
chr8	105106251	105107736	1486	*	MACS_peak_28533	70.94	Exon (uc003yls.3/9699, exon 22 of 28)	8	104927723	104934236	6514	1	9699	uc003ylv.1	178528	ENSG00000176406	RIMS2	regulating synaptic membrane exocytosis 2	-1.73374	0.000232227
chr16	12896748	12898166	1419	*	MACS_peak_9356	173.44	Promoter	16	12753656	12897744	144089	2	55313	uc002dca.4	0	ENSG00000103381	CPPED1	calcineurin like phosphoesterase domain containing 1	-1.73287	1.0989e-17
chr2	47197498	47198748	1251	*	MACS_peak_12168	58.42	Intron (uc002rvm.3/57217, intron 4 of 20)	2	47205879	47303275	97397	1	57217	uc002rvq.3	-7131	ENSG00000068724	TTC7A	tetratricopeptide repeat domain 7A	-1.73106	5.28354e-42
chr9	20773028	20773557	530	*	MACS_peak_29515	53.08	Intron (uc003zog.1/54914, intron 10 of 45)	9	20820293	20995954	175662	1	54914	uc003zoh.1	-46736	ENSG00000188352	FOCAD	focadhesin	-1.72942	3.20304e-51
chr2	9242571	9244424	1854	*	MACS_peak_11675	113.24	Distal Intergenic	2	9000743	9143876	143134	2	129642	uc010yix.1	-98695	ENSG00000143797	MBOAT2	membrane bound O-acyltransferase domain containing 2	-1.72752	3.38646e-38
chr19	4633040	4633617	578	*	MACS_peak_11043	54.97	Distal Intergenic	19	4639527	4655580	16054	1	126282	uc002max.3	-5910	ENSG00000185361	TNFAIP8L1	TNF alpha induced protein 8 like 1	-1.71082	3.68213e-07
chr6	116743511	116744155	645	*	MACS_peak_24327	67.96	Intron (uc011ebf.1/29940, intron 3 of 3)	6	116753692	116759442	5751	1	29940	uc003pwu.3	-9537	ENSG00000111817	DSE	dermatan sulfate epimerase	-1.7108	1.06272e-09
chr8	67502073	67503180	1108	*	MACS_peak_27759	59.89	Intron (uc003xwj.3/4603, intron 8 of 15)	8	67474410	67525480	51071	2	4603	uc003xwj.3	22300	ENSG00000185697	MYBL1	MYB proto-oncogene like 1	-1.70704	4.05917e-74
chr5	67111326	67112313	988	*	MACS_peak_21187	87.83	Distal Intergenic	5	67511584	67597649	86066	1	5295	uc003jva.3	-399271	ENSG00000145675	PIK3R1	phosphoinositide-3-kinase regulatory subunit 1	-1.70601	9.57453e-83
chr5	67510717	67511371	655	*	MACS_peak_21197	56.94	Promoter	5	67511584	67597649	86066	1	5295	uc003jva.3	-213	ENSG00000145675	PIK3R1	phosphoinositide-3-kinase regulatory subunit 1	-1.70601	9.57453e-83
chr5	67745833	67746595	763	*	MACS_peak_21203	50.02	Distal Intergenic	5	67588511	67591571	3061	1	5295	uc011crb.2	157322	ENSG00000145675	PIK3R1	phosphoinositide-3-kinase regulatory subunit 1	-1.70601	9.57453e-83
chr5	67888619	67889418	800	*	MACS_peak_21207	54.4	Distal Intergenic	5	67588511	67591571	3061	1	5295	uc011crb.2	300108	ENSG00000145675	PIK3R1	phosphoinositide-3-kinase regulatory subunit 1	-1.70601	9.57453e-83
chr3	113254962	113256138	1177	*	MACS_peak_17314	59.44	Intron (uc011bif.1/54847, intron 1 of 17)	3	113251218	113348422	97205	1	54847	uc021xcn.1	3744	ENSG00000072858	SIDT1	SID1 transmembrane family member 1	-1.6922	4.10624e-46
chr1	169957387	169958299	913	*	MACS_peak_1131	57.24	Intron (uc010plx.2/22920, intron 4 of 12)	1	169890470	169995042	104573	2	22920	uc010plx.2	36743	ENSG00000075945	KIFAP3	kinesin associated protein 3	-1.68551	7.91343e-29
chr2	102374165	102374573	409	*	MACS_peak_12905	68.65	Intron (uc002tbc.3/9448, intron 2 of 31)	2	102407182	102456456	49275	1	9448	uc010fiw.1	-32609	ENSG00000071054	MAP4K4	mitogen-activated protein kinase kinase kinase kinase 4	-1.68524	9.92317e-51
chr2	102535054	102536104	1051	*	MACS_peak_12909	63.83	Distal Intergenic	2	102481392	102511152	29761	1	9448	uc002tbl.3	53662	ENSG00000071054	MAP4K4	mitogen-activated protein kinase kinase kinase kinase 4	-1.68524	9.92317e-51
chr8	91604037	91606687	2651	*	MACS_peak_28255	73.88	Distal Intergenic	8	91634223	91658133	23911	2	169200	uc003yen.2	51446	ENSG00000180694	TMEM64	transmembrane protein 64	-1.68351	3.85095e-228
chr8	91703610	91705365	1756	*	MACS_peak_28256	69.44	Intron (uc003yeo.2/169200, intron 4 of 5)	8	91634223	91658133	23911	2	169200	uc011lgf.1	-45477	ENSG00000180694	TMEM64	transmembrane protein 64	-1.68351	3.85095e-228
chr5	100225834	100226894	1061	*	MACS_peak_21701	60.35	Intron (uc003knk.3/7903, intron 2 of 4)	5	100142639	100238987	96349	2	7903	uc003knk.3	12093	ENSG00000113532	ST8SIA4	ST8 alpha-N-acetyl-neuraminide alpha-2,8-sialyltransferase 4	-1.67921	8.11551e-17
chr5	100227078	100227617	540	*	MACS_peak_21702	58.67	Intron (uc003knk.3/7903, intron 2 of 4)	5	100142639	100238987	96349	2	7903	uc003knk.3	11370	ENSG00000113532	ST8SIA4	ST8 alpha-N-acetyl-neuraminide alpha-2,8-sialyltransferase 4	-1.67921	8.11551e-17
chr5	100497702	100498461	760	*	MACS_peak_21705	57.55	Distal Intergenic	5	100221015	100238987	17973	2	7903	uc003knl.3	-258715	ENSG00000113532	ST8SIA4	ST8 alpha-N-acetyl-neuraminide alpha-2,8-sialyltransferase 4	-1.67921	8.11551e-17
chr5	100627917	100628898	982	*	MACS_peak_21710	51.4	Distal Intergenic	5	100221015	100238987	17973	2	7903	uc003knl.3	-388930	ENSG00000113532	ST8SIA4	ST8 alpha-N-acetyl-neuraminide alpha-2,8-sialyltransferase 4	-1.67921	8.11551e-17
chr3	172440048	172441147	1100	*	MACS_peak_18513	85.57	Distal Intergenic	3	172348435	172429008	80574	2	57552	uc011bpy.2	-11040	ENSG00000144959	NCEH1	neutral cholesterol ester hydrolase 1	-1.6792	1.84076e-18
chr15	58896577	58897349	773	*	MACS_peak_8617	70.38	Intron (uc002afd.1/102, intron 14 of 15)	15	58901357	58913820	12464	2	102	uc002aff.1	16471	ENSG00000137845	ADAM10	ADAM metallopeptidase domain 10	-1.66823	2.71191e-78
chr7	3419695	3420442	748	*	MACS_peak_24971	51.93	Intron (uc003smx.3/221935, intron 1 of 44)	7	3341080	4308631	967552	1	221935	uc003smx.3	78615	ENSG00000146555	SDK1	sidekick cell adhesion molecule 1	-1.66785	1.37554e-26
chr7	3551507	3553066	1560	*	MACS_peak_24975	62.09	Intron (uc003smx.3/221935, intron 1 of 44)	7	3341080	4308631	967552	1	221935	uc003smx.3	210427	ENSG00000146555	SDK1	sidekick cell adhesion molecule 1	-1.66785	1.37554e-26
chr12	6344187	6345393	1207	*	MACS_peak_4308	54.53	3' UTR	12	6309482	6347437	37956	1	928	uc001qnq.2	34705	ENSG00000010278	CD9	CD9 molecule	-1.65465	1.53258e-166
chr1	7507692	7508565	874	*	MACS_peak_43	757.59	Intron (uc001aoi.3/23261, intron 5 of 22)	1	7732054	7805082	73029	1	23261	uc010nzv.1	-223489	ENSG00000171735	CAMTA1	calmodulin binding transcription activator 1	-1.64559	3.85654e-21
chr11	78034956	78035583	628	*	MACS_peak_4007	62.8	Intron (uc001ozg.3/9846, intron 1 of 9)	11	77926336	78052926	126591	2	9846	uc001ozg.3	17343	ENSG00000033327	GAB2	GRB2 associated binding protein 2	-1.63128	2.35342e-22
chr5	77157028	77158167	1140	*	MACS_peak_21374	56.91	Distal Intergenic	5	76987074	77072185	85112	2	6902	uc003kfi.1	-84843	ENSG00000171530	TBCA	tubulin folding cofactor A	-1.60927	1.81012e-71
chr7	22297714	22299129	1416	*	MACS_peak_25226	60.95	Intron (uc003svg.3/9771, intron 7 of 25)	7	22206688	22233353	26666	2	9771	uc011jym.1	-64361	ENSG00000136237	RAPGEF5	Rap guanine nucleotide exchange factor 5	-1.59823	2.54776e-09
chr7	100487338	100488619	1282	*	MACS_peak_26411	58.55	Promoter	7	100486344	100487339	996	2	402682	uc003uxc.4	0	ENSG00000176125	UFSP1	UFM1 specific peptidase 1 (inactive)	-1.59422	4.37049e-06
chr3	140887721	140888573	853	*	MACS_peak_17702	50.54	Distal Intergenic	3	140950682	141013486	62805	1	92370	uc003etu.3	-62109	ENSG00000155893	PXYLP1	2-phosphoxylose phosphatase 1	-1.59352	1.12183e-07
chr12	112432035	112432932	898	*	MACS_peak_5857	70.72	Intron (uc001ttc.2/89894, intron 3 of 12)	12	112369087	112451023	81937	2	89894	uc001ttc.2	18091	ENSG00000198270	TMEM116	transmembrane protein 116	-1.58625	8.59576e-24
chr10	25175085	25175779	695	*	MACS_peak_2625	55.78	Intron (uc001ise.1/56952, intron 3 of 8)	10	25137554	25241533	103980	2	56952	uc001ise.1	65754	ENSG00000099256	PRTFDC1	phosphoribosyl transferase domain containing 1	-1.58271	0.0018823
chr11	20444025	20444964	940	*	MACS_peak_3519	50	Intron (uc001mqb.3/10196, intron 9 of 15)	11	20409076	20530879	121804	1	10196	uc010rdn.2	34949	ENSG00000185238	PRMT3	protein arginine methyltransferase 3	-1.57878	2.6913e-33
chr2	201508273	201509144	872	*	MACS_peak_14227	51.31	Intron (uc002uvx.3/316, intron 25 of 34)	2	201473943	201536217	62275	1	316	uc010zhf.2	34330	ENSG00000138356	AOX1	aldehyde oxidase 1	-1.57342	9.73867e-06
chr7	42871994	42873019	1026	*	MACS_peak_25507	99.29	Distal Intergenic	7	42948872	42952151	3280	2	79020	uc003thx.4	79132	ENSG00000136197	C7orf25	chromosome 7 open reading frame 25	-1.57315	0.000266853
chr8	119988476	119989400	925	*	MACS_peak_28975	53.45	Distal Intergenic	8	119938733	119964383	25651	2	4982	uc010mdc.1	-24093	ENSG00000164761	TNFRSF11B	TNF receptor superfamily member 11b	-1.56714	3.79333e-11
chr2	231603623	231604335	713	*	MACS_peak_14551	60.73	Intron (uc002vqx.3/51719, intron 1 of 8)	2	231578263	231685790	107528	1	51719	uc010fxr.3	25360	ENSG00000135932	CAB39	calcium binding protein 39	-1.56256	6.24539e-61
chr8	99829397	99830420	1024	*	MACS_peak_28425	61.62	Intron (uc003yip.4/6788, intron 1 of 10)	8	99466859	99837909	371051	2	6788	uc003yip.4	7489	ENSG00000104375	STK3	serine/threonine kinase 3	-1.55668	1.15333e-47
chr10	125865828	125866494	667	*	MACS_peak_3398	200.8	Distal Intergenic	10	125779169	125853123	73955	2	51363	uc001lho.4	-12705	ENSG00000182022	CHST15	carbohydrate sulfotransferase 15	-1.54904	2.42155e-41
chr3	81103164	81104354	1191	*	MACS_peak_16741	50.83	Distal Intergenic	3	81584346	81792780	208435	2	2632	uc021xax.1	688426	ENSG00000114480	GBE1	1,4-alpha-glucan branching enzyme 1	-1.54238	2.56818e-25
chr3	83041054	83041884	831	*	MACS_peak_16770	63.58	Distal Intergenic	3	81538850	81810950	272101	2	2632	uc021xav.1	-1230104	ENSG00000114480	GBE1	1,4-alpha-glucan branching enzyme 1	-1.54238	2.56818e-25
chr3	83165309	83166148	840	*	MACS_peak_16774	51.46	Distal Intergenic	3	81538850	81810950	272101	2	2632	uc021xav.1	-1354359	ENSG00000114480	GBE1	1,4-alpha-glucan branching enzyme 1	-1.54238	2.56818e-25
chr3	160718701	160719832	1132	*	MACS_peak_18160	53.22	Intron (uc003fdr.3/151742, intron 2 of 3)	3	160802779	160819021	16243	2	8706	uc011bpa.2	99189	ENSG00000169255	B3GALNT1	beta-1,3-N-acetylgalactosaminyltransferase 1 (globoside blood group)	-1.54008	8.54698e-103
chr3	160780256	160782393	2138	*	MACS_peak_18162	95.85	Intron (uc003fdr.3/151742, intron 2 of 3)	3	160802779	160819021	16243	2	8706	uc011bpa.2	36628	ENSG00000169255	B3GALNT1	beta-1,3-N-acetylgalactosaminyltransferase 1 (globoside blood group)	-1.54008	8.54698e-103
chr3	15732548	15733528	981	*	MACS_peak_16003	50.59	Intron (uc003cai.1/23243, intron 15 of 25)	3	15708744	15717730	8987	2	23243	uc011avy.1	-14818	ENSG00000206560	ANKRD28	ankyrin repeat domain 28	-1.53368	6.14499e-78
chr3	15830283	15831593	1311	*	MACS_peak_16004	55.78	Intron (uc011avz.1/23243, intron 2 of 27)	3	15726733	15838144	111412	2	23243	uc003cal.1	6551	ENSG00000206560	ANKRD28	ankyrin repeat domain 28	-1.53368	6.14499e-78
chr20	62476927	62478435	1509	*	MACS_peak_15204	59.76	Distal Intergenic	20	62492566	62494341	1776	1	140701	uc002ygx.1	-14131	ENSG00000183260	ABHD16B	abhydrolase domain containing 16B	-1.52166	1.90043e-07
chr8	93906460	93907696	1237	*	MACS_peak_28311	89.53	Intron (uc022axy.1/286144, intron 3 of 4)	8	93966634	93977564	10931	2	286144	uc003yfs.2	69868	ENSG00000205133	TRIQK	triple QxxK/R motif containing	-1.51898	1.30744e-68
chr8	94080112	94081430	1319	*	MACS_peak_28313	76.08	Distal Intergenic	8	93895758	94029901	134144	2	286144	uc003yfr.4	-50211	ENSG00000205133	TRIQK	triple QxxK/R motif containing	-1.51898	1.30744e-68
chr22	51221886	51222841	956	*	MACS_peak_15721	130.13	Promoter	22	51205920	51222087	16168	2	11158	uc003bnk.1	0	ENSG00000079974	RABL2B	RAB, member of RAS oncogene family like 2B	-1.51353	0.000200041
chr6	125475521	125476572	1052	*	MACS_peak_24464	69.87	Promoter	6	125475420	125584644	109225	1	7164	uc003pzy.1	101	ENSG00000111907	TPD52L1	TPD52 like 1	-1.51342	7.29716e-145
chr6	125496593	125497272	680	*	MACS_peak_24465	52.22	Intron (uc003pzu.1/7164, intron 1 of 6)	6	125475420	125584644	109225	1	7164	uc003pzy.1	21173	ENSG00000111907	TPD52L1	TPD52 like 1	-1.51342	7.29716e-145
chr6	125522917	125524053	1137	*	MACS_peak_24466	85.51	Promoter	6	125524865	125584644	59780	1	7164	uc003pzz.1	-812	ENSG00000111907	TPD52L1	TPD52 like 1	-1.51342	7.29716e-145
chr6	125525505	125526722	1218	*	MACS_peak_24467	73.36	Promoter	6	125524865	125584644	59780	1	7164	uc003pzz.1	640	ENSG00000111907	TPD52L1	TPD52 like 1	-1.51342	7.29716e-145
chr3	141079704	141080888	1185	*	MACS_peak_17706	108.08	Intron (uc003etw.3/253461, intron 1 of 7)	3	141106489	141168632	62144	1	253461	uc010hun.3	-25601	ENSG00000177311	ZBTB38	zinc finger and BTB domain containing 38	-1.51222	6.47112e-37
chr3	65938831	65939744	914	*	MACS_peak_16568	112.96	Intron (uc003dmm.3/9223, intron 1 of 24)	3	65415195	65893350	478156	2	9223	uc010hny.2	-45481	ENSG00000151276	MAGI1	membrane associated guanylate kinase, WW and PDZ domain containing 1	-1.51163	2.36938e-14
chr6	135494894	135495564	671	*	MACS_peak_24599	72.26	Distal Intergenic	6	135502453	135525088	22636	1	4602	uc003qfb.1	-6889	ENSG00000118513	MYB	MYB proto-oncogene, transcription factor	-1.50663	2.9734e-95
chr6	135531941	135533166	1226	*	MACS_peak_24600	204.78	Intron (uc003qfc.3/4602, intron 14 of 14)	6	135516886	135518461	1576	1	4602	uc003qge.1	15055	ENSG00000118513	MYB	MYB proto-oncogene, transcription factor	-1.50663	2.9734e-95
chr1	184075397	184076421	1025	*	MACS_peak_1356	56.39	Distal Intergenic	1	184020811	184043344	22534	1	116461	uc009wyg.3	54586	ENSG00000198860	TSEN15	tRNA splicing endonuclease subunit 15	-1.50633	1.24579e-53
chr14	102276171	102277071	901	*	MACS_peak_8258	62.47	Promoter	14	102276140	102394328	118189	1	5527	uc001ykp.3	31	ENSG00000078304	PPP2R5C	protein phosphatase 2 regulatory subunit B'gamma	-1.50446	4.35497e-98
chr15	96437158	96439493	2336	*	MACS_peak_9113	422.25	Distal Intergenic	15	96869157	96883492	14336	1	7026	uc002btp.3	-429664	ENSG00000185551	NR2F2	nuclear receptor subfamily 2 group F member 2	-1.4986	6.32298e-73
chr15	96454524	96456348	1825	*	MACS_peak_9114	103.08	Distal Intergenic	15	96869157	96883492	14336	1	7026	uc002btp.3	-412809	ENSG00000185551	NR2F2	nuclear receptor subfamily 2 group F member 2	-1.4986	6.32298e-73
chr15	96788577	96789751	1175	*	MACS_peak_9118	82.69	Distal Intergenic	15	96869157	96883492	14336	1	7026	uc002btp.3	-79406	ENSG00000185551	NR2F2	nuclear receptor subfamily 2 group F member 2	-1.4986	6.32298e-73
chr15	96843361	96844522	1162	*	MACS_peak_9119	83.28	Intron (uc031qud.1/644192, intron 1 of 7)	15	96869157	96883492	14336	1	7026	uc002btp.3	-24635	ENSG00000185551	NR2F2	nuclear receptor subfamily 2 group F member 2	-1.4986	6.32298e-73
chr15	96861574	96862585	1012	*	MACS_peak_9120	63.3	Intron (uc031qud.1/644192, intron 1 of 7)	15	96869157	96883492	14336	1	7026	uc002btp.3	-6572	ENSG00000185551	NR2F2	nuclear receptor subfamily 2 group F member 2	-1.4986	6.32298e-73
chr15	96915687	96916978	1292	*	MACS_peak_9121	51.49	Distal Intergenic	15	96876569	96883492	6924	1	7026	uc010urk.2	39118	ENSG00000185551	NR2F2	nuclear receptor subfamily 2 group F member 2	-1.4986	6.32298e-73
chr8	67616696	67617084	389	*	MACS_peak_27762	72.91	Intron (uc003xwp.3/100533105, intron 3 of 18)	8	67624653	67774257	149605	1	23678	uc003xwr.3	-7569	ENSG00000104205	SGK3	serum/glucocorticoid regulated kinase family member 3	-1.49288	8.80387e-60
chr8	67626148	67627275	1128	*	MACS_peak_27763	106.79	Intron (uc003xwp.3/100533105, intron 3 of 18)	8	67624653	67774257	149605	1	23678	uc003xwr.3	1495	ENSG00000104205	SGK3	serum/glucocorticoid regulated kinase family member 3	-1.49288	8.80387e-60
chr17	19099137	19099898	762	*	MACS_peak_10174	51.59	Distal Intergenic	17	19140690	19187027	46338	1	22905	uc002gvc.2	-40792	ENSG00000072134	EPN2	epsin 2	-1.49284	7.47155e-19
chr17	19118920	19119614	695	*	MACS_peak_10175	56.97	Distal Intergenic	17	19140690	19187027	46338	1	22905	uc002gvc.2	-21076	ENSG00000072134	EPN2	epsin 2	-1.49284	7.47155e-19
chr19	19488124	19489968	1845	*	MACS_peak_11202	130.8	Distal Intergenic	19	19496642	19619741	123100	1	54815	uc010xqt.2	-6674	ENSG00000167491	GATAD2A	GATA zinc finger domain containing 2A	-1.48997	1.30339e-41
chr6	109933228	109934014	787	*	MACS_peak_24225	67.34	Exon (uc003ptn.2/221264, exon 16 of 41)	6	109850074	109871740	21667	2	221264	uc011eat.1	-61488	ENSG00000155085	AK9	adenylate kinase 9	-1.48969	1.61882e-08
chr4	151956315	151957378	1064	*	MACS_peak_19990	60.12	Distal Intergenic	4	151933981	151936649	2669	2	987	uc021xss.1	-19666	ENSG00000198589	LRBA	LPS responsive beige-like anchor protein	-1.48311	4.4736e-93
chr2	189352889	189354162	1274	*	MACS_peak_14057	69.87	Intron (uc002uqc.4/51454, intron 4 of 6)	2	189434755	189459786	25032	1	51454	uc002uqh.1	-80593	ENSG00000144366	GULP1	GULP PTB domain containing engulfment adaptor 1	-1.4813	4.25435e-20
chr2	189407162	189408346	1185	*	MACS_peak_14058	61.02	Intron (uc002uqd.3/51454, intron 7 of 12)	2	189434755	189459786	25032	1	51454	uc002uqh.1	-26409	ENSG00000144366	GULP1	GULP PTB domain containing engulfment adaptor 1	-1.4813	4.25435e-20
chr9	140407905	140409460	1556	*	MACS_peak_30796	325.81	Intron (uc011mfa.1/375775, intron 4 of 18)	9	140354405	140417309	62905	2	375775	uc011mfa.1	7849	ENSG00000130653	PNPLA7	patatin like phospholipase domain containing 7	-1.47515	8.5665e-06
chr8	102504136	102505558	1423	*	MACS_peak_28472	89.8	Promoter	8	102504668	102556298	51631	1	79977	uc010mbt.1	0	ENSG00000083307	GRHL2	grainyhead like transcription factor 2	-1.47474	4.79742e-117
chr8	102619327	102620962	1636	*	MACS_peak_28473	97.8	Intron (uc010mbu.3/79977, intron 8 of 15)	8	102504668	102681952	177285	1	79977	uc010mbu.3	114659	ENSG00000083307	GRHL2	grainyhead like transcription factor 2	-1.47474	4.79742e-117
chr13	67749908	67750540	633	*	MACS_peak_6594	56.24	Intron (uc001vik.3/5101, intron 2 of 4)	13	66876966	67804468	927503	2	5101	uc001vik.3	53928	ENSG00000184226	PCDH9	protocadherin 9	-1.46691	8.49157e-07
chr1	204181698	204183185	1488	*	MACS_peak_1911	53	Promoter	1	204167288	204183220	15933	2	127845	uc001has.1	35	ENSG00000174567	GOLT1A	golgi transport 1A	-1.46677	3.86133e-07
chr1	204194367	204196188	1822	*	MACS_peak_1912	60.74	Intron (uc001hau.4/22874, intron 21 of 22)	1	204167291	204183220	15930	2	127845	uc001hat.1	-11147	ENSG00000174567	GOLT1A	golgi transport 1A	-1.46677	3.86133e-07
chr14	58938969	58940417	1449	*	MACS_peak_7522	51.91	Exon (uc001xdt.4/9786, exon 19 of 32)	14	58909424	58955081	45658	1	9786	uc010tru.1	29545	ENSG00000100578	KIAA0586	KIAA0586	-1.45399	1.28148e-29
chr11	46638352	46639584	1233	*	MACS_peak_3682	90.13	Promoter	11	46624856	46638777	13922	2	283254	uc001ncy.3	0	ENSG00000180423	HARBI1	harbinger transposase derived 1	-1.43982	1.92415e-08
chr8	75167446	75168623	1178	*	MACS_peak_27856	50.71	Intron (uc003yae.3/56704, intron 3 of 5)	8	75146939	75233562	86624	2	56704	uc003yae.3	64939	ENSG00000104369	JPH1	junctophilin 1	-1.43569	5.31173e-06
chr4	13264269	13264940	672	*	MACS_peak_19034	117.69	Distal Intergenic	4	13369347	13485989	116643	2	9364	uc003gmt.2	221049	ENSG00000157869	RAB28	RAB28, member RAS oncogene family	-1.42565	9.20871e-16
chr6	76427083	76427707	625	*	MACS_peak_23700	70.2	3' UTR	6	76458909	76617425	158517	1	4646	uc003pig.1	-31202	ENSG00000196586	MYO6	myosin VI	-1.42031	7.73422e-43
chr6	76464577	76465824	1248	*	MACS_peak_23702	57	Intron (uc003pig.1/4646, intron 1 of 28)	6	76458909	76629254	170346	1	4646	uc003pih.1	5668	ENSG00000196586	MYO6	myosin VI	-1.42031	7.73422e-43
chr6	76559065	76560697	1633	*	MACS_peak_23705	104.29	Intron (uc003pig.1/4646, intron 11 of 28)	6	76527218	76629254	102037	1	4646	uc003pii.1	31847	ENSG00000196586	MYO6	myosin VI	-1.42031	7.73422e-43
chr2	114384112	114385360	1249	*	MACS_peak_13069	54.97	Promoter	2	114384817	114400975	16159	1	11159	uc002tkm.4	0	ENSG00000144134	RABL2A	RAB, member of RAS oncogene family like 2A	-1.41858	0.000786064
chr7	33396186	33397423	1238	*	MACS_peak_25382	54.8	Intron (uc003tdn.1/27241, intron 15 of 22)	7	33390015	33645680	255666	1	27241	uc003tds.1	6171	ENSG00000122507	BBS9	Bardet-Biedl syndrome 9	-1.41651	9.26374e-13
chr7	33635163	33635981	819	*	MACS_peak_25386	55.21	Intron (uc003tdn.1/27241, intron 21 of 22)	7	33390015	33645680	255666	1	27241	uc003tds.1	245148	ENSG00000122507	BBS9	Bardet-Biedl syndrome 9	-1.41651	9.26374e-13
chr3	105353743	105354817	1075	*	MACS_peak_17169	51.7	Distal Intergenic	3	105377109	105400974	23866	2	868	uc003dwa.3	46157	ENSG00000114423	CBLB	Cbl proto-oncogene B	-1.416	4.51125e-12
chr3	105444615	105445917	1303	*	MACS_peak_17171	62.8	Intron (uc003dwc.3/868, intron 9 of 18)	3	105377109	105400974	23866	2	868	uc003dwa.3	-43641	ENSG00000114423	CBLB	Cbl proto-oncogene B	-1.416	4.51125e-12
chr3	106271516	106272576	1061	*	MACS_peak_17198	68.65	Distal Intergenic	3	105438891	105588266	149376	2	868	uc011bhj.1	-683250	ENSG00000114423	CBLB	Cbl proto-oncogene B	-1.416	4.51125e-12
chr2	216844128	216845098	971	*	MACS_peak_14436	61.4	Intron (uc002vfo.3/55686, intron 2 of 4)	2	216807314	216878346	71033	2	55686	uc002vfo.3	33248	ENSG00000118242	MREG	melanoregulin	-1.41282	2.91675e-93
chr2	216846890	216848078	1189	*	MACS_peak_14437	97.2	Intron (uc002vfo.3/55686, intron 2 of 4)	2	216807314	216878346	71033	2	55686	uc002vfo.3	30268	ENSG00000118242	MREG	melanoregulin	-1.41282	2.91675e-93
chr2	216893548	216894183	636	*	MACS_peak_14438	52.95	Intron (uc010zjq.2/55825, intron 7 of 7)	2	216807314	216878346	71033	2	55686	uc002vfo.3	-15202	ENSG00000118242	MREG	melanoregulin	-1.41282	2.91675e-93
chr4	159015706	159016342	637	*	MACS_peak_20042	75.54	Distal Intergenic	4	159045732	159093718	47987	2	51313	uc003ipp.4	77376	ENSG00000164125	FAM198B	family with sequence similarity 198 member B	-1.4108	1.5224e-25
chr4	159076359	159077352	994	*	MACS_peak_20044	51.37	Exon (uc003ipp.4/51313, exon 3 of 5)	4	159045732	159093718	47987	2	51313	uc003ipp.4	16366	ENSG00000164125	FAM198B	family with sequence similarity 198 member B	-1.4108	1.5224e-25
chr8	132898937	132899821	885	*	MACS_peak_29226	50.65	Distal Intergenic	8	132916356	133025886	109531	1	23167	uc003yte.3	-16535	ENSG00000132294	EFR3A	EFR3 homolog A	-1.40709	3.28058e-58
chr8	132915863	132918007	2145	*	MACS_peak_29227	133.97	Promoter	8	132916356	133025886	109531	1	23167	uc003yte.3	0	ENSG00000132294	EFR3A	EFR3 homolog A	-1.40709	3.28058e-58
chr21	43796274	43797009	736	*	MACS_peak_15483	400.18	Exon (uc002zay.2/64699, exon 3 of 5)	21	43791996	43803860	11865	2	64699	uc002zay.2	6851	ENSG00000160183	TMPRSS3	transmembrane serine protease 3	-1.40595	0.00146275
chr10	79646911	79648033	1123	*	MACS_peak_3084	53.57	Intron (uc001jzk.3/9231, intron 1 of 31)	10	79555819	79649261	93443	2	9231	uc009xru.1	1228	ENSG00000151208	DLG5	discs large MAGUK scaffold protein 5	-1.4045	2.79724e-55
chr4	101385437	101386285	849	*	MACS_peak_19578	68.07	Intron (uc003hvr.3/51705, intron 4 of 11)	4	101316498	101439250	122753	2	51705	uc003hvr.3	52965	ENSG00000164035	EMCN	endomucin	-1.40388	0.00642783
chr7	29310748	29311455	708	*	MACS_peak_25303	50	Intron (uc011jzs.2/1124, intron 2 of 13)	7	29237357	29553944	316588	1	1124	uc011jzu.2	73391	ENSG00000106069	CHN2	chimerin 2	-1.39965	0.000164601
chr7	29489381	29490234	854	*	MACS_peak_25305	73.45	Intron (uc011jzs.2/1124, intron 7 of 13)	7	29519486	29553944	34459	1	1124	uc003taa.3	-29252	ENSG00000106069	CHN2	chimerin 2	-1.39965	0.000164601
chr1	161067082	161068066	985	*	MACS_peak_1030	59.42	Promoter	1	161068151	161070138	1988	1	126823	uc001fxq.3	-85	ENSG00000162755	KLHDC9	kelch domain containing 9	-1.37557	1.89261e-06
chr11	33161340	33162247	908	*	MACS_peak_3596	69.11	Intron (uc001muh.3/1479, intron 3 of 20)	11	33106130	33183037	76908	2	1479	uc001muh.3	20790	ENSG00000176102	CSTF3	cleavage stimulation factor subunit 3	-1.372	9.75246e-18
chrX	81281846	81282715	870	*	MACS_peak_30996	54.82	Distal Intergenic	23	80457915	80554046	96132	1	6451	uc010nmn.3	823931	ENSG00000131171	SH3BGRL	SH3 domain binding glutamate rich protein like	-1.36892	1.44809e-55
chr1	171271652	171272536	885	*	MACS_peak_1156	56.87	Distal Intergenic	1	171283486	171311223	27738	1	2329	uc001gho.3	-10950	ENSG00000076258	FMO4	flavin containing monooxygenase 4	-1.36719	0.000190103
chr17	80933039	80935013	1975	*	MACS_peak_10767	54.26	Intron (uc002kge.1/146712, intron 2 of 9)	17	80900031	80964864	64834	2	146712	uc002kge.1	29851	ENSG00000175711	B3GNTL1	UDP-GlcNAc:betaGal beta-1,3-N-acetylglucosaminyltransferase like 1	-1.3669	2.59762e-05
chr10	114206576	114207349	774	*	MACS_peak_3315	50.69	Promoter	10	114206756	114210483	3728	1	143187	uc001kzx.3	0	ENSG00000151532	VTI1A	vesicle transport through interaction with t-SNAREs 1A	-1.36666	5.20466e-24
chr9	79186083	79187318	1236	*	MACS_peak_29817	83.71	Distal Intergenic	9	79115549	79122332	6784	1	2650	uc004akh.4	70534	ENSG00000187210	GCNT1	glucosaminyl (N-acetyl) transferase 1, core 2	-1.35566	3.91406e-31
chr2	85623748	85625684	1937	*	MACS_peak_12677	59.33	Exon (uc002spl.2/822, exon 8 of 10)	2	85622435	85628806	6372	2	822	uc010fgj.1	3122	ENSG00000042493	CAPG	capping actin protein, gelsolin like	-1.35261	5.69832e-18
chr1	10746479	10747304	826	*	MACS_peak_68	52.46	Intron (uc001aro.4/54897, intron 4 of 20)	1	10713041	10754507	41467	2	54897	uc009vmx.2	7203	ENSG00000130940	CASZ1	castor zinc finger 1	-1.35141	5.66714e-10
chr6	101303061	101303962	902	*	MACS_peak_24100	81.89	Intron (uc003pqk.3/10973, intron 3 of 41)	6	100956608	101329224	372617	2	10973	uc003pqk.3	25262	ENSG00000112249	ASCC3	activating signal cointegrator 1 complex subunit 3	-1.34926	1.58809e-82
chr6	101409881	101410525	645	*	MACS_peak_24103	55.18	Distal Intergenic	6	101304179	101329224	25046	2	10973	uc003pqm.3	-80657	ENSG00000112249	ASCC3	activating signal cointegrator 1 complex subunit 3	-1.34926	1.58809e-82
chr3	43645581	43646029	449	*	MACS_peak_16482	61.36	Intron (uc003cmv.3/55129, intron 2 of 12)	3	43407818	43663560	255743	2	55129	uc003cmv.3	17531	ENSG00000160746	ANO10	anoctamin 10	-1.3392	6.09203e-15
chr2	21038646	21039565	920	*	MACS_peak_11834	56.91	Distal Intergenic	2	20885307	21022827	137521	2	60526	uc021vem.1	-15819	ENSG00000118961	LDAH	lipid droplet associated hydrolase	-1.33732	1.08371e-14
chr2	38029107	38030672	1566	*	MACS_peak_12023	63.3	Distal Intergenic	2	38152462	38225506	73045	1	151393	uc002rqk.1	-121790	ENSG00000115841	RMDN2	regulator of microtubule dynamics 2	-1.33471	0.00275059
chr13	41175244	41175888	645	*	MACS_peak_6350	55.18	Intron (uc010acc.1/2308, intron 1 of 2)	13	41048131	41185264	137134	2	2308	uc010acc.1	9376	ENSG00000150907	FOXO1	forkhead box O1	-1.33465	4.16807e-05
chr2	113032565	113033285	721	*	MACS_peak_13056	70.43	Promoter	2	113033178	113097640	64463	1	376940	uc002thq.1	0	ENSG00000188177	ZC3H6	zinc finger CCCH-type containing 6	-1.33267	6.60592e-25
chr2	113040462	113041301	840	*	MACS_peak_13057	53.47	Intron (uc002thq.1/376940, intron 1 of 11)	2	113033178	113097640	64463	1	376940	uc002thq.1	7284	ENSG00000188177	ZC3H6	zinc finger CCCH-type containing 6	-1.33267	6.60592e-25
chr2	113065352	113066090	739	*	MACS_peak_13058	52.66	Intron (uc002thq.1/376940, intron 3 of 11)	2	113057426	113063330	5905	1	376940	uc002thr.1	7926	ENSG00000188177	ZC3H6	zinc finger CCCH-type containing 6	-1.33267	6.60592e-25
chr16	4201721	4202922	1202	*	MACS_peak_9261	183.92	Distal Intergenic	16	4012650	4166186	153537	2	115	uc002cvx.3	-35535	ENSG00000162104	ADCY9	adenylate cyclase 9	-1.33077	6.76073e-20
chr20	45337455	45338396	942	*	MACS_peak_15060	58.71	Promoter	20	45338279	45364985	26707	1	81031	uc002xsl.3	0	ENSG00000197496	SLC2A10	solute carrier family 2 member 10	-1.31929	4.21029e-54
chr17	61193123	61195390	2268	*	MACS_peak_10542	62.33	Intron (uc002jal.4/26115, intron 3 of 24)	17	61271352	61505067	233716	1	26115	uc010wpe.2	-75962	ENSG00000170921	TANC2	tetratricopeptide repeat, ankyrin repeat and coiled-coil containing 2	-1.31465	8.34695e-44
chr17	61302573	61304503	1931	*	MACS_peak_10545	52.21	Intron (uc002jal.4/26115, intron 5 of 24)	17	61271352	61505067	233716	1	26115	uc010wpe.2	31221	ENSG00000170921	TANC2	tetratricopeptide repeat, ankyrin repeat and coiled-coil containing 2	-1.31465	8.34695e-44
chr14	89619948	89620821	874	*	MACS_peak_8079	56.94	Downstream (1-2kb)	14	89622516	89883454	260939	2	1112	uc001xxn.4	262633	ENSG00000053254	FOXN3	forkhead box N3	-1.30862	2.6876e-14
chr14	89680189	89681798	1610	*	MACS_peak_8080	135.16	Intron (uc001xxn.4/1112, intron 4 of 5)	14	89622516	89883454	260939	2	1112	uc001xxn.4	201656	ENSG00000053254	FOXN3	forkhead box N3	-1.30862	2.6876e-14
chr14	89798599	89799273	675	*	MACS_peak_8081	50.87	Intron (uc001xxn.4/1112, intron 3 of 5)	14	89622516	89883454	260939	2	1112	uc001xxn.4	84181	ENSG00000053254	FOXN3	forkhead box N3	-1.30862	2.6876e-14
chr14	89878150	89879107	958	*	MACS_peak_8082	55.05	5' UTR	14	89622516	89883454	260939	2	1112	uc001xxn.4	4347	ENSG00000053254	FOXN3	forkhead box N3	-1.30862	2.6876e-14
chr14	90228830	90229621	792	*	MACS_peak_8090	51.76	Distal Intergenic	14	89878278	90085494	207217	2	1112	uc001xxp.2	-143336	ENSG00000053254	FOXN3	forkhead box N3	-1.30862	2.6876e-14
chr16	10687931	10689316	1386	*	MACS_peak_9330	110	Distal Intergenic	16	10622279	10674539	52261	2	2013	uc002czx.3	-13392	ENSG00000213853	EMP2	epithelial membrane protein 2	-1.30515	1.28074e-114
chr16	10710282	10711993	1712	*	MACS_peak_9331	88.15	Distal Intergenic	16	10622279	10674539	52261	2	2013	uc002czx.3	-35743	ENSG00000213853	EMP2	epithelial membrane protein 2	-1.30515	1.28074e-114
chr3	180068204	180069390	1187	*	MACS_peak_18657	70.53	Distal Intergenic	3	180319918	180328918	9001	1	151613	uc003fkk.3	-250528	ENSG00000163728	TTC14	tetratricopeptide repeat domain 14	-1.30417	2.20066e-36
chr5	57364970	57366116	1147	*	MACS_peak_21043	62.55	Distal Intergenic	5	57753916	57755189	1274	2	10769	uc011cql.1	389073	ENSG00000145632	PLK2	polo like kinase 2	-1.2981	3.07811e-103
chr5	57390713	57391568	856	*	MACS_peak_21045	73.25	Distal Intergenic	5	57753916	57755189	1274	2	10769	uc011cql.1	363621	ENSG00000145632	PLK2	polo like kinase 2	-1.2981	3.07811e-103
chr5	57521697	57522360	664	*	MACS_peak_21048	53.55	Distal Intergenic	5	57753916	57755189	1274	2	10769	uc011cql.1	232829	ENSG00000145632	PLK2	polo like kinase 2	-1.2981	3.07811e-103
chr11	14741473	14742795	1323	*	MACS_peak_3474	61.79	Intron (uc001mlm.2/5140, intron 1 of 1)	11	14665269	14893604	228336	1	5140	uc010rcr.2	76204	ENSG00000152270	PDE3B	phosphodiesterase 3B	-1.29526	1.50341e-13
chr6	18337264	18337862	599	*	MACS_peak_22925	53.05	Distal Intergenic	6	18387581	18469105	81525	1	255488	uc003ncs.3	-49719	ENSG00000137393	RNF144B	ring finger protein 144B	-1.28834	1.07002e-15
chr5	122490620	122491876	1257	*	MACS_peak_22034	93.49	Exon (uc003kti.3/93166, exon 4 of 8)	5	122425695	122523745	98051	1	93166	uc003ktj.3	64925	ENSG00000061455	PRDM6	PR/SET domain 6	-1.28277	0.000739023
chr10	7909261	7910586	1326	*	MACS_peak_2367	64.93	Intron (uc010qbd.3/83860, intron 2 of 6)	10	7860467	8057016	196550	1	83860	uc010qbd.3	48794	ENSG00000165632	TAF3	TATA-box binding protein associated factor 3	-1.28148	1.55663e-10
chr13	48575447	48576111	665	*	MACS_peak_6508	55.16	Promoter	13	48516791	48575462	58672	2	8803	uc001vbs.3	0	ENSG00000136143	SUCLA2	succinate-CoA ligase ADP-forming beta subunit	-1.28137	7.9883e-37
chr3	160199404	160200209	806	*	MACS_peak_18151	53.94	Distal Intergenic	3	159945241	160167626	222386	2	57560	uc003fda.3	-31778	ENSG00000068885	IFT80	intraflagellar transport 80	-1.28125	4.08718e-17
chr7	151773128	151774321	1194	*	MACS_peak_27257	51.96	Intron (uc010lqg.1/63917, intron 1 of 11)	7	151772071	151801974	29904	1	63917	uc003wkv.1	1057	ENSG00000178234	GALNT11	polypeptide N-acetylgalactosaminyltransferase 11	-1.28053	1.1845e-23
chr11	1793776	1794220	445	*	MACS_peak_3442	76.21	Distal Intergenic	11	1490685	1785501	294817	2	81532	uc001ltq.2	-8275	ENSG00000182208	MOB2	MOB kinase activator 2	-1.27838	4.13469e-07
chr3	160989883	160991101	1219	*	MACS_peak_18167	85.75	Distal Intergenic	3	160952910	160967886	14977	1	51068	uc010hwh.3	36973	ENSG00000169251	NMD3	NMD3 ribosome export adaptor	-1.27675	7.81017e-136
chr7	101647223	101648263	1041	*	MACS_peak_26428	56.53	Intron (uc003uys.4/1523, intron 2 of 23)	7	101460882	101901513	440632	1	1523	uc003uyx.4	186341	ENSG00000257923	CUX1	cut like homeobox 1	-1.27628	7.39417e-25
chr1	174116282	174117642	1361	*	MACS_peak_1203	64.48	Distal Intergenic	1	174128552	174363283	234732	1	9910	uc009wwq.2	-10910	ENSG00000152061	RABGAP1L	RAB GTPase activating protein 1 like	-1.26621	1.03164e-18
chr1	174544777	174545624	848	*	MACS_peak_1215	57.64	Intron (uc001gjx.3/9910, intron 13 of 20)	1	174669672	174964445	294774	1	9910	uc001gkb.4	-124048	ENSG00000152061	RABGAP1L	RAB GTPase activating protein 1 like	-1.26621	1.03164e-18
chr1	174606291	174607463	1173	*	MACS_peak_1218	50.41	Exon (uc001gjx.3/9910, exon 14 of 21)	1	174669672	174964445	294774	1	9910	uc001gkb.4	-62209	ENSG00000152061	RABGAP1L	RAB GTPase activating protein 1 like	-1.26621	1.03164e-18
chr13	41591076	41591911	836	*	MACS_peak_6359	81.76	Intron (uc001uxs.3/1997, intron 1 of 8)	13	41506055	41593508	87454	2	1997	uc001uxs.3	1597	ENSG00000120690	ELF1	E74 like ETS transcription factor 1	-1.26556	2.86452e-59
chr5	173909603	173910972	1370	*	MACS_peak_22603	196.93	Distal Intergenic	5	174151575	174157902	6328	1	4488	uc003mcy.3	-240603	ENSG00000120149	MSX2	msh homeobox 2	-1.25141	4.964e-43
chr2	45979301	45980094	794	*	MACS_peak_12146	58.28	Intron (uc002rut.3/5581, intron 1 of 14)	2	45903873	46072897	169025	1	5581	uc002ruu.3	75428	ENSG00000171132	PRKCE	protein kinase C epsilon	-1.24424	1.38759e-16
chr2	45989497	45990703	1207	*	MACS_peak_12147	65.59	Intron (uc002rut.3/5581, intron 1 of 14)	2	45903873	46072897	169025	1	5581	uc002ruu.3	85624	ENSG00000171132	PRKCE	protein kinase C epsilon	-1.24424	1.38759e-16
chr6	13517159	13517887	729	*	MACS_peak_22854	72.74	Distal Intergenic	6	13469502	13487869	18368	2	54438	uc021ylu.1	-29290	ENSG00000145990	GFOD1	glucose-fructose oxidoreductase domain containing 1	-1.24296	6.906e-13
chr3	126510014	126511035	1022	*	MACS_peak_17486	63.21	Intron (uc010hsj.2/84303, intron 4 of 6)	3	126423063	126679263	256201	1	84303	uc003ejf.2	86951	ENSG00000159685	CHCHD6	coiled-coil-helix-coiled-coil-helix domain containing 6	-1.24231	0.000291767
chr2	38302764	38304142	1379	*	MACS_peak_12026	133.99	Promoter	2	38294746	38303323	8578	2	1545	uc002rqo.2	0	ENSG00000138061	CYP1B1	cytochrome P450 family 1 subfamily B member 1	-1.23637	1.27559e-81
chr2	38323189	38323777	589	*	MACS_peak_12027	92.38	Distal Intergenic	2	38294746	38303323	8578	2	1545	uc002rqo.2	-19866	ENSG00000138061	CYP1B1	cytochrome P450 family 1 subfamily B member 1	-1.23637	1.27559e-81
chr14	34949564	34950903	1340	*	MACS_peak_6991	54.02	Distal Intergenic	14	34902144	34931468	29325	2	171546	uc001wsc.3	-18096	ENSG00000165389	SPTSSA	serine palmitoyltransferase small subunit A	-1.23285	7.52094e-40
chr3	129381484	129382459	976	*	MACS_peak_17523	115.74	Intron (uc003emy.4/23023, intron 2 of 3)	3	129366635	129407575	40941	2	23023	uc003emy.4	25116	ENSG00000172765	TMCC1	transmembrane and coiled-coil domain family 1	-1.23252	8.85354e-31
chr3	129596473	129598019	1547	*	MACS_peak_17528	69.29	Intron (uc021xdy.1/23023, intron 1 of 5)	3	129366635	129599402	232768	2	23023	uc021xdy.1	1383	ENSG00000172765	TMCC1	transmembrane and coiled-coil domain family 1	-1.23252	8.85354e-31
chr10	90145046	90145750	705	*	MACS_peak_3164	56.94	Intron (uc010qms.1/55328, intron 2 of 5)	10	90043859	90305279	261421	2	55328	uc009xtj.3	159529	ENSG00000184719	RNLS	renalase, FAD dependent amine oxidase	-1.22985	2.0004e-05
chr10	384465	385673	1209	*	MACS_peak_2263	121.18	Intron (uc001ifp.3/22982, intron 29 of 36)	10	386420	415907	29488	2	22982	uc009xhi.1	30234	ENSG00000151240	DIP2C	disco interacting protein 2 homolog C	-1.22811	3.114e-18
chr8	74242674	74243325	652	*	MACS_peak_27846	51.26	Intron (uc003xzk.2/uc003xzk.2, intron 3 of 5)	8	74209339	74237520	28182	1	157506	uc003xzj.3	33335	ENSG00000121039	RDH10	retinol dehydrogenase 10	-1.22243	4.13361e-24
chr17	72756473	72757470	998	*	MACS_peak_10695	246.16	Intron (uc002jlo.4/9368, intron 1 of 5)	17	72744767	72759659	14893	1	9368	uc002jln.1	11706	ENSG00000109062	SLC9A3R1	SLC9A3 regulator 1	-1.22088	2.0776e-79
chr2	161608984	161610163	1180	*	MACS_peak_13661	212.24	Distal Intergenic	2	161137825	161350318	212494	2	5937	uc010fox.2	-258666	ENSG00000153250	RBMS1	RNA binding motif single stranded interacting protein 1	-1.20771	2.37855e-20
chr1	161412379	161418217	5839	*	MACS_peak_1034	60.05	Exon (uc021pce.1/uc021pce.1, exon 1 of 1)	1	161475205	161489360	14156	1	2212	uc001gam.3	-56988	ENSG00000143226	FCGR2A	Fc fragment of IgG receptor IIa	-1.20403	0.00025583
chr1	161428991	161433066	4076	*	MACS_peak_1035	59.71	Exon (uc021pcp.1/uc021pcp.1, exon 1 of 1)	1	161475205	161489360	14156	1	2212	uc001gam.3	-42139	ENSG00000143226	FCGR2A	Fc fragment of IgG receptor IIa	-1.20403	0.00025583
chr1	113889504	113890127	624	*	MACS_peak_698	50.88	Distal Intergenic	1	113933475	114224924	291450	1	260425	uc001edh.3	-43348	ENSG00000081026	MAGI3	membrane associated guanylate kinase, WW and PDZ domain containing 3	-1.19434	2.06113e-17
chr1	113933837	113934665	829	*	MACS_peak_699	59.59	Promoter	1	113933475	114228545	295071	1	260425	uc010owm.2	362	ENSG00000081026	MAGI3	membrane associated guanylate kinase, WW and PDZ domain containing 3	-1.19434	2.06113e-17
chr1	114136842	114138241	1400	*	MACS_peak_705	52.49	Exon (uc001edh.3/260425, exon 6 of 22)	1	114133106	114228545	95440	1	260425	uc001edj.3	3736	ENSG00000081026	MAGI3	membrane associated guanylate kinase, WW and PDZ domain containing 3	-1.19434	2.06113e-17
chr12	38122514	38123489	976	*	MACS_peak_4550	53.35	Distal Intergenic	12	38710557	38723528	12972	1	144245	uc001rln.4	-587068	ENSG00000175548	ALG10B	ALG10B, alpha-1,2-glucosyltransferase	-1.18682	4.67623e-09
chr12	38248241	38248896	656	*	MACS_peak_4553	52.25	Distal Intergenic	12	38710557	38723528	12972	1	144245	uc001rln.4	-461661	ENSG00000175548	ALG10B	ALG10B, alpha-1,2-glucosyltransferase	-1.18682	4.67623e-09
chr6	84648345	84649338	994	*	MACS_peak_23835	51.69	Intron (uc003pkf.3/51167, intron 12 of 15)	6	84569370	84670146	100777	1	51167	uc003pkf.3	78975	ENSG00000065615	CYB5R4	cytochrome b5 reductase 4	-1.1855	5.18846e-19
chr19	38460277	38461042	766	*	MACS_peak_11354	60.27	Intron (uc002ohk.3/23094, intron 1 of 21)	19	38397868	38699008	301141	1	23094	uc002ohk.3	62409	ENSG00000105738	SIPA1L3	signal induced proliferation associated 1 like 3	-1.18333	1.5785e-08
chr19	38547752	38549626	1875	*	MACS_peak_11356	133.48	Intron (uc002ohk.3/23094, intron 2 of 21)	19	38397868	38699008	301141	1	23094	uc002ohk.3	149884	ENSG00000105738	SIPA1L3	signal induced proliferation associated 1 like 3	-1.18333	1.5785e-08
chr5	128885651	128886317	667	*	MACS_peak_22131	53.3	Intron (uc003kvb.1/171019, intron 6 of 22)	5	128932252	129074376	142125	1	171019	uc010jdh.1	-45935	ENSG00000145808	ADAMTS19	ADAM metallopeptidase with thrombospondin type 1 motif 19	-1.17962	9.6407e-52
chr5	128947205	128948051	847	*	MACS_peak_22135	61.14	Intron (uc003kvb.1/171019, intron 8 of 22)	5	128932252	129074376	142125	1	171019	uc010jdh.1	14953	ENSG00000145808	ADAMTS19	ADAM metallopeptidase with thrombospondin type 1 motif 19	-1.17962	9.6407e-52
chrX	80095996	80096340	345	*	MACS_peak_30989	68.65	Distal Intergenic	23	79924987	80065233	140247	2	254065	uc004eeb.3	-30763	ENSG00000165288	BRWD3	bromodomain and WD repeat domain containing 3	-1.17429	1.79222e-11
chr18	52434137	52434686	550	*	MACS_peak_10972	78.51	Distal Intergenic	18	52495708	52562747	67040	1	5874	uc002lfr.3	-61022	ENSG00000041353	RAB27B	RAB27B, member RAS oncogene family	-1.1611	1.15506e-41
chr3	131125487	131126558	1072	*	MACS_peak_17549	52.25	Distal Intergenic	3	131100625	131107674	7050	1	131870	uc011bln.2	24862	ENSG00000198585	NUDT16	nudix hydrolase 16	-1.15434	3.1621e-24
chr3	131127261	131129347	2087	*	MACS_peak_17550	68.08	Distal Intergenic	3	131100625	131107674	7050	1	131870	uc011bln.2	26636	ENSG00000198585	NUDT16	nudix hydrolase 16	-1.15434	3.1621e-24
chr8	17186810	17187971	1162	*	MACS_peak_27402	132.79	Intron (uc003wxm.3/9108, intron 7 of 13)	8	17154306	17169182	14877	2	9108	uc011kyb.2	-17628	ENSG00000003987	MTMR7	myotubularin related protein 7	-1.15087	0.000307103
chr8	17302064	17302477	414	*	MACS_peak_27405	54.34	Distal Intergenic	8	17154306	17271040	116735	2	9108	uc003wxm.3	-31024	ENSG00000003987	MTMR7	myotubularin related protein 7	-1.15087	0.000307103
chr3	53179118	53179999	882	*	MACS_peak_16522	147.53	Distal Intergenic	3	53122501	53164470	41970	2	91869	uc003dgj.3	-14648	ENSG00000163933	RFT1	RFT1 homolog	-1.15005	3.19455e-12
chr20	13465374	13466088	715	*	MACS_peak_14744	57.79	Intron (uc010zri.1/55617, intron 4 of 9)	20	13246709	13619583	372875	2	55617	uc010zri.1	153495	ENSG00000089123	TASP1	taspase 1	-1.14109	7.85908e-14
chr12	50113926	50114666	741	*	MACS_peak_4737	52.56	Distal Intergenic	12	50031724	50101197	69474	2	91010	uc001ruw.1	-12729	ENSG00000161791	FMNL3	formin like 3	-1.13773	3.53468e-05
chr9	134793287	134794184	898	*	MACS_peak_30721	50.8	Intron (uc004cbe.2/9442, intron 4 of 7)	9	134735497	134955274	219778	2	9442	uc004cbe.2	161090	ENSG00000160563	MED27	mediator complex subunit 27	-1.13008	4.82943e-05
chr11	7618491	7619658	1168	*	MACS_peak_3452	95.18	Promoter	11	7618417	7674996	56580	1	8495	uc010rbe.3	74	ENSG00000166387	PPFIBP2	PPFIA binding protein 2	-1.12443	4.22527e-06
chr3	70670720	70671638	919	*	MACS_peak_16598	56.81	Distal Intergenic	3	71017535	71090683	73149	2	27086	uc003dor.1	419045	ENSG00000114861	FOXP1	forkhead box P1	-1.12042	1.09624e-43
chr3	70786759	70787882	1124	*	MACS_peak_16602	66.75	Distal Intergenic	3	71017535	71090683	73149	2	27086	uc003dor.1	302801	ENSG00000114861	FOXP1	forkhead box P1	-1.12042	1.09624e-43
chr3	70870770	70871896	1127	*	MACS_peak_16605	63.91	Distal Intergenic	3	71017535	71090683	73149	2	27086	uc003dor.1	218787	ENSG00000114861	FOXP1	forkhead box P1	-1.12042	1.09624e-43
chr7	102409843	102410785	943	*	MACS_peak_26436	50.07	Intron (uc011klf.2/222234, intron 4 of 7)	7	102389418	102449672	60255	1	222234	uc022ajo.1	20425	ENSG00000222011	FAM185A	family with sequence similarity 185 member A	-1.11898	1.21183e-12
chr22	29773707	29774390	684	*	MACS_peak_15641	107.58	Intron (uc003afi.3/162, intron 1 of 20)	22	29723669	29784572	60904	2	162	uc003afi.3	10182	ENSG00000100280	AP1B1	adaptor related protein complex 1 subunit beta 1	-1.11681	3.88246e-47
chr22	37584863	37585930	1068	*	MACS_peak_15684	52.13	Promoter	22	37576206	37584516	8311	2	114904	uc003aqy.1	-347	ENSG00000133466	C1QTNF6	C1q and TNF related 6	-1.10965	2.73028e-07
chr16	20892171	20892995	825	*	MACS_peak_9456	68.85	Intron (uc002dht.3/112479, intron 2 of 9)	16	20911557	20933031	21475	1	57149	uc010bwi.1	-18562	ENSG00000102897	LYRM1	LYR motif containing 1	-1.10373	1.42938e-20
chr16	20944687	20945161	475	*	MACS_peak_9459	51.49	Exon (uc010vbd.2/55567, exon 15 of 15)	16	20912426	20936328	23903	1	57149	uc002dib.3	32261	ENSG00000102897	LYRM1	LYR motif containing 1	-1.10373	1.42938e-20
chr3	37220267	37221264	998	*	MACS_peak_16417	50.69	Distal Intergenic	3	37094117	37217851	123735	2	9209	uc003cgt.3	-2416	ENSG00000093167	LRRFIP2	LRR binding FLII interacting protein 2	-1.09967	1.90266e-15
chr2	69965121	69965856	736	*	MACS_peak_12483	80.33	Distal Intergenic	2	69969127	70045826	76700	1	307	uc010yqn.1	-3271	ENSG00000196975	ANXA4	annexin A4	-1.09835	1.38793e-24
chr2	69992989	69993922	934	*	MACS_peak_12485	65.44	Intron (uc010yqn.1/307, intron 1 of 9)	2	69969127	70053596	84470	1	307	uc010yqo.2	23862	ENSG00000196975	ANXA4	annexin A4	-1.09835	1.38793e-24
chr8	37456032	37456802	771	*	MACS_peak_27499	71.16	Distal Intergenic	8	37553301	37556396	3096	1	80139	uc003xjy.1	-96499	ENSG00000183779	ZNF703	zinc finger protein 703	-1.09561	5.41211e-07
chr18	55460655	55461466	812	*	MACS_peak_10973	53.5	Intron (uc002lgw.3/5205, intron 1 of 27)	18	55313659	55470327	156669	2	5205	uc002lgw.3	8861	ENSG00000081923	ATP8B1	ATPase phospholipid transporting 8B1	-1.0954	9.1872e-60
chr10	123753865	123755033	1169	*	MACS_peak_3382	61.19	Intron (uc001lfv.3/10579, intron 1 of 22)	10	123748689	124014057	265369	1	10579	uc010qtv.2	5176	ENSG00000138162	TACC2	transforming acidic coiled-coil containing protein 2	-1.09477	3.00297e-05
chr10	95194276	95195575	1300	*	MACS_peak_3202	180.23	Intron (uc001kin.3/26509, intron 3 of 53)	10	95066186	95242074	175889	2	26509	uc001kin.3	46499	ENSG00000138119	MYOF	myoferlin	-1.09055	1.21924e-45
chr10	95225318	95226627	1310	*	MACS_peak_3203	117.26	Intron (uc001kin.3/26509, intron 1 of 53)	10	95066186	95242074	175889	2	26509	uc001kin.3	15447	ENSG00000138119	MYOF	myoferlin	-1.09055	1.21924e-45
chr8	80996316	80997165	850	*	MACS_peak_27986	52.11	Intron (uc010lzs.1/7163, intron 1 of 7)	8	80947105	80993010	45906	2	7163	uc022awp.1	-3306	ENSG00000076554	TPD52	tumor protein D52	-1.0885	8.06183e-41
chr1	109680482	109681321	840	*	MACS_peak_647	69.86	Intron (uc009wex.2/57535, intron 1 of 19)	1	109656585	109749403	92819	1	57535	uc021orb.1	23897	ENSG00000116299	KIAA1324	KIAA1324	-1.08657	3.70643e-74
chr1	109693396	109695407	2012	*	MACS_peak_648	201.71	Intron (uc009wex.2/57535, intron 1 of 19)	1	109729171	109749403	20233	1	57535	uc031pnl.1	-33764	ENSG00000116299	KIAA1324	KIAA1324	-1.08657	3.70643e-74
chr6	48993791	48994453	663	*	MACS_peak_23328	53.63	Distal Intergenic	6	49398073	49431041	32969	2	4594	uc003ozg.4	436588	ENSG00000146085	MUT	methylmalonyl-CoA mutase	-1.08298	1.053e-15
chr7	89886530	89887378	849	*	MACS_peak_26210	50.22	Intron (uc010leo.2/79846, intron 2 of 6)	7	89874488	89940377	65890	1	79846	uc011khj.2	12042	ENSG00000105792	CFAP69	cilia and flagella associated protein 69	-1.07864	0.00534372
chr10	14695188	14696685	1498	*	MACS_peak_2476	57.29	Intron (uc001ina.1/83641, intron 2 of 4)	10	14560559	14646417	85859	2	83641	uc001imz.1	-48771	ENSG00000065809	FAM107B	family with sequence similarity 107 member B	-1.07807	9.53834e-13
chr1	152121648	152123527	1880	*	MACS_peak_944	59.25	Downstream (2-3kb)	1	152078793	152117706	38914	2	7062	uc009wne.1	-3942	ENSG00000159450	TCHH	trichohyalin	-1.06785	1.0527e-08
chr9	97392090	97393684	1595	*	MACS_peak_30106	79.37	Intron (uc004auw.4/2203, intron 1 of 6)	9	97365421	97401923	36503	2	2203	uc004auw.4	8239	ENSG00000165140	FBP1	fructose-bisphosphatase 1	-1.06568	5.54253e-37
chr1	106823669	106827254	3586	*	MACS_peak_606	50.08	Distal Intergenic	1	107599267	107601916	2650	1	55170	uc010ous.2	-772013	ENSG00000198890	PRMT6	protein arginine methyltransferase 6	-1.06529	1.45126e-57
chr1	230904872	230905537	666	*	MACS_peak_2167	53.38	Exon (uc001htz.1/10753, exon 6 of 20)	1	230883130	230937749	54620	1	10753	uc009xfg.1	21742	ENSG00000135773	CAPN9	calpain 9	-1.06514	1.61446e-10
chr8	131193191	131194049	859	*	MACS_peak_29197	67.83	Promoter	8	131064351	131193126	128776	2	50807	uc003ysz.2	-65	ENSG00000153317	ASAP1	ArfGAP with SH3 domain, ankyrin repeat and PH domain 1	-1.06395	4.28573e-06
chr8	131540339	131541224	886	*	MACS_peak_29201	55.44	Distal Intergenic	8	131064351	131455906	391556	2	50807	uc011liw.2	-84433	ENSG00000153317	ASAP1	ArfGAP with SH3 domain, ankyrin repeat and PH domain 1	-1.06395	4.28573e-06
chr3	38562688	38563514	827	*	MACS_peak_16436	58.05	Intron (uc010hhg.3/9941, intron 6 of 7)	3	38537763	38567796	30034	1	9941	uc011ayq.1	24925	ENSG00000157036	EXOG	exo/endonuclease G	-1.06291	2.69385e-06
chr2	11670898	11671868	971	*	MACS_peak_11705	55.61	Distal Intergenic	2	11674242	11782912	108671	1	9687	uc002rbk.1	-2374	ENSG00000196208	GREB1	growth regulating estrogen receptor binding 1	-1.06081	1.88599e-86
chr2	11672177	11673413	1237	*	MACS_peak_11706	104.66	Promoter	2	11674242	11782912	108671	1	9687	uc002rbk.1	-829	ENSG00000196208	GREB1	growth regulating estrogen receptor binding 1	-1.06081	1.88599e-86
chr2	11679388	11680373	986	*	MACS_peak_11707	278.89	Promoter	2	11680080	11728355	48276	1	9687	uc002rbl.3	0	ENSG00000196208	GREB1	growth regulating estrogen receptor binding 1	-1.06081	1.88599e-86
chr12	122186345	122187215	871	*	MACS_peak_5960	166.4	Exon (uc001ubc.4/144404, exon 3 of 12)	12	122150658	122219974	69317	1	144404	uc009zxh.3	35687	ENSG00000188735	TMEM120B	transmembrane protein 120B	-1.05599	9.3794e-18
chr20	62168591	62170920	2330	*	MACS_peak_15203	126.56	Promoter	20	62159776	62168723	8948	2	5753	uc002yfg.4	0	ENSG00000101213	PTK6	protein tyrosine kinase 6	-1.05504	1.03839e-06
chr14	103296061	103297267	1207	*	MACS_peak_8266	52.4	5' UTR	14	103243816	103377837	134022	1	7187	uc010txy.2	52245	ENSG00000131323	TRAF3	TNF receptor associated factor 3	-1.05402	3.69917e-09
chr6	170588905	170589465	561	*	MACS_peak_24917	83.49	Downstream (1-2kb)	6	170591294	170599697	8404	2	28514	uc003qxm.3	10232	ENSG00000198719	DLL1	delta like canonical Notch ligand 1	-1.05347	7.54162e-08
chr19	45595879	45596822	944	*	MACS_peak_11451	56.85	Promoter	19	45596431	45650543	54113	1	284352	uc021uvs.1	0	ENSG00000104866	PPP1R37	protein phosphatase 1 regulatory subunit 37	-1.05111	1.02969e-39
chr19	45626495	45627372	878	*	MACS_peak_11452	60.22	Intron (uc021uvs.1/284352, intron 1 of 12)	19	45596431	45650543	54113	1	284352	uc021uvs.1	30064	ENSG00000104866	PPP1R37	protein phosphatase 1 regulatory subunit 37	-1.05111	1.02969e-39
chr4	125883851	125884818	968	*	MACS_peak_19753	57.99	Distal Intergenic	4	125585204	125633887	48684	2	57182	uc011cgo.2	-249964	ENSG00000151458	ANKRD50	ankyrin repeat domain 50	-1.04812	7.49682e-54
chr9	13094111	13095086	976	*	MACS_peak_29477	94.01	Distal Intergenic	9	13105703	13120649	14947	2	8777	uc003zkx.4	25563	ENSG00000107186	MPDZ	multiple PDZ domain crumbs cell polarity complex component	-1.04795	4.33652e-14
chr7	42044259	42045045	787	*	MACS_peak_25492	67.34	Intron (uc011kbg.2/2737, intron 9 of 13)	7	42000548	42192052	191505	2	2737	uc011kbg.2	147007	ENSG00000106571	GLI3	GLI family zinc finger 3	-1.04713	0.00519242
chr12	33956478	33957866	1389	*	MACS_peak_4534	57.68	Distal Intergenic	12	34175216	34181236	6021	1	84920	uc001rlm.3	-217350	ENSG00000139133	ALG10	ALG10, alpha-1,2-glucosyltransferase	-1.04649	7.45801e-09
chr1	41364892	41365796	905	*	MACS_peak_288	133.62	Distal Intergenic	1	41326728	41328018	1291	2	163732	uc001cgj.3	-36874	ENSG00000179862	CITED4	Cbp/p300 interacting transactivator with Glu/Asp rich carboxy-terminal domain 4	-1.0382	5.46859e-06
chr14	59778290	59779156	867	*	MACS_peak_7534	63.06	Intron (uc001xea.2/23002, intron 3 of 24)	14	59821883	59838123	16241	1	23002	uc001xec.2	-42727	ENSG00000100592	DAAM1	dishevelled associated activator of morphogenesis 1	-1.03793	5.25952e-26
chr14	59827404	59828917	1514	*	MACS_peak_7536	112.35	Exon (uc001xea.2/23002, exon 22 of 25)	14	59821883	59838123	16241	1	23002	uc001xec.2	5521	ENSG00000100592	DAAM1	dishevelled associated activator of morphogenesis 1	-1.03793	5.25952e-26
chr2	18298186	18299250	1065	*	MACS_peak_11788	84.44	Distal Intergenic	2	18059945	18114225	54281	1	3790	uc002rcw.3	238241	ENSG00000170745	KCNS3	potassium voltage-gated channel modifier subfamily S member 3	-1.0368	1.92792e-06
chr2	18342251	18342924	674	*	MACS_peak_11789	58.8	Distal Intergenic	2	18059945	18114225	54281	1	3790	uc002rcw.3	282306	ENSG00000170745	KCNS3	potassium voltage-gated channel modifier subfamily S member 3	-1.0368	1.92792e-06
chr15	71231081	71232100	1020	*	MACS_peak_8741	70.74	Intron (uc002asu.3/54839, intron 9 of 16)	15	71187978	71342436	154459	1	54839	uc002asz.3	43103	ENSG00000137821	LRRC49	leucine rich repeat containing 49	-1.03584	0.00864913
chr4	169990795	169992288	1494	*	MACS_peak_20110	126.43	Distal Intergenic	4	169922320	169931468	9149	2	84869	uc003irz.2	-59327	ENSG00000145439	CBR4	carbonyl reductase 4	-1.03102	1.15434e-10
chrX	67631145	67631954	810	*	MACS_peak_30938	53.64	Intron (uc004dww.4/4983, intron 2 of 24)	23	67262186	67653299	391114	2	4983	uc004dww.4	21345	ENSG00000079482	OPHN1	oligophrenin 1	-1.02993	1.11043e-13
chr3	113566353	113567417	1065	*	MACS_peak_17319	58.75	Intron (uc011bil.3/54762, intron 2 of 18)	3	113557681	113666021	108341	1	54762	uc003eaq.4	8672	ENSG00000178075	GRAMD1C	GRAM domain containing 1C	-1.01304	0.00251796
chr14	69876543	69877471	929	*	MACS_peak_7714	67.1	Intron (uc021rvg.1/55334, intron 1 of 7)	14	69865385	69929107	63723	1	55334	uc010aqx.3	11158	ENSG00000029364	SLC39A9	solute carrier family 39 member 9	-1.01124	2.909e-41
chr5	70410657	70411436	780	*	MACS_peak_21274	50.25	Distal Intergenic	5	70264310	70407863	143554	2	4671	uc003kat.1	-2794	ENSG00000249437	NAIP	NLR family apoptosis inhibitory protein	-1.0108	0.000558179
chr13	49973456	49974543	1088	*	MACS_peak_6516	78.01	Intron (uc001vcw.3/81617, intron 1 of 8)	13	49882786	49975735	92950	2	81617	uc001vcw.3	1192	ENSG00000102547	CAB39L	calcium binding protein 39 like	-1.0064	1.0189e-08
chr3	184530089	184531198	1110	*	MACS_peak_18737	55.18	Promoter	3	184529931	184770402	240472	1	23355	uc010hyd.1	158	ENSG00000156931	VPS8	VPS8, CORVET complex subunit	-1.00611	7.60341e-26
chr17	80846550	80847980	1431	*	MACS_peak_10766	319.57	Exon (uc002kfx.1/6904, exon 15 of 25)	17	80853701	80887614	33914	1	6904	uc002kgb.1	-5721	ENSG00000141556	TBCD	tubulin folding cofactor D	-1.00268	1.15235e-13
chr20	3776275	3777089	815	*	MACS_peak_14642	50.8	Promoter	20	3776386	3786761	10376	1	994	uc002wjl.3	0	ENSG00000101224	CDC25B	cell division cycle 25B	-1.00245	5.97381e-20
chr12	50595313	50596652	1340	*	MACS_peak_4745	85.07	Promoter	12	50569563	50595316	25754	2	51474	uc001rwg.4	0	ENSG00000050405	LIMA1	LIM domain and actin binding 1	1.01415	3.92837e-18
chr12	112574553	112575712	1160	*	MACS_peak_5859	72.79	Intron (uc009zwb.2/10906, intron 4 of 4)	12	112563349	112591408	28060	1	10906	uc001ttp.3	11204	ENSG00000135148	TRAFD1	TRAF-type zinc finger domain containing 1	1.0184	1.37508e-43
chr13	45993558	45994372	815	*	MACS_peak_6455	55.54	Distal Intergenic	13	45967454	45992516	25063	2	253512	uc010tft.2	-1042	ENSG00000174032	SLC25A30	solute carrier family 25 member 30	1.02539	1.38759e-16
chr7	149186347	149186920	574	*	MACS_peak_27227	50.24	Intron (uc003wfw.2/155061, intron 4 of 6)	7	149169884	149194898	25015	2	155061	uc003wfw.2	7978	ENSG00000181220	ZNF746	zinc finger protein 746	1.02878	7.86072e-21
chr12	115149616	115150399	784	*	MACS_peak_5876	101.2	Distal Intergenic	12	115117761	115121969	4209	2	6926	uc010syw.1	-27647	ENSG00000135111	TBX3	T-box 3	1.03683	1.64848e-05
chr12	115783694	115784241	548	*	MACS_peak_5881	51.39	Distal Intergenic	12	115117761	115121969	4209	2	6926	uc010syw.1	-661725	ENSG00000135111	TBX3	T-box 3	1.03683	1.64848e-05
chr19	13280263	13281324	1062	*	MACS_peak_11113	125.77	Distal Intergenic	19	13261282	13265718	4437	1	9592	uc002mwr.3	18981	ENSG00000160888	IER2	immediate early response 2	1.03973	1.98807e-35
chr19	12894021	12895430	1410	*	MACS_peak_11106	50.73	Distal Intergenic	19	12902310	12904125	1816	1	3726	uc002mvc.3	-6880	ENSG00000171223	JUNB	JunB proto-oncogene, AP-1 transcription factor subunit	1.04398	5.91779e-30
chr19	12896989	12897899	911	*	MACS_peak_11107	66.02	Distal Intergenic	19	12902310	12904125	1816	1	3726	uc002mvc.3	-4411	ENSG00000171223	JUNB	JunB proto-oncogene, AP-1 transcription factor subunit	1.04398	5.91779e-30
chr17	63629558	63630793	1236	*	MACS_peak_10567	89.31	Intron (uc010den.1/8313, intron 3 of 6)	17	63534220	63637183	102964	2	8313	uc010den.1	6390	ENSG00000168646	AXIN2	axin 2	1.04514	0.00231011
chr17	55003652	55005200	1549	*	MACS_peak_10515	111.2	Distal Intergenic	17	54965270	54991409	26140	2	7706	uc010dcj.3	-12243	ENSG00000121060	TRIM25	tripartite motif containing 25	1.0512	1.45512e-38
chr3	183548854	183549704	851	*	MACS_peak_18729	51.04	Intron (uc003fmd.3/55486, intron 9 of 9)	3	183533664	183543393	9730	2	79929	uc003fmc.2	-5461	ENSG00000180834	MAP6D1	MAP6 domain containing 1	1.05573	1.61789e-05
chr3	69249612	69250323	712	*	MACS_peak_16587	130.38	Promoter	3	69219146	69249709	30564	2	23150	uc003dnu.2	0	ENSG00000114541	FRMD4B	FERM domain containing 4B	1.05765	5.48848e-05
chr1	27481209	27482135	927	*	MACS_peak_187	68.19	Promoter	1	27425300	27481621	56322	2	6548	uc001bnm.4	0	ENSG00000090020	SLC9A1	solute carrier family 9 member A1	1.0595	5.62306e-08
chr14	97326830	97327964	1135	*	MACS_peak_8191	51.56	Exon (uc001yft.3/7443, exon 11 of 13)	14	97263684	97347951	84268	1	7443	uc001yft.3	63146	ENSG00000100749	VRK1	VRK serine/threonine kinase 1	1.07717	1.14942e-39
chr2	20605246	20606194	949	*	MACS_peak_11825	54.69	Distal Intergenic	2	20646835	20649201	2367	1	388	uc002rdv.3	-40641	ENSG00000143878	RHOB	ras homolog family member B	1.08013	6.63145e-68
chr2	20665690	20666461	772	*	MACS_peak_11827	82.01	Distal Intergenic	2	20646835	20649201	2367	1	388	uc002rdv.3	18855	ENSG00000143878	RHOB	ras homolog family member B	1.08013	6.63145e-68
chr3	152991215	152992478	1264	*	MACS_peak_17997	50.43	Distal Intergenic	3	152880029	152886263	6235	1	5912	uc003ezr.3	111186	ENSG00000181467	RAP2B	RAP2B, member of RAS oncogene family	1.08199	6.20019e-65
chr15	44090858	44091770	913	*	MACS_peak_8476	68.7	Promoter	15	44091556	44094769	3214	1	25764	uc001ztf.3	0	ENSG00000242028	HYPK	huntingtin interacting protein K	1.08689	0.000214526
chr4	140435626	140436280	655	*	MACS_peak_19883	64.08	Intron (uc003ihw.3/80854, intron 7 of 7)	4	140427192	140477577	50386	2	80854	uc003ihw.3	41297	ENSG00000145391	SETD7	SET domain containing lysine methyltransferase 7	1.0884	1.70297e-75
chr14	57533114	57533622	509	*	MACS_peak_7496	94.15	Distal Intergenic	14	57669194	57699090	29897	2	10640	uc001xcs.3	165468	ENSG00000070367	EXOC5	exocyst complex component 5	1.09302	8.50635e-69
chr14	57753890	57754870	981	*	MACS_peak_7502	53	Intron (uc001xcv.3/55745, intron 7 of 7)	14	57669194	57735617	66424	2	10640	uc010trh.2	-18273	ENSG00000070367	EXOC5	exocyst complex component 5	1.09302	8.50635e-69
chr7	77108591	77109579	989	*	MACS_peak_25845	66.3	Distal Intergenic	7	77166773	77269388	102616	1	5782	uc003ugh.2	-57194	ENSG00000127947	PTPN12	protein tyrosine phosphatase, non-receptor type 12	1.09574	1.72399e-10
chrX	24509708	24510573	866	*	MACS_peak_30859	92.01	Intron (uc004dbg.3/5165, intron 1 of 10)	23	24483344	24568583	85240	1	5165	uc004dbh.3	26364	ENSG00000067992	PDK3	pyruvate dehydrogenase kinase 3	1.10119	1.65141e-20
chr7	90893131	90894071	941	*	MACS_peak_26230	179.75	Promoter	7	90893783	90898132	4350	1	8321	uc003ula.3	0	ENSG00000157240	FZD1	frizzled class receptor 1	1.10144	1.58664e-25
chr7	90902700	90903544	845	*	MACS_peak_26231	51.1	Distal Intergenic	7	90893783	90898132	4350	1	8321	uc003ula.3	8917	ENSG00000157240	FZD1	frizzled class receptor 1	1.10144	1.58664e-25
chr2	11638499	11639326	828	*	MACS_peak_11704	785.95	Distal Intergenic	2	11584501	11606303	21803	2	1876	uc010yjl.3	-32196	ENSG00000169016	E2F6	E2F transcription factor 6	1.10981	1.29482e-36
chr2	208719828	208720715	888	*	MACS_peak_14301	59.09	Intron (uc002vcl.2/389072, intron 7 of 7)	2	208627310	208634143	6834	2	7855	uc002vcj.3	-85685	ENSG00000163251	FZD5	frizzled class receptor 5	1.12107	4.6385e-18
chr6	42085751	42086957	1207	*	MACS_peak_23223	52.98	Intron (uc003orw.2/647024, intron 2 of 4)	6	42068857	42110715	41859	2	647024	uc003orw.2	23758	ENSG00000188112	C6orf132	chromosome 6 open reading frame 132	1.1223	6.26431e-07
chr6	42090386	42091187	802	*	MACS_peak_23224	57.52	Intron (uc003orw.2/647024, intron 2 of 4)	6	42068857	42110715	41859	2	647024	uc003orw.2	19528	ENSG00000188112	C6orf132	chromosome 6 open reading frame 132	1.1223	6.26431e-07
chr5	113182305	113183316	1012	*	MACS_peak_21925	94.45	Distal Intergenic	5	112849391	112930984	81594	1	64848	uc003kqn.3	332914	ENSG00000047188	YTHDC2	YTH domain containing 2	1.12452	3.851e-31
chr7	2728187	2729411	1225	*	MACS_peak_24964	82.37	Promoter	7	2727836	2755069	27234	1	155185	uc003sms.1	351	ENSG00000174945	AMZ1	archaelysin family metallopeptidase 1	1.12956	8.76387e-21
chr7	34970099	34973032	2934	*	MACS_peak_25407	54.66	3' UTR	7	34961081	34977731	16651	2	23333	uc003tel.1	4699	ENSG00000173852	DPY19L1	dpy-19 like C-mannosyltransferase 1	1.13403	6.39891e-34
chr7	34992158	34993476	1319	*	MACS_peak_25409	56.18	Intron (uc003tem.4/23333, intron 13 of 21)	7	34961081	34977731	16651	2	23333	uc003tel.1	-14427	ENSG00000173852	DPY19L1	dpy-19 like C-mannosyltransferase 1	1.13403	6.39891e-34
chr7	35064602	35065869	1268	*	MACS_peak_25412	99.06	Intron (uc003tem.4/23333, intron 1 of 21)	7	34968493	35077653	109161	2	23333	uc003tem.4	11784	ENSG00000173852	DPY19L1	dpy-19 like C-mannosyltransferase 1	1.13403	6.39891e-34
chr2	14920868	14921574	707	*	MACS_peak_11745	58.13	Distal Intergenic	2	14772810	14780168	7359	1	151354	uc002rbz.2	148058	ENSG00000162981	FAM84A	family with sequence similarity 84 member A	1.13944	2.01796e-13
chr19	47750564	47751337	774	*	MACS_peak_11490	105.76	Distal Intergenic	19	47759731	47775210	15480	1	26093	uc010xym.2	-8394	ENSG00000105321	CCDC9	coiled-coil domain containing 9	1.14001	8.67218e-08
chr19	18140105	18141646	1542	*	MACS_peak_11181	83.43	Distal Intergenic	19	18118977	18124911	5935	1	27106	uc002nhv.3	21128	ENSG00000105643	ARRDC2	arrestin domain containing 2	1.14026	1.78299e-27
chr5	132585012	132585930	919	*	MACS_peak_22178	66.2	Exon (uc003kyn.1/23105, exon 7 of 16)	5	132532152	132561617	29466	2	23105	uc003kym.1	-23395	ENSG00000053108	FSTL4	follistatin like 4	1.15701	6.10928e-05
chr7	73236247	73237545	1299	*	MACS_peak_25788	56.63	Distal Intergenic	7	73245193	73247015	1823	1	1364	uc003tzi.4	-7648	ENSG00000189143	CLDN4	claudin 4	1.15947	8.70363e-18
chr14	88975102	88976140	1039	*	MACS_peak_8064	52.29	Intron (uc010twc.2/11099, intron 3 of 18)	14	88932122	89016963	84842	2	11099	uc010twc.2	40823	ENSG00000070778	PTPN21	protein tyrosine phosphatase, non-receptor type 21	1.17024	2.99003e-19
chrX	146877861	146878656	796	*	MACS_peak_31661	54.7	Distal Intergenic	23	146993469	147015206	21738	1	2332	uc011mwz.2	-114813	ENSG00000102081	FMR1	fragile X mental retardation 1	1.17502	2.90721e-23
chr5	133355709	133356378	670	*	MACS_peak_22184	89.11	Intron (uc031slc.1/7416, intron 3 of 10)	5	133307566	133340824	33259	2	7416	uc003kyr.2	-14885	ENSG00000213585	VDAC1	voltage dependent anion channel 1	1.18751	2.11099e-67
chr1	33224546	33225971	1426	*	MACS_peak_225	174.35	Intron (uc001bvu.1/57648, intron 1 of 6)	1	33219687	33240571	20885	1	57648	uc010ohm.1	4859	ENSG00000162522	KIAA1522	KIAA1522	1.18821	9.61005e-11
chr10	59657942	59658559	618	*	MACS_peak_2931	67.24	Distal Intergenic	10	59951278	60027694	76417	2	253430	uc001jkb.3	369135	ENSG00000151151	IPMK	inositol polyphosphate multikinase	1.18961	6.14728e-34
chr20	48758603	48759600	998	*	MACS_peak_15074	51.28	Intron (uc002xvf.3/387522, intron 2 of 7)	20	48740274	48770335	30062	2	387521	uc002xvg.2	10735	ENSG00000240849	TMEM189	transmembrane protein 189	1.19249	1.03744e-52
chr20	48766196	48768814	2619	*	MACS_peak_15075	106.63	Exon (uc010zyq.1/387521, exon 2 of 7)	20	48740274	48770335	30062	2	387521	uc002xvg.2	1521	ENSG00000240849	TMEM189	transmembrane protein 189	1.19249	1.03744e-52
chr19	924913	925871	959	*	MACS_peak_11010	50.55	Promoter	19	926037	972803	46767	1	1820	uc002lql.3	-166	ENSG00000116017	ARID3A	AT-rich interaction domain 3A	1.19267	2.41518e-32
chr11	67015780	67016780	1001	*	MACS_peak_3851	202.27	Exon (uc001ojw.3/22992, exon 16 of 21)	11	67019809	67025550	5742	1	22992	uc001oka.3	-3029	ENSG00000173120	KDM2A	lysine demethylase 2A	1.20083	5.10153e-69
chr2	55229220	55229953	734	*	MACS_peak_12265	51.1	Intron (uc002ryc.3/57142, intron 1 of 6)	2	55199327	55237470	38144	2	57142	uc002ryc.3	7517	ENSG00000115310	RTN4	reticulon 4	1.20389	8.13886e-61
chr12	76519068	76520405	1338	*	MACS_peak_5262	55.79	Distal Intergenic	12	76443347	76478738	35392	2	4673	uc001syb.3	-40330	ENSG00000187109	NAP1L1	nucleosome assembly protein 1 like 1	1.2054	7.4379e-106
chr8	101321842	101323167	1326	*	MACS_peak_28458	53.9	Promoter	8	101269288	101322379	53092	2	25897	uc003yjk.2	0	ENSG00000034677	RNF19A	ring finger protein 19A, RBR E3 ubiquitin protein ligase	1.21866	3.08902e-87
chr3	5202814	5203953	1140	*	MACS_peak_15848	62.65	Intron (uc003bqg.3/55207, intron 1 of 6)	3	5229331	5249948	20618	1	9695	uc011asz.1	-25378	ENSG00000134109	EDEM1	ER degradation enhancing alpha-mannosidase like protein 1	1.22878	1.83587e-27
chr13	46708819	46710153	1335	*	MACS_peak_6459	222.04	Intron (uc010ack.3/3936, intron 2 of 4)	13	46700058	46717015	16958	2	3936	uc010ack.3	6862	ENSG00000136167	LCP1	lymphocyte cytosolic protein 1	1.22972	1.9923e-17
chr4	129569221	129570176	956	*	MACS_peak_19790	54.21	Distal Intergenic	4	129730779	129785787	55009	1	79960	uc003igj.3	-160603	ENSG00000077684	JADE1	jade family PHD finger 1	1.23835	2.49504e-48
chr6	4394252	4395127	876	*	MACS_peak_22746	60	Distal Intergenic	6	4115927	4135831	19905	2	10455	uc003mwf.3	-258421	ENSG00000198721	ECI2	enoyl-CoA delta isomerase 2	1.24116	2.49938e-16
chr7	104707722	104708731	1010	*	MACS_peak_26490	69.53	Intron (uc010lja.1/55904, intron 7 of 14)	7	104715090	104730720	15631	1	55904	uc003vco.1	-6359	ENSG00000005483	KMT2E	lysine methyltransferase 2E	1.2479	3.27514e-43
chr7	6388276	6389101	826	*	MACS_peak_25009	56.98	Promoter	7	6369040	6388590	19551	2	84792	uc003spu.3	0	ENSG00000178397	FAM220A	family with sequence similarity 220 member A	1.25189	1.53904e-39
chr15	70383426	70384358	933	*	MACS_peak_8722	59.2	Intron (uc002ask.2/7090, intron 2 of 17)	15	70340543	70387124	46582	2	7090	uc002ask.2	2766	ENSG00000140332	TLE3	transducin like enhancer of split 3	1.25504	7.75653e-51
chr15	70385677	70386732	1056	*	MACS_peak_8723	68.89	Promoter	15	70340543	70387124	46582	2	7090	uc002ask.2	392	ENSG00000140332	TLE3	transducin like enhancer of split 3	1.25504	7.75653e-51
chr11	17427175	17428248	1074	*	MACS_peak_3498	67.11	Exon (uc001mnc.3/6833, exon 26 of 39)	11	17406796	17410878	4083	2	3767	uc001mnb.4	-16297	ENSG00000187486	KCNJ11	potassium voltage-gated channel subfamily J member 11	1.26366	1.81306e-09
chr6	7532079	7533011	933	*	MACS_peak_22776	67.09	Distal Intergenic	6	7541870	7586946	45077	1	1832	uc003mxp.1	-8859	ENSG00000096696	DSP	desmoplakin	1.26837	3.25587e-73
chr3	142477597	142478642	1046	*	MACS_peak_17731	62.76	Intron (uc003evb.3/7220, intron 3 of 11)	3	142509861	142523020	13160	1	7220	uc011bni.1	-31219	ENSG00000144935	TRPC1	transient receptor potential cation channel subfamily C member 1	1.27772	1.15946e-18
chr3	97516017	97517601	1585	*	MACS_peak_17049	80.64	3' UTR	3	97540884	97663830	122947	1	131544	uc021xbn.2	-23283	ENSG00000080200	CRYBG3	crystallin beta-gamma domain containing 3	1.28161	2.8928e-28
chr22	50344624	50345463	840	*	MACS_peak_15720	57.05	Distal Intergenic	22	50354143	50357720	3578	1	415116	uc003bjb.3	-8680	ENSG00000198355	PIM3	Pim-3 proto-oncogene, serine/threonine kinase	1.2875	7.67047e-83
chr8	90152035	90153028	994	*	MACS_peak_28222	53.05	Distal Intergenic	8	90769975	90803292	33318	1	8767	uc003yee.3	-616947	ENSG00000104312	RIPK2	receptor interacting serine/threonine kinase 2	1.29232	2.45189e-16
chr8	90545840	90548392	2553	*	MACS_peak_28238	74.09	Distal Intergenic	8	90769975	90803292	33318	1	8767	uc003yee.3	-221583	ENSG00000104312	RIPK2	receptor interacting serine/threonine kinase 2	1.29232	2.45189e-16
chr8	90621495	90623712	2218	*	MACS_peak_28241	62.59	Distal Intergenic	8	90769975	90803292	33318	1	8767	uc003yee.3	-146263	ENSG00000104312	RIPK2	receptor interacting serine/threonine kinase 2	1.29232	2.45189e-16
chr11	121128456	121129334	879	*	MACS_peak_4245	65.57	Distal Intergenic	11	121163388	121176419	13032	1	6309	uc001pxs.1	-34054	ENSG00000109929	SC5D	sterol-C5-desaturase	1.29335	1.37004e-27
chr10	23815466	23815901	436	*	MACS_peak_2601	54.02	Distal Intergenic	10	23728198	23731310	3113	1	220213	uc001irr.2	87268	ENSG00000165312	OTUD1	OTU deubiquitinase 1	1.29412	1.30317e-30
chr3	159897110	159897695	586	*	MACS_peak_18148	60.67	Intron (uc003fcw.1/uc003fcw.1, intron 3 of 9)	3	159943423	159946000	2578	1	401097	uc021xgp.1	-45728	ENSG00000180044	C3orf80	chromosome 3 open reading frame 80	1.30358	0.000586473
chr1	183128615	183129822	1208	*	MACS_peak_1342	149.11	Distal Intergenic	1	183155174	183210406	55233	1	3918	uc001gpz.4	-25352	ENSG00000058085	LAMC2	laminin subunit gamma 2	1.30535	2.9126e-24
chr8	142082512	142083817	1306	*	MACS_peak_29368	62.83	Distal Intergenic	8	142138720	142152610	13891	1	22898	uc003yvw.1	-54903	ENSG00000105339	DENND3	DENN domain containing 3	1.30551	1.37728e-09
chr19	45574150	45575212	1063	*	MACS_peak_11449	115.86	3' UTR	19	45574758	45579688	4931	2	162979	uc002pao.3	4476	ENSG00000170684	ZNF296	zinc finger protein 296	1.30904	0.000579203
chr2	65302994	65303683	690	*	MACS_peak_12421	60.79	Intron (uc010yqb.1/23177, intron 4 of 4)	2	65296533	65301622	5090	1	23177	uc010yqd.1	6461	ENSG00000011523	CEP68	centrosomal protein 68	1.31046	1.03505e-26
chr1	43457744	43458618	875	*	MACS_peak_309	102.23	Distal Intergenic	1	43391046	43424847	33802	2	6513	uc001cik.2	-32897	ENSG00000117394	SLC2A1	solute carrier family 2 member 1	1.31489	4.36903e-87
chr17	78143482	78144322	841	*	MACS_peak_10739	62.27	Promoter	17	78143791	78183130	39340	1	79092	uc002jxt.2	0	ENSG00000141527	CARD14	caspase recruitment domain family member 14	1.31819	5.89278e-11
chr6	150422769	150423511	743	*	MACS_peak_24815	58.95	Distal Intergenic	6	150386534	150390283	3750	2	79465	uc011eek.1	-32486	ENSG00000131019	ULBP3	UL16 binding protein 3	1.31844	0.00193327
chr19	16675189	16676530	1342	*	MACS_peak_11172	90.76	3' UTR	19	16660648	16683193	22546	2	79939	uc010xph.2	6663	ENSG00000127526	SLC35E1	solute carrier family 35 member E1	1.33732	6.14439e-86
chr15	90726723	90728429	1707	*	MACS_peak_9020	91.07	Promoter	15	90728152	90772892	44741	1	10509	uc002boy.3	0	ENSG00000185033	SEMA4B	semaphorin 4B	1.33752	2.08193e-34
chr19	35496917	35497993	1077	*	MACS_peak_11321	77.57	Promoter	19	35496813	35517373	20561	1	57655	uc010xsf.1	104	ENSG00000089351	GRAMD1A	GRAM domain containing 1A	1.34185	7.97707e-28
chr9	124172039	124172708	670	*	MACS_peak_30572	55.62	Distal Intergenic	9	124101266	124132582	31317	2	2040	uc031tex.1	-39457	ENSG00000148175	STOM	stomatin	1.37239	1.62967e-91
chr4	129446932	129447610	679	*	MACS_peak_19787	116.68	Distal Intergenic	4	129190392	129209984	19593	2	10424	uc003igg.3	-236948	ENSG00000164040	PGRMC2	progesterone receptor membrane component 2	1.38033	1.50358e-36
chr20	61001496	61003021	1526	*	MACS_peak_15195	117.68	Promoter	20	60985293	61002629	17337	2	140893	uc002ycw.2	0	ENSG00000130701	RBBP8NL	RBBP8 N-terminal like	1.39691	1.5643e-24
chr17	66738850	66741205	2356	*	MACS_peak_10602	79.16	Distal Intergenic	17	66531257	66597095	65839	2	54757	uc010wqp.2	-141755	ENSG00000108950	FAM20A	FAM20A, golgi associated secretory pathway pseudokinase	1.40828	1.37745e-10
chr8	83065524	83067019	1496	*	MACS_peak_28031	97.78	Distal Intergenic	8	82711818	82754521	42704	2	64089	uc011lft.2	-311003	ENSG00000104497	SNX16	sorting nexin 16	1.41164	2.57106e-45
chr8	83457004	83457693	690	*	MACS_peak_28048	51.41	Distal Intergenic	8	82711818	82754521	42704	2	64089	uc011lft.2	-702483	ENSG00000104497	SNX16	sorting nexin 16	1.41164	2.57106e-45
chr8	83474935	83475707	773	*	MACS_peak_28050	56.5	Distal Intergenic	8	82711818	82754521	42704	2	64089	uc011lft.2	-720414	ENSG00000104497	SNX16	sorting nexin 16	1.41164	2.57106e-45
chr8	83480593	83481092	500	*	MACS_peak_28051	56.07	Distal Intergenic	8	82711818	82754521	42704	2	64089	uc011lft.2	-726072	ENSG00000104497	SNX16	sorting nexin 16	1.41164	2.57106e-45
chr8	83745423	83746328	906	*	MACS_peak_28058	69.28	Distal Intergenic	8	82711818	82754521	42704	2	64089	uc011lft.2	-990902	ENSG00000104497	SNX16	sorting nexin 16	1.41164	2.57106e-45
chr8	83862100	83862860	761	*	MACS_peak_28061	51.67	Distal Intergenic	8	82711818	82754521	42704	2	64089	uc011lft.2	-1107579	ENSG00000104497	SNX16	sorting nexin 16	1.41164	2.57106e-45
chr12	102271119	102272049	931	*	MACS_peak_5736	83.07	Promoter	12	102271105	102317401	46297	1	55332	uc010svv.2	14	ENSG00000136048	DRAM1	DNA damage regulated autophagy modulator 1	1.42336	7.0009e-40
chr12	102303108	102303859	752	*	MACS_peak_5739	50.85	Intron (uc001tix.3/55332, intron 4 of 6)	12	102271105	102317401	46297	1	55332	uc010svv.2	32003	ENSG00000136048	DRAM1	DNA damage regulated autophagy modulator 1	1.42336	7.0009e-40
chr12	102312543	102313357	815	*	MACS_peak_5740	50.05	Intron (uc001tix.3/55332, intron 5 of 6)	12	102271105	102317401	46297	1	55332	uc010svv.2	41438	ENSG00000136048	DRAM1	DNA damage regulated autophagy modulator 1	1.42336	7.0009e-40
chr15	41149233	41150309	1077	*	MACS_peak_8467	62.58	3' UTR	15	41136688	41149853	13166	1	6692	uc010ucs.2	12545	ENSG00000166145	SPINT1	serine peptidase inhibitor, Kunitz type 1	1.43722	1.01517e-56
chr5	43298703	43299774	1072	*	MACS_peak_20897	57.02	5' UTR	5	43287572	43294970	7399	2	3157	uc003jnp.5	-3733	ENSG00000112972	HMGCS1	3-hydroxy-3-methylglutaryl-CoA synthase 1	1.44822	1.33186e-63
chr21	30757561	30758237	677	*	MACS_peak_15359	52.47	Distal Intergenic	21	30677560	30734217	56658	1	571	uc002ynl.2	80001	ENSG00000156273	BACH1	BTB domain and CNC homolog 1	1.45178	6.36855e-61
chr1	241754691	241755480	790	*	MACS_peak_2220	55.17	3' UTR	1	241792167	241799232	7066	2	1122	uc001hzd.3	43752	ENSG00000203668	CHML	CHM like, Rab escort protein 2	1.46489	2.85606e-36
chr3	149955964	149957052	1089	*	MACS_peak_17927	157.8	Distal Intergenic	3	150126788	150177615	50828	1	9819	uc003exv.3	-169736	ENSG00000196428	TSC22D2	TSC22 domain family member 2	1.49257	3.99736e-55
chr3	150062608	150063509	902	*	MACS_peak_17930	63.07	Distal Intergenic	3	150126788	150177615	50828	1	9819	uc003exv.3	-63279	ENSG00000196428	TSC22D2	TSC22 domain family member 2	1.49257	3.99736e-55
chr7	46269221	46270063	843	*	MACS_peak_25549	51.24	Distal Intergenic	7	45951844	45960871	9028	2	3486	uc003tnt.3	-308350	ENSG00000146674	IGFBP3	insulin like growth factor binding protein 3	1.51126	1.43081e-08
chr7	46409084	46409902	819	*	MACS_peak_25553	52.98	Distal Intergenic	7	45951844	45960871	9028	2	3486	uc003tnt.3	-448213	ENSG00000146674	IGFBP3	insulin like growth factor binding protein 3	1.51126	1.43081e-08
chr11	76483548	76484192	645	*	MACS_peak_3979	50.64	Distal Intergenic	11	76493357	76509198	15842	1	25987	uc031qcw.1	-9165	ENSG00000182704	TSKU	tsukushi, small leucine rich proteoglycan	1.53413	2.75691e-31
chr11	76498920	76500530	1611	*	MACS_peak_3980	68.09	Intron (uc031qcw.1/25987, intron 1 of 1)	11	76494285	76509198	14914	1	25987	uc001oxt.3	4635	ENSG00000182704	TSKU	tsukushi, small leucine rich proteoglycan	1.53413	2.75691e-31
chr1	1008794	1010064	1271	*	MACS_peak_13	165.64	Promoter	1	1007126	1009687	2562	2	401934	uc021oen.1	0	ENSG00000237330	RNF223	ring finger protein 223	1.53635	1.11392e-25
chr1	236680188	236681324	1137	*	MACS_peak_2200	85.78	Promoter	1	236681514	236716279	34766	1	3964	uc001hxw.2	-190	ENSG00000116977	LGALS8	galectin 8	1.56185	3.07193e-87
chr17	43390653	43391388	736	*	MACS_peak_10302	50.94	Intron (uc002iiw.1/9020, intron 1 of 16)	17	43340488	43394414	53927	2	9020	uc002iiw.1	3026	ENSG00000006062	MAP3K14	mitogen-activated protein kinase kinase kinase 14	1.57193	2.44229e-10
chr2	39406776	39408001	1226	*	MACS_peak_12047	104.87	Intron (uc002rrm.3/344387, intron 7 of 7)	2	39405688	39456673	50986	2	344387	uc002rrm.3	48672	ENSG00000205111	CDKL4	cyclin dependent kinase like 4	1.60791	0.00367268
chr7	107074827	107075770	944	*	MACS_peak_26527	57.15	Intron (uc003vec.2/10466, intron 6 of 21)	7	107110502	107116125	5624	1	2845	uc003vef.3	-34732	ENSG00000172209	GPR22	G protein-coupled receptor 22	1.6221	8.64452e-10
chr21	44762719	44763892	1174	*	MACS_peak_15489	59.72	Distal Intergenic	21	44834398	44847002	12605	2	150094	uc002zdf.2	83110	ENSG00000142178	SIK1	salt inducible kinase 1	1.65146	1.19396e-28
chr19	15306147	15307386	1240	*	MACS_peak_11147	96.05	Intron (uc002nan.3/4854, intron 2 of 32)	19	15270444	15311792	41349	2	4854	uc002nan.3	4406	ENSG00000074181	NOTCH3	notch 3	1.66006	8.50708e-58
chr22	30804028	30805394	1367	*	MACS_peak_15653	59.42	Promoter	22	30805104	30821291	16188	1	23541	uc003aht.3	0	ENSG00000100003	SEC14L2	SEC14 like lipid binding 2	1.66824	2.37585e-09
chr3	187526268	187528104	1837	*	MACS_peak_18787	100.15	Distal Intergenic	3	187439165	187463513	24349	2	604	uc003frq.2	-62755	ENSG00000113916	BCL6	B cell CLL/lymphoma 6	1.71689	1.04077e-30
chr3	145104608	145105808	1201	*	MACS_peak_17779	69.54	Distal Intergenic	3	145787228	145804522	17295	2	5352	uc003evq.1	698714	ENSG00000152952	PLOD2	procollagen-lysine,2-oxoglutarate 5-dioxygenase 2	1.73066	9.54962e-145
chr6	53440722	53441695	974	*	MACS_peak_23393	94.21	Intron (uc003pby.1/uc003pby.1, intron 1 of 4)	6	53377791	53409927	32137	2	2729	uc003pbx.3	-30795	ENSG00000001084	GCLC	glutamate-cysteine ligase catalytic subunit	1.74335	1.18782e-110
chr15	40537146	40538237	1092	*	MACS_peak_8464	50.66	Intron (uc010bbl.3/56924, intron 2 of 10)	15	40531998	40569688	37691	1	56924	uc010bbn.4	5148	ENSG00000137843	PAK6	p21 (RAC1) activated kinase 6	1.7475	0.00130807
chr6	116485527	116486322	796	*	MACS_peak_24322	54.7	Intron (uc003pwj.3/221294, intron 6 of 11)	6	116440085	116447296	7212	2	1300	uc003pwm.3	-38231	ENSG00000123500	COL10A1	collagen type X alpha 1 chain	1.75692	7.40624e-08
chr17	15795926	15796891	966	*	MACS_peak_10157	70.28	Distal Intergenic	17	15848231	15879210	30980	1	136	uc002gpd.1	-51340	ENSG00000170425	ADORA2B	adenosine A2b receptor	1.77212	7.1391e-09
chr7	155031160	155032237	1078	*	MACS_peak_27285	56	Distal Intergenic	7	155089486	155101945	12460	1	3638	uc003wly.3	-57249	ENSG00000186480	INSIG1	insulin induced gene 1	1.77613	7.63003e-176
chr7	155108060	155108891	832	*	MACS_peak_27286	70.05	Distal Intergenic	7	155089486	155101945	12460	1	3638	uc011kvu.2	18574	ENSG00000186480	INSIG1	insulin induced gene 1	1.77613	7.63003e-176
chr5	176790171	176791181	1011	*	MACS_peak_22642	50.61	Intron (uc003mgf.3/10636, intron 1 of 14)	5	176793892	176796076	2185	1	10636	uc003mgg.1	-2711	ENSG00000169220	RGS14	regulator of G protein signaling 14	1.77814	4.11184e-06
chr1	180136817	180137664	848	*	MACS_peak_1306	67.18	Intron (uc001gny.3/5768, intron 2 of 12)	1	180123968	180167169	43202	1	5768	uc001gnz.3	12849	ENSG00000116260	QSOX1	quiescin sulfhydryl oxidase 1	1.78651	3.27909e-152
chr8	82126577	82127597	1021	*	MACS_peak_28011	50.36	Distal Intergenic	8	82192718	82197012	4295	1	2171	uc003yca.2	-65121	ENSG00000164687	FABP5	fatty acid binding protein 5	1.79352	3.54868e-14
chr19	10380987	10381962	976	*	MACS_peak_11063	53.26	Promoter	19	10381517	10397291	15775	1	3383	uc002mnq.2	0	ENSG00000090339	ICAM1	intercellular adhesion molecule 1	1.81399	1.60549e-38
chr16	2907871	2908883	1013	*	MACS_peak_9242	137.21	Promoter	16	2902728	2908171	5444	2	64063	uc002cry.1	0	ENSG00000005001	PRSS22	serine protease 22	1.87933	4.04061e-31
chr15	82141018	82142175	1158	*	MACS_peak_8893	50.74	Distal Intergenic	15	82334119	82338484	4366	2	84206	uc002bgq.2	196309	ENSG00000183496	MEX3B	mex-3 RNA binding family member B	1.93713	7.02474e-37
chr15	82189230	82190467	1238	*	MACS_peak_8895	51.89	Distal Intergenic	15	82334119	82338484	4366	2	84206	uc002bgq.2	148017	ENSG00000183496	MEX3B	mex-3 RNA binding family member B	1.93713	7.02474e-37
chr13	20368130	20369188	1059	*	MACS_peak_6068	115.76	Distal Intergenic	13	20277009	20357159	80151	2	55269	uc021rgx.1	-10971	ENSG00000121390	PSPC1	paraspeckle component 1	1.97024	3.32106e-203
chr9	36273297	36274118	822	*	MACS_peak_29614	58.44	Intron (uc010mli.3/10020, intron 1 of 11)	9	36214439	36277053	62615	2	10020	uc010mli.3	2935	ENSG00000159921	GNE	glucosamine (UDP-N-acetyl)-2-epimerase/N-acetylmannosamine kinase	2.02092	2.62619e-84
chr2	202863433	202864440	1008	*	MACS_peak_14246	61.42	Distal Intergenic	2	202899310	202903160	3851	1	8324	uc002uyw.1	-34870	ENSG00000155760	FZD7	frizzled class receptor 7	2.03619	6.22479e-97
chr7	105844522	105846039	1518	*	MACS_peak_26502	50.43	Distal Intergenic	7	105888732	105925638	36907	2	10135	uc003vdq.3	79599	ENSG00000105835	NAMPT	nicotinamide phosphoribosyltransferase	2.10847	1.16369e-208
chr7	105978205	105979198	994	*	MACS_peak_26504	60.84	Distal Intergenic	7	105903604	105925638	22035	2	10135	uc011klu.1	-52567	ENSG00000105835	NAMPT	nicotinamide phosphoribosyltransferase	2.10847	1.16369e-208
chr16	83980256	83981233	978	*	MACS_peak_9965	107.74	Distal Intergenic	16	83982672	83999937	17266	1	29948	uc002fha.4	-1439	ENSG00000140961	OSGIN1	oxidative stress induced growth inhibitor 1	2.12347	1.23655e-35
chr5	131831707	131832773	1067	*	MACS_peak_22167	80.13	Promoter	5	131817301	131831259	13959	2	3659	uc003kxb.2	-448	ENSG00000125347	IRF1	interferon regulatory factor 1	2.14641	2.82105e-86
chrX	77275310	77276074	765	*	MACS_peak_30982	57.14	Exon (uc004ecx.4/538, exon 13 of 23)	23	77223458	77225135	1678	2	441531	uc004ecy.1	-50175	ENSG00000226784	PGAM4	phosphoglycerate mutase family member 4	2.17955	6.31383e-08
chr10	3537737	3538919	1183	*	MACS_peak_2302	82.06	Intron (uc001igy.1/uc001igy.1, intron 1 of 1)	10	3818188	3827473	9286	2	1316	uc001iha.3	288554	ENSG00000067082	KLF6	Kruppel like factor 6	2.18852	8.60548e-50
chr16	1428754	1429434	681	*	MACS_peak_9229	55	Promoter	16	1413206	1429684	16479	2	64718	uc002cln.3	250	ENSG00000059145	UNKL	unkempt family like zinc finger	2.23072	6.97264e-72
chr3	183502790	183503633	844	*	MACS_peak_18728	56.75	Intron (uc003fly.2/55689, intron 19 of 30)	3	183493703	183511271	17569	1	55689	uc003flz.3	9087	ENSG00000163872	YEATS2	YEATS domain containing 2	2.27158	2.25919e-83
chr12	77247392	77247953	562	*	MACS_peak_5274	75.55	3' UTR	12	77252496	77272799	20304	2	1466	uc001syl.1	24846	ENSG00000175183	CSRP2	cysteine and glycine rich protein 2	2.32739	7.12259e-29
chr8	8959864	8960963	1100	*	MACS_peak_27364	65.14	Distal Intergenic	8	8993764	9008220	14457	2	79660	uc003wsn.4	47257	ENSG00000173281	PPP1R3B	protein phosphatase 1 regulatory subunit 3B	2.33848	2.8423e-184
chr2	119061921	119062829	909	*	MACS_peak_13121	53.49	Distal Intergenic	2	118860773	118867597	6825	1	51141	uc002tll.3	201148	ENSG00000125629	INSIG2	insulin induced gene 2	2.38224	4.13649e-23
chr2	119074536	119075328	793	*	MACS_peak_13122	54.93	Distal Intergenic	2	118860773	118867597	6825	1	51141	uc002tll.3	213763	ENSG00000125629	INSIG2	insulin induced gene 2	2.38224	4.13649e-23
chr1	8939836	8940663	828	*	MACS_peak_54	52.32	Promoter	1	8931006	8939151	8146	2	2023	uc009vmm.3	-685	ENSG00000074800	ENO1	enolase 1	2.4082	0
chr1	194242089	194243353	1265	*	MACS_peak_1653	55.17	Distal Intergenic	1	193147860	193155743	7884	2	8707	uc001gtc.4	-1086346	ENSG00000162630	B3GALT2	beta-1,3-galactosyltransferase 2	2.45981	4.20679e-13
chr1	194275653	194276526	874	*	MACS_peak_1656	71.99	Distal Intergenic	1	193147860	193155743	7884	2	8707	uc001gtc.4	-1119910	ENSG00000162630	B3GALT2	beta-1,3-galactosyltransferase 2	2.45981	4.20679e-13
chr1	109355617	109356820	1204	*	MACS_peak_642	133.56	Downstream (1-2kb)	1	109358520	109399726	41207	2	254268	uc001dwa.4	42906	ENSG00000162641	AKNAD1	AKNA domain containing 1	2.62025	4.20301e-05
chr7	100223642	100224368	727	*	MACS_peak_26406	64.17	Intron (uc010lhc.1/7036, intron 13 of 13)	7	100218039	100230746	12708	2	7036	uc010lhc.1	6378	ENSG00000106327	TFR2	transferrin receptor 2	2.63314	2.53187e-07
chr12	117302551	117303050	500	*	MACS_peak_5909	56.07	Intron (uc001twe.4/8739, intron 1 of 1)	12	117298225	117319232	21008	2	8739	uc001twe.4	16182	ENSG00000135116	HRK	harakiri, BCL2 interacting protein	2.6507	5.42252e-52
chr12	117328030	117328564	535	*	MACS_peak_5911	51.57	Distal Intergenic	12	117298225	117319232	21008	2	8739	uc031qjq.1	-8798	ENSG00000135116	HRK	harakiri, BCL2 interacting protein	2.6507	5.42252e-52
chr1	201321820	201323256	1437	*	MACS_peak_1880	73.37	Distal Intergenic	1	201328136	201330497	2362	2	7139	uc009wzn.4	7241	ENSG00000118194	TNNT2	troponin T2, cardiac type	2.68916	8.96439e-05
chr2	75071940	75073147	1208	*	MACS_peak_12552	50.97	Intron (uc002snd.3/3099, intron 1 of 17)	2	75059782	75120481	60700	1	3099	uc002snd.3	12158	ENSG00000159399	HK2	hexokinase 2	2.70449	1.16778e-33
chr2	75094947	75095991	1045	*	MACS_peak_12553	61.85	Intron (uc002snd.3/3099, intron 3 of 17)	2	75059782	75120481	60700	1	3099	uc002snd.3	35165	ENSG00000159399	HK2	hexokinase 2	2.70449	1.16778e-33
chr2	11883869	11884718	850	*	MACS_peak_11710	92.62	Intron (uc010yjm.3/23175, intron 2 of 21)	2	11886722	11967533	80812	1	23175	uc002rbt.4	-2004	ENSG00000134324	LPIN1	lipin 1	2.71046	1.01541e-86
chr7	128074214	128075966	1753	*	MACS_peak_26956	59.08	Distal Intergenic	7	128095884	128098472	2589	1	29923	uc003vne.4	-19918	ENSG00000135245	HILPDA	hypoxia inducible lipid droplet associated	2.78795	1.36888e-282
chr6	138178443	138179120	678	*	MACS_peak_24647	71.24	Intron (uc003qhq.2/100130476, intron 3 of 3)	6	138188325	138204451	16127	1	7128	uc003qhr.4	-9205	ENSG00000118503	TNFAIP3	TNF alpha induced protein 3	2.83088	9.68633e-128
chr7	143329208	143330585	1378	*	MACS_peak_27152	212.16	Intron (uc011kti.1/285966, intron 2 of 2)	7	143318542	143422176	103635	1	285966	uc011ktm.2	10666	ENSG00000170379	TCAF2	TRPM8 channel associated factor 2	2.87092	6.6349e-85
chr7	143408501	143409729	1229	*	MACS_peak_27153	157.24	Intron (uc003wdf.3/285966, intron 2 of 6)	7	143412939	143427173	14235	1	285966	uc011ktt.2	-3210	ENSG00000170379	TCAF2	TRPM8 channel associated factor 2	2.87092	6.6349e-85
chr15	89993549	89994297	749	*	MACS_peak_9002	62.92	Distal Intergenic	15	90014638	90039799	25162	2	51458	uc002bnz.2	45502	ENSG00000140519	RHCG	Rh family C glycoprotein	2.93724	6.35687e-19
chr6	16996008	16997336	1329	*	MACS_peak_22904	59	Distal Intergenic	6	17102489	17131603	29115	1	401236	uc021ymc.1	-105153	ENSG00000230873	STMND1	stathmin domain containing 1	2.98831	6.61028e-08
chr6	150817083	150817737	655	*	MACS_peak_24818	54.31	Distal Intergenic	6	150920999	151153341	232343	1	57480	uc011eel.1	-103262	ENSG00000120278	PLEKHG1	pleckstrin homology and RhoGEF domain containing G1	3.07588	1.12681e-25
chr6	150876308	150877456	1149	*	MACS_peak_24820	73.3	Distal Intergenic	6	150920999	151153341	232343	1	57480	uc011eel.1	-43543	ENSG00000120278	PLEKHG1	pleckstrin homology and RhoGEF domain containing G1	3.07588	1.12681e-25
chr4	124399748	124400447	700	*	MACS_peak_19739	50.62	Distal Intergenic	4	124320645	124324915	4271	1	10252	uc003ifb.4	79103	ENSG00000164056	SPRY1	sprouty RTK signaling antagonist 1	3.37378	3.63808e-46
chr8	79692161	79693331	1171	*	MACS_peak_27958	71.68	Intron (uc003ybg.3/3574, intron 2 of 5)	8	79645007	79717758	72752	2	3574	uc003ybg.3	24427	ENSG00000104432	IL7	interleukin 7	3.46875	0.000177642
chr8	79789875	79790788	914	*	MACS_peak_27961	57.17	Distal Intergenic	8	79645288	79717758	72471	2	3574	uc003ybi.3	-72117	ENSG00000104432	IL7	interleukin 7	3.46875	0.000177642
chr19	18490726	18491412	687	*	MACS_peak_11191	64.52	Distal Intergenic	19	18496968	18499986	3019	1	9518	uc002niv.2	-5556	ENSG00000130513	GDF15	growth differentiation factor 15	3.47167	0
chr5	96225781	96226526	746	*	MACS_peak_21646	52.82	Intron (uc003kmq.3/64167, intron 5 of 18)	5	96215268	96255406	40139	1	64167	uc003kmu.3	10513	ENSG00000164308	ERAP2	endoplasmic reticulum aminopeptidase 2	3.71696	8.8363e-21
chr7	5631921	5632604	684	*	MACS_peak_25002	62.33	Promoter	7	5632436	5646287	13852	1	6624	uc003sou.3	0	ENSG00000075618	FSCN1	fascin actin-bundling protein 1	3.82351	5.99141e-132
chr7	23266161	23266829	669	*	MACS_peak_25236	53.13	Distal Intergenic	7	23286316	23297662	11347	1	10457	uc003swa.2	-19487	ENSG00000136235	GPNMB	glycoprotein nmb	4.28684	1.43479e-105
chr1	42875622	42876607	986	*	MACS_peak_304	63.02	Exon (uc001chi.2/284716, exon 4 of 5)	1	42846468	42889900	43433	1	284716	uc001chi.2	29154	ENSG00000177181	RIMKLA	ribosomal modification protein rimK like family member A	5.37847	5.47814e-206
chr9	116064759	116065746	988	*	MACS_peak_30441	53.31	Promoter	9	116059373	116065551	6179	2	138065	uc004bha.3	0	ENSG00000165188	RNF183	ring finger protein 183	5.83453	4.33659e-36

## Sheet: DE_genes_UTX_upregulated
seqnames	start	end	width	strand	V4	V5	annotation	geneChr	geneStart	geneEnd	geneLength	geneStrand	geneId	transcriptId	distanceToTSS	ENSEMBL	SYMBOL	GENENAME	logFC	adjpval
chr12	50595313	50596652	1340	*	MACS_peak_4745	85.07	Promoter	12	50569563	50595316	25754	2	51474	uc001rwg.4	0	ENSG00000050405	LIMA1	LIM domain and actin binding 1	1.01415	3.92837e-18
chr12	112574553	112575712	1160	*	MACS_peak_5859	72.79	Intron (uc009zwb.2/10906, intron 4 of 4)	12	112563349	112591408	28060	1	10906	uc001ttp.3	11204	ENSG00000135148	TRAFD1	TRAF-type zinc finger domain containing 1	1.0184	1.37508e-43
chr13	45993558	45994372	815	*	MACS_peak_6455	55.54	Distal Intergenic	13	45967454	45992516	25063	2	253512	uc010tft.2	-1042	ENSG00000174032	SLC25A30	solute carrier family 25 member 30	1.02539	1.38759e-16
chr7	149186347	149186920	574	*	MACS_peak_27227	50.24	Intron (uc003wfw.2/155061, intron 4 of 6)	7	149169884	149194898	25015	2	155061	uc003wfw.2	7978	ENSG00000181220	ZNF746	zinc finger protein 746	1.02878	7.86072e-21
chr12	115149616	115150399	784	*	MACS_peak_5876	101.2	Distal Intergenic	12	115117761	115121969	4209	2	6926	uc010syw.1	-27647	ENSG00000135111	TBX3	T-box 3	1.03683	1.64848e-05
chr12	115783694	115784241	548	*	MACS_peak_5881	51.39	Distal Intergenic	12	115117761	115121969	4209	2	6926	uc010syw.1	-661725	ENSG00000135111	TBX3	T-box 3	1.03683	1.64848e-05
chr19	13280263	13281324	1062	*	MACS_peak_11113	125.77	Distal Intergenic	19	13261282	13265718	4437	1	9592	uc002mwr.3	18981	ENSG00000160888	IER2	immediate early response 2	1.03973	1.98807e-35
chr19	12894021	12895430	1410	*	MACS_peak_11106	50.73	Distal Intergenic	19	12902310	12904125	1816	1	3726	uc002mvc.3	-6880	ENSG00000171223	JUNB	JunB proto-oncogene, AP-1 transcription factor subunit	1.04398	5.91779e-30
chr19	12896989	12897899	911	*	MACS_peak_11107	66.02	Distal Intergenic	19	12902310	12904125	1816	1	3726	uc002mvc.3	-4411	ENSG00000171223	JUNB	JunB proto-oncogene, AP-1 transcription factor subunit	1.04398	5.91779e-30
chr17	63629558	63630793	1236	*	MACS_peak_10567	89.31	Intron (uc010den.1/8313, intron 3 of 6)	17	63534220	63637183	102964	2	8313	uc010den.1	6390	ENSG00000168646	AXIN2	axin 2	1.04514	0.00231011
chr17	55003652	55005200	1549	*	MACS_peak_10515	111.2	Distal Intergenic	17	54965270	54991409	26140	2	7706	uc010dcj.3	-12243	ENSG00000121060	TRIM25	tripartite motif containing 25	1.0512	1.45512e-38
chr3	183548854	183549704	851	*	MACS_peak_18729	51.04	Intron (uc003fmd.3/55486, intron 9 of 9)	3	183533664	183543393	9730	2	79929	uc003fmc.2	-5461	ENSG00000180834	MAP6D1	MAP6 domain containing 1	1.05573	1.61789e-05
chr3	69249612	69250323	712	*	MACS_peak_16587	130.38	Promoter	3	69219146	69249709	30564	2	23150	uc003dnu.2	0	ENSG00000114541	FRMD4B	FERM domain containing 4B	1.05765	5.48848e-05
chr1	27481209	27482135	927	*	MACS_peak_187	68.19	Promoter	1	27425300	27481621	56322	2	6548	uc001bnm.4	0	ENSG00000090020	SLC9A1	solute carrier family 9 member A1	1.0595	5.62306e-08
chr14	97326830	97327964	1135	*	MACS_peak_8191	51.56	Exon (uc001yft.3/7443, exon 11 of 13)	14	97263684	97347951	84268	1	7443	uc001yft.3	63146	ENSG00000100749	VRK1	VRK serine/threonine kinase 1	1.07717	1.14942e-39
chr2	20605246	20606194	949	*	MACS_peak_11825	54.69	Distal Intergenic	2	20646835	20649201	2367	1	388	uc002rdv.3	-40641	ENSG00000143878	RHOB	ras homolog family member B	1.08013	6.63145e-68
chr2	20665690	20666461	772	*	MACS_peak_11827	82.01	Distal Intergenic	2	20646835	20649201	2367	1	388	uc002rdv.3	18855	ENSG00000143878	RHOB	ras homolog family member B	1.08013	6.63145e-68
chr3	152991215	152992478	1264	*	MACS_peak_17997	50.43	Distal Intergenic	3	152880029	152886263	6235	1	5912	uc003ezr.3	111186	ENSG00000181467	RAP2B	RAP2B, member of RAS oncogene family	1.08199	6.20019e-65
chr15	44090858	44091770	913	*	MACS_peak_8476	68.7	Promoter	15	44091556	44094769	3214	1	25764	uc001ztf.3	0	ENSG00000242028	HYPK	huntingtin interacting protein K	1.08689	0.000214526
chr4	140435626	140436280	655	*	MACS_peak_19883	64.08	Intron (uc003ihw.3/80854, intron 7 of 7)	4	140427192	140477577	50386	2	80854	uc003ihw.3	41297	ENSG00000145391	SETD7	SET domain containing lysine methyltransferase 7	1.0884	1.70297e-75
chr14	57533114	57533622	509	*	MACS_peak_7496	94.15	Distal Intergenic	14	57669194	57699090	29897	2	10640	uc001xcs.3	165468	ENSG00000070367	EXOC5	exocyst complex component 5	1.09302	8.50635e-69
chr14	57753890	57754870	981	*	MACS_peak_7502	53	Intron (uc001xcv.3/55745, intron 7 of 7)	14	57669194	57735617	66424	2	10640	uc010trh.2	-18273	ENSG00000070367	EXOC5	exocyst complex component 5	1.09302	8.50635e-69
chr7	77108591	77109579	989	*	MACS_peak_25845	66.3	Distal Intergenic	7	77166773	77269388	102616	1	5782	uc003ugh.2	-57194	ENSG00000127947	PTPN12	protein tyrosine phosphatase, non-receptor type 12	1.09574	1.72399e-10
chrX	24509708	24510573	866	*	MACS_peak_30859	92.01	Intron (uc004dbg.3/5165, intron 1 of 10)	23	24483344	24568583	85240	1	5165	uc004dbh.3	26364	ENSG00000067992	PDK3	pyruvate dehydrogenase kinase 3	1.10119	1.65141e-20
chr7	90893131	90894071	941	*	MACS_peak_26230	179.75	Promoter	7	90893783	90898132	4350	1	8321	uc003ula.3	0	ENSG00000157240	FZD1	frizzled class receptor 1	1.10144	1.58664e-25
chr7	90902700	90903544	845	*	MACS_peak_26231	51.1	Distal Intergenic	7	90893783	90898132	4350	1	8321	uc003ula.3	8917	ENSG00000157240	FZD1	frizzled class receptor 1	1.10144	1.58664e-25
chr2	11638499	11639326	828	*	MACS_peak_11704	785.95	Distal Intergenic	2	11584501	11606303	21803	2	1876	uc010yjl.3	-32196	ENSG00000169016	E2F6	E2F transcription factor 6	1.10981	1.29482e-36
chr2	208719828	208720715	888	*	MACS_peak_14301	59.09	Intron (uc002vcl.2/389072, intron 7 of 7)	2	208627310	208634143	6834	2	7855	uc002vcj.3	-85685	ENSG00000163251	FZD5	frizzled class receptor 5	1.12107	4.6385e-18
chr6	42085751	42086957	1207	*	MACS_peak_23223	52.98	Intron (uc003orw.2/647024, intron 2 of 4)	6	42068857	42110715	41859	2	647024	uc003orw.2	23758	ENSG00000188112	C6orf132	chromosome 6 open reading frame 132	1.1223	6.26431e-07
chr6	42090386	42091187	802	*	MACS_peak_23224	57.52	Intron (uc003orw.2/647024, intron 2 of 4)	6	42068857	42110715	41859	2	647024	uc003orw.2	19528	ENSG00000188112	C6orf132	chromosome 6 open reading frame 132	1.1223	6.26431e-07
chr5	113182305	113183316	1012	*	MACS_peak_21925	94.45	Distal Intergenic	5	112849391	112930984	81594	1	64848	uc003kqn.3	332914	ENSG00000047188	YTHDC2	YTH domain containing 2	1.12452	3.851e-31
chr7	2728187	2729411	1225	*	MACS_peak_24964	82.37	Promoter	7	2727836	2755069	27234	1	155185	uc003sms.1	351	ENSG00000174945	AMZ1	archaelysin family metallopeptidase 1	1.12956	8.76387e-21
chr7	34970099	34973032	2934	*	MACS_peak_25407	54.66	3' UTR	7	34961081	34977731	16651	2	23333	uc003tel.1	4699	ENSG00000173852	DPY19L1	dpy-19 like C-mannosyltransferase 1	1.13403	6.39891e-34
chr7	34992158	34993476	1319	*	MACS_peak_25409	56.18	Intron (uc003tem.4/23333, intron 13 of 21)	7	34961081	34977731	16651	2	23333	uc003tel.1	-14427	ENSG00000173852	DPY19L1	dpy-19 like C-mannosyltransferase 1	1.13403	6.39891e-34
chr7	35064602	35065869	1268	*	MACS_peak_25412	99.06	Intron (uc003tem.4/23333, intron 1 of 21)	7	34968493	35077653	109161	2	23333	uc003tem.4	11784	ENSG00000173852	DPY19L1	dpy-19 like C-mannosyltransferase 1	1.13403	6.39891e-34
chr2	14920868	14921574	707	*	MACS_peak_11745	58.13	Distal Intergenic	2	14772810	14780168	7359	1	151354	uc002rbz.2	148058	ENSG00000162981	FAM84A	family with sequence similarity 84 member A	1.13944	2.01796e-13
chr19	47750564	47751337	774	*	MACS_peak_11490	105.76	Distal Intergenic	19	47759731	47775210	15480	1	26093	uc010xym.2	-8394	ENSG00000105321	CCDC9	coiled-coil domain containing 9	1.14001	8.67218e-08
chr19	18140105	18141646	1542	*	MACS_peak_11181	83.43	Distal Intergenic	19	18118977	18124911	5935	1	27106	uc002nhv.3	21128	ENSG00000105643	ARRDC2	arrestin domain containing 2	1.14026	1.78299e-27
chr5	132585012	132585930	919	*	MACS_peak_22178	66.2	Exon (uc003kyn.1/23105, exon 7 of 16)	5	132532152	132561617	29466	2	23105	uc003kym.1	-23395	ENSG00000053108	FSTL4	follistatin like 4	1.15701	6.10928e-05
chr7	73236247	73237545	1299	*	MACS_peak_25788	56.63	Distal Intergenic	7	73245193	73247015	1823	1	1364	uc003tzi.4	-7648	ENSG00000189143	CLDN4	claudin 4	1.15947	8.70363e-18
chr14	88975102	88976140	1039	*	MACS_peak_8064	52.29	Intron (uc010twc.2/11099, intron 3 of 18)	14	88932122	89016963	84842	2	11099	uc010twc.2	40823	ENSG00000070778	PTPN21	protein tyrosine phosphatase, non-receptor type 21	1.17024	2.99003e-19
chrX	146877861	146878656	796	*	MACS_peak_31661	54.7	Distal Intergenic	23	146993469	147015206	21738	1	2332	uc011mwz.2	-114813	ENSG00000102081	FMR1	fragile X mental retardation 1	1.17502	2.90721e-23
chr5	133355709	133356378	670	*	MACS_peak_22184	89.11	Intron (uc031slc.1/7416, intron 3 of 10)	5	133307566	133340824	33259	2	7416	uc003kyr.2	-14885	ENSG00000213585	VDAC1	voltage dependent anion channel 1	1.18751	2.11099e-67
chr1	33224546	33225971	1426	*	MACS_peak_225	174.35	Intron (uc001bvu.1/57648, intron 1 of 6)	1	33219687	33240571	20885	1	57648	uc010ohm.1	4859	ENSG00000162522	KIAA1522	KIAA1522	1.18821	9.61005e-11
chr10	59657942	59658559	618	*	MACS_peak_2931	67.24	Distal Intergenic	10	59951278	60027694	76417	2	253430	uc001jkb.3	369135	ENSG00000151151	IPMK	inositol polyphosphate multikinase	1.18961	6.14728e-34
chr20	48758603	48759600	998	*	MACS_peak_15074	51.28	Intron (uc002xvf.3/387522, intron 2 of 7)	20	48740274	48770335	30062	2	387521	uc002xvg.2	10735	ENSG00000240849	TMEM189	transmembrane protein 189	1.19249	1.03744e-52
chr20	48766196	48768814	2619	*	MACS_peak_15075	106.63	Exon (uc010zyq.1/387521, exon 2 of 7)	20	48740274	48770335	30062	2	387521	uc002xvg.2	1521	ENSG00000240849	TMEM189	transmembrane protein 189	1.19249	1.03744e-52
chr19	924913	925871	959	*	MACS_peak_11010	50.55	Promoter	19	926037	972803	46767	1	1820	uc002lql.3	-166	ENSG00000116017	ARID3A	AT-rich interaction domain 3A	1.19267	2.41518e-32
chr11	67015780	67016780	1001	*	MACS_peak_3851	202.27	Exon (uc001ojw.3/22992, exon 16 of 21)	11	67019809	67025550	5742	1	22992	uc001oka.3	-3029	ENSG00000173120	KDM2A	lysine demethylase 2A	1.20083	5.10153e-69
chr2	55229220	55229953	734	*	MACS_peak_12265	51.1	Intron (uc002ryc.3/57142, intron 1 of 6)	2	55199327	55237470	38144	2	57142	uc002ryc.3	7517	ENSG00000115310	RTN4	reticulon 4	1.20389	8.13886e-61
chr12	76519068	76520405	1338	*	MACS_peak_5262	55.79	Distal Intergenic	12	76443347	76478738	35392	2	4673	uc001syb.3	-40330	ENSG00000187109	NAP1L1	nucleosome assembly protein 1 like 1	1.2054	7.4379e-106
chr8	101321842	101323167	1326	*	MACS_peak_28458	53.9	Promoter	8	101269288	101322379	53092	2	25897	uc003yjk.2	0	ENSG00000034677	RNF19A	ring finger protein 19A, RBR E3 ubiquitin protein ligase	1.21866	3.08902e-87
chr3	5202814	5203953	1140	*	MACS_peak_15848	62.65	Intron (uc003bqg.3/55207, intron 1 of 6)	3	5229331	5249948	20618	1	9695	uc011asz.1	-25378	ENSG00000134109	EDEM1	ER degradation enhancing alpha-mannosidase like protein 1	1.22878	1.83587e-27
chr13	46708819	46710153	1335	*	MACS_peak_6459	222.04	Intron (uc010ack.3/3936, intron 2 of 4)	13	46700058	46717015	16958	2	3936	uc010ack.3	6862	ENSG00000136167	LCP1	lymphocyte cytosolic protein 1	1.22972	1.9923e-17
chr4	129569221	129570176	956	*	MACS_peak_19790	54.21	Distal Intergenic	4	129730779	129785787	55009	1	79960	uc003igj.3	-160603	ENSG00000077684	JADE1	jade family PHD finger 1	1.23835	2.49504e-48
chr6	4394252	4395127	876	*	MACS_peak_22746	60	Distal Intergenic	6	4115927	4135831	19905	2	10455	uc003mwf.3	-258421	ENSG00000198721	ECI2	enoyl-CoA delta isomerase 2	1.24116	2.49938e-16
chr7	104707722	104708731	1010	*	MACS_peak_26490	69.53	Intron (uc010lja.1/55904, intron 7 of 14)	7	104715090	104730720	15631	1	55904	uc003vco.1	-6359	ENSG00000005483	KMT2E	lysine methyltransferase 2E	1.2479	3.27514e-43
chr7	6388276	6389101	826	*	MACS_peak_25009	56.98	Promoter	7	6369040	6388590	19551	2	84792	uc003spu.3	0	ENSG00000178397	FAM220A	family with sequence similarity 220 member A	1.25189	1.53904e-39
chr15	70383426	70384358	933	*	MACS_peak_8722	59.2	Intron (uc002ask.2/7090, intron 2 of 17)	15	70340543	70387124	46582	2	7090	uc002ask.2	2766	ENSG00000140332	TLE3	transducin like enhancer of split 3	1.25504	7.75653e-51
chr15	70385677	70386732	1056	*	MACS_peak_8723	68.89	Promoter	15	70340543	70387124	46582	2	7090	uc002ask.2	392	ENSG00000140332	TLE3	transducin like enhancer of split 3	1.25504	7.75653e-51
chr11	17427175	17428248	1074	*	MACS_peak_3498	67.11	Exon (uc001mnc.3/6833, exon 26 of 39)	11	17406796	17410878	4083	2	3767	uc001mnb.4	-16297	ENSG00000187486	KCNJ11	potassium voltage-gated channel subfamily J member 11	1.26366	1.81306e-09
chr6	7532079	7533011	933	*	MACS_peak_22776	67.09	Distal Intergenic	6	7541870	7586946	45077	1	1832	uc003mxp.1	-8859	ENSG00000096696	DSP	desmoplakin	1.26837	3.25587e-73
chr3	142477597	142478642	1046	*	MACS_peak_17731	62.76	Intron (uc003evb.3/7220, intron 3 of 11)	3	142509861	142523020	13160	1	7220	uc011bni.1	-31219	ENSG00000144935	TRPC1	transient receptor potential cation channel subfamily C member 1	1.27772	1.15946e-18
chr3	97516017	97517601	1585	*	MACS_peak_17049	80.64	3' UTR	3	97540884	97663830	122947	1	131544	uc021xbn.2	-23283	ENSG00000080200	CRYBG3	crystallin beta-gamma domain containing 3	1.28161	2.8928e-28
chr22	50344624	50345463	840	*	MACS_peak_15720	57.05	Distal Intergenic	22	50354143	50357720	3578	1	415116	uc003bjb.3	-8680	ENSG00000198355	PIM3	Pim-3 proto-oncogene, serine/threonine kinase	1.2875	7.67047e-83
chr8	90152035	90153028	994	*	MACS_peak_28222	53.05	Distal Intergenic	8	90769975	90803292	33318	1	8767	uc003yee.3	-616947	ENSG00000104312	RIPK2	receptor interacting serine/threonine kinase 2	1.29232	2.45189e-16
chr8	90545840	90548392	2553	*	MACS_peak_28238	74.09	Distal Intergenic	8	90769975	90803292	33318	1	8767	uc003yee.3	-221583	ENSG00000104312	RIPK2	receptor interacting serine/threonine kinase 2	1.29232	2.45189e-16
chr8	90621495	90623712	2218	*	MACS_peak_28241	62.59	Distal Intergenic	8	90769975	90803292	33318	1	8767	uc003yee.3	-146263	ENSG00000104312	RIPK2	receptor interacting serine/threonine kinase 2	1.29232	2.45189e-16
chr11	121128456	121129334	879	*	MACS_peak_4245	65.57	Distal Intergenic	11	121163388	121176419	13032	1	6309	uc001pxs.1	-34054	ENSG00000109929	SC5D	sterol-C5-desaturase	1.29335	1.37004e-27
chr10	23815466	23815901	436	*	MACS_peak_2601	54.02	Distal Intergenic	10	23728198	23731310	3113	1	220213	uc001irr.2	87268	ENSG00000165312	OTUD1	OTU deubiquitinase 1	1.29412	1.30317e-30
chr3	159897110	159897695	586	*	MACS_peak_18148	60.67	Intron (uc003fcw.1/uc003fcw.1, intron 3 of 9)	3	159943423	159946000	2578	1	401097	uc021xgp.1	-45728	ENSG00000180044	C3orf80	chromosome 3 open reading frame 80	1.30358	0.000586473
chr1	183128615	183129822	1208	*	MACS_peak_1342	149.11	Distal Intergenic	1	183155174	183210406	55233	1	3918	uc001gpz.4	-25352	ENSG00000058085	LAMC2	laminin subunit gamma 2	1.30535	2.9126e-24
chr8	142082512	142083817	1306	*	MACS_peak_29368	62.83	Distal Intergenic	8	142138720	142152610	13891	1	22898	uc003yvw.1	-54903	ENSG00000105339	DENND3	DENN domain containing 3	1.30551	1.37728e-09
chr19	45574150	45575212	1063	*	MACS_peak_11449	115.86	3' UTR	19	45574758	45579688	4931	2	162979	uc002pao.3	4476	ENSG00000170684	ZNF296	zinc finger protein 296	1.30904	0.000579203
chr2	65302994	65303683	690	*	MACS_peak_12421	60.79	Intron (uc010yqb.1/23177, intron 4 of 4)	2	65296533	65301622	5090	1	23177	uc010yqd.1	6461	ENSG00000011523	CEP68	centrosomal protein 68	1.31046	1.03505e-26
chr1	43457744	43458618	875	*	MACS_peak_309	102.23	Distal Intergenic	1	43391046	43424847	33802	2	6513	uc001cik.2	-32897	ENSG00000117394	SLC2A1	solute carrier family 2 member 1	1.31489	4.36903e-87
chr17	78143482	78144322	841	*	MACS_peak_10739	62.27	Promoter	17	78143791	78183130	39340	1	79092	uc002jxt.2	0	ENSG00000141527	CARD14	caspase recruitment domain family member 14	1.31819	5.89278e-11
chr6	150422769	150423511	743	*	MACS_peak_24815	58.95	Distal Intergenic	6	150386534	150390283	3750	2	79465	uc011eek.1	-32486	ENSG00000131019	ULBP3	UL16 binding protein 3	1.31844	0.00193327
chr19	16675189	16676530	1342	*	MACS_peak_11172	90.76	3' UTR	19	16660648	16683193	22546	2	79939	uc010xph.2	6663	ENSG00000127526	SLC35E1	solute carrier family 35 member E1	1.33732	6.14439e-86
chr15	90726723	90728429	1707	*	MACS_peak_9020	91.07	Promoter	15	90728152	90772892	44741	1	10509	uc002boy.3	0	ENSG00000185033	SEMA4B	semaphorin 4B	1.33752	2.08193e-34
chr19	35496917	35497993	1077	*	MACS_peak_11321	77.57	Promoter	19	35496813	35517373	20561	1	57655	uc010xsf.1	104	ENSG00000089351	GRAMD1A	GRAM domain containing 1A	1.34185	7.97707e-28
chr9	124172039	124172708	670	*	MACS_peak_30572	55.62	Distal Intergenic	9	124101266	124132582	31317	2	2040	uc031tex.1	-39457	ENSG00000148175	STOM	stomatin	1.37239	1.62967e-91
chr4	129446932	129447610	679	*	MACS_peak_19787	116.68	Distal Intergenic	4	129190392	129209984	19593	2	10424	uc003igg.3	-236948	ENSG00000164040	PGRMC2	progesterone receptor membrane component 2	1.38033	1.50358e-36
chr20	61001496	61003021	1526	*	MACS_peak_15195	117.68	Promoter	20	60985293	61002629	17337	2	140893	uc002ycw.2	0	ENSG00000130701	RBBP8NL	RBBP8 N-terminal like	1.39691	1.5643e-24
chr17	66738850	66741205	2356	*	MACS_peak_10602	79.16	Distal Intergenic	17	66531257	66597095	65839	2	54757	uc010wqp.2	-141755	ENSG00000108950	FAM20A	FAM20A, golgi associated secretory pathway pseudokinase	1.40828	1.37745e-10
chr8	83065524	83067019	1496	*	MACS_peak_28031	97.78	Distal Intergenic	8	82711818	82754521	42704	2	64089	uc011lft.2	-311003	ENSG00000104497	SNX16	sorting nexin 16	1.41164	2.57106e-45
chr8	83457004	83457693	690	*	MACS_peak_28048	51.41	Distal Intergenic	8	82711818	82754521	42704	2	64089	uc011lft.2	-702483	ENSG00000104497	SNX16	sorting nexin 16	1.41164	2.57106e-45
chr8	83474935	83475707	773	*	MACS_peak_28050	56.5	Distal Intergenic	8	82711818	82754521	42704	2	64089	uc011lft.2	-720414	ENSG00000104497	SNX16	sorting nexin 16	1.41164	2.57106e-45
chr8	83480593	83481092	500	*	MACS_peak_28051	56.07	Distal Intergenic	8	82711818	82754521	42704	2	64089	uc011lft.2	-726072	ENSG00000104497	SNX16	sorting nexin 16	1.41164	2.57106e-45
chr8	83745423	83746328	906	*	MACS_peak_28058	69.28	Distal Intergenic	8	82711818	82754521	42704	2	64089	uc011lft.2	-990902	ENSG00000104497	SNX16	sorting nexin 16	1.41164	2.57106e-45
chr8	83862100	83862860	761	*	MACS_peak_28061	51.67	Distal Intergenic	8	82711818	82754521	42704	2	64089	uc011lft.2	-1107579	ENSG00000104497	SNX16	sorting nexin 16	1.41164	2.57106e-45
chr12	102271119	102272049	931	*	MACS_peak_5736	83.07	Promoter	12	102271105	102317401	46297	1	55332	uc010svv.2	14	ENSG00000136048	DRAM1	DNA damage regulated autophagy modulator 1	1.42336	7.0009e-40
chr12	102303108	102303859	752	*	MACS_peak_5739	50.85	Intron (uc001tix.3/55332, intron 4 of 6)	12	102271105	102317401	46297	1	55332	uc010svv.2	32003	ENSG00000136048	DRAM1	DNA damage regulated autophagy modulator 1	1.42336	7.0009e-40
chr12	102312543	102313357	815	*	MACS_peak_5740	50.05	Intron (uc001tix.3/55332, intron 5 of 6)	12	102271105	102317401	46297	1	55332	uc010svv.2	41438	ENSG00000136048	DRAM1	DNA damage regulated autophagy modulator 1	1.42336	7.0009e-40
chr15	41149233	41150309	1077	*	MACS_peak_8467	62.58	3' UTR	15	41136688	41149853	13166	1	6692	uc010ucs.2	12545	ENSG00000166145	SPINT1	serine peptidase inhibitor, Kunitz type 1	1.43722	1.01517e-56
chr5	43298703	43299774	1072	*	MACS_peak_20897	57.02	5' UTR	5	43287572	43294970	7399	2	3157	uc003jnp.5	-3733	ENSG00000112972	HMGCS1	3-hydroxy-3-methylglutaryl-CoA synthase 1	1.44822	1.33186e-63
chr21	30757561	30758237	677	*	MACS_peak_15359	52.47	Distal Intergenic	21	30677560	30734217	56658	1	571	uc002ynl.2	80001	ENSG00000156273	BACH1	BTB domain and CNC homolog 1	1.45178	6.36855e-61
chr1	241754691	241755480	790	*	MACS_peak_2220	55.17	3' UTR	1	241792167	241799232	7066	2	1122	uc001hzd.3	43752	ENSG00000203668	CHML	CHM like, Rab escort protein 2	1.46489	2.85606e-36
chr3	149955964	149957052	1089	*	MACS_peak_17927	157.8	Distal Intergenic	3	150126788	150177615	50828	1	9819	uc003exv.3	-169736	ENSG00000196428	TSC22D2	TSC22 domain family member 2	1.49257	3.99736e-55
chr3	150062608	150063509	902	*	MACS_peak_17930	63.07	Distal Intergenic	3	150126788	150177615	50828	1	9819	uc003exv.3	-63279	ENSG00000196428	TSC22D2	TSC22 domain family member 2	1.49257	3.99736e-55
chr7	46269221	46270063	843	*	MACS_peak_25549	51.24	Distal Intergenic	7	45951844	45960871	9028	2	3486	uc003tnt.3	-308350	ENSG00000146674	IGFBP3	insulin like growth factor binding protein 3	1.51126	1.43081e-08
chr7	46409084	46409902	819	*	MACS_peak_25553	52.98	Distal Intergenic	7	45951844	45960871	9028	2	3486	uc003tnt.3	-448213	ENSG00000146674	IGFBP3	insulin like growth factor binding protein 3	1.51126	1.43081e-08
chr11	76483548	76484192	645	*	MACS_peak_3979	50.64	Distal Intergenic	11	76493357	76509198	15842	1	25987	uc031qcw.1	-9165	ENSG00000182704	TSKU	tsukushi, small leucine rich proteoglycan	1.53413	2.75691e-31
chr11	76498920	76500530	1611	*	MACS_peak_3980	68.09	Intron (uc031qcw.1/25987, intron 1 of 1)	11	76494285	76509198	14914	1	25987	uc001oxt.3	4635	ENSG00000182704	TSKU	tsukushi, small leucine rich proteoglycan	1.53413	2.75691e-31
chr1	1008794	1010064	1271	*	MACS_peak_13	165.64	Promoter	1	1007126	1009687	2562	2	401934	uc021oen.1	0	ENSG00000237330	RNF223	ring finger protein 223	1.53635	1.11392e-25
chr1	236680188	236681324	1137	*	MACS_peak_2200	85.78	Promoter	1	236681514	236716279	34766	1	3964	uc001hxw.2	-190	ENSG00000116977	LGALS8	galectin 8	1.56185	3.07193e-87
chr17	43390653	43391388	736	*	MACS_peak_10302	50.94	Intron (uc002iiw.1/9020, intron 1 of 16)	17	43340488	43394414	53927	2	9020	uc002iiw.1	3026	ENSG00000006062	MAP3K14	mitogen-activated protein kinase kinase kinase 14	1.57193	2.44229e-10
chr2	39406776	39408001	1226	*	MACS_peak_12047	104.87	Intron (uc002rrm.3/344387, intron 7 of 7)	2	39405688	39456673	50986	2	344387	uc002rrm.3	48672	ENSG00000205111	CDKL4	cyclin dependent kinase like 4	1.60791	0.00367268
chr7	107074827	107075770	944	*	MACS_peak_26527	57.15	Intron (uc003vec.2/10466, intron 6 of 21)	7	107110502	107116125	5624	1	2845	uc003vef.3	-34732	ENSG00000172209	GPR22	G protein-coupled receptor 22	1.6221	8.64452e-10
chr21	44762719	44763892	1174	*	MACS_peak_15489	59.72	Distal Intergenic	21	44834398	44847002	12605	2	150094	uc002zdf.2	83110	ENSG00000142178	SIK1	salt inducible kinase 1	1.65146	1.19396e-28
chr19	15306147	15307386	1240	*	MACS_peak_11147	96.05	Intron (uc002nan.3/4854, intron 2 of 32)	19	15270444	15311792	41349	2	4854	uc002nan.3	4406	ENSG00000074181	NOTCH3	notch 3	1.66006	8.50708e-58
chr22	30804028	30805394	1367	*	MACS_peak_15653	59.42	Promoter	22	30805104	30821291	16188	1	23541	uc003aht.3	0	ENSG00000100003	SEC14L2	SEC14 like lipid binding 2	1.66824	2.37585e-09
chr3	187526268	187528104	1837	*	MACS_peak_18787	100.15	Distal Intergenic	3	187439165	187463513	24349	2	604	uc003frq.2	-62755	ENSG00000113916	BCL6	B cell CLL/lymphoma 6	1.71689	1.04077e-30
chr3	145104608	145105808	1201	*	MACS_peak_17779	69.54	Distal Intergenic	3	145787228	145804522	17295	2	5352	uc003evq.1	698714	ENSG00000152952	PLOD2	procollagen-lysine,2-oxoglutarate 5-dioxygenase 2	1.73066	9.54962e-145
chr6	53440722	53441695	974	*	MACS_peak_23393	94.21	Intron (uc003pby.1/uc003pby.1, intron 1 of 4)	6	53377791	53409927	32137	2	2729	uc003pbx.3	-30795	ENSG00000001084	GCLC	glutamate-cysteine ligase catalytic subunit	1.74335	1.18782e-110
chr15	40537146	40538237	1092	*	MACS_peak_8464	50.66	Intron (uc010bbl.3/56924, intron 2 of 10)	15	40531998	40569688	37691	1	56924	uc010bbn.4	5148	ENSG00000137843	PAK6	p21 (RAC1) activated kinase 6	1.7475	0.00130807
chr6	116485527	116486322	796	*	MACS_peak_24322	54.7	Intron (uc003pwj.3/221294, intron 6 of 11)	6	116440085	116447296	7212	2	1300	uc003pwm.3	-38231	ENSG00000123500	COL10A1	collagen type X alpha 1 chain	1.75692	7.40624e-08
chr17	15795926	15796891	966	*	MACS_peak_10157	70.28	Distal Intergenic	17	15848231	15879210	30980	1	136	uc002gpd.1	-51340	ENSG00000170425	ADORA2B	adenosine A2b receptor	1.77212	7.1391e-09
chr7	155031160	155032237	1078	*	MACS_peak_27285	56	Distal Intergenic	7	155089486	155101945	12460	1	3638	uc003wly.3	-57249	ENSG00000186480	INSIG1	insulin induced gene 1	1.77613	7.63003e-176
chr7	155108060	155108891	832	*	MACS_peak_27286	70.05	Distal Intergenic	7	155089486	155101945	12460	1	3638	uc011kvu.2	18574	ENSG00000186480	INSIG1	insulin induced gene 1	1.77613	7.63003e-176
chr5	176790171	176791181	1011	*	MACS_peak_22642	50.61	Intron (uc003mgf.3/10636, intron 1 of 14)	5	176793892	176796076	2185	1	10636	uc003mgg.1	-2711	ENSG00000169220	RGS14	regulator of G protein signaling 14	1.77814	4.11184e-06
chr1	180136817	180137664	848	*	MACS_peak_1306	67.18	Intron (uc001gny.3/5768, intron 2 of 12)	1	180123968	180167169	43202	1	5768	uc001gnz.3	12849	ENSG00000116260	QSOX1	quiescin sulfhydryl oxidase 1	1.78651	3.27909e-152
chr8	82126577	82127597	1021	*	MACS_peak_28011	50.36	Distal Intergenic	8	82192718	82197012	4295	1	2171	uc003yca.2	-65121	ENSG00000164687	FABP5	fatty acid binding protein 5	1.79352	3.54868e-14
chr19	10380987	10381962	976	*	MACS_peak_11063	53.26	Promoter	19	10381517	10397291	15775	1	3383	uc002mnq.2	0	ENSG00000090339	ICAM1	intercellular adhesion molecule 1	1.81399	1.60549e-38
chr16	2907871	2908883	1013	*	MACS_peak_9242	137.21	Promoter	16	2902728	2908171	5444	2	64063	uc002cry.1	0	ENSG00000005001	PRSS22	serine protease 22	1.87933	4.04061e-31
chr15	82141018	82142175	1158	*	MACS_peak_8893	50.74	Distal Intergenic	15	82334119	82338484	4366	2	84206	uc002bgq.2	196309	ENSG00000183496	MEX3B	mex-3 RNA binding family member B	1.93713	7.02474e-37
chr15	82189230	82190467	1238	*	MACS_peak_8895	51.89	Distal Intergenic	15	82334119	82338484	4366	2	84206	uc002bgq.2	148017	ENSG00000183496	MEX3B	mex-3 RNA binding family member B	1.93713	7.02474e-37
chr13	20368130	20369188	1059	*	MACS_peak_6068	115.76	Distal Intergenic	13	20277009	20357159	80151	2	55269	uc021rgx.1	-10971	ENSG00000121390	PSPC1	paraspeckle component 1	1.97024	3.32106e-203
chr9	36273297	36274118	822	*	MACS_peak_29614	58.44	Intron (uc010mli.3/10020, intron 1 of 11)	9	36214439	36277053	62615	2	10020	uc010mli.3	2935	ENSG00000159921	GNE	glucosamine (UDP-N-acetyl)-2-epimerase/N-acetylmannosamine kinase	2.02092	2.62619e-84
chr2	202863433	202864440	1008	*	MACS_peak_14246	61.42	Distal Intergenic	2	202899310	202903160	3851	1	8324	uc002uyw.1	-34870	ENSG00000155760	FZD7	frizzled class receptor 7	2.03619	6.22479e-97
chr7	105844522	105846039	1518	*	MACS_peak_26502	50.43	Distal Intergenic	7	105888732	105925638	36907	2	10135	uc003vdq.3	79599	ENSG00000105835	NAMPT	nicotinamide phosphoribosyltransferase	2.10847	1.16369e-208
chr7	105978205	105979198	994	*	MACS_peak_26504	60.84	Distal Intergenic	7	105903604	105925638	22035	2	10135	uc011klu.1	-52567	ENSG00000105835	NAMPT	nicotinamide phosphoribosyltransferase	2.10847	1.16369e-208
chr16	83980256	83981233	978	*	MACS_peak_9965	107.74	Distal Intergenic	16	83982672	83999937	17266	1	29948	uc002fha.4	-1439	ENSG00000140961	OSGIN1	oxidative stress induced growth inhibitor 1	2.12347	1.23655e-35
chr5	131831707	131832773	1067	*	MACS_peak_22167	80.13	Promoter	5	131817301	131831259	13959	2	3659	uc003kxb.2	-448	ENSG00000125347	IRF1	interferon regulatory factor 1	2.14641	2.82105e-86
chrX	77275310	77276074	765	*	MACS_peak_30982	57.14	Exon (uc004ecx.4/538, exon 13 of 23)	23	77223458	77225135	1678	2	441531	uc004ecy.1	-50175	ENSG00000226784	PGAM4	phosphoglycerate mutase family member 4	2.17955	6.31383e-08
chr10	3537737	3538919	1183	*	MACS_peak_2302	82.06	Intron (uc001igy.1/uc001igy.1, intron 1 of 1)	10	3818188	3827473	9286	2	1316	uc001iha.3	288554	ENSG00000067082	KLF6	Kruppel like factor 6	2.18852	8.60548e-50
chr16	1428754	1429434	681	*	MACS_peak_9229	55	Promoter	16	1413206	1429684	16479	2	64718	uc002cln.3	250	ENSG00000059145	UNKL	unkempt family like zinc finger	2.23072	6.97264e-72
chr3	183502790	183503633	844	*	MACS_peak_18728	56.75	Intron (uc003fly.2/55689, intron 19 of 30)	3	183493703	183511271	17569	1	55689	uc003flz.3	9087	ENSG00000163872	YEATS2	YEATS domain containing 2	2.27158	2.25919e-83
chr12	77247392	77247953	562	*	MACS_peak_5274	75.55	3' UTR	12	77252496	77272799	20304	2	1466	uc001syl.1	24846	ENSG00000175183	CSRP2	cysteine and glycine rich protein 2	2.32739	7.12259e-29
chr8	8959864	8960963	1100	*	MACS_peak_27364	65.14	Distal Intergenic	8	8993764	9008220	14457	2	79660	uc003wsn.4	47257	ENSG00000173281	PPP1R3B	protein phosphatase 1 regulatory subunit 3B	2.33848	2.8423e-184
chr2	119061921	119062829	909	*	MACS_peak_13121	53.49	Distal Intergenic	2	118860773	118867597	6825	1	51141	uc002tll.3	201148	ENSG00000125629	INSIG2	insulin induced gene 2	2.38224	4.13649e-23
chr2	119074536	119075328	793	*	MACS_peak_13122	54.93	Distal Intergenic	2	118860773	118867597	6825	1	51141	uc002tll.3	213763	ENSG00000125629	INSIG2	insulin induced gene 2	2.38224	4.13649e-23
chr1	8939836	8940663	828	*	MACS_peak_54	52.32	Promoter	1	8931006	8939151	8146	2	2023	uc009vmm.3	-685	ENSG00000074800	ENO1	enolase 1	2.4082	0
chr1	194242089	194243353	1265	*	MACS_peak_1653	55.17	Distal Intergenic	1	193147860	193155743	7884	2	8707	uc001gtc.4	-1086346	ENSG00000162630	B3GALT2	beta-1,3-galactosyltransferase 2	2.45981	4.20679e-13
chr1	194275653	194276526	874	*	MACS_peak_1656	71.99	Distal Intergenic	1	193147860	193155743	7884	2	8707	uc001gtc.4	-1119910	ENSG00000162630	B3GALT2	beta-1,3-galactosyltransferase 2	2.45981	4.20679e-13
chr1	109355617	109356820	1204	*	MACS_peak_642	133.56	Downstream (1-2kb)	1	109358520	109399726	41207	2	254268	uc001dwa.4	42906	ENSG00000162641	AKNAD1	AKNA domain containing 1	2.62025	4.20301e-05
chr7	100223642	100224368	727	*	MACS_peak_26406	64.17	Intron (uc010lhc.1/7036, intron 13 of 13)	7	100218039	100230746	12708	2	7036	uc010lhc.1	6378	ENSG00000106327	TFR2	transferrin receptor 2	2.63314	2.53187e-07
chr12	117302551	117303050	500	*	MACS_peak_5909	56.07	Intron (uc001twe.4/8739, intron 1 of 1)	12	117298225	117319232	21008	2	8739	uc001twe.4	16182	ENSG00000135116	HRK	harakiri, BCL2 interacting protein	2.6507	5.42252e-52
chr12	117328030	117328564	535	*	MACS_peak_5911	51.57	Distal Intergenic	12	117298225	117319232	21008	2	8739	uc031qjq.1	-8798	ENSG00000135116	HRK	harakiri, BCL2 interacting protein	2.6507	5.42252e-52
chr1	201321820	201323256	1437	*	MACS_peak_1880	73.37	Distal Intergenic	1	201328136	201330497	2362	2	7139	uc009wzn.4	7241	ENSG00000118194	TNNT2	troponin T2, cardiac type	2.68916	8.96439e-05
chr2	75071940	75073147	1208	*	MACS_peak_12552	50.97	Intron (uc002snd.3/3099, intron 1 of 17)	2	75059782	75120481	60700	1	3099	uc002snd.3	12158	ENSG00000159399	HK2	hexokinase 2	2.70449	1.16778e-33
chr2	75094947	75095991	1045	*	MACS_peak_12553	61.85	Intron (uc002snd.3/3099, intron 3 of 17)	2	75059782	75120481	60700	1	3099	uc002snd.3	35165	ENSG00000159399	HK2	hexokinase 2	2.70449	1.16778e-33
chr2	11883869	11884718	850	*	MACS_peak_11710	92.62	Intron (uc010yjm.3/23175, intron 2 of 21)	2	11886722	11967533	80812	1	23175	uc002rbt.4	-2004	ENSG00000134324	LPIN1	lipin 1	2.71046	1.01541e-86
chr7	128074214	128075966	1753	*	MACS_peak_26956	59.08	Distal Intergenic	7	128095884	128098472	2589	1	29923	uc003vne.4	-19918	ENSG00000135245	HILPDA	hypoxia inducible lipid droplet associated	2.78795	1.36888e-282
chr6	138178443	138179120	678	*	MACS_peak_24647	71.24	Intron (uc003qhq.2/100130476, intron 3 of 3)	6	138188325	138204451	16127	1	7128	uc003qhr.4	-9205	ENSG00000118503	TNFAIP3	TNF alpha induced protein 3	2.83088	9.68633e-128
chr7	143329208	143330585	1378	*	MACS_peak_27152	212.16	Intron (uc011kti.1/285966, intron 2 of 2)	7	143318542	143422176	103635	1	285966	uc011ktm.2	10666	ENSG00000170379	TCAF2	TRPM8 channel associated factor 2	2.87092	6.6349e-85
chr7	143408501	143409729	1229	*	MACS_peak_27153	157.24	Intron (uc003wdf.3/285966, intron 2 of 6)	7	143412939	143427173	14235	1	285966	uc011ktt.2	-3210	ENSG00000170379	TCAF2	TRPM8 channel associated factor 2	2.87092	6.6349e-85
chr15	89993549	89994297	749	*	MACS_peak_9002	62.92	Distal Intergenic	15	90014638	90039799	25162	2	51458	uc002bnz.2	45502	ENSG00000140519	RHCG	Rh family C glycoprotein	2.93724	6.35687e-19
chr6	16996008	16997336	1329	*	MACS_peak_22904	59	Distal Intergenic	6	17102489	17131603	29115	1	401236	uc021ymc.1	-105153	ENSG00000230873	STMND1	stathmin domain containing 1	2.98831	6.61028e-08
chr6	150817083	150817737	655	*	MACS_peak_24818	54.31	Distal Intergenic	6	150920999	151153341	232343	1	57480	uc011eel.1	-103262	ENSG00000120278	PLEKHG1	pleckstrin homology and RhoGEF domain containing G1	3.07588	1.12681e-25
chr6	150876308	150877456	1149	*	MACS_peak_24820	73.3	Distal Intergenic	6	150920999	151153341	232343	1	57480	uc011eel.1	-43543	ENSG00000120278	PLEKHG1	pleckstrin homology and RhoGEF domain containing G1	3.07588	1.12681e-25
chr4	124399748	124400447	700	*	MACS_peak_19739	50.62	Distal Intergenic	4	124320645	124324915	4271	1	10252	uc003ifb.4	79103	ENSG00000164056	SPRY1	sprouty RTK signaling antagonist 1	3.37378	3.63808e-46
chr8	79692161	79693331	1171	*	MACS_peak_27958	71.68	Intron (uc003ybg.3/3574, intron 2 of 5)	8	79645007	79717758	72752	2	3574	uc003ybg.3	24427	ENSG00000104432	IL7	interleukin 7	3.46875	0.000177642
chr8	79789875	79790788	914	*	MACS_peak_27961	57.17	Distal Intergenic	8	79645288	79717758	72471	2	3574	uc003ybi.3	-72117	ENSG00000104432	IL7	interleukin 7	3.46875	0.000177642
chr19	18490726	18491412	687	*	MACS_peak_11191	64.52	Distal Intergenic	19	18496968	18499986	3019	1	9518	uc002niv.2	-5556	ENSG00000130513	GDF15	growth differentiation factor 15	3.47167	0
chr5	96225781	96226526	746	*	MACS_peak_21646	52.82	Intron (uc003kmq.3/64167, intron 5 of 18)	5	96215268	96255406	40139	1	64167	uc003kmu.3	10513	ENSG00000164308	ERAP2	endoplasmic reticulum aminopeptidase 2	3.71696	8.8363e-21
chr7	5631921	5632604	684	*	MACS_peak_25002	62.33	Promoter	7	5632436	5646287	13852	1	6624	uc003sou.3	0	ENSG00000075618	FSCN1	fascin actin-bundling protein 1	3.82351	5.99141e-132
chr7	23266161	23266829	669	*	MACS_peak_25236	53.13	Distal Intergenic	7	23286316	23297662	11347	1	10457	uc003swa.2	-19487	ENSG00000136235	GPNMB	glycoprotein nmb	4.28684	1.43479e-105
chr1	42875622	42876607	986	*	MACS_peak_304	63.02	Exon (uc001chi.2/284716, exon 4 of 5)	1	42846468	42889900	43433	1	284716	uc001chi.2	29154	ENSG00000177181	RIMKLA	ribosomal modification protein rimK like family member A	5.37847	5.47814e-206
chr9	116064759	116065746	988	*	MACS_peak_30441	53.31	Promoter	9	116059373	116065551	6179	2	138065	uc004bha.3	0	ENSG00000165188	RNF183	ring finger protein 183	5.83453	4.33659e-36

## Sheet: DE_genes_UTX_downregulated
seqnames	start	end	width	strand	V4	V5	annotation	geneChr	geneStart	geneEnd	geneLength	geneStrand	geneId	transcriptId	distanceToTSS	ENSEMBL	SYMBOL	GENENAME	logFC	adjpval
chr2	150279252	150279959	708	*	MACS_peak_13483	71.21	Intron (uc021vqt.1/130574, intron 1 of 4)	2	150224492	150330659	106168	1	130574	uc002txa.3	54760	ENSG00000187123	LYPD6	LY6/PLAUR domain containing 6	-6.35567	7.87518e-224
chr1	184898704	184899529	826	*	MACS_peak_1372	60.11	Intron (uc001gra.4/116496, intron 1 of 13)	1	184760159	184943718	183560	2	116496	uc001gra.4	44189	ENSG00000135842	FAM129A	family with sequence similarity 129 member A	-6.14241	6.80017e-35
chr1	184917284	184918427	1144	*	MACS_peak_1373	52.09	Intron (uc001gra.4/116496, intron 1 of 13)	1	184760159	184943718	183560	2	116496	uc001gra.4	25291	ENSG00000135842	FAM129A	family with sequence similarity 129 member A	-6.14241	6.80017e-35
chr2	162617666	162618770	1105	*	MACS_peak_13685	100.89	Intron (uc010fpa.1/57282, intron 4 of 14)	2	162480845	162841786	360942	1	57282	uc010zcs.2	136821	ENSG00000144290	SLC4A10	solute carrier family 4 member 10	-6.02297	1.41182e-126
chr5	35201981	35203028	1048	*	MACS_peak_20780	55.52	Intron (uc003jjm.3/5618, intron 1 of 9)	5	35055802	35230823	175022	2	5618	uc003jjm.3	27795	ENSG00000113494	PRLR	prolactin receptor	-5.95323	0
chr5	35274807	35275677	871	*	MACS_peak_20784	56.79	Distal Intergenic	5	35055802	35230823	175022	2	5618	uc003jjm.3	-43984	ENSG00000113494	PRLR	prolactin receptor	-5.95323	0
chr9	80203411	80205161	1751	*	MACS_peak_29833	98.28	Intron (uc004aku.3/9630, intron 1 of 6)	9	80037995	80263232	225238	2	9630	uc004aku.3	58071	ENSG00000156049	GNA14	G protein subunit alpha 14	-5.64353	1.79181e-159
chr9	80278630	80279513	884	*	MACS_peak_29835	78.67	Distal Intergenic	9	80037995	80263232	225238	2	9630	uc004aku.3	-15398	ENSG00000156049	GNA14	G protein subunit alpha 14	-5.64353	1.79181e-159
chrX	87287200	87288246	1047	*	MACS_peak_31024	53.45	Distal Intergenic	23	86772715	86925050	152336	1	56062	uc004efb.2	514485	ENSG00000102271	KLHL4	kelch like family member 4	-5.57744	1.31189e-69
chr11	35387104	35387887	784	*	MACS_peak_3611	74.98	Intron (uc001mwd.3/6506, intron 1 of 10)	11	35272752	35441105	168354	2	6506	uc001mwd.3	53218	ENSG00000110436	SLC1A2	solute carrier family 1 member 2	-5.54091	9.63479e-117
chr11	35411028	35411961	934	*	MACS_peak_3612	59.64	Intron (uc001mwd.3/6506, intron 1 of 10)	11	35272752	35441105	168354	2	6506	uc001mwd.3	29144	ENSG00000110436	SLC1A2	solute carrier family 1 member 2	-5.54091	9.63479e-117
chr4	37482105	37482948	844	*	MACS_peak_19162	56.75	Intron (uc003gsw.4/55286, intron 1 of 3)	4	37455552	37595132	139581	1	55286	uc003gsw.4	26553	ENSG00000154274	C4orf19	chromosome 4 open reading frame 19	-5.54004	1.27085e-71
chr12	60254703	60255597	895	*	MACS_peak_4885	50.54	Distal Intergenic	12	60083118	60183635	100518	1	9194	uc010ssi.3	171585	ENSG00000118596	SLC16A7	solute carrier family 16 member 7	-5.53767	7.24217e-185
chr12	60439272	60440082	811	*	MACS_peak_4892	53.57	Distal Intergenic	12	60083118	60183635	100518	1	9194	uc010ssi.3	356154	ENSG00000118596	SLC16A7	solute carrier family 16 member 7	-5.53767	7.24217e-185
chr12	60465285	60466496	1212	*	MACS_peak_4893	51.72	Distal Intergenic	12	60083118	60183635	100518	1	9194	uc010ssi.3	382167	ENSG00000118596	SLC16A7	solute carrier family 16 member 7	-5.53767	7.24217e-185
chr12	60494487	60495570	1084	*	MACS_peak_4894	129.1	Distal Intergenic	12	60083118	60183635	100518	1	9194	uc010ssi.3	411369	ENSG00000118596	SLC16A7	solute carrier family 16 member 7	-5.53767	7.24217e-185
chr12	60794787	60795622	836	*	MACS_peak_4900	51.74	Distal Intergenic	12	60083118	60183635	100518	1	9194	uc010ssi.3	711669	ENSG00000118596	SLC16A7	solute carrier family 16 member 7	-5.53767	7.24217e-185
chr12	60799462	60800328	867	*	MACS_peak_4901	62.74	Distal Intergenic	12	60083118	60183635	100518	1	9194	uc010ssi.3	716344	ENSG00000118596	SLC16A7	solute carrier family 16 member 7	-5.53767	7.24217e-185
chr12	60858802	60859734	933	*	MACS_peak_4902	55.81	Distal Intergenic	12	60083118	60183635	100518	1	9194	uc010ssi.3	775684	ENSG00000118596	SLC16A7	solute carrier family 16 member 7	-5.53767	7.24217e-185
chr12	60882885	60883787	903	*	MACS_peak_4904	65.16	Distal Intergenic	12	60083118	60183635	100518	1	9194	uc010ssi.3	799767	ENSG00000118596	SLC16A7	solute carrier family 16 member 7	-5.53767	7.24217e-185
chrX	117207863	117208843	981	*	MACS_peak_31284	59.5	Intron (uc004eqm.3/90293, intron 1 of 6)	23	117031776	117250828	219053	2	90293	uc004eqm.3	41985	ENSG00000003096	KLHL13	kelch like family member 13	-5.35674	5.13806e-120
chr6	55692413	55693331	919	*	MACS_peak_23443	61.63	Intron (uc003pcq.3/653, intron 1 of 6)	6	55620238	55740375	120138	2	653	uc003pcq.3	47044	ENSG00000112175	BMP5	bone morphogenetic protein 5	-5.34097	5.05713e-200
chr6	55760404	55761164	761	*	MACS_peak_23444	69.69	Distal Intergenic	6	55620238	55740375	120138	2	653	uc011dxf.2	-20029	ENSG00000112175	BMP5	bone morphogenetic protein 5	-5.34097	5.05713e-200
chr3	168698174	168699396	1223	*	MACS_peak_18424	52.83	Distal Intergenic	3	168801287	168851758	50472	2	2122	uc010hwk.1	152362	ENSG00000085276	MECOM	MDS1 and EVI1 complex locus	-5.16617	2.54173e-72
chr3	168733321	168734312	992	*	MACS_peak_18425	70.44	Distal Intergenic	3	168801287	168851758	50472	2	2122	uc010hwk.1	117446	ENSG00000085276	MECOM	MDS1 and EVI1 complex locus	-5.16617	2.54173e-72
chr3	168740640	168741519	880	*	MACS_peak_18426	53.64	Distal Intergenic	3	168801287	168851758	50472	2	2122	uc010hwk.1	110239	ENSG00000085276	MECOM	MDS1 and EVI1 complex locus	-5.16617	2.54173e-72
chr3	168763969	168765199	1231	*	MACS_peak_18427	50.43	Distal Intergenic	3	168801287	168851758	50472	2	2122	uc010hwk.1	86559	ENSG00000085276	MECOM	MDS1 and EVI1 complex locus	-5.16617	2.54173e-72
chr2	149925869	149926666	798	*	MACS_peak_13477	64.23	Intron (uc002twv.1/130576, intron 1 of 6)	2	149934036	150071772	137737	1	130576	uc002twx.1	-7370	ENSG00000150556	LYPD6B	LY6/PLAUR domain containing 6B	-5.11589	1.99381e-103
chr4	86812446	86813642	1197	*	MACS_peak_19457	54.28	Intron (uc003hpj.3/83478, intron 3 of 5)	4	86851426	86923823	72398	1	83478	uc003hpm.3	-37784	ENSG00000138639	ARHGAP24	Rho GTPase activating protein 24	-4.97882	2.14524e-14
chr10	22921680	22922808	1129	*	MACS_peak_2589	104.47	Intron (uc001irl.4/5305, intron 1 of 9)	10	22823766	22880710	56945	2	5305	uc010qcu.2	-40970	ENSG00000150867	PIP4K2A	phosphatidylinositol-5-phosphate 4-kinase type 2 alpha	-4.95185	0
chr15	51657982	51659913	1932	*	MACS_peak_8520	76.76	Intron (uc010bez.1/342035, intron 1 of 2)	15	51669455	51700209	30755	1	342035	uc002abb.3	-9542	ENSG00000186417	GLDN	gliomedin	-4.94272	2.36431e-55
chr10	103112895	103114105	1211	*	MACS_peak_3252	53.78	Promoter	10	103113790	103239214	125425	1	8945	uc001ksz.2	0	ENSG00000166167	BTRC	beta-transducin repeat containing E3 ubiquitin protein ligase	-4.93417	2.66654e-71
chr10	29918666	29919867	1202	*	MACS_peak_2690	135.91	Intron (uc001iut.1/6840, intron 1 of 37)	10	29746277	29923901	177625	2	6840	uc001iut.1	4034	ENSG00000197321	SVIL	supervillin	-4.91321	1.22562e-306
chr13	109571531	109572100	570	*	MACS_peak_6666	193.71	Intron (uc001vqt.1/23026, intron 16 of 34)	13	109538495	109780039	241545	1	23026	uc010tjh.1	33036	ENSG00000041515	MYO16	myosin XVI	-4.82528	2.94399e-17
chr9	80494122	80495244	1123	*	MACS_peak_29839	73.6	Intron (uc004akw.3/2776, intron 2 of 6)	9	80335191	80437915	102725	2	2776	uc011lso.2	-56207	ENSG00000156052	GNAQ	G protein subunit alpha q	-4.82265	1.34274e-151
chr9	80679451	80680568	1118	*	MACS_peak_29842	54.09	Distal Intergenic	9	80335191	80646219	311029	2	2776	uc004akw.3	-33232	ENSG00000156052	GNAQ	G protein subunit alpha q	-4.82265	1.34274e-151
chr5	19048658	19049316	659	*	MACS_peak_20439	71.7	Distal Intergenic	5	19473155	19886381	413227	2	1016	uc021xwu.1	837065	ENSG00000145526	CDH18	cadherin 18	-4.81446	5.57492e-21
chr5	19137455	19138622	1168	*	MACS_peak_20443	61.16	Distal Intergenic	5	19473155	19886381	413227	2	1016	uc021xwu.1	747759	ENSG00000145526	CDH18	cadherin 18	-4.81446	5.57492e-21
chr5	19159321	19160330	1010	*	MACS_peak_20444	55.88	Distal Intergenic	5	19473155	19886381	413227	2	1016	uc021xwu.1	726051	ENSG00000145526	CDH18	cadherin 18	-4.81446	5.57492e-21
chr5	19235853	19236734	882	*	MACS_peak_20447	83.77	Distal Intergenic	5	19473155	19886381	413227	2	1016	uc021xwu.1	649647	ENSG00000145526	CDH18	cadherin 18	-4.81446	5.57492e-21
chr5	19571706	19572767	1062	*	MACS_peak_20458	50.71	Exon (uc021xwu.1/1016, exon 8 of 13)	5	19473155	19886381	413227	2	1016	uc021xwu.1	313614	ENSG00000145526	CDH18	cadherin 18	-4.81446	5.57492e-21
chr5	19734698	19735656	959	*	MACS_peak_20462	83.26	Intron (uc021xwu.1/1016, intron 4 of 12)	5	19473155	19886381	413227	2	1016	uc021xwu.1	150725	ENSG00000145526	CDH18	cadherin 18	-4.81446	5.57492e-21
chr5	19880598	19881596	999	*	MACS_peak_20467	61.31	Intron (uc021xwu.1/1016, intron 1 of 12)	5	19473155	19886381	413227	2	1016	uc021xwu.1	4785	ENSG00000145526	CDH18	cadherin 18	-4.81446	5.57492e-21
chr5	19885130	19885979	850	*	MACS_peak_20468	80.28	Promoter	5	19473155	19886381	413227	2	1016	uc021xwu.1	402	ENSG00000145526	CDH18	cadherin 18	-4.81446	5.57492e-21
chr5	20097237	20098040	804	*	MACS_peak_20474	56.41	Intron (uc003jgc.3/1016, intron 2 of 14)	5	19473155	19988353	515199	2	1016	uc011cnm.2	-108884	ENSG00000145526	CDH18	cadherin 18	-4.81446	5.57492e-21
chr5	20109080	20110150	1071	*	MACS_peak_20475	61.65	Intron (uc003jgc.3/1016, intron 2 of 14)	5	19473155	19988353	515199	2	1016	uc011cnm.2	-120727	ENSG00000145526	CDH18	cadherin 18	-4.81446	5.57492e-21
chr5	20501903	20502861	959	*	MACS_peak_20486	100.98	Intron (uc003jgc.3/1016, intron 1 of 14)	5	19473155	20575982	1102828	2	1016	uc003jgc.3	73121	ENSG00000145526	CDH18	cadherin 18	-4.81446	5.57492e-21
chr5	20574709	20575545	837	*	MACS_peak_20492	51.67	Promoter	5	19473155	20575982	1102828	2	1016	uc003jgc.3	437	ENSG00000145526	CDH18	cadherin 18	-4.81446	5.57492e-21
chr5	20885990	20886856	867	*	MACS_peak_20502	55.32	Intron (uc003jge.1/uc003jge.1, intron 5 of 11)	5	19473155	20575982	1102828	2	1016	uc003jgc.3	-310008	ENSG00000145526	CDH18	cadherin 18	-4.81446	5.57492e-21
chr5	20941054	20942098	1045	*	MACS_peak_20508	57.8	Distal Intergenic	5	19473155	20575982	1102828	2	1016	uc003jgc.3	-365072	ENSG00000145526	CDH18	cadherin 18	-4.81446	5.57492e-21
chrX	9430451	9431695	1245	*	MACS_peak_30826	61.36	Promoter	23	9431335	9687780	256446	1	6907	uc004csq.4	0	ENSG00000101849	TBL1X	transducin beta like 1 X-linked	-4.76364	5.19243e-204
chr2	209847617	209848907	1291	*	MACS_peak_14317	80.96	Distal Intergenic	2	210288771	210561074	272304	1	4133	uc002vdc.1	-439864	ENSG00000078018	MAP2	microtubule associated protein 2	-4.69804	4.8318e-33
chr2	210064169	210065033	865	*	MACS_peak_14322	60.85	Distal Intergenic	2	210288771	210561074	272304	1	4133	uc002vdc.1	-223738	ENSG00000078018	MAP2	microtubule associated protein 2	-4.69804	4.8318e-33
chr2	210232988	210234124	1137	*	MACS_peak_14328	56.05	Distal Intergenic	2	210288771	210561074	272304	1	4133	uc002vdc.1	-54647	ENSG00000078018	MAP2	microtubule associated protein 2	-4.69804	4.8318e-33
chr2	210288451	210289212	762	*	MACS_peak_14331	51.59	Promoter	2	210288771	210561074	272304	1	4133	uc002vdc.1	0	ENSG00000078018	MAP2	microtubule associated protein 2	-4.69804	4.8318e-33
chrX	131602416	131603730	1315	*	MACS_peak_31474	72.4	Intron (uc004eww.3/55796, intron 1 of 8)	23	131540256	131623061	82806	2	55796	uc010nrl.1	19331	ENSG00000076770	MBNL3	muscleblind like splicing regulator 3	-4.6794	2.76395e-131
chr12	79219716	79220255	540	*	MACS_peak_5314	58.67	Distal Intergenic	12	79257773	79845788	588016	1	6857	uc001sys.3	-37518	ENSG00000067715	SYT1	synaptotagmin 1	-4.64071	4.22129e-149
chr12	79226564	79227412	849	*	MACS_peak_5315	70.11	Distal Intergenic	12	79257773	79845788	588016	1	6857	uc001sys.3	-30361	ENSG00000067715	SYT1	synaptotagmin 1	-4.64071	4.22129e-149
chr12	79312562	79313398	837	*	MACS_peak_5318	51.67	Intron (uc001sys.3/6857, intron 2 of 11)	12	79258449	79845788	587340	1	6857	uc001syu.3	54113	ENSG00000067715	SYT1	synaptotagmin 1	-4.64071	4.22129e-149
chr12	79505764	79506641	878	*	MACS_peak_5320	56.26	Intron (uc001sys.3/6857, intron 4 of 11)	12	79439433	79845788	406356	1	6857	uc001syv.3	66331	ENSG00000067715	SYT1	synaptotagmin 1	-4.64071	4.22129e-149
chr12	79524286	79525639	1354	*	MACS_peak_5321	67.18	Intron (uc001sys.3/6857, intron 4 of 11)	12	79439433	79845788	406356	1	6857	uc001syv.3	84853	ENSG00000067715	SYT1	synaptotagmin 1	-4.64071	4.22129e-149
chr12	79558526	79559648	1123	*	MACS_peak_5323	73.02	Intron (uc001sys.3/6857, intron 4 of 11)	12	79439433	79845788	406356	1	6857	uc001syv.3	119093	ENSG00000067715	SYT1	synaptotagmin 1	-4.64071	4.22129e-149
chr2	70766776	70767827	1052	*	MACS_peak_12497	51.51	Intron (uc010fdq.3/7039, intron 1 of 5)	2	70674412	70780770	106359	2	7039	uc010fdq.3	12943	ENSG00000163235	TGFA	transforming growth factor alpha	-4.58375	2.39138e-81
chr6	136886783	136887843	1061	*	MACS_peak_24631	100.85	Intron (uc011edj.2/4217, intron 16 of 19)	6	136663419	136871957	208539	2	9053	uc010kgq.2	-14826	ENSG00000135525	MAP7	microtubule associated protein 7	-4.54039	1.69117e-187
chr5	122184536	122185295	760	*	MACS_peak_22030	66.04	Intron (uc003ktf.2/28966, intron 1 of 5)	5	122181160	122344902	163743	1	28966	uc011cwo.2	3376	ENSG00000064652	SNX24	sorting nexin 24	-4.50934	7.00026e-206
chr2	57203473	57204199	727	*	MACS_peak_12297	60.31	Distal Intergenic	2	56411258	56613309	202052	1	114800	uc002rzn.3	792215	ENSG00000055813	CCDC85A	coiled-coil domain containing 85A	-4.48567	4.81614e-25
chr1	184475338	184476615	1278	*	MACS_peak_1362	55.83	Intron (uc001gqv.1/81563, intron 2 of 5)	1	184356150	184598155	242006	1	81563	uc001gqv.1	119188	ENSG00000116667	C1orf21	chromosome 1 open reading frame 21	-4.42366	9.5862e-208
chr6	15036587	15037503	917	*	MACS_peak_22875	117.26	Distal Intergenic	6	15245734	15497401	251668	1	3720	uc011diu.1	-208231	ENSG00000008083	JARID2	jumonji and AT-rich interaction domain containing 2	-4.40117	0
chr6	15089694	15090923	1230	*	MACS_peak_22876	79.14	Distal Intergenic	6	15245734	15497401	251668	1	3720	uc011diu.1	-154811	ENSG00000008083	JARID2	jumonji and AT-rich interaction domain containing 2	-4.40117	0
chr6	15221563	15223134	1572	*	MACS_peak_22878	296.57	Distal Intergenic	6	15245734	15497401	251668	1	3720	uc011diu.1	-22600	ENSG00000008083	JARID2	jumonji and AT-rich interaction domain containing 2	-4.40117	0
chr6	152023807	152025086	1280	*	MACS_peak_24832	90.59	Intron (uc031spz.1/2099, intron 3 of 3)	6	152011631	152424408	412778	1	2099	uc003qom.4	12176	ENSG00000091831	ESR1	estrogen receptor 1	-4.36108	0
chr6	152128189	152129625	1437	*	MACS_peak_24834	95.71	Promoter	6	152128454	152424408	295955	1	2099	uc003qon.4	0	ENSG00000091831	ESR1	estrogen receptor 1	-4.36108	0
chr6	152265019	152265766	748	*	MACS_peak_24839	104.79	Promoter	6	152265308	152382259	116952	1	2099	uc010kit.1	0	ENSG00000091831	ESR1	estrogen receptor 1	-4.36108	0
chr7	45387400	45388184	785	*	MACS_peak_25540	58.45	Distal Intergenic	7	45197367	45223850	26484	1	10268	uc003tnb.3	190033	ENSG00000122679	RAMP3	receptor activity modifying protein 3	-4.35817	2.23084e-243
chr5	138492561	138493482	922	*	MACS_peak_22243	52.54	Intron (uc003ldo.3/64374, intron 2 of 10)	5	138282410	138534065	251656	2	64374	uc003ldo.3	40583	ENSG00000120725	SIL1	SIL1 nucleotide exchange factor	-4.33133	3.2111e-101
chr1	164567759	164568696	938	*	MACS_peak_1055	72.58	Intron (uc001gcs.3/5087, intron 2 of 7)	1	164558766	164854300	295535	1	5087	uc010pkw.1	8993	ENSG00000185630	PBX1	PBX homeobox 1	-4.32682	4.56242e-108
chr1	164571019	164571747	729	*	MACS_peak_1056	86.12	Intron (uc001gcs.3/5087, intron 2 of 7)	1	164558766	164854300	295535	1	5087	uc010pkw.1	12253	ENSG00000185630	PBX1	PBX homeobox 1	-4.32682	4.56242e-108
chr7	80422018	80423170	1153	*	MACS_peak_25927	57.68	3' UTR	7	80371854	80548667	176814	2	10512	uc003uhj.3	125497	ENSG00000075223	SEMA3C	semaphorin 3C	-4.3102	0
chr7	80505746	80506715	970	*	MACS_peak_25929	110.7	Intron (uc003uhj.3/10512, intron 2 of 17)	7	80371854	80548667	176814	2	10512	uc003uhj.3	41952	ENSG00000075223	SEMA3C	semaphorin 3C	-4.3102	0
chr7	80551319	80552557	1239	*	MACS_peak_25930	84.66	Promoter	7	80371854	80551675	179822	2	10512	uc011kgw.2	0	ENSG00000075223	SEMA3C	semaphorin 3C	-4.3102	0
chr7	80571230	80572975	1746	*	MACS_peak_25931	153.79	Distal Intergenic	7	80371854	80551675	179822	2	10512	uc011kgw.2	-19555	ENSG00000075223	SEMA3C	semaphorin 3C	-4.3102	0
chr7	80951943	80952878	936	*	MACS_peak_25937	66.85	Distal Intergenic	7	80371854	80551675	179822	2	10512	uc011kgw.2	-400268	ENSG00000075223	SEMA3C	semaphorin 3C	-4.3102	0
chr6	56067313	56067717	405	*	MACS_peak_23449	54.34	Intron (uc003pcs.3/81578, intron 1 of 29)	6	55921388	56112378	190991	2	81578	uc003pcs.3	44661	ENSG00000124749	COL21A1	collagen type XXI alpha 1 chain	-4.30535	3.71117e-82
chrX	7038466	7038966	501	*	MACS_peak_30819	55.97	Intron (uc004crv.2/8226, intron 1 of 3)	23	7065293	7171377	106085	1	412	uc004crw.2	-26327	ENSG00000101846	STS	steroid sulfatase	-4.27069	2.67895e-40
chr12	39836489	39837601	1113	*	MACS_peak_4569	140.24	Promoter	12	39687030	39837192	150163	2	55605	uc001rlx.3	0	ENSG00000139116	KIF21A	kinesin family member 21A	-4.26737	9.75004e-290
chr10	117423749	117424781	1033	*	MACS_peak_3343	249.7	Intron (uc001lcg.3/26033, intron 26 of 28)	10	117061365	117708496	647132	1	26033	uc010qsn.2	362384	ENSG00000107518	ATRNL1	attractin like 1	-4.17569	1.11714e-90
chr5	11287433	11287807	375	*	MACS_peak_20293	54.34	Intron (uc011cmx.1/1501, intron 3 of 16)	5	10971952	11385341	413390	2	1501	uc011cmx.1	97534	ENSG00000169862	CTNND2	catenin delta 2	-4.151	7.38961e-31
chr5	12076540	12077256	717	*	MACS_peak_20310	61.18	Distal Intergenic	5	10971952	11904110	932159	2	1501	uc011cmz.1	-172430	ENSG00000169862	CTNND2	catenin delta 2	-4.151	7.38961e-31
chr5	12224834	12225660	827	*	MACS_peak_20319	52.39	Distal Intergenic	5	10971952	11904110	932159	2	1501	uc011cmz.1	-320724	ENSG00000169862	CTNND2	catenin delta 2	-4.151	7.38961e-31
chr8	78763080	78763939	860	*	MACS_peak_27935	50.06	Distal Intergenic	8	79428336	79517502	89167	1	5569	uc003yba.3	-664397	ENSG00000171033	PKIA	cAMP-dependent protein kinase inhibitor alpha	-4.15096	6.66777e-73
chr8	79442195	79443529	1335	*	MACS_peak_27953	158.3	Intron (uc003yba.3/5569, intron 1 of 3)	8	79428336	79517502	89167	1	5569	uc003ybb.3	13859	ENSG00000171033	PKIA	cAMP-dependent protein kinase inhibitor alpha	-4.15096	6.66777e-73
chr8	79474824	79476119	1296	*	MACS_peak_27955	90.6	Intron (uc003yba.3/5569, intron 1 of 3)	8	79503466	79517502	14037	1	5569	uc010lzo.3	-27347	ENSG00000171033	PKIA	cAMP-dependent protein kinase inhibitor alpha	-4.15096	6.66777e-73
chr6	16765863	16766871	1009	*	MACS_peak_22897	72.38	Distal Intergenic	6	16738703	16761721	23019	2	6310	uc003nbw.1	-4142	ENSG00000124788	ATXN1	ataxin 1	-4.14545	2.28125e-237
chr6	16893371	16894401	1031	*	MACS_peak_22901	69.84	Distal Intergenic	6	16738703	16761721	23019	2	6310	uc003nbw.1	-131650	ENSG00000124788	ATXN1	ataxin 1	-4.14545	2.28125e-237
chr2	159579815	159581370	1556	*	MACS_peak_13635	88.6	Intron (uc002uab.1/uc002uab.1, intron 1 of 3)	2	159525682	159533867	8186	1	8502	uc002uae.1	54133	ENSG00000144283	PKP4	plakophilin 4	-4.10678	0
chr8	81664846	81666296	1451	*	MACS_peak_28000	54.17	Intron (uc003yby.2/619279, intron 2 of 8)	8	81540686	81787016	246331	2	619279	uc003yby.2	120720	ENSG00000164684	ZNF704	zinc finger protein 704	-4.04604	2.122e-80
chr8	81896309	81897391	1083	*	MACS_peak_28004	50.1	Exon (uc003ybz.3/55824, exon 7 of 9)	8	81540686	81787016	246331	2	619279	uc003yby.2	-109293	ENSG00000164684	ZNF704	zinc finger protein 704	-4.04604	2.122e-80
chr2	133955150	133956106	957	*	MACS_peak_13272	59.58	Intron (uc002ttp.3/344148, intron 5 of 19)	2	133682490	134179361	496872	2	344148	uc002tts.1	223255	ENSG00000176771	NCKAP5	NCK associated protein 5	-4.04276	1.03579e-51
chr2	134262255	134263146	892	*	MACS_peak_13277	67.39	Intron (uc002ttp.3/344148, intron 3 of 19)	2	133429372	134326031	896660	2	344148	uc002ttp.3	62885	ENSG00000176771	NCKAP5	NCK associated protein 5	-4.04276	1.03579e-51
chr13	39258433	39259745	1313	*	MACS_peak_6330	223.01	Distal Intergenic	13	39261173	39461267	200095	1	341640	uc001uwv.3	-1428	ENSG00000150893	FREM2	FRAS1 related extracellular matrix protein 2	-4.0285	0
chr17	55976785	55979912	3128	*	MACS_peak_10523	52.53	Promoter	17	55938604	55980750	42147	2	404093	uc002ivd.2	838	ENSG00000180891	CUEDC1	CUE domain containing 1	-4.02364	1.02427e-192
chr7	86720454	86721667	1214	*	MACS_peak_26122	114.08	Distal Intergenic	7	86506223	86689014	182792	2	222223	uc011kha.2	-31440	ENSG00000164659	KIAA1324L	KIAA1324 like	-4.01272	5.42036e-85
chr7	86727933	86729173	1241	*	MACS_peak_26123	54.05	Distal Intergenic	7	86506223	86689014	182792	2	222223	uc011kha.2	-38919	ENSG00000164659	KIAA1324L	KIAA1324 like	-4.01272	5.42036e-85
chr4	102185674	102186674	1001	*	MACS_peak_19586	61.92	Intron (uc003hvs.2/5530, intron 1 of 12)	4	101944587	102268628	324042	2	5530	uc003hvs.2	81954	ENSG00000138814	PPP3CA	protein phosphatase 3 catalytic subunit alpha	-4.00499	1.39527e-124
chr3	176182038	176182859	822	*	MACS_peak_18596	58.44	Distal Intergenic	3	176738542	176914266	175725	2	79718	uc003fiw.4	731407	ENSG00000177565	TBL1XR1	transducin beta like 1 X-linked receptor 1	-4.0038	0
chr4	173523964	173525147	1184	*	MACS_peak_20145	60.12	Intron (uc003isv.3/442117, intron 5 of 12)	4	174089904	174245118	155215	1	51809	uc003isz.4	-564757	ENSG00000109586	GALNT7	polypeptide N-acetylgalactosaminyltransferase 7	-3.98287	2.57704e-241
chr4	174173312	174174101	790	*	MACS_peak_20153	57.53	Intron (uc003isz.4/51809, intron 2 of 11)	4	174213259	174245118	31860	1	51809	uc011ckb.2	-39158	ENSG00000109586	GALNT7	polypeptide N-acetylgalactosaminyltransferase 7	-3.98287	2.57704e-241
chr17	64947260	64949292	2033	*	MACS_peak_10584	80.65	Distal Intergenic	17	64960980	65029518	68539	1	27092	uc002jft.2	-11688	ENSG00000075461	CACNG4	calcium voltage-gated channel auxiliary subunit gamma 4	-3.94481	4.65297e-116
chr13	23786511	23787384	874	*	MACS_peak_6119	55.59	Intron (uc001uom.2/6445, intron 2 of 7)	13	23755060	23899304	144245	1	6445	uc009zzw.2	31451	ENSG00000102683	SGCG	sarcoglycan gamma	-3.93478	2.65299e-39
chr2	106469887	106470605	719	*	MACS_peak_12971	113.33	Intron (uc002tdg.3/8440, intron 2 of 4)	2	106468204	106510730	42527	1	8440	uc002tdi.3	1683	ENSG00000071051	NCK2	NCK adaptor protein 2	-3.92421	6.82622e-69
chr16	77971022	77972376	1355	*	MACS_peak_9872	90.99	Intron (uc002ffg.1/57687, intron 7 of 8)	16	78056443	78066001	9559	1	10143	uc002ffh.5	-84067	ENSG00000166509	CLEC3A	C-type lectin domain family 3 member A	-3.92283	1.09072e-15
chr10	63093219	63093997	779	*	MACS_peak_2959	50.33	Distal Intergenic	10	63169207	63174871	5665	2	219623	uc001jlp.1	80874	ENSG00000196932	TMEM26	transmembrane protein 26	-3.909	2.10494e-226
chr3	107530663	107531391	729	*	MACS_peak_17223	60.14	Distal Intergenic	3	107493566	107530176	36611	1	56987	uc003dwo.5	37097	ENSG00000114439	BBX	BBX, HMG-box containing	-3.90037	1.11807e-258
chr2	213378711	213379172	462	*	MACS_peak_14386	60.2	Intron (uc002veg.1/2066, intron 1 of 27)	2	212240442	213403352	1162911	2	2066	uc002veg.1	24180	ENSG00000178568	ERBB4	erb-b2 receptor tyrosine kinase 4	-3.89306	4.74617e-299
chr7	90082752	90083359	608	*	MACS_peak_26214	50.17	Distal Intergenic	7	90095738	90419967	324230	1	5218	uc003ukt.1	-12379	ENSG00000058091	CDK14	cyclin dependent kinase 14	-3.88256	2.90141e-36
chr10	45137421	45137978	558	*	MACS_peak_2858	50.48	Distal Intergenic	10	44872510	44880545	8036	2	6387	uc021ppm.1	-256876	ENSG00000107562	CXCL12	C-X-C motif chemokine ligand 12	-3.86081	1.06881e-80
chrX	109194686	109195706	1021	*	MACS_peak_31199	119.86	Distal Intergenic	23	109245863	109421016	175154	1	84187	uc004eon.2	-50157	ENSG00000157600	TMEM164	transmembrane protein 164	-3.85847	2.37481e-213
chr4	87374837	87375599	763	*	MACS_peak_19463	187.47	Promoter	4	86936276	87374283	438008	2	5602	uc003hpv.3	-554	ENSG00000109339	MAPK10	mitogen-activated protein kinase 10	-3.85408	5.57471e-06
chr7	50988583	50989347	765	*	MACS_peak_25606	51.37	Distal Intergenic	7	51083909	51103652	19744	2	23242	uc003tpo.4	114305	ENSG00000106078	COBL	cordon-bleu WH2 repeat protein	-3.84569	1.29791e-71
chr5	34020948	34021873	926	*	MACS_peak_20759	55.82	Intron (uc031sjb.1/114899, intron 1 of 1)	5	34017963	34024523	6561	2	114899	uc031sjb.1	2650	ENSG00000082196	C1QTNF3	C1q and TNF related 3	-3.84543	5.81313e-06
chr5	34214512	34215890	1379	*	MACS_peak_20765	73.37	Distal Intergenic	5	34017963	34043371	25409	2	114899	uc003jio.3	-171141	ENSG00000082196	C1QTNF3	C1q and TNF related 3	-3.84543	5.81313e-06
chr20	19747340	19748562	1223	*	MACS_peak_14823	51.23	Distal Intergenic	20	19867165	19983103	115939	1	54453	uc002wro.2	-118603	ENSG00000132669	RIN2	Ras and Rab interactor 2	-3.82988	1.44724e-20
chr20	19764461	19765782	1322	*	MACS_peak_14825	61.45	Distal Intergenic	20	19867165	19983103	115939	1	54453	uc002wro.2	-101383	ENSG00000132669	RIN2	Ras and Rab interactor 2	-3.82988	1.44724e-20
chr1	177554250	177555549	1300	*	MACS_peak_1267	99.92	Distal Intergenic	1	177225996	177251558	25563	1	57795	uc001glg.3	328254	ENSG00000198797	BRINP2	BMP/retinoic acid inducible neural specific 2	-3.81774	1.20203e-73
chr3	160487412	160488622	1211	*	MACS_peak_18155	58.42	Intron (uc003fdr.3/151742, intron 1 of 3)	3	160473996	160788817	314822	1	151742	uc003fdr.3	13416	ENSG00000163590	PPM1L	protein phosphatase, Mg2+/Mn2+ dependent 1L	-3.79032	5.95808e-99
chr3	160502237	160503067	831	*	MACS_peak_18156	54.55	Intron (uc003fdr.3/151742, intron 1 of 3)	3	160473996	160788817	314822	1	151742	uc003fdr.3	28241	ENSG00000163590	PPM1L	protein phosphatase, Mg2+/Mn2+ dependent 1L	-3.79032	5.95808e-99
chr3	105050964	105052120	1157	*	MACS_peak_17163	67.22	Distal Intergenic	3	105085557	105244230	158674	1	214	uc003dvv.3	-33437	ENSG00000170017	ALCAM	activated leukocyte cell adhesion molecule	-3.78358	0
chr3	105189075	105190179	1105	*	MACS_peak_17165	54.9	Intron (uc003dvv.3/214, intron 1 of 2)	3	105158182	105264154	105973	1	214	uc011bhh.1	30893	ENSG00000170017	ALCAM	activated leukocyte cell adhesion molecule	-3.78358	0
chr12	11882981	11883624	644	*	MACS_peak_4354	91.76	Intron (uc001qzz.3/2120, intron 1 of 7)	12	11802788	12048325	245538	1	2120	uc001qzz.3	80193	ENSG00000139083	ETV6	ETS variant 6	-3.76414	1.03013e-13
chr6	93627433	93628606	1174	*	MACS_peak_23973	69.28	Distal Intergenic	6	93949740	94129300	179561	2	2045	uc003poe.3	500694	ENSG00000135333	EPHA7	EPH receptor A7	-3.70576	7.20613e-154
chr6	93651969	93653068	1100	*	MACS_peak_23974	96.01	Distal Intergenic	6	93949740	94129300	179561	2	2045	uc003poe.3	476232	ENSG00000135333	EPHA7	EPH receptor A7	-3.70576	7.20613e-154
chrX	138240201	138241279	1079	*	MACS_peak_31565	62.42	Intron (uc004faq.3/2258, intron 1 of 5)	23	137713734	138286445	572712	2	2258	uc004faq.3	45166	ENSG00000129682	FGF13	fibroblast growth factor 13	-3.69941	4.19188e-58
chrX	138282835	138283784	950	*	MACS_peak_31566	50.02	Intron (uc004faq.3/2258, intron 1 of 5)	23	137713734	138286445	572712	2	2258	uc004faq.3	2661	ENSG00000129682	FGF13	fibroblast growth factor 13	-3.69941	4.19188e-58
chr17	75265747	75267011	1265	*	MACS_peak_10716	74.88	Distal Intergenic	17	75277492	75496678	219187	1	10801	uc002jts.4	-10481	ENSG00000184640	SEPT9	septin 9	-3.66296	2.22864e-225
chr17	75282237	75283819	1583	*	MACS_peak_10717	80.65	Promoter	17	75283973	75496678	212706	1	10801	uc002jtt.4	-154	ENSG00000184640	SEPT9	septin 9	-3.66296	2.22864e-225
chr7	84391557	84392357	801	*	MACS_peak_26057	54.32	Distal Intergenic	7	84624872	84671255	46384	2	223117	uc003uib.3	278898	ENSG00000153993	SEMA3D	semaphorin 3D	-3.65172	5.36113e-15
chr7	84600804	84601540	737	*	MACS_peak_26064	56.41	Distal Intergenic	7	84624872	84671255	46384	2	223117	uc003uib.3	69715	ENSG00000153993	SEMA3D	semaphorin 3D	-3.65172	5.36113e-15
chr7	85148143	85149525	1383	*	MACS_peak_26086	63.27	Distal Intergenic	7	84679673	84816171	136499	2	223117	uc010lee.1	-331972	ENSG00000153993	SEMA3D	semaphorin 3D	-3.65172	5.36113e-15
chr7	85161480	85162965	1486	*	MACS_peak_26087	68.99	Distal Intergenic	7	84679673	84816171	136499	2	223117	uc010lee.1	-345309	ENSG00000153993	SEMA3D	semaphorin 3D	-3.65172	5.36113e-15
chr10	118039163	118039572	410	*	MACS_peak_3349	54.34	Distal Intergenic	10	117816442	118033126	216685	2	2674	uc009xyr.3	-6037	ENSG00000151892	GFRA1	GDNF family receptor alpha 1	-3.64709	0
chr21	22435993	22436633	641	*	MACS_peak_15322	89.21	Intron (uc002yld.2/4685, intron 1 of 17)	21	22370633	22912517	541885	1	4685	uc011acb.2	65360	ENSG00000154654	NCAM2	neural cell adhesion molecule 2	-3.61614	0
chr8	123240698	123241624	927	*	MACS_peak_29054	56.53	Distal Intergenic	8	123793901	123986755	192855	1	22882	uc003ypk.1	-552277	ENSG00000178764	ZHX2	zinc fingers and homeoboxes 2	-3.56358	4.59612e-77
chr8	123379124	123380158	1035	*	MACS_peak_29059	55.98	Distal Intergenic	8	123793901	123986755	192855	1	22882	uc003ypk.1	-413743	ENSG00000178764	ZHX2	zinc fingers and homeoboxes 2	-3.56358	4.59612e-77
chr8	123796905	123799290	2386	*	MACS_peak_29067	113.2	Intron (uc003ypk.1/22882, intron 1 of 3)	8	123793901	123986755	192855	1	22882	uc003ypk.1	3004	ENSG00000178764	ZHX2	zinc fingers and homeoboxes 2	-3.56358	4.59612e-77
chr9	129405024	129405821	798	*	MACS_peak_30658	53.44	Intron (uc004bqi.3/4010, intron 2 of 7)	9	129376722	129463311	86590	1	4010	uc011maa.2	28302	ENSG00000136944	LMX1B	LIM homeobox transcription factor 1 beta	-3.54839	3.52785e-64
chr9	129423923	129426580	2658	*	MACS_peak_30659	209.27	Intron (uc004bqi.3/4010, intron 2 of 7)	9	129376722	129463311	86590	1	4010	uc011maa.2	47201	ENSG00000136944	LMX1B	LIM homeobox transcription factor 1 beta	-3.54839	3.52785e-64
chr9	129435949	129436538	590	*	MACS_peak_30660	52.29	Intron (uc004bqi.3/4010, intron 2 of 7)	9	129376722	129463311	86590	1	4010	uc011maa.2	59227	ENSG00000136944	LMX1B	LIM homeobox transcription factor 1 beta	-3.54839	3.52785e-64
chr14	100478334	100479687	1354	*	MACS_peak_8230	67.37	Intron (uc001ygt.3/51466, intron 1 of 13)	14	100485719	100606454	120736	1	51466	uc001ygv.2	-6032	ENSG00000196405	EVL	Enah/Vasp-like	-3.54366	0
chr14	100525673	100526480	808	*	MACS_peak_8232	130.47	Intron (uc001ygt.3/51466, intron 1 of 13)	14	100531751	100610573	78823	1	51466	uc001ygu.3	-5271	ENSG00000196405	EVL	Enah/Vasp-like	-3.54366	0
chr1	180525449	180526823	1375	*	MACS_peak_1311	51.74	Distal Intergenic	1	180257352	180472022	214671	2	84320	uc001gog.3	-53427	ENSG00000230124	ACBD6	acyl-CoA binding domain containing 6	-3.53189	1.28371e-18
chr8	71239786	71240593	808	*	MACS_peak_27815	53.79	Intron (uc003xyn.1/10499, intron 1 of 22)	8	71024267	71316020	291754	2	10499	uc003xyn.1	75427	ENSG00000140396	NCOA2	nuclear receptor coactivator 2	-3.53125	3.06694e-197
chr8	71368127	71369201	1075	*	MACS_peak_27817	51.7	Distal Intergenic	8	71024267	71316020	291754	2	10499	uc003xyn.1	-52107	ENSG00000140396	NCOA2	nuclear receptor coactivator 2	-3.53125	3.06694e-197
chr8	71405135	71406184	1050	*	MACS_peak_27819	55.34	Distal Intergenic	8	71024267	71316020	291754	2	10499	uc003xyn.1	-89115	ENSG00000140396	NCOA2	nuclear receptor coactivator 2	-3.53125	3.06694e-197
chr6	144645488	144647116	1629	*	MACS_peak_24740	64.65	Intron (uc010khq.1/7402, intron 2 of 25)	6	144612873	145174170	561298	1	7402	uc003qkt.3	32615	ENSG00000152818	UTRN	utrophin	-3.5275	9.88474e-303
chr3	78520403	78521340	938	*	MACS_peak_16682	55.46	Distal Intergenic	3	78655883	78719690	63808	2	6091	uc011bgl.1	198350	ENSG00000169855	ROBO1	roundabout guidance receptor 1	-3.52007	5.76979e-74
chr3	78755561	78756618	1058	*	MACS_peak_16683	53.04	Intron (uc003dqb.2/6091, intron 6 of 28)	3	78709089	78764407	55319	2	6091	uc003dqf.1	7789	ENSG00000169855	ROBO1	roundabout guidance receptor 1	-3.52007	5.76979e-74
chr3	78860819	78862010	1192	*	MACS_peak_16685	59.61	Intron (uc003dqb.2/6091, intron 2 of 28)	3	78709089	78764407	55319	2	6091	uc003dqf.1	-96412	ENSG00000169855	ROBO1	roundabout guidance receptor 1	-3.52007	5.76979e-74
chr3	79360382	79361731	1350	*	MACS_peak_16690	55.11	Intron (uc003dqe.2/6091, intron 2 of 30)	3	78646388	79068609	422222	2	6091	uc003dqd.2	-291773	ENSG00000169855	ROBO1	roundabout guidance receptor 1	-3.52007	5.76979e-74
chr3	79403708	79404370	663	*	MACS_peak_16692	66.17	Intron (uc003dqe.2/6091, intron 2 of 30)	3	78646388	79068609	422222	2	6091	uc003dqd.2	-335099	ENSG00000169855	ROBO1	roundabout guidance receptor 1	-3.52007	5.76979e-74
chr3	79756401	79757064	664	*	MACS_peak_16706	53.55	Intron (uc003dqe.2/6091, intron 1 of 30)	3	78646388	79817059	1170672	2	6091	uc003dqe.2	59995	ENSG00000169855	ROBO1	roundabout guidance receptor 1	-3.52007	5.76979e-74
chr3	80745313	80746164	852	*	MACS_peak_16735	61.88	Distal Intergenic	3	78646388	79817059	1170672	2	6091	uc003dqe.2	-928254	ENSG00000169855	ROBO1	roundabout guidance receptor 1	-3.52007	5.76979e-74
chr2	205290241	205291430	1190	*	MACS_peak_14278	55.56	Distal Intergenic	2	205410516	206166631	756116	1	117583	uc010fub.2	-119086	ENSG00000116117	PARD3B	par-3 family cell polarity regulator beta	-3.50872	2.38026e-22
chr2	205301412	205302326	915	*	MACS_peak_14279	51.66	Distal Intergenic	2	205410516	206166631	756116	1	117583	uc010fub.2	-108190	ENSG00000116117	PARD3B	par-3 family cell polarity regulator beta	-3.50872	2.38026e-22
chr7	88300431	88301713	1283	*	MACS_peak_26164	54.19	Distal Intergenic	7	88388753	88966346	577594	1	219578	uc011khi.2	-87040	ENSG00000182348	ZNF804B	zinc finger protein 804B	-3.49922	3.31125e-20
chr12	15942054	15942962	909	*	MACS_peak_4402	68.87	Promoter	12	15773075	15942510	169436	2	2059	uc001rdb.3	0	ENSG00000151491	EPS8	epidermal growth factor receptor pathway substrate 8	-3.49362	3.77524e-78
chr8	58567424	58568105	682	*	MACS_peak_27641	50.61	Distal Intergenic	8	58907113	59062277	155165	1	90362	uc003xtj.1	-339008	ENSG00000169122	FAM110B	family with sequence similarity 110 member B	-3.48845	1.0171e-12
chr2	144985073	144985714	642	*	MACS_peak_13418	55.44	Intron (uc021vqf.1/79712, intron 2 of 9)	2	144703581	144994906	291326	2	79712	uc021vqf.1	9192	ENSG00000121964	GTDC1	glycosyltransferase like domain containing 1	-3.47942	3.76546e-32
chr2	145109685	145110362	678	*	MACS_peak_13421	52.39	Distal Intergenic	2	144763318	145090083	326766	2	79712	uc002tvt.2	-19602	ENSG00000121964	GTDC1	glycosyltransferase like domain containing 1	-3.47942	3.76546e-32
chr10	19665545	19666553	1009	*	MACS_peak_2541	50.74	Distal Intergenic	10	20105372	20569115	463744	1	84898	uc001iqg.1	-438819	ENSG00000120594	PLXDC2	plexin domain containing 2	-3.47254	3.0279e-85
chr10	19815444	19816576	1133	*	MACS_peak_2543	63.5	Intron (uc010qcq.1/uc010qcq.1, intron 3 of 6)	10	20105372	20569115	463744	1	84898	uc001iqg.1	-288796	ENSG00000120594	PLXDC2	plexin domain containing 2	-3.47254	3.0279e-85
chr10	20551261	20552106	846	*	MACS_peak_2555	51.03	Intron (uc001iqg.1/84898, intron 13 of 13)	10	20432224	20569115	136892	1	84898	uc009xkc.1	119037	ENSG00000120594	PLXDC2	plexin domain containing 2	-3.47254	3.0279e-85
chr10	20560380	20560938	559	*	MACS_peak_2556	50.39	Intron (uc001iqg.1/84898, intron 13 of 13)	10	20432224	20569115	136892	1	84898	uc009xkc.1	128156	ENSG00000120594	PLXDC2	plexin domain containing 2	-3.47254	3.0279e-85
chr10	20613133	20613639	507	*	MACS_peak_2558	69.22	Distal Intergenic	10	20432224	20569115	136892	1	84898	uc009xkc.1	180909	ENSG00000120594	PLXDC2	plexin domain containing 2	-3.47254	3.0279e-85
chr10	34410745	34411721	977	*	MACS_peak_2756	53	Intron (uc010qej.2/56288, intron 23 of 24)	10	34606035	34673182	67148	2	56288	uc001ixs.1	261461	ENSG00000148498	PARD3	par-3 family cell polarity regulator	-3.46935	1.66843e-194
chr7	132825755	132826306	552	*	MACS_peak_27015	56.02	Distal Intergenic	7	132658359	132766828	108470	2	54927	uc011kpn.1	-58927	ENSG00000106554	CHCHD3	coiled-coil-helix-coiled-coil-helix domain containing 3	-3.45195	1.78303e-203
chr20	25477135	25478204	1070	*	MACS_peak_14891	52.29	Exon (uc002wux.1/22981, exon 10 of 24)	20	25433338	25439612	6275	2	22981	uc002wuw.1	-37523	ENSG00000101004	NINL	ninein like	-3.42333	2.57241e-73
chr20	25548858	25549847	990	*	MACS_peak_14892	55.83	Intron (uc002wux.1/22981, intron 1 of 23)	20	25433338	25566153	132816	2	22981	uc002wux.1	16306	ENSG00000101004	NINL	ninein like	-3.42333	2.57241e-73
chr20	25578200	25579734	1535	*	MACS_peak_14893	50.45	Distal Intergenic	20	25458605	25566153	107549	2	22981	uc010gdo.1	-12047	ENSG00000101004	NINL	ninein like	-3.42333	2.57241e-73
chr4	161622723	161623591	869	*	MACS_peak_20063	51.3	Distal Intergenic	4	160188998	160281301	92304	1	9693	uc003iqg.4	1433725	ENSG00000109756	RAPGEF2	Rap guanine nucleotide exchange factor 2	-3.42325	3.63948e-76
chr3	191842353	191843612	1260	*	MACS_peak_18869	50.65	Distal Intergenic	3	191857182	192126838	269657	2	2257	uc003fsx.3	283226	ENSG00000114279	FGF12	fibroblast growth factor 12	-3.38959	1.51161e-15
chr3	192315225	192317106	1882	*	MACS_peak_18877	612.32	Intron (uc003fsy.3/2257, intron 2 of 5)	3	191857182	192445388	588207	2	2257	uc003fsy.3	128282	ENSG00000114279	FGF12	fibroblast growth factor 12	-3.38959	1.51161e-15
chr3	192342556	192342944	389	*	MACS_peak_18878	54.34	Intron (uc003fsy.3/2257, intron 2 of 5)	3	191857182	192445388	588207	2	2257	uc003fsy.3	102444	ENSG00000114279	FGF12	fibroblast growth factor 12	-3.38959	1.51161e-15
chr3	192403012	192404183	1172	*	MACS_peak_18879	58.35	Intron (uc003fsy.3/2257, intron 2 of 5)	3	191857182	192445388	588207	2	2257	uc003fsy.3	41205	ENSG00000114279	FGF12	fibroblast growth factor 12	-3.38959	1.51161e-15
chr3	192427023	192428075	1053	*	MACS_peak_18880	79.79	Intron (uc003fsy.3/2257, intron 2 of 5)	3	191857182	192445388	588207	2	2257	uc003fsy.3	17313	ENSG00000114279	FGF12	fibroblast growth factor 12	-3.38959	1.51161e-15
chr3	192432989	192434159	1171	*	MACS_peak_18881	55.85	Intron (uc003fsy.3/2257, intron 2 of 5)	3	191857182	192445388	588207	2	2257	uc003fsy.3	11229	ENSG00000114279	FGF12	fibroblast growth factor 12	-3.38959	1.51161e-15
chr20	19027685	19028848	1164	*	MACS_peak_14812	222.31	Distal Intergenic	20	19193290	19703541	510252	1	57419	uc002wrl.3	-164442	ENSG00000185052	SLC24A3	solute carrier family 24 member 3	-3.37833	1.0598e-77
chr20	19137458	19138712	1255	*	MACS_peak_14814	55.75	Distal Intergenic	20	19193290	19703541	510252	1	57419	uc002wrl.3	-54578	ENSG00000185052	SLC24A3	solute carrier family 24 member 3	-3.37833	1.0598e-77
chr20	19179936	19180836	901	*	MACS_peak_14816	69.69	Distal Intergenic	20	19193290	19703541	510252	1	57419	uc002wrl.3	-12454	ENSG00000185052	SLC24A3	solute carrier family 24 member 3	-3.37833	1.0598e-77
chr4	54080896	54081705	810	*	MACS_peak_19255	50.42	Intron (uc003gzu.3/152579, intron 4 of 8)	4	53739151	54232242	493092	2	152579	uc003gzu.3	150537	ENSG00000184178	SCFD2	sec1 family domain containing 2	-3.34121	1.56078e-27
chr21	41214004	41215489	1486	*	MACS_peak_15442	52.59	Distal Intergenic	21	41239347	41301322	61976	1	5121	uc002yyp.3	-23858	ENSG00000183036	PCP4	Purkinje cell protein 4	-3.32914	5.85156e-06
chr11	48071369	48071885	517	*	MACS_peak_3701	52.3	Intron (uc001ngo.4/5795, intron 1 of 8)	11	48002110	48192394	190285	1	5795	uc001ngp.4	69259	ENSG00000149177	PTPRJ	protein tyrosine phosphatase, receptor type J	-3.32046	1.73784e-49
chr3	174215976	174216833	858	*	MACS_peak_18530	50.2	Intron (uc003fiq.1/uc003fiq.1, intron 1 of 1)	3	174577111	175523428	946318	1	254827	uc003fit.3	-360278	ENSG00000177694	NAALADL2	N-acetylated alpha-linked acidic dipeptidase like 2	-3.31121	1.8555e-99
chr3	174264945	174265769	825	*	MACS_peak_18533	52.54	Intron (uc003fir.3/uc003fir.3, intron 2 of 3)	3	174577111	175523428	946318	1	254827	uc003fit.3	-311342	ENSG00000177694	NAALADL2	N-acetylated alpha-linked acidic dipeptidase like 2	-3.31121	1.8555e-99
chr3	174299544	174300215	672	*	MACS_peak_18536	52.88	Intron (uc003fir.3/uc003fir.3, intron 2 of 3)	3	174577111	175523428	946318	1	254827	uc003fit.3	-276896	ENSG00000177694	NAALADL2	N-acetylated alpha-linked acidic dipeptidase like 2	-3.31121	1.8555e-99
chr3	174334571	174335192	622	*	MACS_peak_18538	57.24	Intron (uc003fir.3/uc003fir.3, intron 2 of 3)	3	174577111	175523428	946318	1	254827	uc003fit.3	-241919	ENSG00000177694	NAALADL2	N-acetylated alpha-linked acidic dipeptidase like 2	-3.31121	1.8555e-99
chr3	174434504	174435210	707	*	MACS_peak_18539	50.08	Intron (uc003fir.3/uc003fir.3, intron 3 of 3)	3	174577111	175523428	946318	1	254827	uc003fit.3	-141901	ENSG00000177694	NAALADL2	N-acetylated alpha-linked acidic dipeptidase like 2	-3.31121	1.8555e-99
chr3	174451258	174452163	906	*	MACS_peak_18540	69.28	Intron (uc003fir.3/uc003fir.3, intron 3 of 3)	3	174577111	175523428	946318	1	254827	uc003fit.3	-124948	ENSG00000177694	NAALADL2	N-acetylated alpha-linked acidic dipeptidase like 2	-3.31121	1.8555e-99
chr3	174576541	174577603	1063	*	MACS_peak_18545	50.24	Promoter	3	174577111	175523428	946318	1	254827	uc003fit.3	0	ENSG00000177694	NAALADL2	N-acetylated alpha-linked acidic dipeptidase like 2	-3.31121	1.8555e-99
chr3	174580910	174581751	842	*	MACS_peak_18546	69.07	Promoter	3	174581616	175299009	717394	1	254827	uc003fiu.1	0	ENSG00000177694	NAALADL2	N-acetylated alpha-linked acidic dipeptidase like 2	-3.31121	1.8555e-99
chr3	174672939	174674203	1265	*	MACS_peak_18553	69.45	Intron (uc003fit.3/254827, intron 1 of 13)	3	174581616	175299009	717394	1	254827	uc003fiu.1	91323	ENSG00000177694	NAALADL2	N-acetylated alpha-linked acidic dipeptidase like 2	-3.31121	1.8555e-99
chr3	174844726	174845627	902	*	MACS_peak_18557	59.27	Intron (uc003fit.3/254827, intron 2 of 13)	3	174842196	175373351	531156	1	254827	uc010hwy.2	2530	ENSG00000177694	NAALADL2	N-acetylated alpha-linked acidic dipeptidase like 2	-3.31121	1.8555e-99
chr3	174875631	174876336	706	*	MACS_peak_18558	56.04	Intron (uc003fit.3/254827, intron 2 of 13)	3	174842196	175373351	531156	1	254827	uc010hwy.2	33435	ENSG00000177694	NAALADL2	N-acetylated alpha-linked acidic dipeptidase like 2	-3.31121	1.8555e-99
chr3	174876813	174877850	1038	*	MACS_peak_18559	59.31	Intron (uc003fit.3/254827, intron 2 of 13)	3	174842196	175373351	531156	1	254827	uc010hwy.2	34617	ENSG00000177694	NAALADL2	N-acetylated alpha-linked acidic dipeptidase like 2	-3.31121	1.8555e-99
chr6	54563255	54564275	1021	*	MACS_peak_23414	61.24	Distal Intergenic	6	54711569	54809897	98329	1	222584	uc003pck.4	-147294	ENSG00000168143	FAM83B	family with sequence similarity 83 member B	-3.29729	0
chr6	54679955	54680636	682	*	MACS_peak_23419	60.94	Distal Intergenic	6	54711569	54809897	98329	1	222584	uc003pck.4	-30933	ENSG00000168143	FAM83B	family with sequence similarity 83 member B	-3.29729	0
chr6	54729891	54730628	738	*	MACS_peak_23421	62.64	Intron (uc003pck.4/222584, intron 1 of 4)	6	54711569	54809897	98329	1	222584	uc003pck.4	18322	ENSG00000168143	FAM83B	family with sequence similarity 83 member B	-3.29729	0
chr6	54794108	54795239	1132	*	MACS_peak_23424	57.78	Intron (uc003pck.4/222584, intron 4 of 4)	6	54711569	54809897	98329	1	222584	uc003pck.4	82539	ENSG00000168143	FAM83B	family with sequence similarity 83 member B	-3.29729	0
chr1	217817791	217820258	2468	*	MACS_peak_2049	74.23	Intron (uc009xdr.1/128153, intron 1 of 10)	1	217804695	218040484	235790	1	128153	uc001hlh.1	13096	ENSG00000162814	SPATA17	spermatogenesis associated 17	-3.29276	1.78334e-15
chr5	153675625	153676868	1244	*	MACS_peak_22396	203.55	Promoter	5	153677501	153800543	123043	1	55568	uc010jid.3	-633	ENSG00000164574	GALNT10	polypeptide N-acetylgalactosaminyltransferase 10	-3.28649	5.38859e-109
chr20	8429553	8430232	680	*	MACS_peak_14680	52.22	Intron (uc010zrb.1/23236, intron 3 of 27)	20	8581381	8769172	187792	1	23236	uc002wnc.1	-151149	ENSG00000182621	PLCB1	phospholipase C beta 1	-3.27576	3.01721e-126
chr2	33295174	33295711	538	*	MACS_peak_11963	123.52	Intron (uc021vft.1/4052, intron 3 of 33)	2	33359664	33624575	264912	1	4052	uc002rou.3	-63953	ENSG00000049323	LTBP1	latent transforming growth factor beta binding protein 1	-3.266	1.35497e-58
chr2	33535521	33536450	930	*	MACS_peak_11966	50.66	Intron (uc021vft.1/4052, intron 23 of 33)	2	33516551	33624575	108025	1	4052	uc010ynb.2	18970	ENSG00000049323	LTBP1	latent transforming growth factor beta binding protein 1	-3.266	1.35497e-58
chr1	246551205	246552034	830	*	MACS_peak_2247	52.17	Intron (uc001ibk.3/64754, intron 1 of 11)	1	245912642	246580714	668073	2	64754	uc001ibk.3	28680	ENSG00000185420	SMYD3	SET and MYND domain containing 3	-3.24955	3.44868e-37
chr6	122815629	122816887	1259	*	MACS_peak_24419	162.69	Intron (uc003pyz.3/5570, intron 2 of 6)	6	122793062	123047518	254457	1	5570	uc031spn.1	22567	ENSG00000135549	PKIB	cAMP-dependent protein kinase inhibitor beta	-3.24933	5.98022e-140
chr6	122943594	122944428	835	*	MACS_peak_24420	53.81	Intron (uc003pyz.3/5570, intron 3 of 6)	6	122931377	123047518	116142	1	5570	uc003pzb.3	12217	ENSG00000135549	PKIB	cAMP-dependent protein kinase inhibitor beta	-3.24933	5.98022e-140
chr6	122961928	122962766	839	*	MACS_peak_24422	62.93	Intron (uc003pyz.3/5570, intron 4 of 6)	6	122973874	123047518	73645	1	5570	uc003pzc.4	-11108	ENSG00000135549	PKIB	cAMP-dependent protein kinase inhibitor beta	-3.24933	5.98022e-140
chr6	123029158	123030079	922	*	MACS_peak_24427	56.59	Intron (uc003pyz.3/5570, intron 5 of 6)	6	123038913	123047518	8606	1	5570	uc011ebq.2	-8834	ENSG00000135549	PKIB	cAMP-dependent protein kinase inhibitor beta	-3.24933	5.98022e-140
chr12	94084424	94085283	860	*	MACS_peak_5623	58.4	Intron (uc001tda.3/8738, intron 2 of 2)	12	94071151	94288616	217466	1	8738	uc010sus.1	13273	ENSG00000169372	CRADD	CASP2 and RIPK1 domain containing adaptor with death domain	-3.24164	7.69256e-26
chr1	54771513	54772005	493	*	MACS_peak_383	50.15	Intron (uc001cxe.4/23648, intron 4 of 17)	1	54691104	54872068	180965	2	23648	uc001cxe.4	100063	ENSG00000157216	SSBP3	single stranded DNA binding protein 3	-3.24152	2.87951e-13
chr9	128298068	128299174	1107	*	MACS_peak_30641	53.74	Intron (uc010mwz.3/79109, intron 4 of 8)	9	128199673	128357925	158253	2	79109	uc010mwz.3	58751	ENSG00000119487	MAPKAP1	mitogen-activated protein kinase associated protein 1	-3.23702	1.40229e-220
chr9	128344328	128345386	1059	*	MACS_peak_30643	78.25	Intron (uc010mwz.3/79109, intron 2 of 8)	9	128199673	128357925	158253	2	79109	uc010mwz.3	12539	ENSG00000119487	MAPKAP1	mitogen-activated protein kinase associated protein 1	-3.23702	1.40229e-220
chr9	128375263	128377134	1872	*	MACS_peak_30644	68.35	Intron (uc011lzu.2/79109, intron 1 of 8)	9	128199673	128357925	158253	2	79109	uc011lzt.2	-17338	ENSG00000119487	MAPKAP1	mitogen-activated protein kinase associated protein 1	-3.23702	1.40229e-220
chr1	188647279	188648568	1290	*	MACS_peak_1490	51.8	Distal Intergenic	1	190066797	190444942	378146	2	339479	uc010pot.1	1796374	ENSG00000162670	BRINP3	BMP/retinoic acid inducible neural specific 3	-3.21105	1.99906e-09
chr1	188738600	188739529	930	*	MACS_peak_1491	51.97	Distal Intergenic	1	190066797	190444942	378146	2	339479	uc010pot.1	1705413	ENSG00000162670	BRINP3	BMP/retinoic acid inducible neural specific 3	-3.21105	1.99906e-09
chr1	189292880	189293980	1101	*	MACS_peak_1507	50.82	Distal Intergenic	1	190066797	190444942	378146	2	339479	uc010pot.1	1150962	ENSG00000162670	BRINP3	BMP/retinoic acid inducible neural specific 3	-3.21105	1.99906e-09
chr1	189460117	189461109	993	*	MACS_peak_1513	57.04	Distal Intergenic	1	190066797	190444942	378146	2	339479	uc010pot.1	983833	ENSG00000162670	BRINP3	BMP/retinoic acid inducible neural specific 3	-3.21105	1.99906e-09
chr1	189464933	189465387	455	*	MACS_peak_1514	54.01	Distal Intergenic	1	190066797	190444942	378146	2	339479	uc010pot.1	979555	ENSG00000162670	BRINP3	BMP/retinoic acid inducible neural specific 3	-3.21105	1.99906e-09
chr1	189517012	189517713	702	*	MACS_peak_1515	50.46	Distal Intergenic	1	190066797	190444942	378146	2	339479	uc010pot.1	927229	ENSG00000162670	BRINP3	BMP/retinoic acid inducible neural specific 3	-3.21105	1.99906e-09
chr1	190056761	190057411	651	*	MACS_peak_1532	51.16	Distal Intergenic	1	190066797	190444942	378146	2	339479	uc010pot.1	387531	ENSG00000162670	BRINP3	BMP/retinoic acid inducible neural specific 3	-3.21105	1.99906e-09
chr1	190234878	190235797	920	*	MACS_peak_1538	67.48	Intron (uc010pot.1/339479, intron 2 of 6)	1	190066797	190444942	378146	2	339479	uc010pot.1	209145	ENSG00000162670	BRINP3	BMP/retinoic acid inducible neural specific 3	-3.21105	1.99906e-09
chr2	155693147	155694045	899	*	MACS_peak_13559	52.76	Intron (uc002tyv.2/3760, intron 2 of 2)	2	155555093	155714864	159772	1	3760	uc010zce.2	138054	ENSG00000162989	KCNJ3	potassium voltage-gated channel subfamily J member 3	-3.21085	2.75956e-27
chr13	99136498	99137676	1179	*	MACS_peak_6649	74.83	Intron (uc001vnm.1/8428, intron 2 of 10)	13	99102455	99174341	71887	2	8428	uc001vnm.1	36665	ENSG00000102572	STK24	serine/threonine kinase 24	-3.20456	8.55311e-141
chr13	99302472	99303384	913	*	MACS_peak_6650	76.43	Distal Intergenic	13	99102455	99229396	126942	2	8428	uc010tim.1	-73076	ENSG00000102572	STK24	serine/threonine kinase 24	-3.20456	8.55311e-141
chr1	199520351	199521385	1035	*	MACS_peak_1843	57.78	Distal Intergenic	1	199996730	200008923	12194	1	2494	uc009wzg.2	-475345	ENSG00000116833	NR5A2	nuclear receptor subfamily 5 group A member 2	-3.18659	8.4923e-35
chr1	199652404	199653761	1358	*	MACS_peak_1849	55.76	Distal Intergenic	1	199996730	200008923	12194	1	2494	uc009wzg.2	-342969	ENSG00000116833	NR5A2	nuclear receptor subfamily 5 group A member 2	-3.18659	8.4923e-35
chr1	199724007	199725362	1356	*	MACS_peak_1852	56.24	Distal Intergenic	1	199996730	200008923	12194	1	2494	uc009wzg.2	-271368	ENSG00000116833	NR5A2	nuclear receptor subfamily 5 group A member 2	-3.18659	8.4923e-35
chr1	199985828	199986643	816	*	MACS_peak_1861	102.94	Distal Intergenic	1	199996730	200008923	12194	1	2494	uc009wzg.2	-10087	ENSG00000116833	NR5A2	nuclear receptor subfamily 5 group A member 2	-3.18659	8.4923e-35
chr1	200084900	200085852	953	*	MACS_peak_1863	54.78	Intron (uc001gvb.4/2494, intron 6 of 7)	1	200011953	200146550	134598	1	2494	uc010pph.3	72947	ENSG00000116833	NR5A2	nuclear receptor subfamily 5 group A member 2	-3.18659	8.4923e-35
chr1	200125899	200126815	917	*	MACS_peak_1864	52.07	Intron (uc001gvb.4/2494, intron 7 of 7)	1	200011953	200146550	134598	1	2494	uc010pph.3	113946	ENSG00000116833	NR5A2	nuclear receptor subfamily 5 group A member 2	-3.18659	8.4923e-35
chr7	46734286	46735442	1157	*	MACS_peak_25562	51.39	Intron (uc003tnu.1/uc003tnu.1, intron 1 of 2)	7	47314752	47409218	94467	2	64759	uc022acn.1	673776	ENSG00000136205	TNS3	tensin 3	-3.18147	2.57953e-33
chr7	47003987	47004744	758	*	MACS_peak_25567	51.89	Distal Intergenic	7	47314752	47409218	94467	2	64759	uc022acn.1	404474	ENSG00000136205	TNS3	tensin 3	-3.18147	2.57953e-33
chr7	47514911	47515972	1062	*	MACS_peak_25574	64.02	Intron (uc003tnw.3/64759, intron 4 of 30)	7	47440382	47579199	138818	2	64759	uc010kyo.1	63227	ENSG00000136205	TNS3	tensin 3	-3.18147	2.57953e-33
chr7	47644218	47645019	802	*	MACS_peak_25576	88.25	Distal Intergenic	7	47314752	47621742	306991	2	64759	uc003tnw.3	-22476	ENSG00000136205	TNS3	tensin 3	-3.18147	2.57953e-33
chrX	107714306	107715062	757	*	MACS_peak_31185	51.97	Intron (uc004enz.2/1287, intron 1 of 50)	23	107683074	107940775	257702	1	1287	uc022ccg.2	31232	ENSG00000188153	COL4A5	collagen type IV alpha 5 chain	-3.15289	1.18437e-101
chr5	102109402	102110393	992	*	MACS_peak_21732	74.05	Distal Intergenic	5	102201527	102366808	165282	1	5066	uc003kns.3	-91134	ENSG00000145730	PAM	peptidylglycine alpha-amidating monooxygenase	-3.12558	1.53815e-102
chr7	133146221	133147012	792	*	MACS_peak_27022	66.9	Intron (uc003vri.3/60412, intron 7 of 8)	7	133261216	133750513	489298	1	60412	uc003vrl.3	-114204	ENSG00000131558	EXOC4	exocyst complex component 4	-3.12	6.41091e-170
chr10	5529894	5531215	1322	*	MACS_peak_2332	71.57	Distal Intergenic	10	5540658	5541533	876	2	51806	uc001iic.2	10318	ENSG00000178372	CALML5	calmodulin like 5	-3.10221	1.26204e-118
chr10	5538383	5538991	609	*	MACS_peak_2334	92.46	Downstream (1-2kb)	10	5540658	5541533	876	2	51806	uc001iic.2	2542	ENSG00000178372	CALML5	calmodulin like 5	-3.10221	1.26204e-118
chr10	5545023	5546196	1174	*	MACS_peak_2335	67.26	Distal Intergenic	10	5540658	5541533	876	2	51806	uc001iic.2	-3490	ENSG00000178372	CALML5	calmodulin like 5	-3.10221	1.26204e-118
chr13	33734485	33734844	360	*	MACS_peak_6236	61.65	Intron (uc001uuu.3/90627, intron 3 of 13)	13	33677272	33760216	82945	2	90627	uc001uuu.3	25372	ENSG00000133121	STARD13	StAR related lipid transfer domain containing 13	-3.10085	1.25422e-45
chr13	34161175	34162063	889	*	MACS_peak_6242	76.82	Intron (uc001uux.3/90627, intron 3 of 17)	13	33677272	34250932	573661	2	90627	uc001uux.3	88869	ENSG00000133121	STARD13	StAR related lipid transfer domain containing 13	-3.10085	1.25422e-45
chr13	34216752	34217570	819	*	MACS_peak_6245	129.73	Intron (uc001uux.3/90627, intron 3 of 17)	13	33677272	34250932	573661	2	90627	uc001uux.3	33362	ENSG00000133121	STARD13	StAR related lipid transfer domain containing 13	-3.10085	1.25422e-45
chr1	185532908	185533414	507	*	MACS_peak_1388	62.88	Intron (uc001gro.3/uc001gro.3, intron 2 of 3)	1	185703683	186160085	456403	1	83872	uc001grq.1	-170269	ENSG00000143341	HMCN1	hemicentin 1	-3.09604	9.45294e-299
chr1	185772617	185773984	1368	*	MACS_peak_1396	63.81	Intron (uc001grq.1/83872, intron 1 of 106)	1	185703683	186160085	456403	1	83872	uc001grq.1	68934	ENSG00000143341	HMCN1	hemicentin 1	-3.09604	9.45294e-299
chr1	185868320	185869255	936	*	MACS_peak_1399	52.1	Intron (uc001grq.1/83872, intron 4 of 106)	1	185926201	185962565	36365	1	83872	uc001grr.1	-56946	ENSG00000143341	HMCN1	hemicentin 1	-3.09604	9.45294e-299
chr1	186121463	186122972	1510	*	MACS_peak_1413	64.47	Exon (uc001grq.1/83872, exon 96 of 107)	1	186097210	186160085	62876	1	83872	uc001grs.1	24253	ENSG00000143341	HMCN1	hemicentin 1	-3.09604	9.45294e-299
chr2	164225463	164226481	1019	*	MACS_peak_13712	164.55	Distal Intergenic	2	164464118	164592513	128396	2	55137	uc002uck.1	366032	ENSG00000182263	FIGN	fidgetin, microtubule severing factor	-3.08553	2.34776e-38
chr2	164695328	164696041	714	*	MACS_peak_13719	102.07	Distal Intergenic	2	164464118	164592513	128396	2	55137	uc002uck.1	-102815	ENSG00000182263	FIGN	fidgetin, microtubule severing factor	-3.08553	2.34776e-38
chr2	164696549	164697658	1110	*	MACS_peak_13720	59.75	Distal Intergenic	2	164464118	164592513	128396	2	55137	uc002uck.1	-104036	ENSG00000182263	FIGN	fidgetin, microtubule severing factor	-3.08553	2.34776e-38
chr2	164768816	164769590	775	*	MACS_peak_13723	56.34	Distal Intergenic	2	164464118	164592513	128396	2	55137	uc002uck.1	-176303	ENSG00000182263	FIGN	fidgetin, microtubule severing factor	-3.08553	2.34776e-38
chr7	27688827	27689999	1173	*	MACS_peak_25288	50.79	Promoter	7	27579500	27689242	109743	2	11112	uc003szi.3	0	ENSG00000106049	HIBADH	3-hydroxyisobutyrate dehydrogenase	-3.06609	2.02072e-138
chr4	83463901	83464819	919	*	MACS_peak_19411	150.08	Intron (uc003hmy.1/441027, intron 1 of 7)	4	83405604	83483126	77523	2	441027	uc003hmy.1	18307	ENSG00000249242	TMEM150C	transmembrane protein 150C	-3.0632	5.92816e-73
chr7	16886703	16887536	834	*	MACS_peak_25153	50.8	Distal Intergenic	7	16899030	16921613	22584	2	155465	uc003sts.3	34077	ENSG00000173467	AGR3	anterior gradient 3, protein disulphide isomerase family member	-3.06239	2.32647e-168
chr7	16944538	16945472	935	*	MACS_peak_25155	92.51	Distal Intergenic	7	16899030	16921613	22584	2	155465	uc003sts.3	-22925	ENSG00000173467	AGR3	anterior gradient 3, protein disulphide isomerase family member	-3.06239	2.32647e-168
chr7	17029110	17030032	923	*	MACS_peak_25158	51.03	Distal Intergenic	7	16899030	16921613	22584	2	155465	uc003sts.3	-107497	ENSG00000173467	AGR3	anterior gradient 3, protein disulphide isomerase family member	-3.06239	2.32647e-168
chr7	17077653	17079086	1434	*	MACS_peak_25161	62.01	Distal Intergenic	7	16899030	16921613	22584	2	155465	uc003sts.3	-156040	ENSG00000173467	AGR3	anterior gradient 3, protein disulphide isomerase family member	-3.06239	2.32647e-168
chr12	19350956	19351641	686	*	MACS_peak_4433	51.74	Intron (uc001rdz.4/54477, intron 3 of 3)	12	19358259	19529333	171075	1	54477	uc010sig.2	-6618	ENSG00000052126	PLEKHA5	pleckstrin homology domain containing A5	-3.04635	1.1432e-85
chr5	14256566	14257696	1131	*	MACS_peak_20364	92.99	Intron (uc003jff.3/7204, intron 1 of 56)	5	14293121	14489274	196154	1	7204	uc003jfh.1	-35425	ENSG00000038382	TRIO	trio Rho guanine nucleotide exchange factor	-3.03136	7.63556e-176
chr3	187961774	187962718	945	*	MACS_peak_18791	50.36	Intron (uc011bsg.2/4026, intron 1 of 9)	3	187943193	188608460	665268	1	4026	uc011bsi.2	18581	ENSG00000145012	LPP	LIM domain containing preferred translocation partner in lipoma	-3.02707	3.57057e-140
chr3	188136648	188137732	1085	*	MACS_peak_18795	66.88	Intron (uc011bsg.2/4026, intron 2 of 9)	3	188059444	188430630	371187	1	4026	uc003frt.3	77204	ENSG00000145012	LPP	LIM domain containing preferred translocation partner in lipoma	-3.02707	3.57057e-140
chrX	49821636	49822692	1057	*	MACS_peak_30901	80.54	Intron (uc004doq.1/1184, intron 4 of 14)	23	49832215	49863892	31678	1	1184	uc004dos.1	-9523	ENSG00000171365	CLCN5	chloride voltage-gated channel 5	-3.02173	4.95288e-26
chr7	83311219	83312400	1182	*	MACS_peak_26011	54.51	Distal Intergenic	7	82993222	83278479	285258	2	9723	uc003uhy.2	-32740	ENSG00000170381	SEMA3E	semaphorin 3E	-3.00561	2.20371e-24
chr6	128686272	128686912	641	*	MACS_peak_24509	53.54	Intron (uc003qbj.3/5796, intron 2 of 29)	6	128321132	128718833	397702	2	5796	uc003qbl.1	31921	ENSG00000152894	PTPRK	protein tyrosine phosphatase, receptor type K	-3.00336	2.62927e-259
chr6	128716214	128717206	993	*	MACS_peak_24510	52.55	Intron (uc003qbj.3/5796, intron 2 of 29)	6	128321132	128718833	397702	2	5796	uc003qbl.1	1627	ENSG00000152894	PTPRK	protein tyrosine phosphatase, receptor type K	-3.00336	2.62927e-259
chr6	128891211	128892093	883	*	MACS_peak_24513	50.8	Distal Intergenic	6	128642548	128841870	199323	2	5796	uc003qbm.4	-49341	ENSG00000152894	PTPRK	protein tyrosine phosphatase, receptor type K	-3.00336	2.62927e-259
chr6	128996945	128998011	1067	*	MACS_peak_24519	57.35	Distal Intergenic	6	128642548	128841870	199323	2	5796	uc003qbm.4	-155075	ENSG00000152894	PTPRK	protein tyrosine phosphatase, receptor type K	-3.00336	2.62927e-259
chr11	28131544	28132079	536	*	MACS_peak_3562	82.66	Promoter	11	28131713	28147409	15697	1	196074	uc001msf.1	0	ENSG00000169519	METTL15	methyltransferase like 15	-2.99904	1.99119e-64
chr11	28226534	28227896	1363	*	MACS_peak_3563	54.39	Intron (uc001mse.2/196074, intron 3 of 6)	11	28131713	28147409	15697	1	196074	uc001msf.1	94821	ENSG00000169519	METTL15	methyltransferase like 15	-2.99904	1.99119e-64
chr3	171803190	171804208	1019	*	MACS_peak_18499	50.59	Intron (uc003fhx.3/64778, intron 1 of 3)	3	171758344	172118492	360149	1	64778	uc003fhz.4	44846	ENSG00000075420	FNDC3B	fibronectin type III domain containing 3B	-2.98436	1.4098e-62
chr7	660889	662409	1521	*	MACS_peak_24930	92.33	Intron (uc031swi.1/5575, intron 3 of 9)	7	618893	641221	22329	2	5575	uc003six.1	-19668	ENSG00000188191	PRKAR1B	protein kinase cAMP-dependent type I regulatory subunit beta	-2.97409	1.64087e-32
chr7	744546	745898	1353	*	MACS_peak_24932	63.93	Intron (uc003siu.2/5575, intron 2 of 10)	7	588834	752161	163328	2	5575	uc003siu.2	6263	ENSG00000188191	PRKAR1B	protein kinase cAMP-dependent type I regulatory subunit beta	-2.97409	1.64087e-32
chr8	125987039	125991267	4229	*	MACS_peak_29098	60.08	5' UTR	8	125985539	125991630	6092	1	137209	uc003yrr.3	1500	ENSG00000180938	ZNF572	zinc finger protein 572	-2.94345	2.2092e-83
chr9	93517067	93518297	1231	*	MACS_peak_30060	84.05	Distal Intergenic	9	93564012	93660842	96831	1	6850	uc004aqz.3	-45715	ENSG00000165025	SYK	spleen associated tyrosine kinase	-2.93316	5.62101e-74
chr2	197247307	197248240	934	*	MACS_peak_14183	55.74	Intron (uc002utm.1/57520, intron 2 of 28)	2	197063977	197226946	162970	2	57520	uc002utl.1	-20361	ENSG00000138411	HECW2	HECT, C2 and WW domain containing E3 ubiquitin protein ligase 2	-2.93169	8.78033e-28
chr14	24080171	24081346	1176	*	MACS_peak_6776	90.79	Distal Intergenic	14	24099324	24112428	13105	1	10202	uc010aku.1	-17978	ENSG00000100867	DHRS2	dehydrogenase/reductase 2	-2.90196	2.42066e-61
chr14	24134344	24135812	1469	*	MACS_peak_6777	60	Distal Intergenic	14	24105573	24114848	9276	1	10202	uc010akv.3	28771	ENSG00000100867	DHRS2	dehydrogenase/reductase 2	-2.90196	2.42066e-61
chr14	24163343	24164538	1196	*	MACS_peak_6778	207.49	Distal Intergenic	14	24105573	24114848	9276	1	10202	uc010akv.3	57770	ENSG00000100867	DHRS2	dehydrogenase/reductase 2	-2.90196	2.42066e-61
chr16	75063369	75064537	1169	*	MACS_peak_9817	64.88	Intron (uc010vmz.1/84937, intron 1 of 2)	16	75032915	75144892	111978	1	84937	uc010cgr.1	30454	ENSG00000186187	ZNRF1	zinc and ring finger 1	-2.90001	1.01361e-189
chr10	54231547	54233184	1638	*	MACS_peak_2903	204.2	Distal Intergenic	10	54074041	54077417	3377	1	22943	uc001jjr.3	157506	ENSG00000107984	DKK1	dickkopf WNT signaling pathway inhibitor 1	-2.88908	6.89645e-229
chr5	115673240	115674377	1138	*	MACS_peak_21948	57.93	Distal Intergenic	5	115779251	115785342	6092	2	57556	uc011cwe.2	110965	ENSG00000092421	SEMA6A	semaphorin 6A	-2.88448	7.63941e-15
chr3	155217517	155218394	878	*	MACS_peak_18053	55.53	Intron (uc021xgd.1/23007, intron 13 of 23)	3	155197671	155394105	196435	2	23007	uc021xgd.1	175711	ENSG00000114805	PLCH1	phospholipase C eta 1	-2.85975	4.72231e-25
chr2	40575530	40576381	852	*	MACS_peak_12068	61.88	Intron (uc002rrx.3/6546, intron 1 of 9)	2	40339286	40657444	318159	2	6546	uc002rrx.3	81063	ENSG00000183023	SLC8A1	solute carrier family 8 member A1	-2.84566	4.33718e-33
chr7	93180955	93182006	1052	*	MACS_peak_26274	209.15	Intron (uc022ahi.1/799, intron 1 of 12)	7	93053799	93189122	135324	2	799	uc022ahi.1	7116	ENSG00000004948	CALCR	calcitonin receptor	-2.82444	2.40215e-183
chr5	65883962	65884806	845	*	MACS_peak_21153	51.1	Distal Intergenic	5	65892176	66282351	390176	1	375449	uc003jur.4	-7370	ENSG00000069020	MAST4	microtubule associated serine/threonine kinase family member 4	-2.82011	2.99649e-62
chr5	66333346	66333866	521	*	MACS_peak_21167	53.96	Intron (uc021xzk.1/375449, intron 4 of 28)	5	66300780	66465423	164644	1	375449	uc003juw.3	32566	ENSG00000069020	MAST4	microtubule associated serine/threonine kinase family member 4	-2.82011	2.99649e-62
chr7	129588324	129589692	1369	*	MACS_peak_26971	65.98	Intron (uc022aln.1/7328, intron 1 of 6)	7	129470573	129592783	122211	2	7328	uc022aln.1	3091	ENSG00000186591	UBE2H	ubiquitin conjugating enzyme E2 H	-2.7955	1.40883e-174
chr1	44296215	44297142	928	*	MACS_peak_319	67.48	Intron (uc009vwu.1/6487, intron 5 of 7)	1	44201904	44396837	194934	1	6487	uc001ckl.4	94311	ENSG00000126091	ST3GAL3	ST3 beta-galactoside alpha-2,3-sialyltransferase 3	-2.76702	7.46469e-05
chr6	101979763	101980760	998	*	MACS_peak_24119	51.44	Intron (uc021zdj.1/2898, intron 1 of 6)	6	101846861	102517958	671098	1	2898	uc021zdl.1	132902	ENSG00000164418	GRIK2	glutamate ionotropic receptor kainate type subunit 2	-2.76139	4.6695e-12
chr6	102470419	102471223	805	*	MACS_peak_24124	54.02	Intron (uc003pqo.4/2898, intron 13 of 16)	6	101846861	102517958	671098	1	2898	uc021zdl.1	623558	ENSG00000164418	GRIK2	glutamate ionotropic receptor kainate type subunit 2	-2.76139	4.6695e-12
chr6	102504450	102505366	917	*	MACS_peak_24125	56.95	Intron (uc003pqo.4/2898, intron 15 of 16)	6	101846861	102517958	671098	1	2898	uc021zdl.1	657589	ENSG00000164418	GRIK2	glutamate ionotropic receptor kainate type subunit 2	-2.76139	4.6695e-12
chr6	102977324	102978029	706	*	MACS_peak_24132	56.94	Distal Intergenic	6	101846861	102517958	671098	1	2898	uc021zdl.1	1130463	ENSG00000164418	GRIK2	glutamate ionotropic receptor kainate type subunit 2	-2.76139	4.6695e-12
chr6	103001880	103002793	914	*	MACS_peak_24134	114.02	Distal Intergenic	6	101846861	102517958	671098	1	2898	uc021zdl.1	1155019	ENSG00000164418	GRIK2	glutamate ionotropic receptor kainate type subunit 2	-2.76139	4.6695e-12
chr5	167742840	167744128	1289	*	MACS_peak_22524	115.72	Intron (uc003lzu.3/23286, intron 1 of 22)	5	167719065	167899308	180244	1	23286	uc011den.2	23775	ENSG00000113645	WWC1	WW and C2 domain containing 1	-2.75188	8.31169e-122
chr3	66525773	66526569	797	*	MACS_peak_16572	54.63	Intron (uc003dmx.3/26018, intron 1 of 18)	3	66429221	66502057	72837	2	26018	uc010hnz.3	-23716	ENSG00000144749	LRIG1	leucine rich repeats and immunoglobulin like domains 1	-2.72069	1.70742e-61
chr21	16504528	16505677	1150	*	MACS_peak_15278	52.14	Distal Intergenic	21	16333556	16438231	104676	2	8204	uc031ruz.1	-66297	ENSG00000180530	NRIP1	nuclear receptor interacting protein 1	-2.71573	0
chr21	16545286	16545838	553	*	MACS_peak_15279	108.86	Distal Intergenic	21	16333556	16438231	104676	2	8204	uc031ruz.1	-107055	ENSG00000180530	NRIP1	nuclear receptor interacting protein 1	-2.71573	0
chr21	16571965	16572992	1028	*	MACS_peak_15280	122.03	Distal Intergenic	21	16333556	16438231	104676	2	8204	uc031ruz.1	-133734	ENSG00000180530	NRIP1	nuclear receptor interacting protein 1	-2.71573	0
chr21	16582161	16583467	1307	*	MACS_peak_15281	209.34	Distal Intergenic	21	16333556	16438231	104676	2	8204	uc031ruz.1	-143930	ENSG00000180530	NRIP1	nuclear receptor interacting protein 1	-2.71573	0
chr12	40306323	40307038	716	*	MACS_peak_4583	61.27	Intron (uc010skm.2/114134, intron 4 of 9)	12	40223326	40265763	42438	2	114134	uc001rme.1	-40560	ENSG00000151229	SLC2A13	solute carrier family 2 member 13	-2.69496	1.89094e-31
chr5	73507070	73507538	469	*	MACS_peak_21326	52.19	Distal Intergenic	5	73181675	73237818	56144	1	64283	uc003kda.4	325395	ENSG00000214944	ARHGEF28	Rho guanine nucleotide exchange factor 28	-2.6916	2.16661e-84
chr1	65452886	65453622	737	*	MACS_peak_441	59.46	Exon (uc001dbw.3/uc001dbw.3, exon 5 of 6)	1	65298906	65432619	133714	2	3716	uc009wam.1	-20267	ENSG00000162434	JAK1	Janus kinase 1	-2.69156	9.82605e-205
chr12	66817950	66818467	518	*	MACS_peak_5042	54.25	Intron (uc001stj.3/23426, intron 7 of 16)	12	66741211	66859202	117992	2	23426	uc001stj.3	40735	ENSG00000155974	GRIP1	glutamate receptor interacting protein 1	-2.68079	9.50581e-22
chr12	67375683	67376835	1153	*	MACS_peak_5051	57.38	Distal Intergenic	12	66765474	67197894	432421	2	23426	uc010sta.1	-177789	ENSG00000155974	GRIP1	glutamate receptor interacting protein 1	-2.68079	9.50581e-22
chr8	110423761	110424532	772	*	MACS_peak_28698	52.71	Exon (uc003yne.3/93035, exon 20 of 78)	8	110374706	110543500	168795	1	93035	uc003yne.3	49055	ENSG00000205038	PKHD1L1	PKHD1 like 1	-2.67603	1.1953e-15
chr16	15560694	15561581	888	*	MACS_peak_9394	82.75	Intron (uc002ddo.3/89927, intron 1 of 5)	16	15528325	15682116	153792	1	89927	uc002ddo.3	32369	ENSG00000166780	C16orf45	chromosome 16 open reading frame 45	-2.67557	0.000148101
chr20	13987426	13988381	956	*	MACS_peak_14748	77.07	Intron (uc002wos.3/140733, intron 2 of 3)	20	13976146	16033841	2057696	1	140733	uc002wou.3	11280	ENSG00000172264	MACROD2	MACRO domain containing 2	-2.67268	8.98553e-31
chr20	14483864	14484512	649	*	MACS_peak_14758	54.83	Intron (uc002wot.3/140733, intron 4 of 16)	20	14504037	14876227	372191	1	140733	uc002wox.3	-19525	ENSG00000172264	MACROD2	MACRO domain containing 2	-2.67268	8.98553e-31
chr20	15549999	15550758	760	*	MACS_peak_14775	51.74	Intron (uc002wot.3/140733, intron 8 of 16)	20	15680501	16033841	353341	1	140733	uc002wpb.3	-129743	ENSG00000172264	MACROD2	MACRO domain containing 2	-2.67268	8.98553e-31
chr20	15802185	15802846	662	*	MACS_peak_14777	66.27	Intron (uc002wot.3/140733, intron 8 of 16)	20	15680501	16033841	353341	1	140733	uc002wpb.3	121684	ENSG00000172264	MACROD2	MACRO domain containing 2	-2.67268	8.98553e-31
chr1	59891982	59893165	1184	*	MACS_peak_405	79.4	Intron (uc001czg.2/55277, intron 4 of 8)	1	59981301	60228402	247102	1	55277	uc001czm.5	-88136	ENSG00000172456	FGGY	FGGY carbohydrate kinase domain containing	-2.66145	5.67434e-13
chr11	65891615	65892964	1350	*	MACS_peak_3834	55.35	Intron (uc001ogz.1/55690, intron 1 of 6)	11	65837824	66012218	174395	1	55690	uc001oha.2	53791	ENSG00000175115	PACS1	phosphofurin acidic cluster sorting protein 1	-2.66137	1.9356e-42
chr12	44846381	44847361	981	*	MACS_peak_4645	54.21	Distal Intergenic	12	44902058	45269444	367387	2	4753	uc001rof.3	422083	ENSG00000184613	NELL2	neural EGFL like 2	-2.59441	5.91509e-08
chr12	45245868	45246562	695	*	MACS_peak_4653	63.16	Intron (uc001rof.3/4753, intron 2 of 19)	12	44902058	45269444	367387	2	4753	uc001rof.3	22882	ENSG00000184613	NELL2	neural EGFL like 2	-2.59441	5.91509e-08
chr6	44884425	44885763	1339	*	MACS_peak_23254	56.6	Intron (uc003oxn.2/8464, intron 10 of 11)	6	44797501	45073750	276250	2	8464	uc011dvw.2	187987	ENSG00000196284	SUPT3H	SPT3 homolog, SAGA and STAGA complex component	-2.58877	9.70228e-07
chr6	45031756	45033071	1316	*	MACS_peak_23257	67.57	Intron (uc003oxn.2/8464, intron 3 of 11)	6	44797501	45073750	276250	2	8464	uc011dvw.2	40679	ENSG00000196284	SUPT3H	SPT3 homolog, SAGA and STAGA complex component	-2.58877	9.70228e-07
chr3	171314392	171315600	1209	*	MACS_peak_18487	59.15	Downstream (2-3kb)	3	171329256	171392403	63148	2	5337	uc003fhu.4	76803	ENSG00000075651	PLD1	phospholipase D1	-2.57728	1.60324e-75
chr3	171336026	171336969	944	*	MACS_peak_18488	53.64	Intron (uc003fhs.3/5337, intron 24 of 26)	3	171329256	171392403	63148	2	5337	uc003fhu.4	55434	ENSG00000075651	PLD1	phospholipase D1	-2.57728	1.60324e-75
chr6	126038264	126039135	872	*	MACS_peak_24478	71.67	Exon (uc021zeo.1/643623, exon 4 of 4)	6	126068780	126082415	13636	1	23493	uc011ebr.2	-29645	ENSG00000135547	HEY2	hes related family bHLH transcription factor with YRPW motif 2	-2.57495	1.61056e-61
chr10	22159406	22160449	1044	*	MACS_peak_2576	50.18	Intron (uc001irc.3/64215, intron 8 of 11)	10	22045477	22292650	247174	2	64215	uc001irc.3	132201	ENSG00000136770	DNAJC1	DnaJ heat shock protein family (Hsp40) member C1	-2.56027	1.09352e-128
chr10	22375529	22376444	916	*	MACS_peak_2582	51.19	Distal Intergenic	10	22208761	22292650	83890	2	64215	uc021pnz.1	-82879	ENSG00000136770	DNAJC1	DnaJ heat shock protein family (Hsp40) member C1	-2.56027	1.09352e-128
chr3	157986200	157987154	955	*	MACS_peak_18112	58.87	Intron (uc011bou.2/51319, intron 3 of 6)	3	157827841	158262624	434784	1	51319	uc003fbv.4	158359	ENSG00000174891	RSRC1	arginine and serine rich coiled-coil 1	-2.52356	6.61789e-71
chr14	72937462	72938415	954	*	MACS_peak_7776	53.87	Intron (uc021rvv.1/9628, intron 7 of 15)	14	72931402	73029462	98061	1	9628	uc021rwc.1	6060	ENSG00000182732	RGS6	regulator of G protein signaling 6	-2.52222	1.55757e-06
chr3	23253091	23253738	648	*	MACS_peak_16197	50.92	Intron (uc010hfc.2/7325, intron 2 of 4)	3	23244784	23632296	387513	1	7325	uc003ccg.2	8307	ENSG00000182247	UBE2E2	ubiquitin conjugating enzyme E2 E2	-2.52127	1.21077e-17
chr16	81310789	81311967	1179	*	MACS_peak_9918	193.85	Intron (uc002fgn.1/53630, intron 7 of 10)	16	81348571	81413803	65233	1	8139	uc002fgo.3	-36604	ENSG00000261609	GAN	gigaxonin	-2.52008	1.7994e-136
chr16	81322876	81324026	1151	*	MACS_peak_9919	51.1	Exon (uc002fgn.1/53630, exon 11 of 11)	16	81348571	81413803	65233	1	8139	uc002fgo.3	-24545	ENSG00000261609	GAN	gigaxonin	-2.52008	1.7994e-136
chr8	86370349	86372154	1806	*	MACS_peak_28114	60.37	Distal Intergenic	8	86376131	86393721	17591	1	760	uc003ydk.2	-3977	ENSG00000104267	CA2	carbonic anhydrase 2	-2.49928	0
chr8	86463172	86465560	2389	*	MACS_peak_28115	86.86	Distal Intergenic	8	86376131	86393721	17591	1	760	uc003ydk.2	87041	ENSG00000104267	CA2	carbonic anhydrase 2	-2.49928	0
chr6	20370298	20371323	1026	*	MACS_peak_22954	50.63	Distal Intergenic	6	20402137	20483151	81015	1	1871	uc003ncz.2	-30814	ENSG00000112242	E2F3	E2F transcription factor 3	-2.49127	5.97853e-27
chr3	95999249	96000548	1300	*	MACS_peak_17006	53.16	Distal Intergenic	3	96533425	96728971	195547	1	285220	uc031sar.1	-532877	ENSG00000080224	EPHA6	EPH receptor A6	-2.48791	3.15555e-24
chr3	96713792	96714379	588	*	MACS_peak_17019	64.84	Intron (uc031sar.1/285220, intron 3 of 3)	3	96533425	97467786	934362	1	285220	uc010how.1	180367	ENSG00000080224	EPHA6	EPH receptor A6	-2.48791	3.15555e-24
chr3	96737329	96738108	780	*	MACS_peak_17020	50.25	Intron (uc003drp.1/285220, intron 3 of 4)	3	96533425	97467786	934362	1	285220	uc010how.1	203904	ENSG00000080224	EPHA6	EPH receptor A6	-2.48791	3.15555e-24
chr3	96950326	96951968	1643	*	MACS_peak_17028	57.04	Intron (uc003drp.1/285220, intron 4 of 4)	3	97158437	97329698	171262	1	285220	uc011bgo.2	-206469	ENSG00000080224	EPHA6	EPH receptor A6	-2.48791	3.15555e-24
chr3	97151402	97152224	823	*	MACS_peak_17037	54.87	Intron (uc010how.1/285220, intron 6 of 17)	3	97158437	97329698	171262	1	285220	uc011bgo.2	-6213	ENSG00000080224	EPHA6	EPH receptor A6	-2.48791	3.15555e-24
chr5	134239967	134241048	1082	*	MACS_peak_22198	78.49	Promoter	5	134240810	134298336	57527	1	84105	uc010jdz.3	0	ENSG00000132570	PCBD2	pterin-4 alpha-carbinolamine dehydratase 2	-2.48348	1.47655e-34
chr6	57152730	57153563	834	*	MACS_peak_23473	59.1	Distal Intergenic	6	57182422	57191161	8740	1	5558	uc003pdv.1	-28859	ENSG00000146143	PRIM2	DNA primase subunit 2	-2.48097	1.05521e-49
chr6	57305015	57306262	1248	*	MACS_peak_23474	55.7	Intron (uc003pdx.3/5558, intron 7 of 15)	6	57182422	57513376	330955	1	5558	uc003pdx.3	122593	ENSG00000146143	PRIM2	DNA primase subunit 2	-2.48097	1.05521e-49
chr6	57420080	57421111	1032	*	MACS_peak_23480	57.06	Intron (uc003pdx.3/5558, intron 10 of 15)	6	57182422	57513376	330955	1	5558	uc003pdx.3	237658	ENSG00000146143	PRIM2	DNA primase subunit 2	-2.48097	1.05521e-49
chr8	18420291	18421401	1111	*	MACS_peak_27422	113.22	Intron (uc003wyx.4/23362, intron 6 of 7)	8	18384813	18541586	156774	2	23362	uc003wyx.4	120185	ENSG00000156011	PSD3	pleckstrin and Sec7 domain containing 3	-2.48085	1.42079e-153
chr4	143522012	143522721	710	*	MACS_peak_19918	70.15	Intron (uc003iiw.4/8821, intron 2 of 25)	4	143003184	143435448	432265	2	8821	uc011cho.1	-86564	ENSG00000109452	INPP4B	inositol polyphosphate-4-phosphatase type II B	-2.47581	3.03263e-213
chrX	117613877	117614381	505	*	MACS_peak_31292	55.56	Distal Intergenic	23	117629872	117820123	190252	1	139818	uc004eqp.2	-15491	ENSG00000147251	DOCK11	dedicator of cytokinesis 11	-2.47059	2.0705e-22
chrX	117618029	117618665	637	*	MACS_peak_31293	59.77	Distal Intergenic	23	117629872	117820123	190252	1	139818	uc004eqp.2	-11207	ENSG00000147251	DOCK11	dedicator of cytokinesis 11	-2.47059	2.0705e-22
chr3	28059683	28060325	643	*	MACS_peak_16280	55.35	Distal Intergenic	3	28283124	28361263	78140	1	152100	uc003cea.3	-222799	ENSG00000187118	CMC1	C-X9-C motif containing 1	-2.46983	5.71088e-30
chr16	68741304	68742493	1190	*	MACS_peak_9740	93.05	Distal Intergenic	16	68771195	68869444	98250	1	999	uc002ewg.1	-28702	ENSG00000039068	CDH1	cadherin 1	-2.4592	0
chr16	68779471	68780167	697	*	MACS_peak_9742	268.99	Intron (uc002ewg.1/999, intron 2 of 15)	16	68771195	68869444	98250	1	999	uc010vlj.1	8276	ENSG00000039068	CDH1	cadherin 1	-2.4592	0
chr1	232684817	232685471	655	*	MACS_peak_2181	54.31	Distal Intergenic	1	232533712	232651243	117532	2	57568	uc001hvg.3	-33574	ENSG00000116991	SIPA1L2	signal induced proliferation associated 1 like 2	-2.4526	6.37357e-78
chr14	68303577	68304354	778	*	MACS_peak_7694	50.4	Intron (uc010aqq.3/5890, intron 4 of 6)	14	68286496	69196935	910440	1	5890	uc001xkg.2	17081	ENSG00000182185	RAD51B	RAD51 paralog B	-2.43755	8.58081e-26
chr14	68430482	68432275	1794	*	MACS_peak_7696	73.75	Intron (uc001xkd.3/5890, intron 7 of 10)	14	68286496	69196935	910440	1	5890	uc001xkg.2	143986	ENSG00000182185	RAD51B	RAD51 paralog B	-2.43755	8.58081e-26
chr14	68606774	68607765	992	*	MACS_peak_7699	59.49	Intron (uc001xkd.3/5890, intron 7 of 10)	14	68286496	69196935	910440	1	5890	uc001xkg.2	320278	ENSG00000182185	RAD51B	RAD51 paralog B	-2.43755	8.58081e-26
chr13	113567644	113568175	532	*	MACS_peak_6673	93.72	Intron (uc001vso.3/uc001vso.3, intron 1 of 2)	13	113622814	113752863	130050	1	23263	uc031qnk.1	-54639	ENSG00000126217	MCF2L	MCF.2 cell line derived transforming sequence like	-2.43083	5.22246e-43
chr12	32758089	32758851	763	*	MACS_peak_4507	69.51	Intron (uc001rlc.3/121512, intron 7 of 16)	12	32734894	32797685	62792	1	121512	uc001rlb.1	23195	ENSG00000139132	FGD4	FYVE, RhoGEF and PH domain containing 4	-2.42189	5.5245e-50
chr19	47655229	47657253	2025	*	MACS_peak_11488	104.03	Exon (uc002pgc.3/10055, exon 4 of 9)	19	47634115	47713893	79779	1	10055	uc002pge.3	21114	ENSG00000142230	SAE1	SUMO1 activating enzyme subunit 1	-2.42119	4.1314e-233
chr7	45582581	45583899	1319	*	MACS_peak_25543	276.55	Distal Intergenic	7	45613739	45704271	90533	1	107	uc003tnd.3	-29840	ENSG00000164742	ADCY1	adenylate cyclase 1	-2.41429	1.73373e-243
chr11	100904752	100905519	768	*	MACS_peak_4199	53.8	3' UTR	11	100900355	100934756	34402	2	5241	uc001pgg.2	29237	ENSG00000082175	PGR	progesterone receptor	-2.40708	2.57351e-173
chr7	32662403	32664264	1862	*	MACS_peak_25372	53.87	Exon (uc003tcw.3/100129460, exon 10 of 17)	7	32584306	32623779	39474	1	23080	uc010kwj.1	78097	ENSG00000105778	AVL9	AVL9 cell migration associated	-2.40352	9.2982e-238
chr12	93918152	93919202	1051	*	MACS_peak_5619	58.7	Distal Intergenic	12	93963598	93970521	6924	1	8835	uc001tcw.2	-44396	ENSG00000120833	SOCS2	suppressor of cytokine signaling 2	-2.39681	9.15447e-119
chr6	1899622	1900361	740	*	MACS_peak_22715	64.85	Intron (uc021ykn.1/2762, intron 7 of 10)	6	1624035	2176225	552191	2	2762	uc021ykn.1	275864	ENSG00000112699	GMDS	GDP-mannose 4,6-dehydratase	-2.39595	2.1211e-18
chr14	66014426	66015468	1043	*	MACS_peak_7644	59.06	Intron (uc001xin.3/2530, intron 2 of 10)	14	65879448	66210839	331392	1	2530	uc001xiq.3	134978	ENSG00000033170	FUT8	fucosyltransferase 8	-2.39152	3.8787e-181
chr14	66283309	66284211	903	*	MACS_peak_7649	62.5	Distal Intergenic	14	65879448	66210839	331392	1	2530	uc001xiq.3	403861	ENSG00000033170	FUT8	fucosyltransferase 8	-2.39152	3.8787e-181
chr3	53080284	53081226	943	*	MACS_peak_16521	55.11	Promoter	3	52937583	53080089	142507	2	51460	uc003dgh.3	-195	ENSG00000163935	SFMBT1	Scm like with four mbt domains 1	-2.38681	2.18629e-44
chr12	50974587	50975838	1252	*	MACS_peak_4751	73.26	Intron (uc001rwu.3/57609, intron 1 of 7)	12	51034507	51074044	39538	1	57609	uc009zls.2	-58669	ENSG00000066084	DIP2B	disco interacting protein 2 homolog B	-2.38657	2.71266e-133
chr17	9312219	9313140	922	*	MACS_peak_10119	94.31	Intron (uc002glx.3/9482, intron 6 of 7)	17	9153788	9479275	325488	2	9482	uc002glx.3	166135	ENSG00000170310	STX8	syntaxin 8	-2.38619	3.19698e-27
chr17	9467062	9467722	661	*	MACS_peak_10120	53.8	Intron (uc002glx.3/9482, intron 2 of 7)	17	9153788	9479275	325488	2	9482	uc002glx.3	11553	ENSG00000170310	STX8	syntaxin 8	-2.38619	3.19698e-27
chr3	57947210	57948037	828	*	MACS_peak_16531	70.81	Distal Intergenic	3	57994127	58157982	163856	1	2317	uc003djj.2	-46090	ENSG00000136068	FLNB	filamin B	-2.37724	3.72348e-290
chr13	21108097	21108561	465	*	MACS_peak_6074	52.96	Distal Intergenic	13	20977806	21100012	122207	2	51084	uc001ung.3	-8085	ENSG00000165475	CRYL1	crystallin lambda 1	-2.35993	1.07826e-45
chr1	245133997	245134703	707	*	MACS_peak_2239	50.08	Promoter	1	245133631	245288530	154900	1	84288	uc010pyp.1	366	ENSG00000203666	EFCAB2	EF-hand calcium binding domain 2	-2.35768	6.74468e-13
chr4	7973870	7975252	1383	*	MACS_peak_19009	137.83	Intron (uc003gki.3/84448, intron 1 of 1)	4	7967037	7985159	18123	2	84448	uc003gki.3	9907	ENSG00000163995	ABLIM2	actin binding LIM protein family member 2	-2.34106	1.70732e-08
chr6	55410171	55411077	907	*	MACS_peak_23439	69.19	Intron (uc003pcn.3/54511, intron 2 of 9)	6	55299171	55444012	144842	2	54511	uc003pcn.3	32935	ENSG00000146151	HMGCLL1	3-hydroxymethyl-3-methylglutaryl-CoA lyase like 1	-2.33695	6.76806e-57
chr5	108138826	108139635	810	*	MACS_peak_21861	55.94	Intron (uc011cve.1/2241, intron 2 of 5)	5	108084663	108523373	438711	1	2241	uc011cvg.1	54163	ENSG00000151422	FER	FER tyrosine kinase	-2.3262	2.61062e-44
chr5	108199890	108200865	976	*	MACS_peak_21864	52.87	Intron (uc011cve.1/2241, intron 4 of 5)	5	108260307	108523373	263067	1	2241	uc031skp.1	-59442	ENSG00000151422	FER	FER tyrosine kinase	-2.3262	2.61062e-44
chr4	26747502	26748128	627	*	MACS_peak_19113	50.63	Intron (uc010iew.3/55296, intron 18 of 19)	4	26862313	27027003	164691	1	57620	uc003gsg.4	-114185	ENSG00000109689	STIM2	stromal interaction molecule 2	-2.32382	1.47291e-28
chr4	27170143	27170895	753	*	MACS_peak_19115	58.12	Distal Intergenic	4	27004549	27027003	22455	1	57620	uc010iey.3	165594	ENSG00000109689	STIM2	stromal interaction molecule 2	-2.32382	1.47291e-28
chr5	93333156	93333695	540	*	MACS_peak_21606	52.13	Intron (uc010jbd.3/83989, intron 4 of 10)	5	92953431	93447404	493974	2	83989	uc010jbd.3	113709	ENSG00000113391	FAM172A	family with sequence similarity 172 member A	-2.31807	4.97809e-48
chr8	66798326	66799235	910	*	MACS_peak_27746	52	Distal Intergenic	8	66634052	66753969	119918	2	5150	uc003xvr.3	-44357	ENSG00000205268	PDE7A	phosphodiesterase 7A	-2.30457	7.15534e-90
chr7	149798115	149799243	1129	*	MACS_peak_27234	53.79	Distal Intergenic	7	149944301	150000069	55769	2	653857	uc003wgu.2	200826	ENSG00000106526	ACTR3C	ARP3 actin related protein 3 homolog C	-2.30447	6.73663e-10
chr6	132183441	132184543	1103	*	MACS_peak_24556	112.73	Promoter	6	132182735	132198980	16246	1	5167	uc003qcy.3	706	ENSG00000197594	ENPP1	ectonucleotide pyrophosphatase/phosphodiesterase 1	-2.2847	1.77956e-130
chr7	94772374	94773367	994	*	MACS_peak_26311	52.07	Intron (uc003unp.3/55607, intron 4 of 15)	7	94897862	94925727	27866	1	55607	uc003unr.3	-124495	ENSG00000158528	PPP1R9A	protein phosphatase 1 regulatory subunit 9A	-2.28305	4.83011e-21
chr7	94876743	94878095	1353	*	MACS_peak_26313	53.69	Exon (uc003unp.3/55607, exon 8 of 16)	7	94897862	94925727	27866	1	55607	uc003unr.3	-19767	ENSG00000158528	PPP1R9A	protein phosphatase 1 regulatory subunit 9A	-2.28305	4.83011e-21
chr2	26240427	26241371	945	*	MACS_peak_11875	74.48	Distal Intergenic	2	26256729	26360323	103595	1	10890	uc002rgv.3	-15358	ENSG00000084733	RAB10	RAB10, member RAS oncogene family	-2.27531	2.74814e-186
chr1	15343053	15344086	1034	*	MACS_peak_98	55.66	Intron (uc009vog.1/23254, intron 2 of 7)	1	15287180	15394651	107472	1	23254	uc001avr.2	55873	ENSG00000189337	KAZN	kazrin, periplakin interacting protein	-2.26079	1.30479e-09
chr22	29209276	29210474	1199	*	MACS_peak_15635	200.95	Distal Intergenic	22	29190548	29196560	6013	2	7494	uc021wnp.1	-12716	ENSG00000100219	XBP1	X-box binding protein 1	-2.25348	0
chr22	29214992	29216301	1310	*	MACS_peak_15636	85.5	Distal Intergenic	22	29190548	29196560	6013	2	7494	uc021wnp.1	-18432	ENSG00000100219	XBP1	X-box binding protein 1	-2.25348	0
chr17	16981460	16982326	867	*	MACS_peak_10160	61.39	Intron (uc002gqu.2/23164, intron 3 of 23)	17	16946074	17095962	149889	1	23164	uc002gqv.2	35386	ENSG00000133030	MPRIP	myosin phosphatase Rho interacting protein	-2.25023	1.37588e-64
chr12	113682943	113685040	2098	*	MACS_peak_5868	141.96	Promoter	12	113682256	113726652	44397	1	53373	uc010syt.1	687	ENSG00000186815	TPCN1	two pore segment channel 1	-2.24294	8.57203e-26
chr20	30180784	30182092	1309	*	MACS_peak_14920	84.5	Distal Intergenic	20	30193086	30194317	1232	1	3397	uc002wwg.2	-10994	ENSG00000125968	ID1	inhibitor of DNA binding 1, HLH protein	-2.24144	6.25117e-141
chr12	33451089	33452455	1367	*	MACS_peak_4516	58.94	Distal Intergenic	12	33528348	33592754	64407	2	341359	uc001rll.1	140299	ENSG00000110975	SYT10	synaptotagmin 10	-2.23873	1.04405e-53
chr12	33570522	33571269	748	*	MACS_peak_4520	53.58	Intron (uc001rll.1/341359, intron 2 of 6)	12	33528348	33592754	64407	2	341359	uc001rll.1	21485	ENSG00000110975	SYT10	synaptotagmin 10	-2.23873	1.04405e-53
chr12	33711287	33712018	732	*	MACS_peak_4527	52.78	Distal Intergenic	12	33528348	33592754	64407	2	341359	uc009zju.1	-118533	ENSG00000110975	SYT10	synaptotagmin 10	-2.23873	1.04405e-53
chr2	169192274	169193078	805	*	MACS_peak_13776	54.02	Distal Intergenic	2	168810530	169104105	293576	2	27347	uc002uea.3	-88169	ENSG00000198648	STK39	serine/threonine kinase 39	-2.23472	9.0084e-34
chr6	144052303	144053230	928	*	MACS_peak_24736	56.16	Intron (uc003qjq.4/9749, intron 2 of 12)	6	143999102	144152322	153221	1	9749	uc010khi.3	53201	ENSG00000112419	PHACTR2	phosphatase and actin regulator 2	-2.23422	3.14997e-158
chr3	12270908	12272500	1593	*	MACS_peak_15966	50.62	Distal Intergenic	3	12328984	12475855	146872	1	5468	uc031rym.1	-56484	ENSG00000132170	PPARG	peroxisome proliferator activated receptor gamma	-2.23135	1.28031e-24
chr12	14930137	14930668	532	*	MACS_peak_4389	80.77	3' UTR	12	14927270	14930936	3667	1	55766	uc009zia.3	2867	ENSG00000246705	H2AFJ	H2A histone family member J	-2.22876	1.79905e-257
chr3	139394329	139395051	723	*	MACS_peak_17681	60.66	Intron (uc003etk.3/349565, intron 1 of 4)	3	139279023	139396885	117863	2	349565	uc003etk.3	1834	ENSG00000163864	NMNAT3	nicotinamide nucleotide adenylyltransferase 3	-2.22319	3.32967e-05
chr9	136738183	136739044	862	*	MACS_peak_30747	59.09	Intron (uc004cer.3/7410, intron 2 of 26)	9	136635500	136655349	19850	2	7410	uc004cet.1	-82834	ENSG00000160293	VAV2	vav guanine nucleotide exchange factor 2	-2.21679	2.88269e-47
chr9	136739066	136740321	1256	*	MACS_peak_30748	208.76	Intron (uc004cer.3/7410, intron 2 of 26)	9	136635500	136655349	19850	2	7410	uc004cet.1	-83717	ENSG00000160293	VAV2	vav guanine nucleotide exchange factor 2	-2.21679	2.88269e-47
chr14	67003511	67004195	685	*	MACS_peak_7658	53.08	Intron (uc001xiw.3/10243, intron 1 of 10)	14	66974125	67648525	674401	1	10243	uc010tst.2	29386	ENSG00000171723	GPHN	gephyrin	-2.21505	1.55176e-20
chr14	67316289	67317401	1113	*	MACS_peak_7669	55.63	Intron (uc001xiw.3/10243, intron 4 of 10)	14	67289963	67648525	358563	1	10243	uc010tsu.2	26326	ENSG00000171723	GPHN	gephyrin	-2.21505	1.55176e-20
chr14	67398501	67399978	1478	*	MACS_peak_7674	62.19	Intron (uc001xiw.3/10243, intron 8 of 10)	14	67289963	67648525	358563	1	10243	uc010tsu.2	108538	ENSG00000171723	GPHN	gephyrin	-2.21505	1.55176e-20
chr14	67428672	67429561	890	*	MACS_peak_7676	55.37	Intron (uc001xiw.3/10243, intron 8 of 10)	14	67289963	67648525	358563	1	10243	uc010tsu.2	138709	ENSG00000171723	GPHN	gephyrin	-2.21505	1.55176e-20
chr7	145140534	145141594	1061	*	MACS_peak_27182	52.57	Distal Intergenic	7	144149034	144533146	384113	2	27010	uc003wes.3	-607388	ENSG00000196511	TPK1	thiamin pyrophosphokinase 1	-2.20698	3.45742e-12
chr3	108339050	108339702	653	*	MACS_peak_17243	54.08	Intron (uc003dxd.3/9666, intron 5 of 32)	3	108326936	108413693	86758	1	9666	uc011bhm.2	12114	ENSG00000198919	DZIP3	DAZ interacting zinc finger protein 3	-2.20217	1.49596e-55
chr15	92321205	92321813	609	*	MACS_peak_9039	54.37	Distal Intergenic	15	92396938	92709137	312200	1	28232	uc002bqx.2	-75125	ENSG00000176463	SLCO3A1	solute carrier organic anion transporter family member 3A1	-2.19853	3.6731e-09
chr5	52966725	52967509	785	*	MACS_peak_20984	55.55	Intron (uc003jpe.2/4724, intron 4 of 4)	5	52856465	52979171	122707	1	4724	uc003jpe.2	110260	ENSG00000164258	NDUFS4	NADH:ubiquinone oxidoreductase subunit S4	-2.19032	3.20099e-50
chr6	39175784	39177039	1256	*	MACS_peak_23201	51.31	Intron (uc003oon.3/8645, intron 1 of 4)	6	39156747	39197251	40505	2	8645	uc003oon.3	20212	ENSG00000164626	KCNK5	potassium two pore domain channel subfamily K member 5	-2.18911	1.61604e-18
chr6	39237362	39238584	1223	*	MACS_peak_23203	67.67	Distal Intergenic	6	39156747	39197251	40505	2	8645	uc003oon.3	-40111	ENSG00000164626	KCNK5	potassium two pore domain channel subfamily K member 5	-2.18911	1.61604e-18
chr4	133485963	133486643	681	*	MACS_peak_19817	52.14	Distal Intergenic	4	134070470	134074404	3935	1	57575	uc003igz.3	-583827	ENSG00000138650	PCDH10	protocadherin 10	-2.18394	5.57132e-95
chr4	134173748	134174392	645	*	MACS_peak_19828	55.18	Distal Intergenic	4	134070470	134112732	42263	1	57575	uc003iha.3	103278	ENSG00000138650	PCDH10	protocadherin 10	-2.18394	5.57132e-95
chr2	153117940	153119190	1251	*	MACS_peak_13518	51.16	Distal Intergenic	2	153191751	153506348	314598	1	114793	uc002tye.3	-72561	ENSG00000157827	FMNL2	formin like 2	-2.18035	1.35342e-11
chrX	120630629	120631142	514	*	MACS_peak_31331	54.65	Distal Intergenic	23	120181462	120183796	2335	1	2747	uc004eto.3	449167	ENSG00000182890	GLUD2	glutamate dehydrogenase 2	-2.16612	7.8047e-11
chrX	120815465	120816365	901	*	MACS_peak_31334	52.62	Distal Intergenic	23	120181462	120183796	2335	1	2747	uc004eto.3	634003	ENSG00000182890	GLUD2	glutamate dehydrogenase 2	-2.16612	7.8047e-11
chr10	8408074	8409222	1149	*	MACS_peak_2373	87.38	Distal Intergenic	10	8096667	8117164	20498	1	2625	uc001ika.3	311407	ENSG00000107485	GATA3	GATA binding protein 3	-2.16576	3.50195e-100
chr10	8585916	8587025	1110	*	MACS_peak_2374	68.46	Distal Intergenic	10	8096667	8117164	20498	1	2625	uc001ika.3	489249	ENSG00000107485	GATA3	GATA binding protein 3	-2.16576	3.50195e-100
chr10	8767636	8768510	875	*	MACS_peak_2381	80.31	Distal Intergenic	10	8096667	8117164	20498	1	2625	uc001ika.3	670969	ENSG00000107485	GATA3	GATA binding protein 3	-2.16576	3.50195e-100
chr10	9355682	9357163	1482	*	MACS_peak_2396	71.85	Distal Intergenic	10	8096667	8117164	20498	1	2625	uc001ika.3	1259015	ENSG00000107485	GATA3	GATA binding protein 3	-2.16576	3.50195e-100
chr4	6416535	6417772	1238	*	MACS_peak_18994	57.61	Intron (uc003gjb.3/5522, intron 1 of 9)	4	6322305	6422845	100541	2	5522	uc003gjb.3	5073	ENSG00000074211	PPP2R2C	protein phosphatase 2 regulatory subunit Bgamma	-2.16559	1.35984e-16
chr5	81047009	81047645	637	*	MACS_peak_21419	79.89	Promoter	5	80713179	81047072	333894	2	23635	uc003kho.4	0	ENSG00000145687	SSBP2	single stranded DNA binding protein 2	-2.16044	8.04223e-33
chr5	81147469	81148046	578	*	MACS_peak_21422	59.57	Distal Intergenic	5	80713179	81047072	333894	2	23635	uc031skm.1	-100397	ENSG00000145687	SSBP2	single stranded DNA binding protein 2	-2.16044	8.04223e-33
chr13	42775260	42776104	845	*	MACS_peak_6384	56.67	Intron (uc010tfh.2/160851, intron 21 of 29)	13	42712178	42830716	118539	1	160851	uc001uyp.3	63082	ENSG00000102780	DGKH	diacylglycerol kinase eta	-2.15989	5.39054e-18
chr7	87565103	87566160	1058	*	MACS_peak_26143	65.12	Intron (uc003uji.2/53616, intron 2 of 8)	7	87564071	87811339	247269	1	53616	uc003ujp.1	1032	ENSG00000008277	ADAM22	ADAM metallopeptidase domain 22	-2.15349	7.76251e-26
chr7	87687494	87688604	1111	*	MACS_peak_26147	50.45	Intron (uc003uji.2/53616, intron 3 of 8)	7	87564071	87811339	247269	1	53616	uc003ujp.1	123423	ENSG00000008277	ADAM22	ADAM metallopeptidase domain 22	-2.15349	7.76251e-26
chr9	14250967	14252015	1049	*	MACS_peak_29485	75.3	Intron (uc003zle.3/4781, intron 2 of 8)	9	14081842	14314045	232204	2	4781	uc003zle.3	62030	ENSG00000147862	NFIB	nuclear factor I B	-2.12906	1.36836e-34
chr6	131316752	131317693	942	*	MACS_peak_24543	81.26	Intron (uc003qcg.1/2037, intron 1 of 16)	6	131160488	131321907	161420	2	2037	uc003qcg.1	4214	ENSG00000079819	EPB41L2	erythrocyte membrane protein band 4.1 like 2	-2.12671	2.69109e-34
chr16	75130206	75131399	1194	*	MACS_peak_9818	52.31	Intron (uc010vmz.1/84937, intron 2 of 2)	16	75145758	75150670	4913	2	197257	uc002fdm.3	19271	ENSG00000166816	LDHD	lactate dehydrogenase D	-2.11953	9.44758e-14
chr6	138903352	138904380	1029	*	MACS_peak_24653	54.11	Distal Intergenic	6	138743181	138893668	150488	2	57224	uc003qhx.3	-9684	ENSG00000135540	NHSL1	NHS like 1	-2.10622	1.88587e-13
chr1	178209231	178209895	665	*	MACS_peak_1281	53.46	Intron (uc009wxb.2/9462, intron 1 of 4)	1	178310606	178448648	138043	1	9462	uc001glr.3	-100711	ENSG00000075391	RASAL2	RAS protein activator like 2	-2.09795	9.89572e-21
chr12	21883763	21884619	857	*	MACS_peak_4444	50.26	Distal Intergenic	12	21917889	21927755	9867	2	3764	uc001rff.4	43136	ENSG00000121361	KCNJ8	potassium voltage-gated channel subfamily J member 8	-2.08211	5.34678e-12
chr12	21904115	21904887	773	*	MACS_peak_4446	56.5	Distal Intergenic	12	21917889	21927755	9867	2	3764	uc001rff.4	22868	ENSG00000121361	KCNJ8	potassium voltage-gated channel subfamily J member 8	-2.08211	5.34678e-12
chr6	79386014	79386962	949	*	MACS_peak_23737	57.96	Distal Intergenic	6	79577261	79608135	30875	1	134728	uc003pim.4	-190299	ENSG00000146243	IRAK1BP1	interleukin 1 receptor associated kinase 1 binding protein 1	-2.06456	0.00406743
chr21	45050612	45052097	1486	*	MACS_peak_15495	55.57	Intron (uc011aey.2/11077, intron 3 of 6)	21	44949072	45078201	129130	2	11077	uc011aey.2	26104	ENSG00000160207	HSF2BP	heat shock transcription factor 2 binding protein	-2.06045	0.000278224
chr3	23737036	23737848	813	*	MACS_peak_16204	52.41	Distal Intergenic	3	23847384	23933131	85748	1	7324	uc003cch.3	-109536	ENSG00000170142	UBE2E1	ubiquitin conjugating enzyme E2 E1	-2.05457	1.22377e-94
chr7	92562759	92564274	1516	*	MACS_peak_26264	132	Distal Intergenic	7	92234235	92465941	231707	2	1021	uc010lez.3	-96818	ENSG00000105810	CDK6	cyclin dependent kinase 6	-2.04251	4.90661e-48
chr10	74200013	74200791	779	*	MACS_peak_3037	53.9	Intron (uc021pth.1/100302155, intron 1 of 1)	10	74127084	74283744	156661	2	10367	uc010qjw.2	82953	ENSG00000107745	MICU1	mitochondrial calcium uptake 1	-2.03828	2.22216e-43
chr6	20210342	20210879	538	*	MACS_peak_22950	108.93	Intron (uc003ncx.2/154141, intron 1 of 12)	6	20099916	20212695	112780	2	154141	uc003ncx.2	1816	ENSG00000172197	MBOAT1	membrane bound O-acyltransferase domain containing 1	-2.03225	2.43711e-51
chr16	84390039	84390923	885	*	MACS_peak_9972	57.02	Distal Intergenic	16	84402133	84497793	95661	1	9914	uc002fhx.3	-11210	ENSG00000064270	ATP2C2	ATPase secretory pathway Ca2+ transporting 2	-2.02657	3.50405e-96
chr16	84441093	84441926	834	*	MACS_peak_9973	63.51	Promoter	16	84440194	84497793	57600	1	9914	uc002fhz.3	899	ENSG00000064270	ATP2C2	ATPase secretory pathway Ca2+ transporting 2	-2.02657	3.50405e-96
chr14	61854869	61855426	558	*	MACS_peak_7577	65.94	Intron (uc010tsa.2/5583, intron 1 of 12)	14	61788515	62017698	229184	1	5583	uc001xfn.3	66354	ENSG00000027075	PRKCH	protein kinase C eta	-2.02012	1.74662e-60
chr5	37413125	37413956	832	*	MACS_peak_20814	54.09	Intron (uc010iva.1/55100, intron 5 of 11)	5	37379412	37752774	373363	1	55100	uc003jkv.3	33713	ENSG00000082068	WDR70	WD repeat domain 70	-2.01397	1.91786e-38
chr5	37463328	37464590	1263	*	MACS_peak_20815	50.49	Intron (uc010iva.1/55100, intron 7 of 11)	5	37379412	37752774	373363	1	55100	uc003jkv.3	83916	ENSG00000082068	WDR70	WD repeat domain 70	-2.01397	1.91786e-38
chr9	35228989	35229530	542	*	MACS_peak_29603	98.92	Intron (uc010mkl.1/10497, intron 2 of 12)	9	35161989	35405332	243344	1	10497	uc003zwr.3	67000	ENSG00000198722	UNC13B	unc-13 homolog B	-2.01356	6.16079e-68
chr3	197192686	197193741	1056	*	MACS_peak_18947	91.12	Distal Intergenic	3	197236654	197282858	46205	2	622	uc003fxr.3	89117	ENSG00000161267	BDH1	3-hydroxybutyrate dehydrogenase 1	-2.01232	6.3715e-31
chr3	197243422	197244111	690	*	MACS_peak_18949	59.64	Intron (uc003fxr.3/622, intron 6 of 7)	3	197236654	197282858	46205	2	622	uc003fxr.3	38747	ENSG00000161267	BDH1	3-hydroxybutyrate dehydrogenase 1	-2.01232	6.3715e-31
chr9	420814	421575	762	*	MACS_peak_29400	54.6	Exon (uc003zgf.2/81704, exon 32 of 48)	9	470294	746106	275813	1	23189	uc003zgl.2	-48719	ENSG00000107104	KANK1	KN motif and ankyrin repeat domains 1	-2.00689	1.71687e-11
chr3	167818790	167819810	1021	*	MACS_peak_18392	60.62	Distal Intergenic	3	167727654	167813417	85764	2	27333	uc011bpg.1	-5373	ENSG00000173905	GOLIM4	golgi integral membrane protein 4	-2.00679	4.94963e-38
chr13	43669681	43670211	531	*	MACS_peak_6399	50.26	Intron (uc001uyy.3/29103, intron 5 of 5)	13	43597362	43683306	85945	1	29103	uc001uyy.3	72319	ENSG00000120675	DNAJC15	DnaJ heat shock protein family (Hsp40) member C15	-2.00295	1.01652e-49
chr6	17389201	17390338	1138	*	MACS_peak_22909	69.1	Distal Intergenic	6	17393736	17551835	158100	1	10486	uc010jpk.1	-3398	ENSG00000112186	CAP2	cyclase associated actin cytoskeleton regulatory protein 2	-1.99746	5.89891e-26
chr6	17472881	17473888	1008	*	MACS_peak_22910	62.92	Intron (uc010jpk.1/10486, intron 3 of 11)	6	17393736	17558023	164288	1	10486	uc011djd.2	79145	ENSG00000112186	CAP2	cyclase associated actin cytoskeleton regulatory protein 2	-1.99746	5.89891e-26
chr6	106773129	106773981	853	*	MACS_peak_24187	55.56	Promoter	6	106632352	106773291	140940	2	9474	uc031spi.1	0	ENSG00000057663	ATG5	autophagy related 5	-1.99568	4.9323e-75
chr6	106794701	106795923	1223	*	MACS_peak_24188	62.77	Distal Intergenic	6	106632352	106773695	141344	2	9474	uc010kdc.3	-21006	ENSG00000057663	ATG5	autophagy related 5	-1.99568	4.9323e-75
chr12	83079602	83080559	958	*	MACS_peak_5402	58.49	Promoter	12	83080934	83359746	278813	1	160335	uc001szr.1	-375	ENSG00000179104	TMTC2	transmembrane and tetratricopeptide repeat containing 2	-1.98287	2.7416e-42
chr12	83302644	83303527	884	*	MACS_peak_5406	57.09	Intron (uc001szr.1/160335, intron 3 of 5)	12	83080934	83528067	447134	1	160335	uc010suk.2	221710	ENSG00000179104	TMTC2	transmembrane and tetratricopeptide repeat containing 2	-1.98287	2.7416e-42
chr12	83324772	83325974	1203	*	MACS_peak_5407	80.9	Intron (uc001szr.1/160335, intron 4 of 5)	12	83080934	83528067	447134	1	160335	uc010suk.2	243838	ENSG00000179104	TMTC2	transmembrane and tetratricopeptide repeat containing 2	-1.98287	2.7416e-42
chr12	83546526	83547596	1071	*	MACS_peak_5416	53.33	Distal Intergenic	12	83080934	83528067	447134	1	160335	uc010suk.2	465592	ENSG00000179104	TMTC2	transmembrane and tetratricopeptide repeat containing 2	-1.98287	2.7416e-42
chr12	83600974	83601723	750	*	MACS_peak_5417	52.51	Distal Intergenic	12	83080934	83528067	447134	1	160335	uc010suk.2	520040	ENSG00000179104	TMTC2	transmembrane and tetratricopeptide repeat containing 2	-1.98287	2.7416e-42
chr12	83712421	83713754	1334	*	MACS_peak_5418	71.12	Distal Intergenic	12	83080934	83528067	447134	1	160335	uc010suk.2	631487	ENSG00000179104	TMTC2	transmembrane and tetratricopeptide repeat containing 2	-1.98287	2.7416e-42
chr8	48141345	48141995	651	*	MACS_peak_27526	54.25	Distal Intergenic	8	48173489	48508568	335080	1	23514	uc011lcz.2	-31494	ENSG00000164808	SPIDR	scaffold protein involved in DNA repair	-1.98215	2.03516e-75
chr8	48292523	48293619	1097	*	MACS_peak_27529	162.69	Intron (uc011lcz.2/23514, intron 5 of 7)	8	48352885	48648563	295679	1	23514	uc010lxt.3	-59266	ENSG00000164808	SPIDR	scaffold protein involved in DNA repair	-1.98215	2.03516e-75
chr8	48454239	48455271	1033	*	MACS_peak_27531	50.72	Intron (uc011lcz.2/23514, intron 7 of 7)	8	48352885	48648563	295679	1	23514	uc010lxt.3	101354	ENSG00000164808	SPIDR	scaffold protein involved in DNA repair	-1.98215	2.03516e-75
chr8	48506897	48507634	738	*	MACS_peak_27532	59.37	Intron (uc011lcz.2/23514, intron 7 of 7)	8	48566650	48648563	81914	1	23514	uc011ldf.2	-59016	ENSG00000164808	SPIDR	scaffold protein involved in DNA repair	-1.98215	2.03516e-75
chr7	16873698	16874680	983	*	MACS_peak_25152	57.73	Distal Intergenic	7	16840477	16844738	4262	2	10551	uc011jxy.2	-28960	ENSG00000106541	AGR2	anterior gradient 2, protein disulphide isomerase family member	-1.97752	2.39992e-282
chr5	107384619	107386093	1475	*	MACS_peak_21853	77.47	Intron (uc011cvc.2/64839, intron 6 of 8)	5	107213952	107703654	489703	2	64839	uc003kon.4	317561	ENSG00000145743	FBXL17	F-box and leucine rich repeat protein 17	-1.97403	2.75151e-42
chr3	161056767	161058393	1627	*	MACS_peak_18169	336.87	Distal Intergenic	3	161062580	161089871	27292	2	165679	uc003fee.3	31478	ENSG00000196542	SPTSSB	serine palmitoyltransferase small subunit B	-1.95714	0
chr1	42333423	42334611	1189	*	MACS_peak_296	137.08	Intron (uc001cgz.4/59269, intron 1 of 8)	1	41972036	42384496	412461	2	59269	uc001cgz.4	49885	ENSG00000127124	HIVEP3	human immunodeficiency virus type I enhancer binding protein 3	-1.95388	1.17212e-05
chr1	42355215	42355983	769	*	MACS_peak_297	51.07	Intron (uc001cgz.4/59269, intron 1 of 8)	1	41972036	42384496	412461	2	59269	uc001cgz.4	28513	ENSG00000127124	HIVEP3	human immunodeficiency virus type I enhancer binding protein 3	-1.95388	1.17212e-05
chr1	42392788	42393554	767	*	MACS_peak_298	62.96	Intron (uc001chb.2/59269, intron 1 of 3)	1	41972036	42384496	412461	2	59269	uc001cha.4	-8292	ENSG00000127124	HIVEP3	human immunodeficiency virus type I enhancer binding protein 3	-1.95388	1.17212e-05
chr1	42411361	42411997	637	*	MACS_peak_299	55.89	Intron (uc001chb.2/59269, intron 1 of 3)	1	41972036	42384496	412461	2	59269	uc001cha.4	-26865	ENSG00000127124	HIVEP3	human immunodeficiency virus type I enhancer binding protein 3	-1.95388	1.17212e-05
chr10	61614196	61614845	650	*	MACS_peak_2941	74.14	Intron (uc001jks.4/8030, intron 1 of 8)	10	61548506	61666414	117909	2	8030	uc001jks.4	51569	ENSG00000108091	CCDC6	coiled-coil domain containing 6	-1.94886	4.1318e-66
chr11	83277354	83278088	735	*	MACS_peak_4108	51.63	Intron (uc010rsw.1/1740, intron 2 of 10)	11	83166056	83393468	227413	2	1740	uc010rsw.1	115380	ENSG00000150672	DLG2	discs large MAGUK scaffold protein 2	-1.94431	5.81362e-09
chr11	83661164	83662405	1242	*	MACS_peak_4115	51.66	Intron (uc001pai.2/1740, intron 7 of 19)	11	83166056	83393468	227413	2	1740	uc010rsx.1	-267696	ENSG00000150672	DLG2	discs large MAGUK scaffold protein 2	-1.94431	5.81362e-09
chr11	84318364	84320552	2189	*	MACS_peak_4134	65.76	Intron (uc001paj.2/1740, intron 1 of 22)	11	83497484	84028382	530899	2	1740	uc001pam.2	-289982	ENSG00000150672	DLG2	discs large MAGUK scaffold protein 2	-1.94431	5.81362e-09
chr11	84520068	84520802	735	*	MACS_peak_4138	53.68	Intron (uc001paj.2/1740, intron 1 of 22)	11	83166056	84634465	1468410	2	1740	uc001paj.2	113663	ENSG00000150672	DLG2	discs large MAGUK scaffold protein 2	-1.94431	5.81362e-09
chr11	84891111	84892044	934	*	MACS_peak_4146	51.26	Intron (uc001pak.2/1740, intron 4 of 27)	11	83342231	84634465	1292235	2	1740	uc001pal.1	-256646	ENSG00000150672	DLG2	discs large MAGUK scaffold protein 2	-1.94431	5.81362e-09
chr2	63028064	63029476	1413	*	MACS_peak_12372	56.33	Intron (uc010fcp.3/23301, intron 5 of 22)	2	62934032	63273621	339590	1	23301	uc002scb.3	94032	ENSG00000115504	EHBP1	EH domain binding protein 1	-1.93818	1.86981e-37
chr11	129326708	129327723	1016	*	MACS_peak_4252	50.26	Distal Intergenic	11	129245881	129322174	76294	1	8538	uc001qfc.4	80827	ENSG00000043039	BARX2	BARX homeobox 2	-1.9316	0.000520781
chr2	187525308	187526112	805	*	MACS_peak_14023	50.79	Intron (uc002upq.4/3685, intron 18 of 29)	2	187558789	187628335	69547	1	165215	uc002upr.1	-32677	ENSG00000144369	FAM171B	family with sequence similarity 171 member B	-1.92306	1.42758e-44
chr5	145292029	145292825	797	*	MACS_peak_22323	60.44	Distal Intergenic	5	145316126	145442879	126754	1	153769	uc003lnt.3	-23301	ENSG00000156463	SH3RF2	SH3 domain containing ring finger 2	-1.92146	8.01968e-08
chr13	24463112	24464250	1139	*	MACS_peak_6128	58.06	Promoter	13	24304328	24463587	159260	2	4285	uc001uox.4	0	ENSG00000027001	MIPEP	mitochondrial intermediate peptidase	-1.89999	1.30323e-27
chr15	39888286	39889129	844	*	MACS_peak_8459	51.17	3' UTR	15	39880801	39889668	8868	1	7057	uc010bbi.3	7485	ENSG00000137801	THBS1	thrombospondin 1	-1.89088	1.31853e-194
chr15	39960591	39961362	772	*	MACS_peak_8460	207.37	Intron (uc001zki.3/161835, intron 10 of 11)	15	39880801	39889668	8868	1	7057	uc010bbi.3	79790	ENSG00000137801	THBS1	thrombospondin 1	-1.89088	1.31853e-194
chr1	53748934	53750030	1097	*	MACS_peak_372	53.73	Intron (uc001cvh.2/7804, intron 3 of 15)	1	53716362	53734270	17909	2	7804	uc001cvm.1	-14664	ENSG00000157193	LRP8	LDL receptor related protein 8	-1.8804	9.33772e-19
chr10	63871702	63872753	1052	*	MACS_peak_2969	58.41	Distal Intergenic	10	63808970	63856707	47738	1	84159	uc001jlu.2	62732	ENSG00000150347	ARID5B	AT-rich interaction domain 5B	-1.87842	4.1453e-40
chr11	72689687	72691414	1728	*	MACS_peak_3922	108.07	Intron (uc001oth.4/9873, intron 7 of 18)	11	72553999	72851173	297175	2	9873	uc001oti.2	159759	ENSG00000137478	FCHSD2	FCH and double SH3 domains 2	-1.87545	1.01122e-16
chr2	216081114	216082260	1147	*	MACS_peak_14427	67.43	Distal Intergenic	2	215796266	216003151	206886	2	26154	uc010zjn.2	-77963	ENSG00000144452	ABCA12	ATP binding cassette subfamily A member 12	-1.8719	6.00823e-113
chr8	60618753	60619625	873	*	MACS_peak_27670	60.23	Distal Intergenic	8	61101423	61193954	92532	2	767	uc003xtz.1	574329	ENSG00000178538	CA8	carbonic anhydrase 8	-1.87028	1.85579e-25
chr11	68109700	68110993	1294	*	MACS_peak_3868	74.48	Intron (uc001ont.3/4041, intron 1 of 22)	11	68080108	68216743	136636	1	4041	uc009ysg.4	29592	ENSG00000162337	LRP5	LDL receptor related protein 5	-1.84834	2.15241e-41
chr1	120790667	120792068	1402	*	MACS_peak_780	57.45	Distal Intergenic	1	120839005	120855681	16677	1	653820	uc009whp.3	-46937	ENSG00000188610	FAM72B	family with sequence similarity 72 member B	-1.83389	6.5702e-05
chr9	94074767	94075793	1027	*	MACS_peak_30067	52.32	Intron (uc004arf.4/549, intron 4 of 9)	9	93976097	94124206	148110	2	549	uc004arf.4	48413	ENSG00000148090	AUH	AU RNA binding methylglutaconyl-CoA hydratase	-1.81614	2.26185e-16
chr9	126341676	126342431	756	*	MACS_peak_30617	60.38	Intron (uc011lzl.1/57706, intron 4 of 13)	9	126141933	126414402	272470	2	57706	uc011lzl.1	71971	ENSG00000119522	DENND1A	DENN domain containing 1A	-1.81553	4.89105e-19
chr9	126673109	126674528	1420	*	MACS_peak_30623	52.85	Intron (uc004bnz.1/57706, intron 1 of 21)	9	126141933	126692417	550485	2	57706	uc004bnz.1	17889	ENSG00000119522	DENND1A	DENN domain containing 1A	-1.81553	4.89105e-19
chr12	80314546	80315886	1341	*	MACS_peak_5335	50.5	Intron (uc001sza.3/4659, intron 1 of 23)	12	80167343	80307691	140349	2	4659	uc010suc.2	-6855	ENSG00000058272	PPP1R12A	protein phosphatase 1 regulatory subunit 12A	-1.81518	2.844e-119
chr9	15768733	15769413	681	*	MACS_peak_29490	52.14	Intron (uc003zmd.3/203238, intron 18 of 25)	9	15744271	15876081	131811	1	203238	uc003zmf.1	24462	ENSG00000164989	CCDC171	coiled-coil domain containing 171	-1.79855	1.05795e-10
chr8	101043259	101045457	2199	*	MACS_peak_28455	50.49	Intron (uc022azf.1/26166, intron 3 of 16)	8	100973276	101054195	80920	2	26166	uc022azf.1	8738	ENSG00000132554	RGS22	regulator of G protein signaling 22	-1.78453	5.22407e-33
chr11	35705315	35706130	816	*	MACS_peak_3616	58.91	Intron (uc001mwi.2/54765, intron 1 of 4)	11	35684353	35830930	146578	1	54765	uc001mwi.2	20962	ENSG00000166326	TRIM44	tripartite motif containing 44	-1.78413	3.18649e-26
chr2	8713602	8715125	1524	*	MACS_peak_11667	58.7	Distal Intergenic	2	8822113	8824583	2471	1	3398	uc002qza.3	-106988	ENSG00000115738	ID2	inhibitor of DNA binding 2	-1.7769	1.02624e-92
chr1	202054883	202056586	1704	*	MACS_peak_1889	83.17	Distal Intergenic	1	202092029	202098634	6606	1	9283	uc001gxj.3	-35443	ENSG00000170075	GPR37L1	G protein-coupled receptor 37 like 1	-1.76638	4.04302e-11
chr12	27742093	27742851	759	*	MACS_peak_4483	60.34	Intron (uc001rhy.1/8496, intron 2 of 3)	12	27677045	27848497	171453	1	8496	uc001rid.2	65048	ENSG00000110841	PPFIBP1	PPFIA binding protein 1	-1.76592	7.84119e-31
chr11	63933419	63934306	888	*	MACS_peak_3824	147.52	Promoter	11	63766030	63933585	167556	2	28992	uc001nyh.3	0	ENSG00000133315	MACROD1	MACRO domain containing 1	-1.76083	7.87058e-43
chr3	151893919	151894867	949	*	MACS_peak_17968	77.67	Distal Intergenic	3	151985829	152183569	197741	1	4154	uc003ezh.3	-90962	ENSG00000152601	MBNL1	muscleblind like splicing regulator 1	-1.75537	5.49499e-106
chr9	125985400	125986344	945	*	MACS_peak_30613	50.12	Intron (uc004bns.3/55342, intron 2 of 18)	9	125883908	126030855	146948	2	55342	uc004bns.3	44511	ENSG00000165209	STRBP	spermatid perinuclear RNA binding protein	-1.75483	2.90198e-124
chr3	190252482	190253248	767	*	MACS_peak_18841	64.15	Intron (uc003fsk.3/3556, intron 1 of 8)	3	190231840	190374986	143147	1	3556	uc003fsq.3	20642	ENSG00000196083	IL1RAP	interleukin 1 receptor accessory protein	-1.75378	1.09569e-11
chr6	81278476	81279514	1039	*	MACS_peak_23775	60.66	Distal Intergenic	6	80816344	81055987	239644	1	594	uc003pje.2	462132	ENSG00000083123	BCKDHB	branched chain keto acid dehydrogenase E1 subunit beta	-1.74126	1.91048e-17
chr6	81546112	81546885	774	*	MACS_peak_23780	56.42	Distal Intergenic	6	80816344	81055987	239644	1	594	uc003pje.2	729768	ENSG00000083123	BCKDHB	branched chain keto acid dehydrogenase E1 subunit beta	-1.74126	1.91048e-17
chr14	100087278	100088909	1632	*	MACS_peak_8223	77.54	Distal Intergenic	14	99977603	100070727	93125	2	317762	uc010avr.3	-16551	ENSG00000205476	CCDC85C	coiled-coil domain containing 85C	-1.74095	6.30498e-49
chr8	104495670	104496976	1307	*	MACS_peak_28501	54.55	Distal Intergenic	8	104512976	105266656	753681	1	9699	uc003ylp.3	-16000	ENSG00000176406	RIMS2	regulating synaptic membrane exocytosis 2	-1.73374	0.000232227
chr8	104608920	104610549	1630	*	MACS_peak_28506	63.73	Intron (uc003ylp.3/9699, intron 1 of 23)	8	104512976	105266656	753681	1	9699	uc003ylp.3	95944	ENSG00000176406	RIMS2	regulating synaptic membrane exocytosis 2	-1.73374	0.000232227
chr8	104635642	104638725	3084	*	MACS_peak_28507	66.88	Intron (uc003ylp.3/9699, intron 1 of 23)	8	104512976	105266656	753681	1	9699	uc003ylp.3	122666	ENSG00000176406	RIMS2	regulating synaptic membrane exocytosis 2	-1.73374	0.000232227
chr8	104776044	104777731	1688	*	MACS_peak_28510	51.09	Intron (uc003ylp.3/9699, intron 2 of 23)	8	104831416	105263391	431976	1	9699	uc003ylw.2	-53685	ENSG00000176406	RIMS2	regulating synaptic membrane exocytosis 2	-1.73374	0.000232227
chr8	104807182	104808326	1145	*	MACS_peak_28511	57.62	Intron (uc003ylp.3/9699, intron 3 of 23)	8	104831416	105263391	431976	1	9699	uc003ylw.2	-23090	ENSG00000176406	RIMS2	regulating synaptic membrane exocytosis 2	-1.73374	0.000232227
chr8	104998739	105000046	1308	*	MACS_peak_28523	57.65	Intron (uc003ylp.3/9699, intron 16 of 23)	8	104927723	104934236	6514	1	9699	uc003ylv.1	71016	ENSG00000176406	RIMS2	regulating synaptic membrane exocytosis 2	-1.73374	0.000232227
chr8	105028385	105029447	1063	*	MACS_peak_28527	61.13	Intron (uc003ylp.3/9699, intron 19 of 23)	8	104927723	104934236	6514	1	9699	uc003ylv.1	100662	ENSG00000176406	RIMS2	regulating synaptic membrane exocytosis 2	-1.73374	0.000232227
chr8	105087371	105090790	3420	*	MACS_peak_28530	119.81	Intron (uc003ylp.3/9699, intron 19 of 23)	8	104927723	104934236	6514	1	9699	uc003ylv.1	159648	ENSG00000176406	RIMS2	regulating synaptic membrane exocytosis 2	-1.73374	0.000232227
chr8	105106251	105107736	1486	*	MACS_peak_28533	70.94	Exon (uc003yls.3/9699, exon 22 of 28)	8	104927723	104934236	6514	1	9699	uc003ylv.1	178528	ENSG00000176406	RIMS2	regulating synaptic membrane exocytosis 2	-1.73374	0.000232227
chr16	12896748	12898166	1419	*	MACS_peak_9356	173.44	Promoter	16	12753656	12897744	144089	2	55313	uc002dca.4	0	ENSG00000103381	CPPED1	calcineurin like phosphoesterase domain containing 1	-1.73287	1.0989e-17
chr2	47197498	47198748	1251	*	MACS_peak_12168	58.42	Intron (uc002rvm.3/57217, intron 4 of 20)	2	47205879	47303275	97397	1	57217	uc002rvq.3	-7131	ENSG00000068724	TTC7A	tetratricopeptide repeat domain 7A	-1.73106	5.28354e-42
chr9	20773028	20773557	530	*	MACS_peak_29515	53.08	Intron (uc003zog.1/54914, intron 10 of 45)	9	20820293	20995954	175662	1	54914	uc003zoh.1	-46736	ENSG00000188352	FOCAD	focadhesin	-1.72942	3.20304e-51
chr2	9242571	9244424	1854	*	MACS_peak_11675	113.24	Distal Intergenic	2	9000743	9143876	143134	2	129642	uc010yix.1	-98695	ENSG00000143797	MBOAT2	membrane bound O-acyltransferase domain containing 2	-1.72752	3.38646e-38
chr19	4633040	4633617	578	*	MACS_peak_11043	54.97	Distal Intergenic	19	4639527	4655580	16054	1	126282	uc002max.3	-5910	ENSG00000185361	TNFAIP8L1	TNF alpha induced protein 8 like 1	-1.71082	3.68213e-07
chr6	116743511	116744155	645	*	MACS_peak_24327	67.96	Intron (uc011ebf.1/29940, intron 3 of 3)	6	116753692	116759442	5751	1	29940	uc003pwu.3	-9537	ENSG00000111817	DSE	dermatan sulfate epimerase	-1.7108	1.06272e-09
chr8	67502073	67503180	1108	*	MACS_peak_27759	59.89	Intron (uc003xwj.3/4603, intron 8 of 15)	8	67474410	67525480	51071	2	4603	uc003xwj.3	22300	ENSG00000185697	MYBL1	MYB proto-oncogene like 1	-1.70704	4.05917e-74
chr5	67111326	67112313	988	*	MACS_peak_21187	87.83	Distal Intergenic	5	67511584	67597649	86066	1	5295	uc003jva.3	-399271	ENSG00000145675	PIK3R1	phosphoinositide-3-kinase regulatory subunit 1	-1.70601	9.57453e-83
chr5	67510717	67511371	655	*	MACS_peak_21197	56.94	Promoter	5	67511584	67597649	86066	1	5295	uc003jva.3	-213	ENSG00000145675	PIK3R1	phosphoinositide-3-kinase regulatory subunit 1	-1.70601	9.57453e-83
chr5	67745833	67746595	763	*	MACS_peak_21203	50.02	Distal Intergenic	5	67588511	67591571	3061	1	5295	uc011crb.2	157322	ENSG00000145675	PIK3R1	phosphoinositide-3-kinase regulatory subunit 1	-1.70601	9.57453e-83
chr5	67888619	67889418	800	*	MACS_peak_21207	54.4	Distal Intergenic	5	67588511	67591571	3061	1	5295	uc011crb.2	300108	ENSG00000145675	PIK3R1	phosphoinositide-3-kinase regulatory subunit 1	-1.70601	9.57453e-83
chr3	113254962	113256138	1177	*	MACS_peak_17314	59.44	Intron (uc011bif.1/54847, intron 1 of 17)	3	113251218	113348422	97205	1	54847	uc021xcn.1	3744	ENSG00000072858	SIDT1	SID1 transmembrane family member 1	-1.6922	4.10624e-46
chr1	169957387	169958299	913	*	MACS_peak_1131	57.24	Intron (uc010plx.2/22920, intron 4 of 12)	1	169890470	169995042	104573	2	22920	uc010plx.2	36743	ENSG00000075945	KIFAP3	kinesin associated protein 3	-1.68551	7.91343e-29
chr2	102374165	102374573	409	*	MACS_peak_12905	68.65	Intron (uc002tbc.3/9448, intron 2 of 31)	2	102407182	102456456	49275	1	9448	uc010fiw.1	-32609	ENSG00000071054	MAP4K4	mitogen-activated protein kinase kinase kinase kinase 4	-1.68524	9.92317e-51
chr2	102535054	102536104	1051	*	MACS_peak_12909	63.83	Distal Intergenic	2	102481392	102511152	29761	1	9448	uc002tbl.3	53662	ENSG00000071054	MAP4K4	mitogen-activated protein kinase kinase kinase kinase 4	-1.68524	9.92317e-51
chr8	91604037	91606687	2651	*	MACS_peak_28255	73.88	Distal Intergenic	8	91634223	91658133	23911	2	169200	uc003yen.2	51446	ENSG00000180694	TMEM64	transmembrane protein 64	-1.68351	3.85095e-228
chr8	91703610	91705365	1756	*	MACS_peak_28256	69.44	Intron (uc003yeo.2/169200, intron 4 of 5)	8	91634223	91658133	23911	2	169200	uc011lgf.1	-45477	ENSG00000180694	TMEM64	transmembrane protein 64	-1.68351	3.85095e-228
chr5	100225834	100226894	1061	*	MACS_peak_21701	60.35	Intron (uc003knk.3/7903, intron 2 of 4)	5	100142639	100238987	96349	2	7903	uc003knk.3	12093	ENSG00000113532	ST8SIA4	ST8 alpha-N-acetyl-neuraminide alpha-2,8-sialyltransferase 4	-1.67921	8.11551e-17
chr5	100227078	100227617	540	*	MACS_peak_21702	58.67	Intron (uc003knk.3/7903, intron 2 of 4)	5	100142639	100238987	96349	2	7903	uc003knk.3	11370	ENSG00000113532	ST8SIA4	ST8 alpha-N-acetyl-neuraminide alpha-2,8-sialyltransferase 4	-1.67921	8.11551e-17
chr5	100497702	100498461	760	*	MACS_peak_21705	57.55	Distal Intergenic	5	100221015	100238987	17973	2	7903	uc003knl.3	-258715	ENSG00000113532	ST8SIA4	ST8 alpha-N-acetyl-neuraminide alpha-2,8-sialyltransferase 4	-1.67921	8.11551e-17
chr5	100627917	100628898	982	*	MACS_peak_21710	51.4	Distal Intergenic	5	100221015	100238987	17973	2	7903	uc003knl.3	-388930	ENSG00000113532	ST8SIA4	ST8 alpha-N-acetyl-neuraminide alpha-2,8-sialyltransferase 4	-1.67921	8.11551e-17
chr3	172440048	172441147	1100	*	MACS_peak_18513	85.57	Distal Intergenic	3	172348435	172429008	80574	2	57552	uc011bpy.2	-11040	ENSG00000144959	NCEH1	neutral cholesterol ester hydrolase 1	-1.6792	1.84076e-18
chr15	58896577	58897349	773	*	MACS_peak_8617	70.38	Intron (uc002afd.1/102, intron 14 of 15)	15	58901357	58913820	12464	2	102	uc002aff.1	16471	ENSG00000137845	ADAM10	ADAM metallopeptidase domain 10	-1.66823	2.71191e-78
chr7	3419695	3420442	748	*	MACS_peak_24971	51.93	Intron (uc003smx.3/221935, intron 1 of 44)	7	3341080	4308631	967552	1	221935	uc003smx.3	78615	ENSG00000146555	SDK1	sidekick cell adhesion molecule 1	-1.66785	1.37554e-26
chr7	3551507	3553066	1560	*	MACS_peak_24975	62.09	Intron (uc003smx.3/221935, intron 1 of 44)	7	3341080	4308631	967552	1	221935	uc003smx.3	210427	ENSG00000146555	SDK1	sidekick cell adhesion molecule 1	-1.66785	1.37554e-26
chr12	6344187	6345393	1207	*	MACS_peak_4308	54.53	3' UTR	12	6309482	6347437	37956	1	928	uc001qnq.2	34705	ENSG00000010278	CD9	CD9 molecule	-1.65465	1.53258e-166
chr1	7507692	7508565	874	*	MACS_peak_43	757.59	Intron (uc001aoi.3/23261, intron 5 of 22)	1	7732054	7805082	73029	1	23261	uc010nzv.1	-223489	ENSG00000171735	CAMTA1	calmodulin binding transcription activator 1	-1.64559	3.85654e-21
chr11	78034956	78035583	628	*	MACS_peak_4007	62.8	Intron (uc001ozg.3/9846, intron 1 of 9)	11	77926336	78052926	126591	2	9846	uc001ozg.3	17343	ENSG00000033327	GAB2	GRB2 associated binding protein 2	-1.63128	2.35342e-22
chr5	77157028	77158167	1140	*	MACS_peak_21374	56.91	Distal Intergenic	5	76987074	77072185	85112	2	6902	uc003kfi.1	-84843	ENSG00000171530	TBCA	tubulin folding cofactor A	-1.60927	1.81012e-71
chr7	22297714	22299129	1416	*	MACS_peak_25226	60.95	Intron (uc003svg.3/9771, intron 7 of 25)	7	22206688	22233353	26666	2	9771	uc011jym.1	-64361	ENSG00000136237	RAPGEF5	Rap guanine nucleotide exchange factor 5	-1.59823	2.54776e-09
chr7	100487338	100488619	1282	*	MACS_peak_26411	58.55	Promoter	7	100486344	100487339	996	2	402682	uc003uxc.4	0	ENSG00000176125	UFSP1	UFM1 specific peptidase 1 (inactive)	-1.59422	4.37049e-06
chr3	140887721	140888573	853	*	MACS_peak_17702	50.54	Distal Intergenic	3	140950682	141013486	62805	1	92370	uc003etu.3	-62109	ENSG00000155893	PXYLP1	2-phosphoxylose phosphatase 1	-1.59352	1.12183e-07
chr12	112432035	112432932	898	*	MACS_peak_5857	70.72	Intron (uc001ttc.2/89894, intron 3 of 12)	12	112369087	112451023	81937	2	89894	uc001ttc.2	18091	ENSG00000198270	TMEM116	transmembrane protein 116	-1.58625	8.59576e-24
chr10	25175085	25175779	695	*	MACS_peak_2625	55.78	Intron (uc001ise.1/56952, intron 3 of 8)	10	25137554	25241533	103980	2	56952	uc001ise.1	65754	ENSG00000099256	PRTFDC1	phosphoribosyl transferase domain containing 1	-1.58271	0.0018823
chr11	20444025	20444964	940	*	MACS_peak_3519	50	Intron (uc001mqb.3/10196, intron 9 of 15)	11	20409076	20530879	121804	1	10196	uc010rdn.2	34949	ENSG00000185238	PRMT3	protein arginine methyltransferase 3	-1.57878	2.6913e-33
chr2	201508273	201509144	872	*	MACS_peak_14227	51.31	Intron (uc002uvx.3/316, intron 25 of 34)	2	201473943	201536217	62275	1	316	uc010zhf.2	34330	ENSG00000138356	AOX1	aldehyde oxidase 1	-1.57342	9.73867e-06
chr7	42871994	42873019	1026	*	MACS_peak_25507	99.29	Distal Intergenic	7	42948872	42952151	3280	2	79020	uc003thx.4	79132	ENSG00000136197	C7orf25	chromosome 7 open reading frame 25	-1.57315	0.000266853
chr8	119988476	119989400	925	*	MACS_peak_28975	53.45	Distal Intergenic	8	119938733	119964383	25651	2	4982	uc010mdc.1	-24093	ENSG00000164761	TNFRSF11B	TNF receptor superfamily member 11b	-1.56714	3.79333e-11
chr2	231603623	231604335	713	*	MACS_peak_14551	60.73	Intron (uc002vqx.3/51719, intron 1 of 8)	2	231578263	231685790	107528	1	51719	uc010fxr.3	25360	ENSG00000135932	CAB39	calcium binding protein 39	-1.56256	6.24539e-61
chr8	99829397	99830420	1024	*	MACS_peak_28425	61.62	Intron (uc003yip.4/6788, intron 1 of 10)	8	99466859	99837909	371051	2	6788	uc003yip.4	7489	ENSG00000104375	STK3	serine/threonine kinase 3	-1.55668	1.15333e-47
chr10	125865828	125866494	667	*	MACS_peak_3398	200.8	Distal Intergenic	10	125779169	125853123	73955	2	51363	uc001lho.4	-12705	ENSG00000182022	CHST15	carbohydrate sulfotransferase 15	-1.54904	2.42155e-41
chr3	81103164	81104354	1191	*	MACS_peak_16741	50.83	Distal Intergenic	3	81584346	81792780	208435	2	2632	uc021xax.1	688426	ENSG00000114480	GBE1	1,4-alpha-glucan branching enzyme 1	-1.54238	2.56818e-25
chr3	83041054	83041884	831	*	MACS_peak_16770	63.58	Distal Intergenic	3	81538850	81810950	272101	2	2632	uc021xav.1	-1230104	ENSG00000114480	GBE1	1,4-alpha-glucan branching enzyme 1	-1.54238	2.56818e-25
chr3	83165309	83166148	840	*	MACS_peak_16774	51.46	Distal Intergenic	3	81538850	81810950	272101	2	2632	uc021xav.1	-1354359	ENSG00000114480	GBE1	1,4-alpha-glucan branching enzyme 1	-1.54238	2.56818e-25
chr3	160718701	160719832	1132	*	MACS_peak_18160	53.22	Intron (uc003fdr.3/151742, intron 2 of 3)	3	160802779	160819021	16243	2	8706	uc011bpa.2	99189	ENSG00000169255	B3GALNT1	beta-1,3-N-acetylgalactosaminyltransferase 1 (globoside blood group)	-1.54008	8.54698e-103
chr3	160780256	160782393	2138	*	MACS_peak_18162	95.85	Intron (uc003fdr.3/151742, intron 2 of 3)	3	160802779	160819021	16243	2	8706	uc011bpa.2	36628	ENSG00000169255	B3GALNT1	beta-1,3-N-acetylgalactosaminyltransferase 1 (globoside blood group)	-1.54008	8.54698e-103
chr3	15732548	15733528	981	*	MACS_peak_16003	50.59	Intron (uc003cai.1/23243, intron 15 of 25)	3	15708744	15717730	8987	2	23243	uc011avy.1	-14818	ENSG00000206560	ANKRD28	ankyrin repeat domain 28	-1.53368	6.14499e-78
chr3	15830283	15831593	1311	*	MACS_peak_16004	55.78	Intron (uc011avz.1/23243, intron 2 of 27)	3	15726733	15838144	111412	2	23243	uc003cal.1	6551	ENSG00000206560	ANKRD28	ankyrin repeat domain 28	-1.53368	6.14499e-78
chr20	62476927	62478435	1509	*	MACS_peak_15204	59.76	Distal Intergenic	20	62492566	62494341	1776	1	140701	uc002ygx.1	-14131	ENSG00000183260	ABHD16B	abhydrolase domain containing 16B	-1.52166	1.90043e-07
chr8	93906460	93907696	1237	*	MACS_peak_28311	89.53	Intron (uc022axy.1/286144, intron 3 of 4)	8	93966634	93977564	10931	2	286144	uc003yfs.2	69868	ENSG00000205133	TRIQK	triple QxxK/R motif containing	-1.51898	1.30744e-68
chr8	94080112	94081430	1319	*	MACS_peak_28313	76.08	Distal Intergenic	8	93895758	94029901	134144	2	286144	uc003yfr.4	-50211	ENSG00000205133	TRIQK	triple QxxK/R motif containing	-1.51898	1.30744e-68
chr22	51221886	51222841	956	*	MACS_peak_15721	130.13	Promoter	22	51205920	51222087	16168	2	11158	uc003bnk.1	0	ENSG00000079974	RABL2B	RAB, member of RAS oncogene family like 2B	-1.51353	0.000200041
chr6	125475521	125476572	1052	*	MACS_peak_24464	69.87	Promoter	6	125475420	125584644	109225	1	7164	uc003pzy.1	101	ENSG00000111907	TPD52L1	TPD52 like 1	-1.51342	7.29716e-145
chr6	125496593	125497272	680	*	MACS_peak_24465	52.22	Intron (uc003pzu.1/7164, intron 1 of 6)	6	125475420	125584644	109225	1	7164	uc003pzy.1	21173	ENSG00000111907	TPD52L1	TPD52 like 1	-1.51342	7.29716e-145
chr6	125522917	125524053	1137	*	MACS_peak_24466	85.51	Promoter	6	125524865	125584644	59780	1	7164	uc003pzz.1	-812	ENSG00000111907	TPD52L1	TPD52 like 1	-1.51342	7.29716e-145
chr6	125525505	125526722	1218	*	MACS_peak_24467	73.36	Promoter	6	125524865	125584644	59780	1	7164	uc003pzz.1	640	ENSG00000111907	TPD52L1	TPD52 like 1	-1.51342	7.29716e-145
chr3	141079704	141080888	1185	*	MACS_peak_17706	108.08	Intron (uc003etw.3/253461, intron 1 of 7)	3	141106489	141168632	62144	1	253461	uc010hun.3	-25601	ENSG00000177311	ZBTB38	zinc finger and BTB domain containing 38	-1.51222	6.47112e-37
chr3	65938831	65939744	914	*	MACS_peak_16568	112.96	Intron (uc003dmm.3/9223, intron 1 of 24)	3	65415195	65893350	478156	2	9223	uc010hny.2	-45481	ENSG00000151276	MAGI1	membrane associated guanylate kinase, WW and PDZ domain containing 1	-1.51163	2.36938e-14
chr6	135494894	135495564	671	*	MACS_peak_24599	72.26	Distal Intergenic	6	135502453	135525088	22636	1	4602	uc003qfb.1	-6889	ENSG00000118513	MYB	MYB proto-oncogene, transcription factor	-1.50663	2.9734e-95
chr6	135531941	135533166	1226	*	MACS_peak_24600	204.78	Intron (uc003qfc.3/4602, intron 14 of 14)	6	135516886	135518461	1576	1	4602	uc003qge.1	15055	ENSG00000118513	MYB	MYB proto-oncogene, transcription factor	-1.50663	2.9734e-95
chr1	184075397	184076421	1025	*	MACS_peak_1356	56.39	Distal Intergenic	1	184020811	184043344	22534	1	116461	uc009wyg.3	54586	ENSG00000198860	TSEN15	tRNA splicing endonuclease subunit 15	-1.50633	1.24579e-53
chr14	102276171	102277071	901	*	MACS_peak_8258	62.47	Promoter	14	102276140	102394328	118189	1	5527	uc001ykp.3	31	ENSG00000078304	PPP2R5C	protein phosphatase 2 regulatory subunit B'gamma	-1.50446	4.35497e-98
chr15	96437158	96439493	2336	*	MACS_peak_9113	422.25	Distal Intergenic	15	96869157	96883492	14336	1	7026	uc002btp.3	-429664	ENSG00000185551	NR2F2	nuclear receptor subfamily 2 group F member 2	-1.4986	6.32298e-73
chr15	96454524	96456348	1825	*	MACS_peak_9114	103.08	Distal Intergenic	15	96869157	96883492	14336	1	7026	uc002btp.3	-412809	ENSG00000185551	NR2F2	nuclear receptor subfamily 2 group F member 2	-1.4986	6.32298e-73
chr15	96788577	96789751	1175	*	MACS_peak_9118	82.69	Distal Intergenic	15	96869157	96883492	14336	1	7026	uc002btp.3	-79406	ENSG00000185551	NR2F2	nuclear receptor subfamily 2 group F member 2	-1.4986	6.32298e-73
chr15	96843361	96844522	1162	*	MACS_peak_9119	83.28	Intron (uc031qud.1/644192, intron 1 of 7)	15	96869157	96883492	14336	1	7026	uc002btp.3	-24635	ENSG00000185551	NR2F2	nuclear receptor subfamily 2 group F member 2	-1.4986	6.32298e-73
chr15	96861574	96862585	1012	*	MACS_peak_9120	63.3	Intron (uc031qud.1/644192, intron 1 of 7)	15	96869157	96883492	14336	1	7026	uc002btp.3	-6572	ENSG00000185551	NR2F2	nuclear receptor subfamily 2 group F member 2	-1.4986	6.32298e-73
chr15	96915687	96916978	1292	*	MACS_peak_9121	51.49	Distal Intergenic	15	96876569	96883492	6924	1	7026	uc010urk.2	39118	ENSG00000185551	NR2F2	nuclear receptor subfamily 2 group F member 2	-1.4986	6.32298e-73
chr8	67616696	67617084	389	*	MACS_peak_27762	72.91	Intron (uc003xwp.3/100533105, intron 3 of 18)	8	67624653	67774257	149605	1	23678	uc003xwr.3	-7569	ENSG00000104205	SGK3	serum/glucocorticoid regulated kinase family member 3	-1.49288	8.80387e-60
chr8	67626148	67627275	1128	*	MACS_peak_27763	106.79	Intron (uc003xwp.3/100533105, intron 3 of 18)	8	67624653	67774257	149605	1	23678	uc003xwr.3	1495	ENSG00000104205	SGK3	serum/glucocorticoid regulated kinase family member 3	-1.49288	8.80387e-60
chr17	19099137	19099898	762	*	MACS_peak_10174	51.59	Distal Intergenic	17	19140690	19187027	46338	1	22905	uc002gvc.2	-40792	ENSG00000072134	EPN2	epsin 2	-1.49284	7.47155e-19
chr17	19118920	19119614	695	*	MACS_peak_10175	56.97	Distal Intergenic	17	19140690	19187027	46338	1	22905	uc002gvc.2	-21076	ENSG00000072134	EPN2	epsin 2	-1.49284	7.47155e-19
chr19	19488124	19489968	1845	*	MACS_peak_11202	130.8	Distal Intergenic	19	19496642	19619741	123100	1	54815	uc010xqt.2	-6674	ENSG00000167491	GATAD2A	GATA zinc finger domain containing 2A	-1.48997	1.30339e-41
chr6	109933228	109934014	787	*	MACS_peak_24225	67.34	Exon (uc003ptn.2/221264, exon 16 of 41)	6	109850074	109871740	21667	2	221264	uc011eat.1	-61488	ENSG00000155085	AK9	adenylate kinase 9	-1.48969	1.61882e-08
chr4	151956315	151957378	1064	*	MACS_peak_19990	60.12	Distal Intergenic	4	151933981	151936649	2669	2	987	uc021xss.1	-19666	ENSG00000198589	LRBA	LPS responsive beige-like anchor protein	-1.48311	4.4736e-93
chr2	189352889	189354162	1274	*	MACS_peak_14057	69.87	Intron (uc002uqc.4/51454, intron 4 of 6)	2	189434755	189459786	25032	1	51454	uc002uqh.1	-80593	ENSG00000144366	GULP1	GULP PTB domain containing engulfment adaptor 1	-1.4813	4.25435e-20
chr2	189407162	189408346	1185	*	MACS_peak_14058	61.02	Intron (uc002uqd.3/51454, intron 7 of 12)	2	189434755	189459786	25032	1	51454	uc002uqh.1	-26409	ENSG00000144366	GULP1	GULP PTB domain containing engulfment adaptor 1	-1.4813	4.25435e-20
chr9	140407905	140409460	1556	*	MACS_peak_30796	325.81	Intron (uc011mfa.1/375775, intron 4 of 18)	9	140354405	140417309	62905	2	375775	uc011mfa.1	7849	ENSG00000130653	PNPLA7	patatin like phospholipase domain containing 7	-1.47515	8.5665e-06
chr8	102504136	102505558	1423	*	MACS_peak_28472	89.8	Promoter	8	102504668	102556298	51631	1	79977	uc010mbt.1	0	ENSG00000083307	GRHL2	grainyhead like transcription factor 2	-1.47474	4.79742e-117
chr8	102619327	102620962	1636	*	MACS_peak_28473	97.8	Intron (uc010mbu.3/79977, intron 8 of 15)	8	102504668	102681952	177285	1	79977	uc010mbu.3	114659	ENSG00000083307	GRHL2	grainyhead like transcription factor 2	-1.47474	4.79742e-117
chr13	67749908	67750540	633	*	MACS_peak_6594	56.24	Intron (uc001vik.3/5101, intron 2 of 4)	13	66876966	67804468	927503	2	5101	uc001vik.3	53928	ENSG00000184226	PCDH9	protocadherin 9	-1.46691	8.49157e-07
chr1	204181698	204183185	1488	*	MACS_peak_1911	53	Promoter	1	204167288	204183220	15933	2	127845	uc001has.1	35	ENSG00000174567	GOLT1A	golgi transport 1A	-1.46677	3.86133e-07
chr1	204194367	204196188	1822	*	MACS_peak_1912	60.74	Intron (uc001hau.4/22874, intron 21 of 22)	1	204167291	204183220	15930	2	127845	uc001hat.1	-11147	ENSG00000174567	GOLT1A	golgi transport 1A	-1.46677	3.86133e-07
chr14	58938969	58940417	1449	*	MACS_peak_7522	51.91	Exon (uc001xdt.4/9786, exon 19 of 32)	14	58909424	58955081	45658	1	9786	uc010tru.1	29545	ENSG00000100578	KIAA0586	KIAA0586	-1.45399	1.28148e-29
chr11	46638352	46639584	1233	*	MACS_peak_3682	90.13	Promoter	11	46624856	46638777	13922	2	283254	uc001ncy.3	0	ENSG00000180423	HARBI1	harbinger transposase derived 1	-1.43982	1.92415e-08
chr8	75167446	75168623	1178	*	MACS_peak_27856	50.71	Intron (uc003yae.3/56704, intron 3 of 5)	8	75146939	75233562	86624	2	56704	uc003yae.3	64939	ENSG00000104369	JPH1	junctophilin 1	-1.43569	5.31173e-06
chr4	13264269	13264940	672	*	MACS_peak_19034	117.69	Distal Intergenic	4	13369347	13485989	116643	2	9364	uc003gmt.2	221049	ENSG00000157869	RAB28	RAB28, member RAS oncogene family	-1.42565	9.20871e-16
chr6	76427083	76427707	625	*	MACS_peak_23700	70.2	3' UTR	6	76458909	76617425	158517	1	4646	uc003pig.1	-31202	ENSG00000196586	MYO6	myosin VI	-1.42031	7.73422e-43
chr6	76464577	76465824	1248	*	MACS_peak_23702	57	Intron (uc003pig.1/4646, intron 1 of 28)	6	76458909	76629254	170346	1	4646	uc003pih.1	5668	ENSG00000196586	MYO6	myosin VI	-1.42031	7.73422e-43
chr6	76559065	76560697	1633	*	MACS_peak_23705	104.29	Intron (uc003pig.1/4646, intron 11 of 28)	6	76527218	76629254	102037	1	4646	uc003pii.1	31847	ENSG00000196586	MYO6	myosin VI	-1.42031	7.73422e-43
chr2	114384112	114385360	1249	*	MACS_peak_13069	54.97	Promoter	2	114384817	114400975	16159	1	11159	uc002tkm.4	0	ENSG00000144134	RABL2A	RAB, member of RAS oncogene family like 2A	-1.41858	0.000786064
chr7	33396186	33397423	1238	*	MACS_peak_25382	54.8	Intron (uc003tdn.1/27241, intron 15 of 22)	7	33390015	33645680	255666	1	27241	uc003tds.1	6171	ENSG00000122507	BBS9	Bardet-Biedl syndrome 9	-1.41651	9.26374e-13
chr7	33635163	33635981	819	*	MACS_peak_25386	55.21	Intron (uc003tdn.1/27241, intron 21 of 22)	7	33390015	33645680	255666	1	27241	uc003tds.1	245148	ENSG00000122507	BBS9	Bardet-Biedl syndrome 9	-1.41651	9.26374e-13
chr3	105353743	105354817	1075	*	MACS_peak_17169	51.7	Distal Intergenic	3	105377109	105400974	23866	2	868	uc003dwa.3	46157	ENSG00000114423	CBLB	Cbl proto-oncogene B	-1.416	4.51125e-12
chr3	105444615	105445917	1303	*	MACS_peak_17171	62.8	Intron (uc003dwc.3/868, intron 9 of 18)	3	105377109	105400974	23866	2	868	uc003dwa.3	-43641	ENSG00000114423	CBLB	Cbl proto-oncogene B	-1.416	4.51125e-12
chr3	106271516	106272576	1061	*	MACS_peak_17198	68.65	Distal Intergenic	3	105438891	105588266	149376	2	868	uc011bhj.1	-683250	ENSG00000114423	CBLB	Cbl proto-oncogene B	-1.416	4.51125e-12
chr2	216844128	216845098	971	*	MACS_peak_14436	61.4	Intron (uc002vfo.3/55686, intron 2 of 4)	2	216807314	216878346	71033	2	55686	uc002vfo.3	33248	ENSG00000118242	MREG	melanoregulin	-1.41282	2.91675e-93
chr2	216846890	216848078	1189	*	MACS_peak_14437	97.2	Intron (uc002vfo.3/55686, intron 2 of 4)	2	216807314	216878346	71033	2	55686	uc002vfo.3	30268	ENSG00000118242	MREG	melanoregulin	-1.41282	2.91675e-93
chr2	216893548	216894183	636	*	MACS_peak_14438	52.95	Intron (uc010zjq.2/55825, intron 7 of 7)	2	216807314	216878346	71033	2	55686	uc002vfo.3	-15202	ENSG00000118242	MREG	melanoregulin	-1.41282	2.91675e-93
chr4	159015706	159016342	637	*	MACS_peak_20042	75.54	Distal Intergenic	4	159045732	159093718	47987	2	51313	uc003ipp.4	77376	ENSG00000164125	FAM198B	family with sequence similarity 198 member B	-1.4108	1.5224e-25
chr4	159076359	159077352	994	*	MACS_peak_20044	51.37	Exon (uc003ipp.4/51313, exon 3 of 5)	4	159045732	159093718	47987	2	51313	uc003ipp.4	16366	ENSG00000164125	FAM198B	family with sequence similarity 198 member B	-1.4108	1.5224e-25
chr8	132898937	132899821	885	*	MACS_peak_29226	50.65	Distal Intergenic	8	132916356	133025886	109531	1	23167	uc003yte.3	-16535	ENSG00000132294	EFR3A	EFR3 homolog A	-1.40709	3.28058e-58
chr8	132915863	132918007	2145	*	MACS_peak_29227	133.97	Promoter	8	132916356	133025886	109531	1	23167	uc003yte.3	0	ENSG00000132294	EFR3A	EFR3 homolog A	-1.40709	3.28058e-58
chr21	43796274	43797009	736	*	MACS_peak_15483	400.18	Exon (uc002zay.2/64699, exon 3 of 5)	21	43791996	43803860	11865	2	64699	uc002zay.2	6851	ENSG00000160183	TMPRSS3	transmembrane serine protease 3	-1.40595	0.00146275
chr10	79646911	79648033	1123	*	MACS_peak_3084	53.57	Intron (uc001jzk.3/9231, intron 1 of 31)	10	79555819	79649261	93443	2	9231	uc009xru.1	1228	ENSG00000151208	DLG5	discs large MAGUK scaffold protein 5	-1.4045	2.79724e-55
chr4	101385437	101386285	849	*	MACS_peak_19578	68.07	Intron (uc003hvr.3/51705, intron 4 of 11)	4	101316498	101439250	122753	2	51705	uc003hvr.3	52965	ENSG00000164035	EMCN	endomucin	-1.40388	0.00642783
chr7	29310748	29311455	708	*	MACS_peak_25303	50	Intron (uc011jzs.2/1124, intron 2 of 13)	7	29237357	29553944	316588	1	1124	uc011jzu.2	73391	ENSG00000106069	CHN2	chimerin 2	-1.39965	0.000164601
chr7	29489381	29490234	854	*	MACS_peak_25305	73.45	Intron (uc011jzs.2/1124, intron 7 of 13)	7	29519486	29553944	34459	1	1124	uc003taa.3	-29252	ENSG00000106069	CHN2	chimerin 2	-1.39965	0.000164601
chr1	161067082	161068066	985	*	MACS_peak_1030	59.42	Promoter	1	161068151	161070138	1988	1	126823	uc001fxq.3	-85	ENSG00000162755	KLHDC9	kelch domain containing 9	-1.37557	1.89261e-06
chr11	33161340	33162247	908	*	MACS_peak_3596	69.11	Intron (uc001muh.3/1479, intron 3 of 20)	11	33106130	33183037	76908	2	1479	uc001muh.3	20790	ENSG00000176102	CSTF3	cleavage stimulation factor subunit 3	-1.372	9.75246e-18
chrX	81281846	81282715	870	*	MACS_peak_30996	54.82	Distal Intergenic	23	80457915	80554046	96132	1	6451	uc010nmn.3	823931	ENSG00000131171	SH3BGRL	SH3 domain binding glutamate rich protein like	-1.36892	1.44809e-55
chr1	171271652	171272536	885	*	MACS_peak_1156	56.87	Distal Intergenic	1	171283486	171311223	27738	1	2329	uc001gho.3	-10950	ENSG00000076258	FMO4	flavin containing monooxygenase 4	-1.36719	0.000190103
chr17	80933039	80935013	1975	*	MACS_peak_10767	54.26	Intron (uc002kge.1/146712, intron 2 of 9)	17	80900031	80964864	64834	2	146712	uc002kge.1	29851	ENSG00000175711	B3GNTL1	UDP-GlcNAc:betaGal beta-1,3-N-acetylglucosaminyltransferase like 1	-1.3669	2.59762e-05
chr10	114206576	114207349	774	*	MACS_peak_3315	50.69	Promoter	10	114206756	114210483	3728	1	143187	uc001kzx.3	0	ENSG00000151532	VTI1A	vesicle transport through interaction with t-SNAREs 1A	-1.36666	5.20466e-24
chr9	79186083	79187318	1236	*	MACS_peak_29817	83.71	Distal Intergenic	9	79115549	79122332	6784	1	2650	uc004akh.4	70534	ENSG00000187210	GCNT1	glucosaminyl (N-acetyl) transferase 1, core 2	-1.35566	3.91406e-31
chr2	85623748	85625684	1937	*	MACS_peak_12677	59.33	Exon (uc002spl.2/822, exon 8 of 10)	2	85622435	85628806	6372	2	822	uc010fgj.1	3122	ENSG00000042493	CAPG	capping actin protein, gelsolin like	-1.35261	5.69832e-18
chr1	10746479	10747304	826	*	MACS_peak_68	52.46	Intron (uc001aro.4/54897, intron 4 of 20)	1	10713041	10754507	41467	2	54897	uc009vmx.2	7203	ENSG00000130940	CASZ1	castor zinc finger 1	-1.35141	5.66714e-10
chr6	101303061	101303962	902	*	MACS_peak_24100	81.89	Intron (uc003pqk.3/10973, intron 3 of 41)	6	100956608	101329224	372617	2	10973	uc003pqk.3	25262	ENSG00000112249	ASCC3	activating signal cointegrator 1 complex subunit 3	-1.34926	1.58809e-82
chr6	101409881	101410525	645	*	MACS_peak_24103	55.18	Distal Intergenic	6	101304179	101329224	25046	2	10973	uc003pqm.3	-80657	ENSG00000112249	ASCC3	activating signal cointegrator 1 complex subunit 3	-1.34926	1.58809e-82
chr3	43645581	43646029	449	*	MACS_peak_16482	61.36	Intron (uc003cmv.3/55129, intron 2 of 12)	3	43407818	43663560	255743	2	55129	uc003cmv.3	17531	ENSG00000160746	ANO10	anoctamin 10	-1.3392	6.09203e-15
chr2	21038646	21039565	920	*	MACS_peak_11834	56.91	Distal Intergenic	2	20885307	21022827	137521	2	60526	uc021vem.1	-15819	ENSG00000118961	LDAH	lipid droplet associated hydrolase	-1.33732	1.08371e-14
chr2	38029107	38030672	1566	*	MACS_peak_12023	63.3	Distal Intergenic	2	38152462	38225506	73045	1	151393	uc002rqk.1	-121790	ENSG00000115841	RMDN2	regulator of microtubule dynamics 2	-1.33471	0.00275059
chr13	41175244	41175888	645	*	MACS_peak_6350	55.18	Intron (uc010acc.1/2308, intron 1 of 2)	13	41048131	41185264	137134	2	2308	uc010acc.1	9376	ENSG00000150907	FOXO1	forkhead box O1	-1.33465	4.16807e-05
chr2	113032565	113033285	721	*	MACS_peak_13056	70.43	Promoter	2	113033178	113097640	64463	1	376940	uc002thq.1	0	ENSG00000188177	ZC3H6	zinc finger CCCH-type containing 6	-1.33267	6.60592e-25
chr2	113040462	113041301	840	*	MACS_peak_13057	53.47	Intron (uc002thq.1/376940, intron 1 of 11)	2	113033178	113097640	64463	1	376940	uc002thq.1	7284	ENSG00000188177	ZC3H6	zinc finger CCCH-type containing 6	-1.33267	6.60592e-25
chr2	113065352	113066090	739	*	MACS_peak_13058	52.66	Intron (uc002thq.1/376940, intron 3 of 11)	2	113057426	113063330	5905	1	376940	uc002thr.1	7926	ENSG00000188177	ZC3H6	zinc finger CCCH-type containing 6	-1.33267	6.60592e-25
chr16	4201721	4202922	1202	*	MACS_peak_9261	183.92	Distal Intergenic	16	4012650	4166186	153537	2	115	uc002cvx.3	-35535	ENSG00000162104	ADCY9	adenylate cyclase 9	-1.33077	6.76073e-20
chr20	45337455	45338396	942	*	MACS_peak_15060	58.71	Promoter	20	45338279	45364985	26707	1	81031	uc002xsl.3	0	ENSG00000197496	SLC2A10	solute carrier family 2 member 10	-1.31929	4.21029e-54
chr17	61193123	61195390	2268	*	MACS_peak_10542	62.33	Intron (uc002jal.4/26115, intron 3 of 24)	17	61271352	61505067	233716	1	26115	uc010wpe.2	-75962	ENSG00000170921	TANC2	tetratricopeptide repeat, ankyrin repeat and coiled-coil containing 2	-1.31465	8.34695e-44
chr17	61302573	61304503	1931	*	MACS_peak_10545	52.21	Intron (uc002jal.4/26115, intron 5 of 24)	17	61271352	61505067	233716	1	26115	uc010wpe.2	31221	ENSG00000170921	TANC2	tetratricopeptide repeat, ankyrin repeat and coiled-coil containing 2	-1.31465	8.34695e-44
chr14	89619948	89620821	874	*	MACS_peak_8079	56.94	Downstream (1-2kb)	14	89622516	89883454	260939	2	1112	uc001xxn.4	262633	ENSG00000053254	FOXN3	forkhead box N3	-1.30862	2.6876e-14
chr14	89680189	89681798	1610	*	MACS_peak_8080	135.16	Intron (uc001xxn.4/1112, intron 4 of 5)	14	89622516	89883454	260939	2	1112	uc001xxn.4	201656	ENSG00000053254	FOXN3	forkhead box N3	-1.30862	2.6876e-14
chr14	89798599	89799273	675	*	MACS_peak_8081	50.87	Intron (uc001xxn.4/1112, intron 3 of 5)	14	89622516	89883454	260939	2	1112	uc001xxn.4	84181	ENSG00000053254	FOXN3	forkhead box N3	-1.30862	2.6876e-14
chr14	89878150	89879107	958	*	MACS_peak_8082	55.05	5' UTR	14	89622516	89883454	260939	2	1112	uc001xxn.4	4347	ENSG00000053254	FOXN3	forkhead box N3	-1.30862	2.6876e-14
chr14	90228830	90229621	792	*	MACS_peak_8090	51.76	Distal Intergenic	14	89878278	90085494	207217	2	1112	uc001xxp.2	-143336	ENSG00000053254	FOXN3	forkhead box N3	-1.30862	2.6876e-14
chr16	10687931	10689316	1386	*	MACS_peak_9330	110	Distal Intergenic	16	10622279	10674539	52261	2	2013	uc002czx.3	-13392	ENSG00000213853	EMP2	epithelial membrane protein 2	-1.30515	1.28074e-114
chr16	10710282	10711993	1712	*	MACS_peak_9331	88.15	Distal Intergenic	16	10622279	10674539	52261	2	2013	uc002czx.3	-35743	ENSG00000213853	EMP2	epithelial membrane protein 2	-1.30515	1.28074e-114
chr3	180068204	180069390	1187	*	MACS_peak_18657	70.53	Distal Intergenic	3	180319918	180328918	9001	1	151613	uc003fkk.3	-250528	ENSG00000163728	TTC14	tetratricopeptide repeat domain 14	-1.30417	2.20066e-36
chr5	57364970	57366116	1147	*	MACS_peak_21043	62.55	Distal Intergenic	5	57753916	57755189	1274	2	10769	uc011cql.1	389073	ENSG00000145632	PLK2	polo like kinase 2	-1.2981	3.07811e-103
chr5	57390713	57391568	856	*	MACS_peak_21045	73.25	Distal Intergenic	5	57753916	57755189	1274	2	10769	uc011cql.1	363621	ENSG00000145632	PLK2	polo like kinase 2	-1.2981	3.07811e-103
chr5	57521697	57522360	664	*	MACS_peak_21048	53.55	Distal Intergenic	5	57753916	57755189	1274	2	10769	uc011cql.1	232829	ENSG00000145632	PLK2	polo like kinase 2	-1.2981	3.07811e-103
chr11	14741473	14742795	1323	*	MACS_peak_3474	61.79	Intron (uc001mlm.2/5140, intron 1 of 1)	11	14665269	14893604	228336	1	5140	uc010rcr.2	76204	ENSG00000152270	PDE3B	phosphodiesterase 3B	-1.29526	1.50341e-13
chr6	18337264	18337862	599	*	MACS_peak_22925	53.05	Distal Intergenic	6	18387581	18469105	81525	1	255488	uc003ncs.3	-49719	ENSG00000137393	RNF144B	ring finger protein 144B	-1.28834	1.07002e-15
chr5	122490620	122491876	1257	*	MACS_peak_22034	93.49	Exon (uc003kti.3/93166, exon 4 of 8)	5	122425695	122523745	98051	1	93166	uc003ktj.3	64925	ENSG00000061455	PRDM6	PR/SET domain 6	-1.28277	0.000739023
chr10	7909261	7910586	1326	*	MACS_peak_2367	64.93	Intron (uc010qbd.3/83860, intron 2 of 6)	10	7860467	8057016	196550	1	83860	uc010qbd.3	48794	ENSG00000165632	TAF3	TATA-box binding protein associated factor 3	-1.28148	1.55663e-10
chr13	48575447	48576111	665	*	MACS_peak_6508	55.16	Promoter	13	48516791	48575462	58672	2	8803	uc001vbs.3	0	ENSG00000136143	SUCLA2	succinate-CoA ligase ADP-forming beta subunit	-1.28137	7.9883e-37
chr3	160199404	160200209	806	*	MACS_peak_18151	53.94	Distal Intergenic	3	159945241	160167626	222386	2	57560	uc003fda.3	-31778	ENSG00000068885	IFT80	intraflagellar transport 80	-1.28125	4.08718e-17
chr7	151773128	151774321	1194	*	MACS_peak_27257	51.96	Intron (uc010lqg.1/63917, intron 1 of 11)	7	151772071	151801974	29904	1	63917	uc003wkv.1	1057	ENSG00000178234	GALNT11	polypeptide N-acetylgalactosaminyltransferase 11	-1.28053	1.1845e-23
chr11	1793776	1794220	445	*	MACS_peak_3442	76.21	Distal Intergenic	11	1490685	1785501	294817	2	81532	uc001ltq.2	-8275	ENSG00000182208	MOB2	MOB kinase activator 2	-1.27838	4.13469e-07
chr3	160989883	160991101	1219	*	MACS_peak_18167	85.75	Distal Intergenic	3	160952910	160967886	14977	1	51068	uc010hwh.3	36973	ENSG00000169251	NMD3	NMD3 ribosome export adaptor	-1.27675	7.81017e-136
chr7	101647223	101648263	1041	*	MACS_peak_26428	56.53	Intron (uc003uys.4/1523, intron 2 of 23)	7	101460882	101901513	440632	1	1523	uc003uyx.4	186341	ENSG00000257923	CUX1	cut like homeobox 1	-1.27628	7.39417e-25
chr1	174116282	174117642	1361	*	MACS_peak_1203	64.48	Distal Intergenic	1	174128552	174363283	234732	1	9910	uc009wwq.2	-10910	ENSG00000152061	RABGAP1L	RAB GTPase activating protein 1 like	-1.26621	1.03164e-18
chr1	174544777	174545624	848	*	MACS_peak_1215	57.64	Intron (uc001gjx.3/9910, intron 13 of 20)	1	174669672	174964445	294774	1	9910	uc001gkb.4	-124048	ENSG00000152061	RABGAP1L	RAB GTPase activating protein 1 like	-1.26621	1.03164e-18
chr1	174606291	174607463	1173	*	MACS_peak_1218	50.41	Exon (uc001gjx.3/9910, exon 14 of 21)	1	174669672	174964445	294774	1	9910	uc001gkb.4	-62209	ENSG00000152061	RABGAP1L	RAB GTPase activating protein 1 like	-1.26621	1.03164e-18
chr13	41591076	41591911	836	*	MACS_peak_6359	81.76	Intron (uc001uxs.3/1997, intron 1 of 8)	13	41506055	41593508	87454	2	1997	uc001uxs.3	1597	ENSG00000120690	ELF1	E74 like ETS transcription factor 1	-1.26556	2.86452e-59
chr5	173909603	173910972	1370	*	MACS_peak_22603	196.93	Distal Intergenic	5	174151575	174157902	6328	1	4488	uc003mcy.3	-240603	ENSG00000120149	MSX2	msh homeobox 2	-1.25141	4.964e-43
chr2	45979301	45980094	794	*	MACS_peak_12146	58.28	Intron (uc002rut.3/5581, intron 1 of 14)	2	45903873	46072897	169025	1	5581	uc002ruu.3	75428	ENSG00000171132	PRKCE	protein kinase C epsilon	-1.24424	1.38759e-16
chr2	45989497	45990703	1207	*	MACS_peak_12147	65.59	Intron (uc002rut.3/5581, intron 1 of 14)	2	45903873	46072897	169025	1	5581	uc002ruu.3	85624	ENSG00000171132	PRKCE	protein kinase C epsilon	-1.24424	1.38759e-16
chr6	13517159	13517887	729	*	MACS_peak_22854	72.74	Distal Intergenic	6	13469502	13487869	18368	2	54438	uc021ylu.1	-29290	ENSG00000145990	GFOD1	glucose-fructose oxidoreductase domain containing 1	-1.24296	6.906e-13
chr3	126510014	126511035	1022	*	MACS_peak_17486	63.21	Intron (uc010hsj.2/84303, intron 4 of 6)	3	126423063	126679263	256201	1	84303	uc003ejf.2	86951	ENSG00000159685	CHCHD6	coiled-coil-helix-coiled-coil-helix domain containing 6	-1.24231	0.000291767
chr2	38302764	38304142	1379	*	MACS_peak_12026	133.99	Promoter	2	38294746	38303323	8578	2	1545	uc002rqo.2	0	ENSG00000138061	CYP1B1	cytochrome P450 family 1 subfamily B member 1	-1.23637	1.27559e-81
chr2	38323189	38323777	589	*	MACS_peak_12027	92.38	Distal Intergenic	2	38294746	38303323	8578	2	1545	uc002rqo.2	-19866	ENSG00000138061	CYP1B1	cytochrome P450 family 1 subfamily B member 1	-1.23637	1.27559e-81
chr14	34949564	34950903	1340	*	MACS_peak_6991	54.02	Distal Intergenic	14	34902144	34931468	29325	2	171546	uc001wsc.3	-18096	ENSG00000165389	SPTSSA	serine palmitoyltransferase small subunit A	-1.23285	7.52094e-40
chr3	129381484	129382459	976	*	MACS_peak_17523	115.74	Intron (uc003emy.4/23023, intron 2 of 3)	3	129366635	129407575	40941	2	23023	uc003emy.4	25116	ENSG00000172765	TMCC1	transmembrane and coiled-coil domain family 1	-1.23252	8.85354e-31
chr3	129596473	129598019	1547	*	MACS_peak_17528	69.29	Intron (uc021xdy.1/23023, intron 1 of 5)	3	129366635	129599402	232768	2	23023	uc021xdy.1	1383	ENSG00000172765	TMCC1	transmembrane and coiled-coil domain family 1	-1.23252	8.85354e-31
chr10	90145046	90145750	705	*	MACS_peak_3164	56.94	Intron (uc010qms.1/55328, intron 2 of 5)	10	90043859	90305279	261421	2	55328	uc009xtj.3	159529	ENSG00000184719	RNLS	renalase, FAD dependent amine oxidase	-1.22985	2.0004e-05
chr10	384465	385673	1209	*	MACS_peak_2263	121.18	Intron (uc001ifp.3/22982, intron 29 of 36)	10	386420	415907	29488	2	22982	uc009xhi.1	30234	ENSG00000151240	DIP2C	disco interacting protein 2 homolog C	-1.22811	3.114e-18
chr8	74242674	74243325	652	*	MACS_peak_27846	51.26	Intron (uc003xzk.2/uc003xzk.2, intron 3 of 5)	8	74209339	74237520	28182	1	157506	uc003xzj.3	33335	ENSG00000121039	RDH10	retinol dehydrogenase 10	-1.22243	4.13361e-24
chr17	72756473	72757470	998	*	MACS_peak_10695	246.16	Intron (uc002jlo.4/9368, intron 1 of 5)	17	72744767	72759659	14893	1	9368	uc002jln.1	11706	ENSG00000109062	SLC9A3R1	SLC9A3 regulator 1	-1.22088	2.0776e-79
chr2	161608984	161610163	1180	*	MACS_peak_13661	212.24	Distal Intergenic	2	161137825	161350318	212494	2	5937	uc010fox.2	-258666	ENSG00000153250	RBMS1	RNA binding motif single stranded interacting protein 1	-1.20771	2.37855e-20
chr1	161412379	161418217	5839	*	MACS_peak_1034	60.05	Exon (uc021pce.1/uc021pce.1, exon 1 of 1)	1	161475205	161489360	14156	1	2212	uc001gam.3	-56988	ENSG00000143226	FCGR2A	Fc fragment of IgG receptor IIa	-1.20403	0.00025583
chr1	161428991	161433066	4076	*	MACS_peak_1035	59.71	Exon (uc021pcp.1/uc021pcp.1, exon 1 of 1)	1	161475205	161489360	14156	1	2212	uc001gam.3	-42139	ENSG00000143226	FCGR2A	Fc fragment of IgG receptor IIa	-1.20403	0.00025583
chr1	113889504	113890127	624	*	MACS_peak_698	50.88	Distal Intergenic	1	113933475	114224924	291450	1	260425	uc001edh.3	-43348	ENSG00000081026	MAGI3	membrane associated guanylate kinase, WW and PDZ domain containing 3	-1.19434	2.06113e-17
chr1	113933837	113934665	829	*	MACS_peak_699	59.59	Promoter	1	113933475	114228545	295071	1	260425	uc010owm.2	362	ENSG00000081026	MAGI3	membrane associated guanylate kinase, WW and PDZ domain containing 3	-1.19434	2.06113e-17
chr1	114136842	114138241	1400	*	MACS_peak_705	52.49	Exon (uc001edh.3/260425, exon 6 of 22)	1	114133106	114228545	95440	1	260425	uc001edj.3	3736	ENSG00000081026	MAGI3	membrane associated guanylate kinase, WW and PDZ domain containing 3	-1.19434	2.06113e-17
chr12	38122514	38123489	976	*	MACS_peak_4550	53.35	Distal Intergenic	12	38710557	38723528	12972	1	144245	uc001rln.4	-587068	ENSG00000175548	ALG10B	ALG10B, alpha-1,2-glucosyltransferase	-1.18682	4.67623e-09
chr12	38248241	38248896	656	*	MACS_peak_4553	52.25	Distal Intergenic	12	38710557	38723528	12972	1	144245	uc001rln.4	-461661	ENSG00000175548	ALG10B	ALG10B, alpha-1,2-glucosyltransferase	-1.18682	4.67623e-09
chr6	84648345	84649338	994	*	MACS_peak_23835	51.69	Intron (uc003pkf.3/51167, intron 12 of 15)	6	84569370	84670146	100777	1	51167	uc003pkf.3	78975	ENSG00000065615	CYB5R4	cytochrome b5 reductase 4	-1.1855	5.18846e-19
chr19	38460277	38461042	766	*	MACS_peak_11354	60.27	Intron (uc002ohk.3/23094, intron 1 of 21)	19	38397868	38699008	301141	1	23094	uc002ohk.3	62409	ENSG00000105738	SIPA1L3	signal induced proliferation associated 1 like 3	-1.18333	1.5785e-08
chr19	38547752	38549626	1875	*	MACS_peak_11356	133.48	Intron (uc002ohk.3/23094, intron 2 of 21)	19	38397868	38699008	301141	1	23094	uc002ohk.3	149884	ENSG00000105738	SIPA1L3	signal induced proliferation associated 1 like 3	-1.18333	1.5785e-08
chr5	128885651	128886317	667	*	MACS_peak_22131	53.3	Intron (uc003kvb.1/171019, intron 6 of 22)	5	128932252	129074376	142125	1	171019	uc010jdh.1	-45935	ENSG00000145808	ADAMTS19	ADAM metallopeptidase with thrombospondin type 1 motif 19	-1.17962	9.6407e-52
chr5	128947205	128948051	847	*	MACS_peak_22135	61.14	Intron (uc003kvb.1/171019, intron 8 of 22)	5	128932252	129074376	142125	1	171019	uc010jdh.1	14953	ENSG00000145808	ADAMTS19	ADAM metallopeptidase with thrombospondin type 1 motif 19	-1.17962	9.6407e-52
chrX	80095996	80096340	345	*	MACS_peak_30989	68.65	Distal Intergenic	23	79924987	80065233	140247	2	254065	uc004eeb.3	-30763	ENSG00000165288	BRWD3	bromodomain and WD repeat domain containing 3	-1.17429	1.79222e-11
chr18	52434137	52434686	550	*	MACS_peak_10972	78.51	Distal Intergenic	18	52495708	52562747	67040	1	5874	uc002lfr.3	-61022	ENSG00000041353	RAB27B	RAB27B, member RAS oncogene family	-1.1611	1.15506e-41
chr3	131125487	131126558	1072	*	MACS_peak_17549	52.25	Distal Intergenic	3	131100625	131107674	7050	1	131870	uc011bln.2	24862	ENSG00000198585	NUDT16	nudix hydrolase 16	-1.15434	3.1621e-24
chr3	131127261	131129347	2087	*	MACS_peak_17550	68.08	Distal Intergenic	3	131100625	131107674	7050	1	131870	uc011bln.2	26636	ENSG00000198585	NUDT16	nudix hydrolase 16	-1.15434	3.1621e-24
chr8	17186810	17187971	1162	*	MACS_peak_27402	132.79	Intron (uc003wxm.3/9108, intron 7 of 13)	8	17154306	17169182	14877	2	9108	uc011kyb.2	-17628	ENSG00000003987	MTMR7	myotubularin related protein 7	-1.15087	0.000307103
chr8	17302064	17302477	414	*	MACS_peak_27405	54.34	Distal Intergenic	8	17154306	17271040	116735	2	9108	uc003wxm.3	-31024	ENSG00000003987	MTMR7	myotubularin related protein 7	-1.15087	0.000307103
chr3	53179118	53179999	882	*	MACS_peak_16522	147.53	Distal Intergenic	3	53122501	53164470	41970	2	91869	uc003dgj.3	-14648	ENSG00000163933	RFT1	RFT1 homolog	-1.15005	3.19455e-12
chr20	13465374	13466088	715	*	MACS_peak_14744	57.79	Intron (uc010zri.1/55617, intron 4 of 9)	20	13246709	13619583	372875	2	55617	uc010zri.1	153495	ENSG00000089123	TASP1	taspase 1	-1.14109	7.85908e-14
chr12	50113926	50114666	741	*	MACS_peak_4737	52.56	Distal Intergenic	12	50031724	50101197	69474	2	91010	uc001ruw.1	-12729	ENSG00000161791	FMNL3	formin like 3	-1.13773	3.53468e-05
chr9	134793287	134794184	898	*	MACS_peak_30721	50.8	Intron (uc004cbe.2/9442, intron 4 of 7)	9	134735497	134955274	219778	2	9442	uc004cbe.2	161090	ENSG00000160563	MED27	mediator complex subunit 27	-1.13008	4.82943e-05
chr11	7618491	7619658	1168	*	MACS_peak_3452	95.18	Promoter	11	7618417	7674996	56580	1	8495	uc010rbe.3	74	ENSG00000166387	PPFIBP2	PPFIA binding protein 2	-1.12443	4.22527e-06
chr3	70670720	70671638	919	*	MACS_peak_16598	56.81	Distal Intergenic	3	71017535	71090683	73149	2	27086	uc003dor.1	419045	ENSG00000114861	FOXP1	forkhead box P1	-1.12042	1.09624e-43
chr3	70786759	70787882	1124	*	MACS_peak_16602	66.75	Distal Intergenic	3	71017535	71090683	73149	2	27086	uc003dor.1	302801	ENSG00000114861	FOXP1	forkhead box P1	-1.12042	1.09624e-43
chr3	70870770	70871896	1127	*	MACS_peak_16605	63.91	Distal Intergenic	3	71017535	71090683	73149	2	27086	uc003dor.1	218787	ENSG00000114861	FOXP1	forkhead box P1	-1.12042	1.09624e-43
chr7	102409843	102410785	943	*	MACS_peak_26436	50.07	Intron (uc011klf.2/222234, intron 4 of 7)	7	102389418	102449672	60255	1	222234	uc022ajo.1	20425	ENSG00000222011	FAM185A	family with sequence similarity 185 member A	-1.11898	1.21183e-12
chr22	29773707	29774390	684	*	MACS_peak_15641	107.58	Intron (uc003afi.3/162, intron 1 of 20)	22	29723669	29784572	60904	2	162	uc003afi.3	10182	ENSG00000100280	AP1B1	adaptor related protein complex 1 subunit beta 1	-1.11681	3.88246e-47
chr22	37584863	37585930	1068	*	MACS_peak_15684	52.13	Promoter	22	37576206	37584516	8311	2	114904	uc003aqy.1	-347	ENSG00000133466	C1QTNF6	C1q and TNF related 6	-1.10965	2.73028e-07
chr16	20892171	20892995	825	*	MACS_peak_9456	68.85	Intron (uc002dht.3/112479, intron 2 of 9)	16	20911557	20933031	21475	1	57149	uc010bwi.1	-18562	ENSG00000102897	LYRM1	LYR motif containing 1	-1.10373	1.42938e-20
chr16	20944687	20945161	475	*	MACS_peak_9459	51.49	Exon (uc010vbd.2/55567, exon 15 of 15)	16	20912426	20936328	23903	1	57149	uc002dib.3	32261	ENSG00000102897	LYRM1	LYR motif containing 1	-1.10373	1.42938e-20
chr3	37220267	37221264	998	*	MACS_peak_16417	50.69	Distal Intergenic	3	37094117	37217851	123735	2	9209	uc003cgt.3	-2416	ENSG00000093167	LRRFIP2	LRR binding FLII interacting protein 2	-1.09967	1.90266e-15
chr2	69965121	69965856	736	*	MACS_peak_12483	80.33	Distal Intergenic	2	69969127	70045826	76700	1	307	uc010yqn.1	-3271	ENSG00000196975	ANXA4	annexin A4	-1.09835	1.38793e-24
chr2	69992989	69993922	934	*	MACS_peak_12485	65.44	Intron (uc010yqn.1/307, intron 1 of 9)	2	69969127	70053596	84470	1	307	uc010yqo.2	23862	ENSG00000196975	ANXA4	annexin A4	-1.09835	1.38793e-24
chr8	37456032	37456802	771	*	MACS_peak_27499	71.16	Distal Intergenic	8	37553301	37556396	3096	1	80139	uc003xjy.1	-96499	ENSG00000183779	ZNF703	zinc finger protein 703	-1.09561	5.41211e-07
chr18	55460655	55461466	812	*	MACS_peak_10973	53.5	Intron (uc002lgw.3/5205, intron 1 of 27)	18	55313659	55470327	156669	2	5205	uc002lgw.3	8861	ENSG00000081923	ATP8B1	ATPase phospholipid transporting 8B1	-1.0954	9.1872e-60
chr10	123753865	123755033	1169	*	MACS_peak_3382	61.19	Intron (uc001lfv.3/10579, intron 1 of 22)	10	123748689	124014057	265369	1	10579	uc010qtv.2	5176	ENSG00000138162	TACC2	transforming acidic coiled-coil containing protein 2	-1.09477	3.00297e-05
chr10	95194276	95195575	1300	*	MACS_peak_3202	180.23	Intron (uc001kin.3/26509, intron 3 of 53)	10	95066186	95242074	175889	2	26509	uc001kin.3	46499	ENSG00000138119	MYOF	myoferlin	-1.09055	1.21924e-45
chr10	95225318	95226627	1310	*	MACS_peak_3203	117.26	Intron (uc001kin.3/26509, intron 1 of 53)	10	95066186	95242074	175889	2	26509	uc001kin.3	15447	ENSG00000138119	MYOF	myoferlin	-1.09055	1.21924e-45
chr8	80996316	80997165	850	*	MACS_peak_27986	52.11	Intron (uc010lzs.1/7163, intron 1 of 7)	8	80947105	80993010	45906	2	7163	uc022awp.1	-3306	ENSG00000076554	TPD52	tumor protein D52	-1.0885	8.06183e-41
chr1	109680482	109681321	840	*	MACS_peak_647	69.86	Intron (uc009wex.2/57535, intron 1 of 19)	1	109656585	109749403	92819	1	57535	uc021orb.1	23897	ENSG00000116299	KIAA1324	KIAA1324	-1.08657	3.70643e-74
chr1	109693396	109695407	2012	*	MACS_peak_648	201.71	Intron (uc009wex.2/57535, intron 1 of 19)	1	109729171	109749403	20233	1	57535	uc031pnl.1	-33764	ENSG00000116299	KIAA1324	KIAA1324	-1.08657	3.70643e-74
chr6	48993791	48994453	663	*	MACS_peak_23328	53.63	Distal Intergenic	6	49398073	49431041	32969	2	4594	uc003ozg.4	436588	ENSG00000146085	MUT	methylmalonyl-CoA mutase	-1.08298	1.053e-15
chr7	89886530	89887378	849	*	MACS_peak_26210	50.22	Intron (uc010leo.2/79846, intron 2 of 6)	7	89874488	89940377	65890	1	79846	uc011khj.2	12042	ENSG00000105792	CFAP69	cilia and flagella associated protein 69	-1.07864	0.00534372
chr10	14695188	14696685	1498	*	MACS_peak_2476	57.29	Intron (uc001ina.1/83641, intron 2 of 4)	10	14560559	14646417	85859	2	83641	uc001imz.1	-48771	ENSG00000065809	FAM107B	family with sequence similarity 107 member B	-1.07807	9.53834e-13
chr1	152121648	152123527	1880	*	MACS_peak_944	59.25	Downstream (2-3kb)	1	152078793	152117706	38914	2	7062	uc009wne.1	-3942	ENSG00000159450	TCHH	trichohyalin	-1.06785	1.0527e-08
chr9	97392090	97393684	1595	*	MACS_peak_30106	79.37	Intron (uc004auw.4/2203, intron 1 of 6)	9	97365421	97401923	36503	2	2203	uc004auw.4	8239	ENSG00000165140	FBP1	fructose-bisphosphatase 1	-1.06568	5.54253e-37
chr1	106823669	106827254	3586	*	MACS_peak_606	50.08	Distal Intergenic	1	107599267	107601916	2650	1	55170	uc010ous.2	-772013	ENSG00000198890	PRMT6	protein arginine methyltransferase 6	-1.06529	1.45126e-57
chr1	230904872	230905537	666	*	MACS_peak_2167	53.38	Exon (uc001htz.1/10753, exon 6 of 20)	1	230883130	230937749	54620	1	10753	uc009xfg.1	21742	ENSG00000135773	CAPN9	calpain 9	-1.06514	1.61446e-10
chr8	131193191	131194049	859	*	MACS_peak_29197	67.83	Promoter	8	131064351	131193126	128776	2	50807	uc003ysz.2	-65	ENSG00000153317	ASAP1	ArfGAP with SH3 domain, ankyrin repeat and PH domain 1	-1.06395	4.28573e-06
chr8	131540339	131541224	886	*	MACS_peak_29201	55.44	Distal Intergenic	8	131064351	131455906	391556	2	50807	uc011liw.2	-84433	ENSG00000153317	ASAP1	ArfGAP with SH3 domain, ankyrin repeat and PH domain 1	-1.06395	4.28573e-06
chr3	38562688	38563514	827	*	MACS_peak_16436	58.05	Intron (uc010hhg.3/9941, intron 6 of 7)	3	38537763	38567796	30034	1	9941	uc011ayq.1	24925	ENSG00000157036	EXOG	exo/endonuclease G	-1.06291	2.69385e-06
chr2	11670898	11671868	971	*	MACS_peak_11705	55.61	Distal Intergenic	2	11674242	11782912	108671	1	9687	uc002rbk.1	-2374	ENSG00000196208	GREB1	growth regulating estrogen receptor binding 1	-1.06081	1.88599e-86
chr2	11672177	11673413	1237	*	MACS_peak_11706	104.66	Promoter	2	11674242	11782912	108671	1	9687	uc002rbk.1	-829	ENSG00000196208	GREB1	growth regulating estrogen receptor binding 1	-1.06081	1.88599e-86
chr2	11679388	11680373	986	*	MACS_peak_11707	278.89	Promoter	2	11680080	11728355	48276	1	9687	uc002rbl.3	0	ENSG00000196208	GREB1	growth regulating estrogen receptor binding 1	-1.06081	1.88599e-86
chr12	122186345	122187215	871	*	MACS_peak_5960	166.4	Exon (uc001ubc.4/144404, exon 3 of 12)	12	122150658	122219974	69317	1	144404	uc009zxh.3	35687	ENSG00000188735	TMEM120B	transmembrane protein 120B	-1.05599	9.3794e-18
chr20	62168591	62170920	2330	*	MACS_peak_15203	126.56	Promoter	20	62159776	62168723	8948	2	5753	uc002yfg.4	0	ENSG00000101213	PTK6	protein tyrosine kinase 6	-1.05504	1.03839e-06
chr14	103296061	103297267	1207	*	MACS_peak_8266	52.4	5' UTR	14	103243816	103377837	134022	1	7187	uc010txy.2	52245	ENSG00000131323	TRAF3	TNF receptor associated factor 3	-1.05402	3.69917e-09
chr6	170588905	170589465	561	*	MACS_peak_24917	83.49	Downstream (1-2kb)	6	170591294	170599697	8404	2	28514	uc003qxm.3	10232	ENSG00000198719	DLL1	delta like canonical Notch ligand 1	-1.05347	7.54162e-08
chr19	45595879	45596822	944	*	MACS_peak_11451	56.85	Promoter	19	45596431	45650543	54113	1	284352	uc021uvs.1	0	ENSG00000104866	PPP1R37	protein phosphatase 1 regulatory subunit 37	-1.05111	1.02969e-39
chr19	45626495	45627372	878	*	MACS_peak_11452	60.22	Intron (uc021uvs.1/284352, intron 1 of 12)	19	45596431	45650543	54113	1	284352	uc021uvs.1	30064	ENSG00000104866	PPP1R37	protein phosphatase 1 regulatory subunit 37	-1.05111	1.02969e-39
chr4	125883851	125884818	968	*	MACS_peak_19753	57.99	Distal Intergenic	4	125585204	125633887	48684	2	57182	uc011cgo.2	-249964	ENSG00000151458	ANKRD50	ankyrin repeat domain 50	-1.04812	7.49682e-54
chr9	13094111	13095086	976	*	MACS_peak_29477	94.01	Distal Intergenic	9	13105703	13120649	14947	2	8777	uc003zkx.4	25563	ENSG00000107186	MPDZ	multiple PDZ domain crumbs cell polarity complex component	-1.04795	4.33652e-14
chr7	42044259	42045045	787	*	MACS_peak_25492	67.34	Intron (uc011kbg.2/2737, intron 9 of 13)	7	42000548	42192052	191505	2	2737	uc011kbg.2	147007	ENSG00000106571	GLI3	GLI family zinc finger 3	-1.04713	0.00519242
chr12	33956478	33957866	1389	*	MACS_peak_4534	57.68	Distal Intergenic	12	34175216	34181236	6021	1	84920	uc001rlm.3	-217350	ENSG00000139133	ALG10	ALG10, alpha-1,2-glucosyltransferase	-1.04649	7.45801e-09
chr1	41364892	41365796	905	*	MACS_peak_288	133.62	Distal Intergenic	1	41326728	41328018	1291	2	163732	uc001cgj.3	-36874	ENSG00000179862	CITED4	Cbp/p300 interacting transactivator with Glu/Asp rich carboxy-terminal domain 4	-1.0382	5.46859e-06
chr14	59778290	59779156	867	*	MACS_peak_7534	63.06	Intron (uc001xea.2/23002, intron 3 of 24)	14	59821883	59838123	16241	1	23002	uc001xec.2	-42727	ENSG00000100592	DAAM1	dishevelled associated activator of morphogenesis 1	-1.03793	5.25952e-26
chr14	59827404	59828917	1514	*	MACS_peak_7536	112.35	Exon (uc001xea.2/23002, exon 22 of 25)	14	59821883	59838123	16241	1	23002	uc001xec.2	5521	ENSG00000100592	DAAM1	dishevelled associated activator of morphogenesis 1	-1.03793	5.25952e-26
chr2	18298186	18299250	1065	*	MACS_peak_11788	84.44	Distal Intergenic	2	18059945	18114225	54281	1	3790	uc002rcw.3	238241	ENSG00000170745	KCNS3	potassium voltage-gated channel modifier subfamily S member 3	-1.0368	1.92792e-06
chr2	18342251	18342924	674	*	MACS_peak_11789	58.8	Distal Intergenic	2	18059945	18114225	54281	1	3790	uc002rcw.3	282306	ENSG00000170745	KCNS3	potassium voltage-gated channel modifier subfamily S member 3	-1.0368	1.92792e-06
chr15	71231081	71232100	1020	*	MACS_peak_8741	70.74	Intron (uc002asu.3/54839, intron 9 of 16)	15	71187978	71342436	154459	1	54839	uc002asz.3	43103	ENSG00000137821	LRRC49	leucine rich repeat containing 49	-1.03584	0.00864913
chr4	169990795	169992288	1494	*	MACS_peak_20110	126.43	Distal Intergenic	4	169922320	169931468	9149	2	84869	uc003irz.2	-59327	ENSG00000145439	CBR4	carbonyl reductase 4	-1.03102	1.15434e-10
chrX	67631145	67631954	810	*	MACS_peak_30938	53.64	Intron (uc004dww.4/4983, intron 2 of 24)	23	67262186	67653299	391114	2	4983	uc004dww.4	21345	ENSG00000079482	OPHN1	oligophrenin 1	-1.02993	1.11043e-13
chr3	113566353	113567417	1065	*	MACS_peak_17319	58.75	Intron (uc011bil.3/54762, intron 2 of 18)	3	113557681	113666021	108341	1	54762	uc003eaq.4	8672	ENSG00000178075	GRAMD1C	GRAM domain containing 1C	-1.01304	0.00251796
chr14	69876543	69877471	929	*	MACS_peak_7714	67.1	Intron (uc021rvg.1/55334, intron 1 of 7)	14	69865385	69929107	63723	1	55334	uc010aqx.3	11158	ENSG00000029364	SLC39A9	solute carrier family 39 member 9	-1.01124	2.909e-41
chr5	70410657	70411436	780	*	MACS_peak_21274	50.25	Distal Intergenic	5	70264310	70407863	143554	2	4671	uc003kat.1	-2794	ENSG00000249437	NAIP	NLR family apoptosis inhibitory protein	-1.0108	0.000558179
chr13	49973456	49974543	1088	*	MACS_peak_6516	78.01	Intron (uc001vcw.3/81617, intron 1 of 8)	13	49882786	49975735	92950	2	81617	uc001vcw.3	1192	ENSG00000102547	CAB39L	calcium binding protein 39 like	-1.0064	1.0189e-08
chr3	184530089	184531198	1110	*	MACS_peak_18737	55.18	Promoter	3	184529931	184770402	240472	1	23355	uc010hyd.1	158	ENSG00000156931	VPS8	VPS8, CORVET complex subunit	-1.00611	7.60341e-26
chr17	80846550	80847980	1431	*	MACS_peak_10766	319.57	Exon (uc002kfx.1/6904, exon 15 of 25)	17	80853701	80887614	33914	1	6904	uc002kgb.1	-5721	ENSG00000141556	TBCD	tubulin folding cofactor D	-1.00268	1.15235e-13
chr20	3776275	3777089	815	*	MACS_peak_14642	50.8	Promoter	20	3776386	3786761	10376	1	994	uc002wjl.3	0	ENSG00000101224	CDC25B	cell division cycle 25B	-1.00245	5.97381e-20
