# Supplementary material for: Inhibition of Histone Demethylases LSD1 and UTX Regulates ERα Signaling in Breast Cancer
Source: Cancers (Basel). 2019 Dec 16;11(12):2027. doi: 10.3390/cancers11122027 (PMC6966629; doi:10.3390/cancers11122027)
Supplement: Supplementary file 1 [file cancers-11-02027-s001.zip › cancers-659480-supplementary/Table S6.xlsx]

## Sheet: ER stringent
Uniprot ID	Protein IDs	Majority protein IDs	Peptide counts (all)	Peptide counts (razor+unique)	Peptide counts (unique)	Protein names	Gene names	GOBP	Fasta headers	Number of proteins	Peptides	Razor + unique peptides	Unique peptides	Q-value	MD ER	MD ER PC	MD ER 6H	MD ER 24H	ER_PC_01	ER_PC_02	ER_PC_03	ER_6HRS_01	ER_6HRS_02	ER_6HRS_03	LR T/UNT	Concordant	AVG PC	AVG 6HRS	P val	Q val	Log ratio	Lost	GOBP	MATCH RNA DOWN	MATCH RNA UP		mRNA down	mRNA up
Q86UK0	Q86UK0-2;Q86UK0	Q86UK0-2;Q86UK0	2;2	2;2	2;2	ATP-binding cassette sub-family A member 12	ABCA12	apolipoprotein A-I receptor binding [GO:0034191]	;	2	2	2	2	0	77.7778	33.3333	100	100	6.48064	6.55493	0	0	0	0	-4.34519	yes	4.34519	0	na	na	0	1	cellular homeostasis [GO:0019725]	ABCA12	#N/A		LYPD6	CNOT4
P28288	P28288;P28288-2	P28288;P28288-2	3;2	3;2	3;2	ATP-binding cassette sub-family D member 3	ABCD3	ATPase activity [GO:0016887]	;	2	3	3	3	0	66.6667	0	100	100	6.85692	7.0645	6.94716	0	0	0	-6.95619	no	6.95619	0	na	na	0	1	fatty acid beta-oxidation [GO:0006635]	#N/A	#N/A		UGT2B17	AFMID
Q9UNA0	Q9UNA0	Q9UNA0	2	2	2	A disintegrin and metalloproteinase with thrombospondin motifs 5	ADAMTS5	extracellular matrix binding [GO:0050840]		1	2	2	2	0.0098187	66.6667	33.3333	66.6667	100	7.22724	0	7.2335	7.36004	0	0	-2.3669	no	4.82025	2.45335	na	na	0	1	defense response to bacterium [GO:0042742]	#N/A	#N/A		FAM129A	LMTK2
O95994	O95994;Q8TD06	O95994	7;1	7;1	7;1	Anterior gradient protein 2 homolog	AGR2	dystroglycan binding [GO:0002162]		2	7	7	7	0	33.3333	0	0	100	7.59477	7.62143	7.52758	7.08817	7.07412	7.34528	-0.412068	yes	7.58126	7.16919	0.0111859	0.106266	-0.412068	0	cell differentiation [GO:0030154]	AGR2	#N/A		ARL15	ASUN
Q92667	Q92667-2;Q92667	Q92667-2;Q92667	2;2	2;2	2;2	A-kinase anchor protein 1, mitochondrial	AKAP1	protein kinase A regulatory subunit binding [GO:0034237]	;	2	2	2	2	0	66.6667	33.3333	66.6667	100	6.7124	6.98966	0	0	0	6.61877	-2.3611	no	4.56735	2.20626	na	na	0	1	blood coagulation [GO:0007596]	#N/A	#N/A		SLC4A10	PBRM1
O43823	O43823	O43823	2	2	2	A-kinase anchor protein 8	AKAP8	double-stranded DNA binding [GO:0003690]		1	2	2	2	0	66.6667	0	100	100	6.72173	6.63672	6.64694	0	0	0	-6.66846	no	6.66846	0	na	na	0	1	cell cycle G2/M phase transition [GO:0044839]	#N/A	AKAP8		PRLR	TMEM11
O60306	O60306	O60306	3	3	3	Intron-binding protein aquarius	AQR	ATP binding [GO:0005524]		1	3	3	3	0	55.5556	0	66.6667	100	6.68176	6.7396	6.71371	0	6.84944	0	-4.42854	no	6.71169	2.28315	na	na	0	1	mRNA splicing, via spliceosome [GO:0000398]	#N/A	#N/A		GLRA3	TRIM32
Q96P48	Q96P48-3;Q96P48;Q96P48-5;Q96P48-7;Q96P48-2;Q96P48-4;Q96P48-1	Q96P48-3;Q96P48;Q96P48-5;Q96P48-7;Q96P48-2;Q96P48-4;Q96P48-1	4;4;3;3;3;3;3	4;4;3;3;3;3;3	4;4;3;3;3;3;3	Arf-GAP with Rho-GAP domain, ANK repeat and PH domain-containing protein 1	ARAP1	GTPase activator activity [GO:0005096]	;;;;;;	7	4	4	4	0	66.6667	0	100	100	6.84415	6.78741	6.76383	0	0	0	-6.79846	no	6.79846	0	na	na	0	1	actin filament reorganization involved in cell cycle [GO:0030037]	#N/A	#N/A		SYNE3	BEX2
Q8IWW6	Q8IWW6-3;Q8IWW6-2;Q8IWW6-4;Q8IWW6	Q8IWW6-3;Q8IWW6-2;Q8IWW6-4;Q8IWW6	2;2;2;2	2;2;2;2	2;2;2;2	Rho GTPase-activating protein 12	ARHGAP12	GTPase activator activity [GO:0005096]	;;;	4	2	2	2	0	66.6667	0	100	100	6.92022	7.02011	6.87535	0	0	0	-6.93856	no	6.93856	0	na	na	0	1	actin filament organization [GO:0007015]	#N/A	#N/A		THRB	CCDC127
Q68EM7	Q68EM7-4;Q68EM7-2;Q68EM7-6;Q68EM7-5;Q68EM7	Q68EM7-4;Q68EM7-2;Q68EM7-6;Q68EM7-5;Q68EM7	3;3;3;3;3	3;3;3;3;3	3;3;3;3;3	Rho GTPase-activating protein 17	ARHGAP17	GTPase activator activity [GO:0005096]	;;;;	5	3	3	3	0	77.7778	33.3333	100	100	6.89253	0	6.7255	0	0	0	-4.53935	no	4.53935	0	na	na	0	1	regulation of small GTPase mediated signal transduction [GO:0051056]	#N/A	ARHGAP17		GNA14	TTC1
P40616	P40616-2;P40616	P40616-2;P40616	5;5	5;5	5;5	ADP-ribosylation factor-like protein 1	ARL1	enzyme activator activity [GO:0008047]	;	2	5	5	5	0	77.7778	100	33.3333	100	0	0	0	7.09047	7.10745	0	4.73264	no	0	4.73264	na	na	0	2	activation of phospholipase D activity [GO:0031584]	#N/A	#N/A		SULF1	ERO1LB
O15144	O15144	O15144	2	2	2	Actin-related protein 2/3 complex subunit 2	ARPC2	actin binding [GO:0003779]		1	2	2	2	0.002856	55.5556	0	66.6667	100	6.91912	6.67874	6.97553	0	0	6.79797	-4.59181	no	6.8578	2.26599	na	na	0	1	actin filament polymerization [GO:0030041]	#N/A	#N/A		ENOX2	TRIP10
Q9BPX5	Q9BPX5	Q9BPX5	3	3	3	Actin-related protein 2/3 complex subunit 5-like protein	ARPC5L	actin filament binding [GO:0051015]		1	3	3	3	0	66.6667	0	100	100	7.60522	7.37112	7.64884	0	0	0	-7.54173	no	7.54173	0	na	na	0	1	Arp2/3 complex-mediated actin nucleation [GO:0034314]	#N/A	#N/A		KLHL4	RHBDF2
Q7Z3C6	Q7Z3C6-2;Q7Z3C6	Q7Z3C6-2;Q7Z3C6	5;5	5;5	5;5	Autophagy-related protein 9A	ATG9A	Other	;	2	5	5	5	0	44.4444	0	33.3333	100	7.25621	7.3167	7.2966	0	7.24586	7.21738	-2.46876	no	7.28984	4.82108	0.104846	0.374424	-2.46876	0	autophagosome assembly [GO:0000045]	#N/A	#N/A		RPS6KA2	ZFP64
P98194	P98194-2;P98194-4;P98194;P98194-3;P98194-5;P98194-9;P98194-6;P98194-7;P98194-8	P98194-2;P98194-4;P98194;P98194-3;P98194-5;P98194-9;P98194-6;P98194-7;P98194-8	6;6;6;6;6;6;6;6;4	6;6;6;6;6;6;6;6;4	6;6;6;6;6;6;6;6;4	Calcium-transporting ATPase type 2C member 1	ATP2C1	ATP binding [GO:0005524]	;;;;;;;;	9	6	6	6	0	33.3333	0	0	100	7.03615	7.20954	7.13338	6.96341	7.12034	7.04999	-0.0817763	no	7.12636	7.04458	0.293347	0.566656	-0.0817763	0	actin cytoskeleton reorganization [GO:0031532]	#N/A	#N/A		SLC1A2	LIPT1
P30049	P30049	P30049	2	2	2	ATP synthase subunit delta, mitochondrial	ATP5D	ATPase activity [GO:0016887]		1	2	2	2	0.00168	77.7778	33.3333	100	100	0	7.35315	7.14026	0	0	0	-4.83113	no	4.83113	0	na	na	0	1	ATP biosynthetic process [GO:0006754]	#N/A	#N/A		C4orf19	ATG14
P24539	P24539	P24539	4	4	4	ATP synthase F(0) complex subunit B1, mitochondrial	ATP5F1	proton transmembrane transporter activity [GO:0015078]		1	4	4	4	0	55.5556	33.3333	33.3333	100	7.39291	7.35064	0	7.48797	7.53152	0	0.091982	no	4.91451	5.0065	0.0451205	0.240412	0.091982	0	ATP biosynthetic process [GO:0006754]	#N/A	#N/A		SLC16A7	POLR2A
O75964	O75964	O75964	3	3	3	ATP synthase subunit g, mitochondrial	ATP5L	proton transmembrane transporter activity [GO:0015078]		1	3	3	3	0	55.5556	0	66.6667	100	7.21964	7.2783	7.24122	0	7.16194	0	-4.85907	no	7.24639	2.38731	na	na	0	1	ATP biosynthetic process [GO:0006754]	#N/A	#N/A		RAB31	SLC25A51
Q93050	Q93050-1;Q93050;Q93050-3	Q93050-1;Q93050;Q93050-3	12;12;11	12;12;11	12;12;11	V-type proton ATPase 116 kDa subunit a isoform 1	ATP6V0A1	ATPase binding [GO:0051117]	;;	3	12	12	12	0	33.3333	0	0	100	7.70539	7.86311	7.74882	7.79057	7.69295	7.68704	-0.0489203	no	7.77244	7.72352	0.444911	0.685403	-0.0489203	0	ATP hydrolysis coupled proton transport [GO:0015991]	#N/A	#N/A		BMPR1B	MAPK8IP1
P61421	P61421	P61421	2	2	2	V-type proton ATPase subunit d 1	ATP6V0D1	proton-exporting ATPase activity, phosphorylative mechanism [GO:0008553]		1	2	2	2	0	33.3333	0	0	100	7.42625	7.23912	7.59684	7.1733	7.27912	7.55277	-0.0856755	no	7.42074	7.33506	0.605699	0.841034	-0.0856755	0	ATP hydrolysis coupled proton transport [GO:0015991]	#N/A	#N/A		TSPAN9	GLS2
O75348	O75348;O95670-2;O95670	O75348;O95670-2;O95670	3;2;2	3;2;2	3;2;2	V-type proton ATPase subunit G 1;V-type proton ATPase subunit G 2	ATP6V1G1	ATPase binding [GO:0051117]	;;	3	3	3	3	0	77.7778	33.3333	100	100	0	7.12574	6.91721	0	0	0	-4.68098	no	4.68098	0	na	na	0	1	cellular iron ion homeostasis [GO:0006879]	#N/A	#N/A		ART4	NAP1L6
O75110	O75110;O75110-2	O75110;O75110-2	3;2	3;2	3;2	Probable phospholipid-transporting ATPase IIA	ATP9A	ATP binding [GO:0005524]	;	2	3	3	3	0	44.4444	33.3333	0	100	6.9044	6.83598	0	6.87301	6.85317	6.80951	2.26511	no	4.58013	6.84523	0.529081	0.793621	2.26511	0	endocytosis [GO:0006897]	#N/A	#N/A		HS2ST1	ZNF706
O94766	O94766-2;O94766	O94766-2;O94766	2;2	2;2	2;2	Galactosylgalactosylxylosylprotein 3-beta-glucuronosyltransferase 3	B3GAT3	galactosylgalactosylxylosylprotein 3-beta-glucuronosyltransferase activity [GO:0015018]	;	2	2	2	2	0	55.5556	0	66.6667	100	6.89104	6.80217	6.79327	0	0	6.68457	-4.60064	no	6.82882	2.22819	na	na	0	1	carbohydrate metabolic process [GO:0005975]	#N/A	#N/A		KLHL13	PTPN22
O95816	O95816;O95816-2	O95816;O95816-2	2;1	2;1	2;1	BAG family molecular chaperone regulator 2	BAG2	adenyl-nucleotide exchange factor activity [GO:0000774]	;	2	2	2	2	0	55.5556	33.3333	33.3333	100	6.81702	0	6.78475	6.99881	0	6.69182	0.0296249	yes	4.53392	4.56355	0.800503	0.89468	0.0296249	0	protein folding [GO:0006457]	#N/A	BAG2		BMP5	TNFRSF21
P80723	P80723;P80723-2	P80723;P80723-2	7;5	7;5	7;5	Brain acid soluble protein 1	BASP1	protein domain specific binding [GO:0019904]	;	2	7	7	7	0	66.6667	0	100	100	8.08221	7.56716	8.07525	0	0	0	-7.90821	yes	7.90821	0	na	na	0	1	diaphragm development [GO:0060539]	BASP1	#N/A		ARHGAP18	PSD
Q9NXR7	Q9NXR7;Q9NXR7-4;Q9NXR7-3;Q9NXR7-1	Q9NXR7;Q9NXR7-4;Q9NXR7-3;Q9NXR7-1	2;1;1;1	2;1;1;1	2;1;1;1	BRCA1-A complex subunit BRE	BRE	peroxisome targeting sequence binding [GO:0000268]	;;;	4	2	2	2	0.0065385	77.7778	33.3333	100	100	0	6.44459	6.49079	0	0	0	-4.31179	yes	4.31179	0	na	na	0	1	apoptotic process [GO:0006915]	BRE	#N/A		MECOM	LIMA1
P20290	P20290-2;P20290	P20290-2;P20290	4;4	4;4	4;4	Transcription factor BTF3	BTF3	RNA binding [GO:0003723]	;	2	4	4	4	0	55.5556	0	66.6667	100	7.73853	7.34054	7.61196	0	0	7.32321	-5.12261	no	7.56368	2.44107	na	na	0	1	in utero embryonic development [GO:0001701]	#N/A	#N/A		ADD3	EHMT2
Q01518	Q01518;Q01518-2	Q01518;Q01518-2	2;1	2;1	2;1	Adenylyl cyclase-associated protein 1	CAP1	actin binding [GO:0003779]	;	2	2	2	2	0	77.7778	33.3333	100	100	6.73862	0	6.86808	0	0	0	-4.53557	no	4.53557	0	na	na	0	1	actin polymerization or depolymerization [GO:0008154]	#N/A	#N/A		LYPD6B	MNT
P60953	P60953;P60953-1	P60953;P60953-1	4;2	3;1	3;1	Cell division control protein 42 homolog	CDC42	apolipoprotein A-I receptor binding [GO:0034191]	;	2	4	3	3	0	77.7778	33.3333	100	100	6.69727	6.86529	0	0	0	0	-4.52086	no	4.52086	0	na	na	0	1	actin cytoskeleton organization [GO:0030036]	#N/A	#N/A		SMCO3	EXD2
Q9HCU4	Q9HCU4	Q9HCU4	5	5	5	Cadherin EGF LAG seven-pass G-type receptor 2	CELSR2	calcium ion binding [GO:0005509]		1	5	5	5	0	66.6667	0	100	100	7.15682	7.0807	7.05937	0	0	0	-7.09896	no	7.09896	0	na	na	0	1	dendrite morphogenesis [GO:0048813]	#N/A	#N/A		ABAT	ING1
Q53EZ4	Q53EZ4;Q53EZ4-2	Q53EZ4;Q53EZ4-2	2;1	2;1	2;1	Centrosomal protein of 55 kDa	CEP55	Other	;	2	2	2	2	0	77.7778	33.3333	100	100	7.22832	0	7.13925	0	0	0	-4.78919	no	4.78919	0	na	na	0	1	cell separation after cytokinesis [GO:0000920]	#N/A	#N/A		MAP2K6	ZNF586
Q9HD42	Q9HD42	Q9HD42	3	3	3	Charged multivesicular body protein 1a	CHMP1A	identical protein binding [GO:0042802]		1	3	3	3	0	55.5556	0	66.6667	100	6.96351	7.04887	6.97042	0	6.94983	0	-4.67765	no	6.99426	2.31661	na	na	0	1	cell division [GO:0051301]	#N/A	#N/A		SYNPO2	MAPK7
P51798	P51798;P51798-2	P51798;P51798-2	4;3	4;3	4;3	H(+)/Cl(-) exchange transporter 7	CLCN7	antiporter activity [GO:0015297]	;	2	4	4	4	0	33.3333	0	0	100	7.03218	7.31683	7.12074	7.12548	7.079	7.17333	-0.0306433	no	7.15658	7.12594	0.746336	0.89468	-0.0306433	0	ion transmembrane transport [GO:0034220]	#N/A	#N/A		ARHGAP24	GLTSCR2
Q14677	Q14677-2;Q14677-3;Q14677	Q14677-2;Q14677-3;Q14677	2;2;1	2;2;1	2;2;1	Clathrin interactor 1	CLINT1	cadherin binding [GO:0045296]	;;	3	2	2	2	0	77.7778	33.3333	100	100	0	6.85107	6.60347	0	0	0	-4.48485	no	4.48485	0	na	na	0	1	clathrin coat assembly [GO:0048268]	#N/A	#N/A		UGT2B15	ZBED6
Q96KA5	Q96KA5-2;Q96KA5	Q96KA5-2;Q96KA5	2;2	2;2	2;2	Cleft lip and palate transmembrane protein 1-like protein	CLPTM1L	Other	;	2	2	2	2	0.0024631	77.7778	33.3333	100	100	0	6.068	6.16498	0	0	0	-4.07766	no	4.07766	0	na	na	0	1	apoptotic process [GO:0006915]	#N/A	#N/A		NRCAM	TRAFD1
Q9Y2B0	Q9Y2B0;Q9Y2B0-2	Q9Y2B0;Q9Y2B0-2	4;2	4;2	4;2	Protein canopy homolog 2	CNPY2	Other	;	2	4	4	4	0	33.3333	0	0	100	7.2445	7.22583	7.06945	7.16334	7.10863	7.21545	-0.0174488	no	7.17992	7.16248	0.797069	0.89468	-0.0174488	0	enzyme linked receptor protein signaling pathway [GO:0007167]	#N/A	#N/A		PIP4K2A	FIZ1
P31146	P31146	P31146	4	4	4	Coronin-1A	CORO1A	actin binding [GO:0003779]		1	4	4	4	0	44.4444	0	33.3333	100	7.1478	6.96662	7.28952	7.22596	7.38448	0	-2.2645	yes	7.13465	4.87014	0.293701	0.566656	-2.2645	0	actin cytoskeleton organization [GO:0030036]	CORO1A	#N/A		GLDN	ZNF282
Q92828	Q92828	Q92828	2	2	2	Coronin-2A	CORO2A	actin filament binding [GO:0051015]		1	2	2	2	0	55.5556	33.3333	33.3333	100	6.68905	7.0177	0	6.57961	0	6.62872	-0.166141	no	4.56892	4.40278	0.272409	0.566656	-0.166141	0	actin cytoskeleton organization [GO:0030036]	#N/A	#N/A		BTRC	RTN4R
O95639	O95639-3;O95639-2;O95639	O95639-3;O95639-2;O95639	2;2;2	2;2;2	2;2;2	Cleavage and polyadenylation specificity factor subunit 4	CPSF4	endoribonuclease activity [GO:0004521]	;;	3	2	2	2	0	33.3333	0	0	100	6.57645	6.69181	6.54115	6.3538	6.41446	6.89306	-0.0493644	no	6.60314	6.55377	0.793594	0.89468	-0.0493644	0	modification by virus of host mRNA processing [GO:0046778]	#N/A	#N/A		SVIL	ZNF579
Q9P2B4	Q9P2B4	Q9P2B4	2	2	2	CTTNBP2 N-terminal-like protein	CTTNBP2NL	protein phosphatase 2A binding [GO:0051721]		1	2	2	2	0	66.6667	33.3333	66.6667	100	0	6.88569	6.95453	6.67834	0	0	-2.3873	no	4.61341	2.22611	na	na	0	1	negative regulation of transmembrane transport [GO:0034763]	#N/A	#N/A		ARHGAP42	NFRKB
Q69YN2	Q69YN2-3;Q69YN2;Q69YN2-2	Q69YN2-3;Q69YN2	3;3;1	3;3;1	3;3;1	CWF19-like protein 1	CWF19L1	Other	;	3	3	3	3	0	55.5556	0	66.6667	100	7.0794	7.02621	6.96311	7.05023	0	0	-4.67283	no	7.0229	2.35008	na	na	0	1		#N/A	#N/A		PRRG1	NFKBID
Q9NVP1	Q9NVP1	Q9NVP1	6	6	6	ATP-dependent RNA helicase DDX18	DDX18	ATP binding [GO:0005524]		1	6	6	6	0	66.6667	33.3333	66.6667	100	6.9658	0	6.93001	0	0	7.10281	-2.26433	no	4.63193	2.3676	na	na	0	1	cellular response to estradiol stimulus [GO:0071392]	#N/A	#N/A		CMSS1	ARHGAP27
Q9UHI6	Q9UHI6;Q9UHI6-2	Q9UHI6;Q9UHI6-2	7;4	7;4	7;4	Probable ATP-dependent RNA helicase DDX20	DDX20	ATP binding [GO:0005524]	;	2	7	7	7	0	44.4444	0	33.3333	100	7.45387	7.00629	7.22719	0	6.95213	7.05127	-2.56132	no	7.22912	4.6678	0.275269	0.566656	-2.56132	0	negative regulation of cell proliferation [GO:0008285]	#N/A	#N/A		TMCC3	SEMA3B
Q9Y2R4	Q9Y2R4	Q9Y2R4	5	5	5	Probable ATP-dependent RNA helicase DDX52	DDX52	ATP binding [GO:0005524]		1	5	5	5	0	44.4444	33.3333	0	100	0	7.14045	7.08235	7.06476	7.04242	7.22427	2.36955	no	4.74093	7.11048	0.991254	0.991254	2.36955	0	RNA secondary structure unwinding [GO:0010501]	#N/A	#N/A		INPP4A	PDIA3
P36957	P36957-2;P36957	P36957-2;P36957	3;3	3;3	3;3	Dihydrolipoyllysine-residue succinyltransferase component of 2-oxoglutarate dehydrogenase complex, mitochondrial	DLST	dihydrolipoyllysine-residue succinyltransferase activity [GO:0004149]	;	2	3	3	3	0	66.6667	33.3333	66.6667	100	7.02629	7.05926	0	0	0	6.92307	-2.38749	no	4.69518	2.30769	na	na	0	1	2-oxoglutarate metabolic process [GO:0006103]	#N/A	#N/A		RERG	FAXC
Q9H4M9	Q9H4M9	Q9H4M9	5	5	5	EH domain-containing protein 1	EHD1	ATP binding [GO:0005524]		1	5	5	5	0	22.2222	0	0	66.6667	7.43889	7.20596	7.05423	7.02177	6.93813	7.01803	-0.240382	no	7.23303	6.99265	0.105101	0.374424	-0.240382	0	blood coagulation [GO:0007596]	#N/A	#N/A		MYO16	SLC25A30
Q9BW60	Q9BW60-2;Q9BW60	Q9BW60-2;Q9BW60	2;2	2;2	2;2	Elongation of very long chain fatty acids protein 1	ELOVL1	3-oxo-arachidoyl-CoA synthase activity [GO:0102336]	;	2	2	2	2	0	77.7778	33.3333	100	100	7.11103	0	7.10595	0	0	0	-4.73899	no	4.73899	0	na	na	0	1	alpha-linolenic acid metabolic process [GO:0036109]	#N/A	#N/A		GNAQ	DUSP9
Q9H9T3	Q9H9T3-2;Q9H9T3;Q9H9T3-4;Q9H9T3-5	Q9H9T3-2;Q9H9T3;Q9H9T3-4;Q9H9T3-5	2;2;1;1	2;2;1;1	2;2;1;1	Elongator complex protein 3	ELP3	H3 histone acetyltransferase activity [GO:0010484]	;;;	4	2	2	2	0	77.7778	33.3333	100	100	6.95763	7.04871	0	0	0	0	-4.66878	no	4.66878	0	na	na	0	1	central nervous system development [GO:0007417]	#N/A	#N/A		CDH18	RPS16
Q8N8S7	Q8N8S7-3;Q8N8S7-2;Q8N8S7	Q8N8S7-3;Q8N8S7-2;Q8N8S7	9;9;9	9;9;9	9;9;9	Protein enabled homolog	ENAH	actin binding [GO:0003779]	;;	3	9	9	9	0	44.4444	0	33.3333	100	7.26214	7.12375	7.29195	7.3061	0	7.23147	-2.38009	yes	7.22595	4.84586	0.595901	0.841034	-2.38009	0	axon guidance [GO:0007411]	ENAH	#N/A		EML1	RNF44
P03372	P03372;P03372-2;P03372-4;P03372-3	P03372;P03372-2;P03372-4;P03372-3	7;5;4;4	7;5;4;4	7;5;4;4	Estrogen receptor	ESR1	ATPase binding [GO:0051117]	;;;	4	7	7	7	0	22.2222	0	0	66.6667	7.46108	7.48035	7.39869	7.39065	7.3974	7.70963	0.0525211	no	7.44671	7.49923	0.652382	0.845131	0.0525211	0	androgen metabolic process [GO:0008209]	ESR1	#N/A		ELOVL6	IMPA1
Q8IYI6	Q8IYI6	Q8IYI6	5	5	5	Exocyst complex component 8	EXOC8	Ral GTPase binding [GO:0017160]		1	5	5	5	0	66.6667	0	100	100	7.09552	6.60486	6.81062	0	0	0	-6.837	no	6.837	0	na	na	0	1	endosome organization [GO:0007032]	#N/A	#N/A		TBL1X	DENND4B
Q5BKY9	Q5BKY9;Q5BKY9-2;Q8N9E0	Q5BKY9;Q5BKY9-2;Q8N9E0	2;1;1	2;1;1	2;1;1	Protein FAM133B;Protein FAM133A	FAM133B	RNA binding [GO:0003723]	;;	3	2	2	2	0	77.7778	33.3333	100	100	6.95	0	6.87445	0	0	0	-4.60815	no	4.60815	0	na	na	0	1		#N/A	#N/A		PLCXD3	PSTK
Q9Y4E1	Q9Y4E1-5;Q9Y4E1-3;Q9Y4E1-6;Q9Y4E1-2;Q9Y4E1;Q9Y4E1-4;Q641Q2-2;Q641Q2	Q9Y4E1-5;Q9Y4E1-3;Q9Y4E1-6;Q9Y4E1-2;Q9Y4E1;Q9Y4E1-4;Q641Q2-2;Q641Q2	2;2;2;2;2;2;2;2	2;2;2;2;2;2;2;2	2;2;2;2;2;2;2;2	WASH complex subunit FAM21C;WASH complex subunit FAM21A	FAM21C	phosphatidylinositol-3,4,5-trisphosphate binding [GO:0005547]	;;;;;;;	8	2	2	2	0	77.7778	33.3333	100	100	6.49761	0	6.98204	0	0	0	-4.49321	no	4.49321	0	na	na	0	1	negative regulation of barbed-end actin filament capping [GO:2000813]	#N/A	#N/A		MAP2	KREMEN1
Q14254	Q14254	Q14254	8	8	8	Flotillin-2	FLOT2	protease binding [GO:0002020]		1	8	8	8	0	33.3333	0	0	100	7.53513	7.52956	7.65653	7.66562	7.52008	7.52477	-0.00358312	no	7.57374	7.57016	0.957519	0.974618	-0.00358312	0	cell adhesion [GO:0007155]	#N/A	#N/A		MBNL3	ZNF746
Q9NWU2	Q9NWU2	Q9NWU2	2	2	2	Glucose-induced degradation protein 8 homolog	GID8	Other		1	2	2	2	0	77.7778	33.3333	100	100	6.80929	6.31059	0	0	0	0	-4.37329	no	4.37329	0	na	na	0	1		#N/A	#N/A		SMIM14	DARS
Q86VQ1	Q86VQ1	Q86VQ1	4	4	4	Glucocorticoid-induced transcript 1 protein	GLCCI1	Other		1	4	4	4	0	77.7778	33.3333	100	100	6.91874	0	7.03133	0	0	0	-4.65002	no	4.65002	0	na	na	0	1		#N/A	#N/A		SYT1	PQLC2
Q68CQ7	Q68CQ7;Q68CQ7-2	Q68CQ7;Q68CQ7-2	2;1	2;1	2;1	Glycosyltransferase 8 domain-containing protein 1	GLT8D1	transferase activity, transferring glycosyl groups [GO:0016757]	;	2	2	2	2	0.0098262	77.7778	33.3333	100	100	6.65742	6.71204	0	0	0	0	-4.45649	no	4.45649	0	na	na	0	1	polysaccharide biosynthetic process [GO:0000271]	#N/A	#N/A		CCNY	ZFP36
Q9NZM5	Q9NZM5	Q9NZM5	2	2	2	Glioma tumor suppressor candidate region gene 2 protein	GLTSCR2	5S rRNA binding [GO:0008097]		1	2	2	2	0	77.7778	33.3333	100	100	7.31557	0	7.16107	0	0	0	-4.82555	no	4.82555	0	na	na	0	1	cellular response to DNA damage stimulus [GO:0006974]	#N/A	GLTSCR2		KLF12	MAP2K7
P62873	P62873-2;P62873	P62873-2;P62873	3;3	2;2	2;2	Guanine nucleotide-binding protein G(I)/G(S)/G(T) subunit beta-1	GNB1	alkylglycerophosphoethanolamine phosphodiesterase activity [GO:0047391]	;	2	3	2	2	0	44.4444	0	33.3333	100	6.93849	6.78845	6.91117	6.54916	6.48914	0	-2.53327	yes	6.87937	4.3461	0.0109128	0.106266	-2.53327	0	adenylate cyclase-activating dopamine receptor signaling pathway [GO:0007191]	GNB1	#N/A		DISP1	INTS7
Q9BVP2	Q9BVP2-2;Q9BVP2	Q9BVP2-2;Q9BVP2	3;3	3;3	3;3	Guanine nucleotide-binding protein-like 3	GNL3	GTPase activity [GO:0003924]	;	2	3	3	3	0	44.4444	100	33.3333	0	0	0	0	7.16676	7.24363	0	4.80346	no	0	4.80346	na	na	0	2	cell proliferation [GO:0008283]	#N/A	#N/A		TGFA	SGCB
O14653	O14653-3;O14653;O14653-2	O14653-3;O14653;O14653-2	3;3;3	3;3;3	3;3;3	Golgi SNAP receptor complex member 2	GOSR2	SNAP receptor activity [GO:0005484]	;;	3	3	3	3	0	33.3333	0	0	100	7.01414	6.95117	6.6923	6.95376	6.84113	6.928	0.0217583	no	6.88587	6.90763	0.844801	0.90856	0.0217583	0	COPII vesicle coating [GO:0048208]	#N/A	#N/A		VOPP1	SPATA18
Q5T3I0	Q5T3I0;Q5T3I0-3;Q5T3I0-2	Q5T3I0;Q5T3I0-3	3;3;1	3;3;1	3;3;1	G patch domain-containing protein 4	GPATCH4	RNA binding [GO:0003723]	;	3	3	3	3	0	44.4444	66.6667	0	66.6667	0	7.07258	0	7.04143	7.15296	6.8783	4.66671	no	2.35753	7.02423	na	na	0	2		#N/A	#N/A		UST	TMEM39B
P28799	P28799;P28799-3;P28799-2	P28799;P28799-3	4;3;1	4;3;1	4;3;1	Granulins;Acrogranin;Paragranulin;Granulin-1;Granulin-2;Granulin-3;Granulin-4;Granulin-5;Granulin-6;Granulin-7	GRN	cytokine activity [GO:0005125]	;	3	4	4	4	0	44.4444	100	0	33.3333	0	0	0	7.74827	7.69884	7.37638	7.60783	no	0	7.60783	na	na	0	2	neutrophil degranulation [GO:0043312]	#N/A	#N/A		MAP7	CSGALNACT2
Q9Y5Q9	Q9Y5Q9;Q9Y5Q9-2	Q9Y5Q9;Q9Y5Q9-2	4;2	4;2	4;2	General transcription factor 3C polypeptide 3	GTF3C3	DNA binding [GO:0003677]	;	2	4	4	4	0	44.4444	33.3333	0	100	7.04953	0	7.0202	7.14476	7.08458	6.91083	2.35682	no	4.68991	7.04672	0.904747	0.95501	2.35682	0	5S class rRNA transcription by RNA polymerase III [GO:0042791]	#N/A	#N/A		LRRC8D	STX2
Q96CS2	Q96CS2	Q96CS2	2	2	2	HAUS augmin-like complex subunit 1	HAUS1	Other		1	2	2	2	0	77.7778	33.3333	100	100	7.09674	0	6.60018	0	0	0	-4.56564	no	4.56564	0	na	na	0	1	cell division [GO:0051301]	#N/A	#N/A		SNX24	RPAP1
O94927	O94927	O94927	3	3	3	HAUS augmin-like complex subunit 5	HAUS5	Other		1	3	3	3	0	66.6667	0	100	100	6.54542	6.66459	6.51227	0	0	0	-6.57409	no	6.57409	0	na	na	0	1	cell division [GO:0051301]	#N/A	#N/A		CCDC85A	NCOA5
Q9NRZ9	Q9NRZ9-6;Q9NRZ9-5;Q9NRZ9-4;Q9NRZ9-3;Q9NRZ9;Q9NRZ9-2;Q9NRZ9-8;Q9NRZ9-7;Q9NRZ9-9	Q9NRZ9-6;Q9NRZ9-5;Q9NRZ9-4;Q9NRZ9-3;Q9NRZ9;Q9NRZ9-2	8;8;8;8;8;7;2;2;1	8;8;8;8;8;7;2;2;1	8;8;8;8;8;7;2;2;1	Lymphoid-specific helicase	HELLS	ATP binding [GO:0005524]	;;;;;	9	8	8	8	0	33.3333	0	33.3333	66.6667	7.13216	6.9448	7.1869	7.18718	7.22961	0	-2.28236	no	7.08796	4.8056	0.29824	0.566656	-2.28236	0	cell cycle [GO:0007049]	#N/A	#N/A		TMEM178B	ZC3HAV1
P16403	P16403	P16403	15	3	3	Histone H1.2	HIST1H1C	chromatin DNA binding [GO:0031490]		1	15	3	3	0	0	0	0	0	8.14386	8.30888	8.00333	8.077	7.95632	7.97651	-0.148749	yes	8.15202	8.00328	0.195688	0.557712	-0.148749	0	histone H3-K27 trimethylation [GO:0098532]	HIST1H1C	#N/A		CDH11	UIMC1
Q58FF8	Q58FF8	Q58FF8	9	2	2	Putative heat shock protein HSP 90-beta 2	HSP90AB2P	ATP binding [GO:0005524]		1	9	2	2	0	77.7778	33.3333	100	100	7.08543	7.06168	0	0	0	0	-4.7157	no	4.7157	0	na	na	0	1	protein folding [GO:0006457]	#N/A	#N/A		STX18	TBX3
Q9NWB7	Q9NWB7	Q9NWB7	2	2	2	Intraflagellar transport protein 57 homolog	IFT57	DNA binding [GO:0003677]		1	2	2	2	0	66.6667	0	100	100	6.56507	6.76096	6.70449	0	0	0	-6.67684	no	6.67684	0	na	na	0	1	activation of cysteine-type endopeptidase activity involved in apoptotic process [GO:0006919]	#N/A	#N/A		C1orf21	GRPEL1
P16144	P16144-4;P16144-2;P16144-3;P16144	P16144-4;P16144-2;P16144-3;P16144	2;2;2;2	2;2;2;2	2;2;2;2	Integrin beta-4	ITGB4	G-protein coupled receptor binding [GO:0001664]	;;;	4	2	2	2	0	66.6667	33.3333	66.6667	100	6.54383	6.62911	0	0	6.58622	0	-2.19558	no	4.39098	2.19541	na	na	0	1	amelogenesis [GO:0097186]	#N/A	#N/A		HIST1H3A	PSAP
Q7Z4S6	Q7Z4S6-6;Q7Z4S6-3;Q7Z4S6-5;Q7Z4S6-2;Q7Z4S6;Q7Z4S6-4;O75037-3;O75037-4;O75037-2;O75037	Q7Z4S6-6;Q7Z4S6-3;Q7Z4S6-5;Q7Z4S6-2;Q7Z4S6;Q7Z4S6-4	3;3;3;3;3;3;1;1;1;1	3;3;3;3;3;3;1;1;1;1	3;3;3;3;3;3;1;1;1;1	Kinesin-like protein KIF21A	KIF21A	ATPase activity [GO:0016887]	;;;;;	10	3	3	3	0	55.5556	0	66.6667	100	6.9676	6.952	6.88986	7.04864	0	0	-4.58694	yes	6.93649	2.34955	na	na	0	1	microtubule-based movement [GO:0007018]	KIF21A	#N/A		LIMS1	TBC1D20
Q14807	Q14807-2;Q14807	Q14807-2;Q14807	2;2	2;2	2;2	Kinesin-like protein KIF22	KIF22	ATPase activity [GO:0016887]	;	2	2	2	2	0	77.7778	33.3333	100	100	6.54816	0	6.45571	0	0	0	-4.33462	no	4.33462	0	na	na	0	1	antigen processing and presentation of exogenous peptide antigen via MHC class II [GO:0019886]	#N/A	#N/A		JARID2	STK35
Q99661	Q99661-2;Q99661	Q99661-2;Q99661	5;5	4;4	3;3	Kinesin-like protein KIF2C	KIF2C	ATPase activity [GO:0016887]	;	2	5	4	3	0	77.7778	33.3333	100	100	0	7.10442	6.9512	0	0	0	-4.68521	no	4.68521	0	na	na	0	1	antigen processing and presentation of exogenous peptide antigen via MHC class II [GO:0019886]	#N/A	#N/A		ESR1	IER2
Q9P2J5	Q9P2J5-3;Q9P2J5-2;Q9P2J5	Q9P2J5-3;Q9P2J5-2;Q9P2J5	2;2;2	2;2;2	2;2;2	Leucine--tRNA ligase, cytoplasmic	LARS	aminoacyl-tRNA editing activity [GO:0002161]	;;	3	2	2	2	0	77.7778	33.3333	100	100	0	6.51929	6.32323	0	0	0	-4.28084	no	4.28084	0	na	na	0	1	cellular response to amino acid starvation [GO:0034198]	#N/A	#N/A		RAMP3	SOCS5
P00338	P00338-4;P00338;P00338-3;P00338-5;P00338-2	P00338-4;P00338;P00338-3	3;3;2;1;1	3;3;2;1;1	3;3;2;1;1	L-lactate dehydrogenase A chain	LDHA	cadherin binding [GO:0045296]	;;	5	3	3	3	0	66.6667	33.3333	66.6667	100	6.92007	6.8186	0	0	0	7.09381	-2.21496	no	4.57956	2.3646	na	na	0	1	glycolytic process [GO:0006096]	#N/A	LDHA		INPP5A	FGD6
Q8NC56	Q8NC56;Q8NC56-2	Q8NC56	5;2	5;2	5;2	LEM domain-containing protein 2	LEMD2	chromatin DNA binding [GO:0031490]		2	5	5	5	0	66.6667	0	100	100	7.24214	7.12879	7.26394	0	0	0	-7.21162	no	7.21162	0	na	na	0	1	heart formation [GO:0060914]	#N/A	#N/A		SIL1	TFPI2
P17931	P17931	P17931	2	2	2	Galectin-3	LGALS3	carbohydrate binding [GO:0030246]		1	2	2	2	0	55.5556	0	66.6667	100	6.73798	6.95613	6.78115	6.45335	0	0	-4.67397	no	6.82509	2.15112	na	na	0	1	antimicrobial humoral immune response mediated by antimicrobial peptide [GO:0061844]	#N/A	#N/A		PBX1	CCDC159
Q9BQK8	Q9BQK8;Q9BQK8-2	Q9BQK8;Q9BQK8-2	3;3	3;3	3;3	Phosphatidate phosphatase LPIN3	LPIN3	phosphatidate phosphatase activity [GO:0008195]	;	2	3	3	3	0	77.7778	33.3333	100	100	0	5.85095	6.08289	0	0	0	-3.97795	no	3.97795	0	na	na	0	1	fatty acid catabolic process [GO:0009062]	#N/A	LPIN3		TMEM117	PRDX4
O75427	O75427	O75427	5	5	5	Leucine-rich repeat and calponin homology domain-containing protein 4	LRCH4	Other		1	5	5	5	0	44.4444	0	33.3333	100	7.16826	7.3374	7.11757	7.16373	7.06833	0	-2.46372	no	7.20774	4.74402	0.396195	0.645232	-2.46372	0	maintenance of epithelial cell apical/basal polarity [GO:0045199]	#N/A	#N/A		XRCC4	TMEM63B
Q9UFC0	Q9UFC0	Q9UFC0	2	2	2	Leucine-rich repeat and WD repeat-containing protein 1	LRWD1	chromatin binding [GO:0003682]		1	2	2	2	0	55.5556	0	66.6667	100	6.83075	6.71627	6.76045	0	0	6.75426	-4.51774	no	6.76915	2.25142	na	na	0	1	chromatin organization [GO:0006325]	#N/A	#N/A		FANCC	EEF1A2
Q9Y4Y9	Q9Y4Y9;Q9Y4Y9-2	Q9Y4Y9;Q9Y4Y9-2	2;1	2;1	2;1	U6 snRNA-associated Sm-like protein LSm5	LSM5	RNA binding [GO:0003723]	;	2	2	2	2	0	77.7778	33.3333	100	100	6.62014	0	6.47844	0	0	0	-4.36619	no	4.36619	0	na	na	0	1	exonucleolytic nuclear-transcribed mRNA catabolic process involved in deadenylation-dependent decay [GO:0043928]	#N/A	#N/A		SEMA3C	RBMXL1
O94822	O94822;O94822-3	O94822;O94822-3	5;5	5;5	5;5	E3 ubiquitin-protein ligase listerin	LTN1	ubiquitin protein ligase activity [GO:0061630]	;	2	5	5	5	0	55.5556	0	66.6667	100	6.92963	6.86411	6.86286	0	6.81588	0	-4.61358	no	6.88554	2.27196	na	na	0	1	protein autoubiquitination [GO:0051865]	#N/A	#N/A		COL21A1	LYPD3
O95232	O95232;O95232-2	O95232	5;2	5;2	5;2	Luc7-like protein 3	LUC7L3	DNA binding [GO:0003677]		2	5	5	5	0	66.6667	100	33.3333	66.6667	0	0	0	7.23957	7.23827	0	4.82595	no	0	4.82595	na	na	0	2	mRNA splice site selection [GO:0006376]	#N/A	#N/A		STS	TPGS1
Q16706	Q16706	Q16706	3	3	3	Alpha-mannosidase 2	MAN2A1	alpha-mannosidase activity [GO:0004559]		1	3	3	3	0	77.7778	33.3333	100	100	6.91982	0	6.80006	0	0	0	-4.57329	no	4.57329	0	na	na	0	1	in utero embryonic development [GO:0001701]	#N/A	#N/A		KIF21A	PELP1
Q9BPZ7	Q9BPZ7-5;Q9BPZ7-6;Q9BPZ7-3;Q9BPZ7-2;Q9BPZ7	Q9BPZ7-5;Q9BPZ7-6;Q9BPZ7-3;Q9BPZ7-2;Q9BPZ7	2;2;2;2;2	2;2;2;2;2	2;2;2;2;2	Target of rapamycin complex 2 subunit MAPKAP1	MAPKAP1	phosphatidic acid binding [GO:0070300]	;;;;	5	2	2	2	0	77.7778	33.3333	100	100	0	6.5588	6.7215	0	0	0	-4.42677	yes	4.42677	0	na	na	0	1	activation of protein kinase B activity [GO:0032148]	MAPKAP1	#N/A		MPP7	KIF1B
P56270	P56270-3;P56270;P56270-2;P56270-4;Q14119	P56270-3;P56270;P56270-2	3;3;3;1;1	3;3;3;1;1	3;3;3;1;1	Myc-associated zinc finger protein	MAZ	metal ion binding [GO:0046872]	;;	5	3	3	3	0	33.3333	0	0	100	6.6232	6.91459	6.88795	6.91245	7.05934	6.88479	0.143611	no	6.80858	6.95219	0.253004	0.566656	0.143611	0	termination of RNA polymerase II transcription [GO:0006369]	#N/A	#N/A		PRSS35	CEBPD
Q9NU22	Q9NU22	Q9NU22	2	2	2	Midasin	MDN1	ATPase activity [GO:0016887]		1	2	2	2	0	77.7778	33.3333	100	100	7.45685	7.67138	0	0	0	0	-5.04274	no	5.04274	0	na	na	0	1	protein complex assembly [GO:0006461]	#N/A	#N/A		TSSC1	B3GALNT2
Q93074	Q93074-3;Q93074;Q93074-2	Q93074-3;Q93074;Q93074-2	3;3;3	3;3;3	3;3;3	Mediator of RNA polymerase II transcription subunit 12	MED12	beta-catenin binding [GO:0008013]	;;	3	3	3	3	0	66.6667	0	100	100	6.86696	6.84935	6.82936	0	0	0	-6.84856	no	6.84856	0	na	na	0	1	androgen receptor signaling pathway [GO:0030521]	#N/A	#N/A		REG4	MVD
A0JLT2	A0JLT2-2;A0JLT2	A0JLT2-2;A0JLT2	2;2	2;2	2;2	Mediator of RNA polymerase II transcription subunit 19	MED19	RNA polymerase II transcription cofactor activity [GO:0001104]	;	2	2	2	2	0	66.6667	0	100	100	6.86542	6.70806	6.69036	0	0	0	-6.75461	no	6.75461	0	na	na	0	1	positive regulation of transcription by RNA polymerase II [GO:0045944]	#N/A	#N/A		PLCB4	JUNB
Q9NPJ6	Q9NPJ6;Q9NPJ6-2	Q9NPJ6	3;1	3;1	3;1	Mediator of RNA polymerase II transcription subunit 4	MED4	ligand-dependent nuclear receptor transcription coactivator activity [GO:0030374]		2	3	3	3	0	66.6667	0	100	100	6.95146	6.95348	6.7072	0	0	0	-6.87071	no	6.87071	0	na	na	0	1	androgen receptor signaling pathway [GO:0030521]	#N/A	#N/A		SEPT11	ALAS1
Q7L2J0	Q7L2J0;Q7L2J0-2	Q7L2J0;Q7L2J0-2	3;2	3;2	3;2	7SK snRNA methylphosphate capping enzyme	MEPCE	RNA binding [GO:0003723]	;	2	3	3	3	0	66.6667	33.3333	100	66.6667	6.88761	0	6.93158	0	0	0	-4.6064	no	4.6064	0	na	na	0	1	negative regulation of chromatin binding [GO:0035562]	#N/A	#N/A		ATRNL1	AXIN2
Q8N4C8	Q8N4C8-4;Q8N4C8;Q8N4C8-5;Q8N4C8-2;Q8N4C8-3	Q8N4C8-4;Q8N4C8;Q8N4C8-5;Q8N4C8-2;Q8N4C8-3	5;5;4;4;4	5;5;4;4;4	4;4;3;3;3	Misshapen-like kinase 1	MINK1	ATP binding [GO:0005524]	;;;;	5	5	5	4	0	55.5556	0	66.6667	100	6.84572	7.17673	6.83094	0	6.80936	0	-4.68134	no	6.95113	2.26979	na	na	0	1	actin cytoskeleton reorganization [GO:0031532]	#N/A	#N/A		MICAL2	STX12
Q14165	Q14165	Q14165	4	4	4	Malectin	MLEC	carbohydrate binding [GO:0030246]		1	4	4	4	0	44.4444	33.3333	0	100	7.04348	0	6.90355	6.96419	7.08182	6.94905	2.34934	no	4.64901	6.99835	0.762885	0.89468	2.34934	0	carbohydrate metabolic process [GO:0005975]	#N/A	#N/A		CTNND2	CCDC47
P29372	P29372-5;P29372-4;P29372-2;P29372	P29372-5;P29372-4;P29372-2;P29372	2;2;2;2	2;2;2;2	2;2;2;2	DNA-3-methyladenine glycosylase	MPG	alkylbase DNA N-glycosylase activity [GO:0003905]	;;;	4	2	2	2	0	77.7778	33.3333	100	100	6.51464	0	6.51219	0	0	0	-4.34228	no	4.34228	0	na	na	0	1	base-excision repair [GO:0006284]	#N/A	#N/A		PKIA	FOXN2
P00403	P00403	P00403	3	3	3	Cytochrome c oxidase subunit 2	MT-CO2	copper ion binding [GO:0005507]		1	3	3	3	0	66.6667	0	100	100	7.73523	7.66992	7.65917	0	0	0	-7.68811	no	7.68811	0	na	na	0	1	ATP synthesis coupled electron transport [GO:0042773]	#N/A	#N/A		GGACT	CCDC94
Q15390	Q15390-2;Q15390	Q15390-2;Q15390	2;2	2;2	2;2	Mitochondrial fission regulator 1	MTFR1	Other	;	2	2	2	2	0	77.7778	33.3333	100	100	6.4229	6.76188	0	0	0	0	-4.39493	no	4.39493	0	na	na	0	1	aerobic respiration [GO:0009060]	#N/A	#N/A		TYRP1	SORL1
Q13496	Q13496;Q13496-2	Q13496;Q13496-2	3;2	3;2	3;2	Myotubularin	MTM1	intermediate filament binding [GO:0019215]	;	2	3	3	3	0	66.6667	0	100	100	7.02702	6.81795	6.95542	0	0	0	-6.93346	no	6.93346	0	na	na	0	1	endosome to lysosome transport [GO:0008333]	#N/A	#N/A		ATXN1	TES
Q9Y217	Q9Y217	Q9Y217	3	3	3	Myotubularin-related protein 6	MTMR6	calcium-activated potassium channel activity [GO:0015269]		1	3	3	3	0	77.7778	33.3333	100	100	6.89148	0	6.90417	0	0	0	-4.59855	no	4.59855	0	na	na	0	1	phosphatidylinositol biosynthetic process [GO:0006661]	#N/A	#N/A		CA4	IQCG
P15941	P15941-15;P15941-6;P15941-7;P15941-11;P15941-8;P15941-4;P15941-3;P15941;P15941-2;P15941-12;P15941-16;P15941-9;P15941-13;P15941-10;P15941-17	P15941-15;P15941-6;P15941-7;P15941-11;P15941-8;P15941-4;P15941-3;P15941;P15941-2;P15941-12;P15941-16;P15941-9;P15941-13;P15941-10;P15941-17	2;2;2;2;2;2;2;2;2;1;1;1;1;1;1	2;2;2;2;2;2;2;2;2;1;1;1;1;1;1	2;2;2;2;2;2;2;2;2;1;1;1;1;1;1	Mucin-1;Mucin-1 subunit alpha;Mucin-1 subunit beta	MUC1	p53 binding [GO:0002039]	;;;;;;;;;;;;;;	15	2	2	2	0	66.6667	0	100	100	7.44643	7.49696	7.46082	0	0	0	-7.46807	no	7.46807	0	na	na	0	1	cytokine-mediated signaling pathway [GO:0019221]	#N/A	#N/A		CLYBL	UBR4
Q9HCD5	Q9HCD5	Q9HCD5	3	3	3	Nuclear receptor coactivator 5	NCOA5	chromatin binding [GO:0003682]		1	3	3	3	0	44.4444	0	33.3333	100	6.86451	6.95606	6.91938	7.07151	0	7.05227	-2.20539	no	6.91331	4.70793	0.024101	0.15264	-2.20539	0	glucose homeostasis [GO:0042593]	#N/A	NCOA5		PKP4	MRGBP
Q9UI09	Q9UI09;Q9UI09-2	Q9UI09	5;1	5;1	5;1	NADH dehydrogenase [ubiquinone] 1 alpha subcomplex subunit 12	NDUFA12	electron transfer activity [GO:0009055]		2	5	5	5	0	33.3333	0	0	100	7.10582	7.3199	7.11942	6.89869	6.93339	6.8927	-0.273453	no	7.18171	6.90826	0.0177405	0.136747	-0.273453	0	mitochondrial ATP synthesis coupled electron transport [GO:0042775]	#N/A	#N/A		ERGIC1	GPATCH3
Q16718	Q16718;Q16718-2	Q16718;Q16718-2	6;5	6;5	6;5	NADH dehydrogenase [ubiquinone] 1 alpha subcomplex subunit 5	NDUFA5	NADH dehydrogenase (ubiquinone) activity [GO:0008137]	;	2	6	6	6	0	44.4444	0	33.3333	100	7.41671	7.65296	7.37965	0	7.24247	7.12103	-2.69527	no	7.48311	4.78783	0.0859052	0.349757	-2.69527	0	mitochondrial electron transport, NADH to ubiquinone [GO:0006120]	#N/A	#N/A		ZNF704	ENC1
P56556	P56556	P56556	2	2	2	NADH dehydrogenase [ubiquinone] 1 alpha subcomplex subunit 6	NDUFA6	NADH dehydrogenase (ubiquinone) activity [GO:0008137]		1	2	2	2	0	44.4444	0	33.3333	100	7.20126	7.30758	7.19601	7.17455	7.14752	0	-2.46093	no	7.23495	4.77403	0.221182	0.566656	-2.46093	0	mitochondrial electron transport, NADH to ubiquinone [GO:0006120]	#N/A	#N/A		NCKAP5	RNMT
O43676	O43676	O43676	2	2	2	NADH dehydrogenase [ubiquinone] 1 beta subcomplex subunit 3	NDUFB3	NADH dehydrogenase (ubiquinone) activity [GO:0008137]		1	2	2	2	0	55.5556	33.3333	33.3333	100	0	7.23666	6.86573	0	7.3354	7.26881	0.167274	no	4.7008	4.86807	0.314488	0.578252	0.167274	0	mitochondrial electron transport, NADH to ubiquinone [GO:0006120]	#N/A	#N/A		DIAPH2	ARL8A
O95139	O95139;O95139-2	O95139	3;1	3;1	3;1	NADH dehydrogenase [ubiquinone] 1 beta subcomplex subunit 6	NDUFB6	NADH dehydrogenase (ubiquinone) activity [GO:0008137]		2	3	3	3	0	77.7778	33.3333	100	100	7.26243	7.22932	0	0	0	0	-4.83058	no	4.83058	0	na	na	0	1	mitochondrial ATP synthesis coupled electron transport [GO:0042775]	#N/A	#N/A		RNF144A	TRIM25
O95169	O95169-3;O95169-2;O95169	O95169-3;O95169-2;O95169	2;2;2	2;2;2	2;2;2	NADH dehydrogenase [ubiquinone] 1 beta subcomplex subunit 8, mitochondrial	NDUFB8	NADH dehydrogenase (ubiquinone) activity [GO:0008137]	;;	3	2	2	2	0	66.6667	33.3333	66.6667	100	6.94189	0	6.94326	0	0	6.9482	-2.31232	no	4.62838	2.31607	na	na	0	1	mitochondrial electron transport, NADH to ubiquinone [GO:0006120]	#N/A	#N/A		FREM2	MPI
O00217	O00217	O00217	2	2	2	NADH dehydrogenase [ubiquinone] iron-sulfur protein 8, mitochondrial	NDUFS8	4 iron, 4 sulfur cluster binding [GO:0051539]		1	2	2	2	0	55.5556	0	66.6667	100	6.645	6.69589	6.53049	6.5949	0	0	-4.4255	no	6.6238	2.1983	na	na	0	1	mitochondrial electron transport, NADH to ubiquinone [GO:0006120]	#N/A	#N/A		TTC39B	PRRT2
P49821	P49821-2;P49821	P49821-2;P49821	2;2	2;2	2;2	NADH dehydrogenase [ubiquinone] flavoprotein 1, mitochondrial	NDUFV1	4 iron, 4 sulfur cluster binding [GO:0051539]	;	2	2	2	2	0	66.6667	0	100	100	6.98223	6.89595	6.87783	0	0	0	-6.91867	no	6.91867	0	na	na	0	1	mitochondrial ATP synthesis coupled electron transport [GO:0042775]	#N/A	#N/A		CUEDC1	G6PD
Q8NHV4	Q8NHV4-2;Q8NHV4;Q8NHV4-3	Q8NHV4-2;Q8NHV4;Q8NHV4-3	3;3;3	3;3;3	3;3;3	Protein NEDD1	NEDD1	Other	;;	3	3	3	3	0	77.7778	33.3333	100	100	7.00121	0	6.94871	0	0	0	-4.64997	yes	4.64997	0	na	na	0	1	cell division [GO:0051301]	NEDD1	#N/A		COMMD1	CLCN6
Q9BYG3	Q9BYG3	Q9BYG3	6	6	6	MKI67 FHA domain-interacting nucleolar phosphoprotein	NIFK	RNA binding [GO:0003723]		1	6	6	6	0	55.5556	0	66.6667	100	7.15606	7.30248	7.14768	0	0	7.16206	-4.81472	no	7.20207	2.38735	na	na	0	1	protein complex assembly [GO:0006461]	#N/A	#N/A		KIAA1324L	CLU
Q9H6R4	Q9H6R4-3;Q9H6R4-2;Q9H6R4-4;Q9H6R4	Q9H6R4-3;Q9H6R4-2;Q9H6R4-4;Q9H6R4	2;2;2;2	2;2;2;2	2;2;2;2	Nucleolar protein 6	NOL6	RNA binding [GO:0003723]	;;;	4	2	2	2	0	66.6667	33.3333	66.6667	100	6.37199	6.72729	0	0	0	6.49919	-2.20003	yes	4.36643	2.1664	na	na	0	1	rRNA processing [GO:0006364]	NOL6	#N/A		NDUFAF2	MAP6D1
Q9UMY1	Q9UMY1;Q9UMY1-2	Q9UMY1	3;1	3;1	3;1	Nucleolar protein 7	NOL7	RNA binding [GO:0003723]		2	3	3	3	0	77.7778	33.3333	100	100	0	6.97319	6.72611	0	0	0	-4.56643	no	4.56643	0	na	na	0	1		#N/A	#N/A		PPP3CA	RABGGTB
Q9Y3C1	Q9Y3C1;Q9Y3C1-3;Q9Y3C1-2	Q9Y3C1;Q9Y3C1-3;Q9Y3C1-2	4;4;4	4;4;4	4;4;4	Nucleolar protein 16	NOP16	RNA binding [GO:0003723]	;;	3	4	4	4	0	66.6667	100	0	100	0	0	0	7.23935	7.07842	7.0477	7.12182	no	0	7.12182	na	na	0	2	ribosomal large subunit biogenesis [GO:0042273]	#N/A	#N/A		TBL1XR1	PRR7
Q86U38	Q86U38	Q86U38	2	2	2	Nucleolar protein 9	NOP9	RNA binding [GO:0003723]		1	2	2	2	0.00084246	77.7778	100	33.3333	100	0	0	0	0	7.94849	7.77506	5.24118	no	0	5.24118	na	na	0	2		#N/A	#N/A		HSD17B12	PJA1
P46459	P46459-2;P46459	P46459-2;P46459	11;11	11;11	11;11	Vesicle-fusing ATPase	NSF	ATPase activity [GO:0016887]	;	2	11	11	11	0	11.1111	0	0	33.3333	7.22812	7.45632	7.39208	7.44851	7.46462	7.29767	0.0447608	no	7.35884	7.4036	0.631255	0.841034	0.0447608	0	COPII vesicle coating [GO:0048208]	#N/A	#N/A		CADPS2	CHERP
Q9Y5Y2	Q9Y5Y2	Q9Y5Y2	4	4	4	Cytosolic Fe-S cluster assembly factor NUBP2	NUBP2	4 iron, 4 sulfur cluster binding [GO:0051539]		1	4	4	4	0	77.7778	100	33.3333	100	0	0	0	6.11879	6.32424	0	4.14768	no	0	4.14768	na	na	0	2	cell projection organization [GO:0030030]	#N/A	#N/A		TAOK3	RORA
Q5SRE5	Q5SRE5;Q5SRE5-2	Q5SRE5;Q5SRE5-2	4;3	4;3	4;3	Nucleoporin NUP188 homolog	NUP188	structural constituent of nuclear pore [GO:0017056]	;	2	4	4	4	0	66.6667	0	100	100	6.75076	6.60756	6.54079	0	0	0	-6.63304	no	6.63304	0	na	na	0	1	glomerular visceral epithelial cell migration [GO:0090521]	#N/A	#N/A		GALNT7	GNA13
Q8TEM1	Q8TEM1;Q8TEM1-2	Q8TEM1;Q8TEM1-2	2;1	2;1	2;1	Nuclear pore membrane glycoprotein 210	NUP210	protein dimerization activity [GO:0046983]	;	2	2	2	2	0	77.7778	33.3333	100	100	6.66057	0	6.83786	0	0	0	-4.49948	no	4.49948	0	na	na	0	1	intracellular transport of virus [GO:0075733]	#N/A	#N/A		DOCK9	FRMD4B
Q5BJF6	Q5BJF6-2;Q5BJF6-3;Q5BJF6-4;Q5BJF6;Q5BJF6-9;Q5BJF6-8;Q5BJF6-5;Q5BJF6-6;Q5BJF6-10;Q5BJF6-7	Q5BJF6-2;Q5BJF6-3;Q5BJF6-4;Q5BJF6;Q5BJF6-9;Q5BJF6-8;Q5BJF6-5;Q5BJF6-6;Q5BJF6-10;Q5BJF6-7	2;2;2;2;1;1;1;1;1;1	2;2;2;2;1;1;1;1;1;1	2;2;2;2;1;1;1;1;1;1	Outer dense fiber protein 2	ODF2	Rab GTPase binding [GO:0017137]	;;;;;;;;;	10	2	2	2	0	77.7778	33.3333	100	100	6.56425	6.66967	0	0	0	0	-4.41131	no	4.41131	0	na	na	0	1	centriole-centriole cohesion [GO:0010457]	#N/A	#N/A		ST8SIA6	GPR87
Q9BZF1	Q9BZF1-3;Q9BZF1-2;Q9BZF1	Q9BZF1-3;Q9BZF1-2;Q9BZF1	5;5;5	5;5;5	5;5;5	Oxysterol-binding protein-related protein 8	OSBPL8	cholesterol binding [GO:0015485]	;;	3	5	5	5	0	77.7778	33.3333	100	100	0	7.12678	6.74019	0	0	0	-4.62232	yes	4.62232	0	na	na	0	1	activation of protein kinase B activity [GO:0032148]	OSBPL8	#N/A		FAM53B	PDLIM7
Q9BRP1	Q9BRP1	Q9BRP1	2	2	2	Programmed cell death protein 2-like	PDCD2L	Other		1	2	2	2	0	66.6667	0	100	100	6.68223	6.2011	6.46608	0	0	0	-6.4498	no	6.4498	0	na	na	0	1	cell cycle [GO:0007049]	#N/A	#N/A		XXYLT1	SLC9A1
Q9BRX2	Q9BRX2	Q9BRX2	2	2	2	Protein pelota homolog	PELO	endonuclease activity [GO:0004519]		1	2	2	2	0	77.7778	33.3333	100	100	6.89745	0	6.93899	0	0	0	-4.61215	no	4.61215	0	na	na	0	1	cell cycle [GO:0007049]	#N/A	PELO		CACNG4	UFD1L
Q8IZL8	Q8IZL8	Q8IZL8	3	3	3	Proline-, glutamic acid- and leucine-rich protein 1	PELP1	chromatin binding [GO:0003682]		1	3	3	3	0	66.6667	0	100	100	7.01903	7.09555	7.02276	0	0	0	-7.04578	no	7.04578	0	na	na	0	1	cellular response to estrogen stimulus [GO:0071391]	#N/A	PELP1		SGCG	ACAP1
Q8NDX5	Q8NDX5-2;Q8NDX5;Q8NDX5-7;Q8NDX5-3	Q8NDX5-2;Q8NDX5;Q8NDX5-7	3;3;3;1	3;3;3;1	3;3;3;1	Polyhomeotic-like protein 3	PHC3	DNA binding [GO:0003677]	;;	4	3	3	3	0	66.6667	0	100	100	6.64587	6.87379	6.77325	0	0	0	-6.7643	no	6.7643	0	na	na	0	1	multicellular organism development [GO:0007275]	#N/A	#N/A		SH3D19	CLK1
Q8IWS0	Q8IWS0-5;Q8IWS0-3;Q8IWS0;Q8IWS0-4;Q8IWS0-2	Q8IWS0-5;Q8IWS0-3;Q8IWS0;Q8IWS0-4;Q8IWS0-2	2;2;2;1;1	2;2;2;1;1	2;2;2;1;1	PHD finger protein 6	PHF6	enzyme binding [GO:0019899]	;;;;	5	2	2	2	0	77.7778	33.3333	100	100	6.50139	0	6.50159	0	0	0	-4.33433	no	4.33433	0	na	na	0	1	negative regulation of transcription by RNA polymerase II [GO:0000122]	#N/A	#N/A		NCK2	ZNF222
Q13492	Q13492-3;Q13492-2;Q13492-5;Q13492;Q13492-4	Q13492-3;Q13492-2;Q13492-5;Q13492;Q13492-4	2;2;2;2;1	2;2;2;2;1	2;2;2;2;1	Phosphatidylinositol-binding clathrin assembly protein	PICALM	1-phosphatidylinositol binding [GO:0005545]	;;;;	5	2	2	2	0	66.6667	0	100	100	7.24212	6.79893	7.02979	0	0	0	-7.02361	no	7.02361	0	na	na	0	1	axonogenesis [GO:0007409]	#N/A	#N/A		PPM1H	WBP4
Q5H8A4	Q5H8A4-4;Q5H8A4-2;Q5H8A4;Q5H8A4-5;Q5H8A4-6;Q5H8A4-3	Q5H8A4-4;Q5H8A4-2;Q5H8A4;Q5H8A4-5;Q5H8A4-6;Q5H8A4-3	2;2;2;1;1;1	2;2;2;1;1;1	2;2;2;1;1;1	GPI ethanolamine phosphate transferase 2	PIGG	CP2 mannose-ethanolamine phosphotransferase activity [GO:0051267]	;;;;;	6	2	2	2	0	66.6667	0	100	100	6.72258	6.63454	6.70744	0	0	0	-6.68819	no	6.68819	0	na	na	0	1	GPI anchor biosynthetic process [GO:0006506]	#N/A	#N/A		CLEC3A	B9D2
Q99570	Q99570	Q99570	3	3	3	Phosphoinositide 3-kinase regulatory subunit 4	PIK3R4	1-phosphatidylinositol-3-kinase activity [GO:0016303]		1	3	3	3	0	66.6667	0	100	100	6.85665	6.9191	6.93278	0	0	0	-6.90284	no	6.90284	0	na	na	0	1	autophagy of peroxisome [GO:0030242]	#N/A	#N/A		ARHGAP39	WRNIP1
P48426	P48426;P48426-2	P48426;P48426-2	3;2	3;2	3;2	Phosphatidylinositol 5-phosphate 4-kinase type-2 alpha	PIP4K2A	1-phosphatidylinositol-3-phosphate 4-kinase activity [GO:0052811]	;	2	3	3	3	0	77.7778	33.3333	100	100	7.05477	6.93687	0	0	0	0	-4.66388	yes	4.66388	0	na	na	0	1	megakaryocyte development [GO:0035855]	PIP4K2A	#N/A		DTWD2	FLVCR1
Q99569	Q99569-2;Q99569	Q99569-2;Q99569	3;3	3;3	3;3	Plakophilin-4	PKP4	Other	;	2	3	3	3	0	66.6667	0	100	100	6.74247	6.84436	6.68551	0	0	0	-6.75744	yes	6.75744	0	na	na	0	1	cell-cell adhesion [GO:0098609]	PKP4	#N/A		TMEM26	PEX3
Q01970	Q01970-2;Q01970	Q01970-2;Q01970	2;2	2;2	2;2	1-phosphatidylinositol 4,5-bisphosphate phosphodiesterase beta-3	PLCB3	cadherin binding [GO:0045296]	;	2	2	2	2	0	77.7778	33.3333	100	100	0	6.61386	6.43484	0	0	0	-4.34957	no	4.34957	0	na	na	0	1	G-protein coupled receptor signaling pathway [GO:0007186]	#N/A	#N/A		DCDC2	RC3H1
O60568	O60568	O60568	4	4	4	Procollagen-lysine,2-oxoglutarate 5-dioxygenase 3	PLOD3	iron ion binding [GO:0005506]		1	4	4	4	0	66.6667	0	100	100	6.69413	6.9357	6.475	0	0	0	-6.70161	no	6.70161	0	na	na	0	1	basement membrane assembly [GO:0070831]	#N/A	#N/A		BBX	CABLES2
Q14651	Q14651	Q14651	4	4	4	Plastin-1	PLS1	actin filament binding [GO:0051015]		1	4	4	4	0	55.5556	0	66.6667	100	7.07332	6.6018	7.01758	0	0	6.66131	-4.67713	yes	6.89756	2.22044	na	na	0	1	actin crosslink formation [GO:0051764]	PLS1	#N/A		AREG	HSP90AB1
Q7Z3K3	Q7Z3K3-5;Q7Z3K3-7;Q7Z3K3-2;Q7Z3K3-3;Q7Z3K3-6;Q7Z3K3	Q7Z3K3-5;Q7Z3K3-7;Q7Z3K3-2;Q7Z3K3-3;Q7Z3K3-6;Q7Z3K3	2;2;2;2;2;2	2;2;2;2;2;2	2;2;2;2;2;2	Pogo transposable element with ZNF domain	POGZ	DNA binding [GO:0003677]	;;;;;	6	2	2	2	0	33.3333	0	33.3333	66.6667	6.73367	7.01072	6.71417	7.04957	7.03937	0	-2.12321	no	6.81952	4.69631	0.166552	0.499655	-2.12321	0	cell division [GO:0051301]	#N/A	#N/A		ERBB4	PATL1
Q15054	Q15054-2;Q15054;Q15054-3	Q15054-2;Q15054;Q15054-3	2;2;1	2;2;1	2;2;1	DNA polymerase delta subunit 3	POLD3	DNA-directed DNA polymerase activity [GO:0003887]	;;	3	2	2	2	0	55.5556	66.6667	0	100	0	6.98895	0	6.86892	6.88704	6.8579	4.54164	no	2.32965	6.87129	na	na	0	2	DNA damage response, detection of DNA damage [GO:0042769]	#N/A	#N/A		CLMN	FAM167A
Q9NRF9	Q9NRF9	Q9NRF9	2	2	2	DNA polymerase epsilon subunit 3	POLE3	DNA binding [GO:0003677]		1	2	2	2	0	77.7778	33.3333	100	100	6.53424	6.66009	0	0	0	0	-4.39811	no	4.39811	0	na	na	0	1	DNA replication [GO:0006260]	#N/A	#N/A		CDK14	SLK
P19387	P19387	P19387	6	6	6	DNA-directed RNA polymerase II subunit RPB3	POLR2C	DNA binding [GO:0003677]		1	6	6	6	0	66.6667	0	100	100	7.11604	6.61666	6.98337	0	0	0	-6.90536	no	6.90536	0	na	na	0	1	7-methylguanosine mRNA capping [GO:0006370]	#N/A	#N/A		CTBP2	XPC
P36954	P36954	P36954	2	2	2	DNA-directed RNA polymerase II subunit RPB9	POLR2I	DNA-directed 5'-3' RNA polymerase activity [GO:0003899]		1	2	2	2	0	77.7778	33.3333	100	100	6.57732	0	6.57047	0	0	0	-4.3826	no	4.3826	0	na	na	0	1	7-methylguanosine mRNA capping [GO:0006370]	#N/A	#N/A		FAM19A5	ZNF317
P23284	P23284	P23284	3	3	3	Peptidyl-prolyl cis-trans isomerase B	PPIB	peptidyl-prolyl cis-trans isomerase activity [GO:0003755]		1	3	3	3	0	55.5556	33.3333	33.3333	100	7.23017	0	7.174	7.24841	0	7.06468	-0.0303574	no	4.80139	4.77103	0.682192	0.845325	-0.0303574	0	bone development [GO:0060348]	#N/A	#N/A		CXCL12	SPRYD7
Q9Y3C6	Q9Y3C6	Q9Y3C6	2	2	2	Peptidyl-prolyl cis-trans isomerase-like 1	PPIL1	disordered domain specific binding [GO:0097718]		1	2	2	2	0.0036276	77.7778	33.3333	100	100	7.07744	0	6.88774	0	0	0	-4.65506	no	4.65506	0	na	na	0	1	mRNA splicing, via spliceosome [GO:0000398]	#N/A	#N/A		TMEM164	REL
Q96KQ4	Q96KQ4	Q96KQ4	3	3	3	Apoptosis-stimulating of p53 protein 1	PPP1R13B	transcription factor binding [GO:0008134]		1	3	3	3	0	77.7778	33.3333	100	100	6.48902	6.52081	0	0	0	0	-4.33661	no	4.33661	0	na	na	0	1	intrinsic apoptotic signaling pathway by p53 class mediator [GO:0072332]	#N/A	#N/A		MAPK10	KLHL28
P30048	P30048-2;P30048	P30048-2;P30048	4;4	4;4	4;4	Thioredoxin-dependent peroxide reductase, mitochondrial	PRDX3	alkyl hydroperoxide reductase activity [GO:0008785]	;	2	4	4	4	0	77.7778	33.3333	100	100	7.18825	0	7.02983	0	0	0	-4.73936	no	4.73936	0	na	na	0	1	cell redox homeostasis [GO:0045454]	#N/A	#N/A		COBL	NPC1
Q9HCU5	Q9HCU5	Q9HCU5	3	3	3	Prolactin regulatory element-binding protein	PREB	DNA binding [GO:0003677]		1	3	3	3	0	66.6667	0	100	100	7.08593	7.16316	7.08518	0	0	0	-7.11143	no	7.11143	0	na	na	0	1	COPII vesicle coating [GO:0048208]	#N/A	#N/A		C1QTNF3	BTG2
P10644	P10644-2;P10644	P10644-2;P10644	2;2	2;2	2;2	cAMP-dependent protein kinase type I-alpha regulatory subunit;cAMP-dependent protein kinase type I-alpha regulatory subunit, N-terminally processed	PRKAR1A	cAMP binding [GO:0030552]	;	2	2	2	2	0	44.4444	0	33.3333	100	6.46006	6.5081	6.23812	6.60038	0	6.52029	-2.02853	no	6.40209	4.37356	0.250622	0.566656	-2.02853	0	activation of protein kinase A activity [GO:0034199]	#N/A	#N/A		MCU	KEAP1
Q05655	Q05655;Q05655-2;Q04759-3;Q04759-2;Q04759	Q05655;Q05655-2	10;8;1;1;1	10;8;1;1;1	10;8;1;1;1	Protein kinase C delta type;Protein kinase C delta type regulatory subunit;Protein kinase C delta type catalytic subunit	PRKCD	ATP binding [GO:0005524]	;	5	10	10	10	0	66.6667	66.6667	33.3333	100	0	6.92236	0	6.95961	7.0421	0	2.35979	no	2.30745	4.66724	na	na	0	2	activation of protein kinase activity [GO:0032147]	#N/A	#N/A		SYTL5	COL16A1
P35998	P35998;P35998-2	P35998;P35998-2	10;6	10;6	10;6	26S protease regulatory subunit 7	PSMC2	ATPase activity [GO:0016887]	;	2	10	10	10	0	55.5556	33.3333	33.3333	100	7.02111	0	7.00702	7.31685	0	7.32112	0.203281	no	4.67604	4.87932	0.000581968	0.0331722	0.203281	0	anaphase-promoting complex-dependent catabolic process [GO:0031145]	#N/A	#N/A		AVEN	PXN
P17980	P17980	P17980	3	3	3	26S protease regulatory subunit 6A	PSMC3	ATPase activity [GO:0016887]		1	3	3	3	0	66.6667	0	100	100	6.93346	7.04778	6.84934	0	0	0	-6.94353	no	6.94353	0	na	na	0	1	anaphase-promoting complex-dependent catabolic process [GO:0031145]	#N/A	#N/A		CERS6	VRK1
O95758	O95758-1;O95758-6;O95758-2;O95758;O95758-5;O95758-4;O95758-7	O95758-1;O95758-6;O95758-2;O95758;O95758-5;O95758-4;O95758-7	5;5;5;5;5;5;4	2;2;2;2;2;2;2	2;2;2;2;2;2;2	Polypyrimidine tract-binding protein 3	PTBP3	RNA binding [GO:0003723]	;;;;;;	7	5	2	2	0	77.7778	33.3333	100	100	7.36847	7.05549	0	0	0	0	-4.80799	no	4.80799	0	na	na	0	1	anatomical structure morphogenesis [GO:0009653]	#N/A	#N/A		RIN2	THAP3
P18031	P18031	P18031	4	4	4	Tyrosine-protein phosphatase non-receptor type 1	PTPN1	cadherin binding [GO:0045296]		1	4	4	4	0	55.5556	0	66.6667	100	7.2317	7.03993	7.25343	7.17952	0	0	-4.78185	no	7.17502	2.39317	na	na	0	1	actin cytoskeleton reorganization [GO:0031532]	#N/A	#N/A		CGNL1	TRIM28
P61106	P61106	P61106	6	6	6	Ras-related protein Rab-14	RAB14	GDP binding [GO:0019003]		1	6	6	6	0	44.4444	0	66.6667	66.6667	7.18287	7.26773	7.31218	0	6.80619	0	-4.98553	no	7.25426	2.26873	na	na	0	1	defense response to bacterium [GO:0042742]	#N/A	#N/A		CTDSPL	PCDHB9
Q9UL25	Q9UL25	Q9UL25	8	8	8	Ras-related protein Rab-21	RAB21	GDP binding [GO:0019003]		1	8	8	8	0	44.4444	0	33.3333	100	6.66169	6.72721	6.5445	6.54968	6.57929	0	-2.26814	no	6.64447	4.37632	0.33537	0.597378	-2.26814	0	anterograde axonal transport [GO:0008089]	#N/A	#N/A		BRINP2	SEC61G
Q9UL26	Q9UL26	Q9UL26	4	4	2	Ras-related protein Rab-22A	RAB22A	GDP binding [GO:0019003]		1	4	4	2	0	66.6667	0	100	100	6.45077	6.94236	6.91317	0	0	0	-6.76877	no	6.76877	0	na	na	0	1	endocytosis [GO:0006897]	#N/A	#N/A		SAMD12	RNF114
P51148	P51148;P51148-2	P51148;P51148-2	6;6	6;6	3;3	Ras-related protein Rab-5C	RAB5C	GDP binding [GO:0019003]	;	2	6	6	3	0	77.7778	33.3333	100	100	7.1181	0	7.09826	0	0	0	-4.73879	no	4.73879	0	na	na	0	1	neutrophil degranulation [GO:0043312]	#N/A	#N/A		PACSIN2	RPL22L1
P47224	P47224	P47224	2	2	2	Guanine nucleotide exchange factor MSS4	RABIF	guanyl-nucleotide exchange factor activity [GO:0005085]		1	2	2	2	0	44.4444	0	66.6667	66.6667	6.92377	6.91362	7.00962	0	0	6.95412	-4.63096	no	6.949	2.31804	na	na	0	1	membrane fusion [GO:0061025]	#N/A	#N/A		DHRSX	RHOB
P63000	P63000;P63000-2;P60763;P15153	P63000;P63000-2;P60763;P15153	4;4;2;2	4;4;2;2	3;3;1;1	Ras-related C3 botulinum toxin substrate 1;Ras-related C3 botulinum toxin substrate 3;Ras-related C3 botulinum toxin substrate 2	RAC1	enzyme binding [GO:0019899]	;;;	4	4	4	3	0	66.6667	0	100	100	7.22575	7.18316	7.19181	0	0	0	-7.20024	no	7.20024	0	na	na	0	1	actin cytoskeleton organization [GO:0030036]	#N/A	#N/A		PPM1L	DNAJA1
P78406	P78406	P78406	2	2	2	mRNA export factor	RAE1	microtubule binding [GO:0008017]		1	2	2	2	0	66.6667	0	100	100	7.13056	7.19827	7.16953	0	0	0	-7.16612	no	7.16612	0	na	na	0	1	cell division [GO:0051301]	#N/A	#N/A		ALCAM	SPTAN1
Q6VN20	Q6VN20-3;Q6VN20;Q6VN20-2	Q6VN20-3;Q6VN20;Q6VN20-2	2;2;1	2;2;1	2;2;1	Ran-binding protein 10	RANBP10	Other	;;	3	2	2	2	0.0016743	77.7778	33.3333	100	100	6.29037	6.59595	0	0	0	0	-4.29544	no	4.29544	0	na	na	0	1		#N/A	#N/A		ENPEP	SNIP1
P62834	P62834;P61224-2;P61224-4;P61224-3;P61224;A6NIZ1	P62834;P61224-2;P61224-4;P61224-3;P61224;A6NIZ1	4;3;3;3;3;2	4;3;3;3;3;2	4;3;3;3;3;2	Ras-related protein Rap-1A;Ras-related protein Rap-1b;Ras-related protein Rap-1b-like protein	RAP1A	GTPase activity [GO:0003924]	;;;;;	6	4	4	4	0	44.4444	0	33.3333	100	7.38637	7.27529	7.4184	6.00608	6.34179	0	-3.24406	yes	7.36002	4.11596	0.00324648	0.0462623	-3.24406	0	activation of MAPKK activity [GO:0000186]	RAP1A	#N/A		ETV6	RAP2B
Q9NTZ6	Q9NTZ6	Q9NTZ6	2	2	2	RNA-binding protein 12	RBM12	RNA binding [GO:0003723]		1	2	2	2	0	66.6667	33.3333	66.6667	100	0	6.59502	6.56001	0	6.59675	0	-2.1861	no	4.38501	2.19892	na	na	0	1		#N/A	#N/A		RAPGEF1	MC1R
Q8NDT2	Q8NDT2;Q8NDT2-2	Q8NDT2;Q8NDT2-2	3;2	3;2	3;2	Putative RNA-binding protein 15B	RBM15B	nucleic acid binding [GO:0003676]	;	2	3	3	3	0	66.6667	33.3333	66.6667	100	6.59426	6.58481	0	0	0	6.76733	-2.13725	no	4.39302	2.25578	na	na	0	1	mRNA processing [GO:0006397]	#N/A	#N/A		TMEM104	SAMD4B
Q9BTD8	Q9BTD8-4;Q9BTD8-2;Q9BTD8-3;Q9BTD8	Q9BTD8-4;Q9BTD8-2;Q9BTD8-3;Q9BTD8	2;2;2;2	2;2;2;2	2;2;2;2	RNA-binding protein 42	RBM42	RNA binding [GO:0003723]	;;;	4	2	2	2	0	66.6667	33.3333	66.6667	100	6.95588	0	7.05077	0	0	6.89189	-2.37159	no	4.66888	2.2973	na	na	0	1	negative regulation of mRNA splicing, via spliceosome [GO:0048025]	#N/A	#N/A		ALPK1	PRKD2
O94761	O94761	O94761	3	3	3	ATP-dependent DNA helicase Q4	RECQL4	annealing helicase activity [GO:0036310]		1	3	3	3	0	77.7778	33.3333	100	100	6.63636	0	6.67608	0	0	0	-4.43748	no	4.43748	0	na	na	0	1	base-excision repair [GO:0006284]	#N/A	#N/A		HS3ST3A1	MGEA5
P35251	P35251-2;P35251	P35251-2;P35251	2;2	2;2	2;2	Replication factor C subunit 1	RFC1	ATP binding [GO:0005524]	;	2	2	2	2	0	77.7778	33.3333	100	100	6.45963	6.81443	0	0	0	0	-4.42469	no	4.42469	0	na	na	0	1	DNA damage response, detection of DNA damage [GO:0042769]	#N/A	#N/A		TAS2R31	GTF2IRD2
P35249	P35249;P35249-2	P35249;P35249-2	8;6	8;6	8;6	Replication factor C subunit 4	RFC4	ATP binding [GO:0005524]	;	2	8	8	8	0	33.3333	0	0	100	7.1491	7.48934	7.08955	7.0204	7.00307	7.29181	-0.137566	no	7.24266	7.1051	0.426908	0.675937	-0.137566	0	DNA damage response, detection of DNA damage [GO:0042769]	#N/A	#N/A		LARGE	ABRACL
Q5UIP0	Q5UIP0-2;Q5UIP0	Q5UIP0-2;Q5UIP0	4;4	4;4	4;4	Telomere-associated protein RIF1	RIF1	Other	;	2	4	4	4	0	55.5556	33.3333	33.3333	100	6.7256	0	6.76581	0	6.91335	6.84939	0.0904437	no	4.49714	4.58758	0.069528	0.304854	0.0904437	0	cell cycle [GO:0007049]	#N/A	#N/A		C15orf41	HYPK
Q96EP0	Q96EP0;Q96EP0-3;Q96EP0-2	Q96EP0;Q96EP0-3;Q96EP0-2	6;5;4	6;5;4	6;5;4	E3 ubiquitin-protein ligase RNF31	RNF31	metal ion binding [GO:0046872]	;;	3	6	6	6	0	55.5556	0	66.6667	100	7.43046	7.4109	7.3628	0	7.35166	0	-4.95083	no	7.40139	2.45055	na	na	0	1	CD40 signaling pathway [GO:0023035]	#N/A	#N/A		FARS2	SETD7
O60942	O60942-4;O60942-2;O60942;O60942-3	O60942-4;O60942-2;O60942;O60942-3	3;3;3;2	3;3;3;2	3;3;3;2	mRNA-capping enzyme;Polynucleotide 5-triphosphatase;mRNA guanylyltransferase	RNGTT	GTP binding [GO:0005525]	;;;	4	3	3	3	0	66.6667	0	100	100	6.96307	6.80661	6.76286	0	0	0	-6.84418	yes	6.84418	0	na	na	0	1	7-methylguanosine mRNA capping [GO:0006370]	RNGTT	#N/A		GPR126	PHLDA2
P51812	P51812;Q15349;Q15349-3;Q15349-2	P51812	3;1;1;1	3;1;1;1	3;1;1;1	Ribosomal protein S6 kinase alpha-3	RPS6KA3	ATP binding [GO:0005524]		4	3	3	3	0	77.7778	33.3333	100	100	0	7.22355	7.05983	0	0	0	-4.76113	no	4.76113	0	na	na	0	1	cell cycle [GO:0007049]	#N/A	#N/A		RCAN1	SCPEP1
Q9Y3B9	Q9Y3B9	Q9Y3B9	4	4	4	RRP15-like protein	RRP15	Other		1	4	4	4	0	44.4444	0	66.6667	66.6667	7.02506	7.06502	7.05165	7.13704	0	0	-4.66823	yes	7.04724	2.37901	na	na	0	1	maturation of 5.8S rRNA [GO:0000460]	RRP15	#N/A		LMBR1	CDKN1A
O43159	O43159	O43159	4	4	4	Ribosomal RNA-processing protein 8	RRP8	methylated histone binding [GO:0035064]		1	4	4	4	0	55.5556	66.6667	0	100	0	6.93616	0	7.08146	7.07151	7.13322	4.78334	no	2.31205	7.0954	na	na	0	2	cellular response to glucose starvation [GO:0042149]	#N/A	#N/A		PARVA	DTX3
Q5VWQ0	Q5VWQ0;Q5VWQ0-4	Q5VWQ0;Q5VWQ0-4	2;1	2;1	2;1	Round spermatid basic protein 1	RSBN1	dioxygenase activity [GO:0051213]	;	2	2	2	2	0	66.6667	0	100	100	6.79608	6.73545	6.08959	0	0	0	-6.54037	no	6.54037	0	na	na	0	1	covalent chromatin modification [GO:0016569]	#N/A	RSBN1		C8orf46	FHOD1
P49591	P49591	P49591	6	6	6	Serine--tRNA ligase, cytoplasmic	SARS	ATP binding [GO:0005524]		1	6	6	6	0	77.7778	100	33.3333	100	0	0	0	0	7.08178	7.27019	4.78399	no	0	4.78399	na	na	0	2	negative regulation of angiogenesis [GO:0016525]	#N/A	#N/A		EPHA7	PKD1
O00767	O00767	O00767	2	2	2	Acyl-CoA desaturase	SCD	iron ion binding [GO:0005506]		1	2	2	2	0	77.7778	33.3333	100	100	0	7.07947	7.40763	0	0	0	-4.82903	no	4.82903	0	na	na	0	1	fatty-acyl-CoA biosynthetic process [GO:0046949]	#N/A	SCD		FGF13	MYO1B
Q14160	Q14160-2;Q14160;Q14160-3	Q14160-2;Q14160;Q14160-3	5;5;5	5;5;5	5;5;5	Protein scribble homolog	SCRIB	cadherin binding [GO:0045296]	;;	3	5	5	5	0	66.6667	0	100	100	7.05941	7.1014	7.06183	0	0	0	-7.07421	no	7.07421	0	na	na	0	1	activation of GTPase activity [GO:0090630]	#N/A	#N/A		PLGRKT	HBP1
Q9NVU7	Q9NVU7-2;Q9NVU7	Q9NVU7-2;Q9NVU7	4;4	4;4	4;4	Protein SDA1 homolog	SDAD1	Other	;	2	4	4	4	0	77.7778	33.3333	100	100	7.14398	6.9559	0	0	0	0	-4.69996	no	4.69996	0	na	na	0	1	actin cytoskeleton organization [GO:0030036]	#N/A	#N/A		AGPAT3	NKIRAS1
Q15437	Q15437	Q15437	3	3	3	Protein transport protein Sec23B	SEC23B	zinc ion binding [GO:0008270]		1	3	3	3	0	66.6667	0	100	100	6.68904	6.69476	6.45706	0	0	0	-6.61362	no	6.61362	0	na	na	0	1	COPII-coated vesicle budding [GO:0090114]	#N/A	#N/A		IQCH	EXOC5
Q96T21	Q96T21-2;Q96T21-3;Q96T21	Q96T21-2;Q96T21-3;Q96T21	3;3;3	3;3;3	3;3;3	Selenocysteine insertion sequence-binding protein 2	SECISBP2	mRNA 3'-UTR binding [GO:0003730]	;;	3	3	3	3	0	66.6667	0	100	100	6.84256	6.76801	6.793	0	0	0	-6.80119	no	6.80119	0	na	na	0	1	negative regulation of nuclear-transcribed mRNA catabolic process, nonsense-mediated decay [GO:2000623]	#N/A	#N/A		GALNT2	ABCD1
Q9C0C4	Q9C0C4	Q9C0C4	2	2	2	Semaphorin-4C	SEMA4C	Other		1	2	2	2	0	33.3333	0	0	100	6.49392	6.60119	6.59693	6.42307	6.47369	6.52908	-0.0887316	no	6.56401	6.47528	0.12933	0.409544	-0.0887316	0	cell migration in hindbrain [GO:0021535]	#N/A	#N/A		BASP1	CRISPLD2
Q02383	Q02383	Q02383	9	5	5	Semenogelin-2	SEMG2	metal ion binding [GO:0046872]		1	9	5	5	0	44.4444	100	33.3333	0	0	0	0	7.23712	7.23472	0	4.82395	no	0	4.82395	na	na	0	2	antibacterial humoral response [GO:0019731]	#N/A	#N/A		MRPS28	KMT2D
Q9H9B4	Q9H9B4	Q9H9B4	3	3	3	Sideroflexin-1	SFXN1	ion transmembrane transporter activity [GO:0015075]		1	3	3	3	0	44.4444	0	33.3333	100	6.70731	7.08785	6.78534	6.63926	6.66952	0	-2.42391	no	6.86017	4.43626	0.264316	0.566656	-2.42391	0	erythrocyte differentiation [GO:0030218]	#N/A	#N/A		SEPT9	PTPN12
Q13796	Q13796	Q13796	4	4	4	Protein Shroom2	SHROOM2	actin binding [GO:0003779]		1	4	4	4	0	77.7778	33.3333	100	100	0	7.01089	6.97497	0	0	0	-4.66196	yes	4.66196	0	na	na	0	1	apical protein localization [GO:0045176]	SHROOM2	#N/A		ATP11C	UBALD1
Q9P270	Q9P270	Q9P270	4	4	4	SLAIN motif-containing protein 2	SLAIN2	Other		1	4	4	4	0	66.6667	0	100	100	6.89625	7.06554	6.93718	0	0	0	-6.96632	no	6.96632	0	na	na	0	1	cytoplasmic microtubule organization [GO:0031122]	#N/A	#N/A		SBF2	BTN2A1
Q9BXP2	Q9BXP2	Q9BXP2	2	2	2	Solute carrier family 12 member 9	SLC12A9	cation:chloride symporter activity [GO:0015377]		1	2	2	2	0	55.5556	0	66.6667	100	5.86831	6.4607	6.04528	0	6.09353	0	-4.09359	yes	6.12477	2.03118	na	na	0	1		SLC12A9	#N/A		SEMA3D	MYH9
Q6NUK1	Q6NUK1;Q6NUK1-2	Q6NUK1;Q6NUK1-2	5;4	5;4	5;4	Calcium-binding mitochondrial carrier protein SCaMC-1	SLC25A24	ADP transmembrane transporter activity [GO:0015217]	;	2	5	5	5	0	55.5556	0	66.6667	100	7.1823	7.33993	7.25503	0	0	7.23714	-4.84671	no	7.25909	2.41238	na	na	0	1	ATP transport [GO:0015867]	#N/A	#N/A		APBA2	ZBTB34
Q6P1M0	Q6P1M0;Q6P1M0-2	Q6P1M0	3;1	3;1	3;1	Long-chain fatty acid transport protein 4	SLC27A4	fatty acid transmembrane transporter activity [GO:0015245]		2	3	3	3	0	77.7778	33.3333	100	100	7.15936	6.815	0	0	0	0	-4.65812	yes	4.65812	0	na	na	0	1	fatty acid transport [GO:0015908]	SLC27A4	#N/A		GFRA1	BCL3
Q9Y6M7	Q9Y6M7-6;Q9Y6M7-9;Q9Y6M7-13;Q9Y6M7-11;Q9Y6M7-5;Q9Y6M7-4;Q9Y6M7-3;Q9Y6M7-2;Q9Y6M7-12;Q9Y6M7-8;Q9Y6M7-7;Q9Y6M7-14;Q9Y6M7-10;Q9Y6M7	Q9Y6M7-6;Q9Y6M7-9;Q9Y6M7-13;Q9Y6M7-11;Q9Y6M7-5;Q9Y6M7-4;Q9Y6M7-3;Q9Y6M7-2;Q9Y6M7-12;Q9Y6M7-8;Q9Y6M7-7	4;3;3;2;2;2;2;2;2;2;2;1;1;1	4;3;3;2;2;2;2;2;2;2;2;1;1;1	4;3;3;2;2;2;2;2;2;2;2;1;1;1	Sodium bicarbonate cotransporter 3	SLC4A7	inorganic anion exchanger activity [GO:0005452]	;;;;;;;;;;	14	4	4	4	0	33.3333	0	0	100	7.10911	7.13729	7.05968	7.00406	6.86878	6.90763	-0.175201	no	7.10202	6.92682	0.0191926	0.136747	-0.175201	0	auditory receptor cell development [GO:0060117]	#N/A	#N/A		AIM1	PML
P19634	P19634	P19634	3	3	3	Sodium/hydrogen exchanger 1	SLC9A1	calcium-dependent protein binding [GO:0048306]		1	3	3	3	0	66.6667	33.3333	66.6667	100	7.02173	0	7.03354	0	0	7.01662	-2.34622	no	4.68509	2.33887	na	na	0	1	cardiac muscle cell contraction [GO:0086003]	#N/A	SLC9A1		NCAM2	ABCB6
Q13425	Q13425-2;Q13425	Q13425-2;Q13425	2;2	2;2	2;2	Beta-2-syntrophin	SNTB2	actin binding [GO:0003779]	;	2	2	2	2	0.0020644	77.7778	33.3333	100	100	6.23707	0	6.72451	0	0	0	-4.32053	yes	4.32053	0	na	na	0	1		SNTB2	#N/A		LDLRAD3	PDK3
Q9Y5X3	Q9Y5X3;Q9Y5X3-2	Q9Y5X3	3;1	3;1	3;1	Sorting nexin-5	SNX5	cadherin binding [GO:0045296]		2	3	3	3	0	66.6667	66.6667	33.3333	100	0	0	7.24642	0	7.10961	7.16062	2.34127	no	2.41547	4.75674	na	na	0	2	intracellular protein transport [GO:0006886]	#N/A	#N/A		ZHX2	FZD1
Q15005	Q15005	Q15005	2	2	2	Signal peptidase complex subunit 2	SPCS2	peptidase activity [GO:0008233]		1	2	2	2	0	66.6667	33.3333	66.6667	100	7.34034	7.10731	0	7.38963	0	0	-2.35268	no	4.81589	2.46321	na	na	0	1	protein targeting to ER [GO:0045047]	#N/A	#N/A		LMX1B	YBX3
Q5M775	Q5M775-4;Q5M775;Q5M775-5;Q5M775-3;Q5M775-2	Q5M775-4;Q5M775;Q5M775-5;Q5M775-3;Q5M775-2	5;5;4;4;4	5;5;4;4;4	5;5;4;4;4	Cytospin-B	SPECC1	Other	;;;;	5	5	5	5	0	66.6667	0	100	100	6.99281	6.89703	7.01628	0	0	0	-6.96871	no	6.96871	0	na	na	0	1		#N/A	#N/A		ARRB1	ARID1A
P28290	P28290-2;P28290;P28290-3	P28290-2;P28290;P28290-3	4;4;3	4;4;3	4;4;3	Sperm-specific antigen 2	SSFA2	actin filament binding [GO:0051015]	;;	3	4	4	4	0	33.3333	0	0	100	6.71468	6.97875	6.92738	6.87923	6.83482	7.07569	0.0563112	no	6.8736	6.92991	0.634464	0.841034	0.0563112	0		#N/A	#N/A		EVL	PHLDB3
P51571	P51571	P51571	2	2	2	Translocon-associated protein subunit delta	SSR4	Other		1	2	2	2	0	44.4444	0	33.3333	100	6.9141	7.02276	6.91042	0	7.15673	7.09174	-2.1996	no	6.94909	4.74949	0.0463954	0.240412	-2.1996	0		#N/A	#N/A		ZNF618	MEGF11
Q9UEW8	Q9UEW8-2;Q9UEW8	Q9UEW8-2;Q9UEW8	5;5	3;3	3;3	STE20/SPS1-related proline-alanine-rich protein kinase	STK39	ATP binding [GO:0005524]	;	2	5	3	3	0	66.6667	0	100	100	6.69564	6.63682	6.60102	0	0	0	-6.64449	yes	6.64449	0	na	na	0	1	activation of MAPK activity [GO:0000187]	STK39	#N/A		ANKS1A	GATA6
Q96SI9	Q96SI9-2;Q96SI9	Q96SI9-2;Q96SI9	6;6	5;5	5;5	Spermatid perinuclear RNA-binding protein	STRBP	DNA binding [GO:0003677]	;	2	6	5	5	0	55.5556	33.3333	33.3333	100	7.02608	7.06685	0	6.96233	7.09635	0	-0.0114153	yes	4.69764	4.68623	0.829658	0.90856	-0.0114153	0	mechanosensory behavior [GO:0007638]	STRBP	#N/A		HIST2H2BF	NELFA
O43815	O43815;O43815-2	O43815;O43815-2	2;1	2;1	2;1	Striatin	STRN	armadillo repeat domain binding [GO:0070016]	;	2	2	2	2	0	77.7778	33.3333	100	100	0	6.78058	6.50592	0	0	0	-4.42884	no	4.42884	0	na	na	0	1	bicellular tight junction assembly [GO:0070830]	#N/A	#N/A		ACBD6	ASB13
Q13033	Q13033-2;Q13033	Q13033-2;Q13033	3;3	3;3	3;3	Striatin-3	STRN3	armadillo repeat domain binding [GO:0070016]	;	2	3	3	3	0	44.4444	0	33.3333	100	7.10826	7.20539	7.17797	7.23264	7.08707	0	-2.39064	no	7.16387	4.77324	0.95517	0.974618	-2.39064	0	negative regulation of intracellular estrogen receptor signaling pathway [GO:0033147]	#N/A	#N/A		NCOA2	OVOL2
Q9NRL3	Q9NRL3;Q9NRL3-3;Q9NRL3-2	Q9NRL3;Q9NRL3-3;Q9NRL3-2	4;4;2	4;4;2	4;4;2	Striatin-4	STRN4	armadillo repeat domain binding [GO:0070016]	;;	3	4	4	4	0	77.7778	33.3333	100	100	6.96031	0	6.81986	0	0	0	-4.59339	no	4.59339	0	na	na	0	1		#N/A	#N/A		UTRN	ALDH3B1
P46977	P46977-2;P46977	P46977-2;P46977	3;3	3;3	3;3	Dolichyl-diphosphooligosaccharide--protein glycosyltransferase subunit STT3A	STT3A	dolichyl-diphosphooligosaccharide-protein glycotransferase activity [GO:0004579]	;	2	3	3	3	0	55.5556	66.6667	0	100	0	6.73304	0	6.86613	6.94869	7.0607	4.71416	no	2.24435	6.95851	na	na	0	2	co-translational protein modification [GO:0043686]	#N/A	#N/A		RNF152	E2F6
Q12846	Q12846;Q12846-2	Q12846;Q12846-2	4;3	4;3	4;3	Syntaxin-4	STX4	SNAP receptor activity [GO:0005484]	;	2	4	4	4	0	44.4444	0	33.3333	100	7.13392	7.225	7.08361	7.01666	0	7.13322	-2.43088	no	7.14751	4.71663	0.369252	0.620127	-2.43088	0	cellular response to interferon-gamma [GO:0071346]	#N/A	#N/A		ELOVL2	PI4K2A
Q9UNK0	Q9UNK0	Q9UNK0	2	2	2	Syntaxin-8	STX8	chloride channel inhibitor activity [GO:0019869]		1	2	2	2	0	55.5556	0	66.6667	100	6.98704	6.75978	6.914	0	6.13956	0	-4.84042	yes	6.88694	2.04652	na	na	0	1	cellular response to interferon-gamma [GO:0071346]	STX8	#N/A		ROBO1	RASIP1
P63272	P63272	P63272	2	2	2	Transcription elongation factor SPT4	SUPT4H1	DNA binding transcription factor activity [GO:0003700]		1	2	2	2	0	77.7778	33.3333	100	100	0	7.16095	6.96924	0	0	0	-4.71006	no	4.71006	0	na	na	0	1	chromatin remodeling [GO:0006338]	#N/A	#N/A		ADK	DSTYK
O00267	O00267-2;O00267	O00267-2;O00267	2;2	2;2	2;2	Transcription elongation factor SPT5	SUPT5H	chromatin binding [GO:0003682]	;	2	2	2	2	0	66.6667	66.6667	33.3333	100	0	6.57004	0	0	6.49892	6.48975	2.13954	no	2.19001	4.32955	na	na	0	2	7-methylguanosine mRNA capping [GO:0006370]	#N/A	#N/A		PARD3B	AAED1
O15260	O15260-2;O15260;O15260-3	O15260-2;O15260;O15260-3	2;2;1	2;2;1	2;2;1	Surfeit locus protein 4	SURF4	Other	;;	3	2	2	2	0	66.6667	0	100	100	7.52281	7.16876	7.59485	0	0	0	-7.42881	no	7.42881	0	na	na	0	1	Golgi organization [GO:0007030]	#N/A	#N/A		ZNF804B	KIAA0895L
Q6ZT07	Q6ZT07	Q6ZT07	5	3	3	TBC1 domain family member 9	TBC1D9	calcium ion binding [GO:0005509]		1	5	3	3	0	77.7778	33.3333	100	100	0	6.50899	6.78102	0	0	0	-4.43	yes	4.43	0	na	na	0	1	activation of GTPase activity [GO:0090630]	TBC1D9	#N/A		HS6ST2	PSMC6
Q9BZK7	Q9BZK7	Q9BZK7	2	2	2	F-box-like/WD repeat-containing protein TBL1XR1	TBL1XR1	beta-catenin binding [GO:0008013]		1	2	2	2	0	66.6667	0	100	100	6.54996	6.72745	6.4939	0	0	0	-6.59044	yes	6.59044	0	na	na	0	1	fat pad development [GO:0060613]	TBL1XR1	#N/A		EPS8	SEMA4F
Q9Y4P3	Q9Y4P3	Q9Y4P3	4	4	4	Transducin beta-like protein 2	TBL2	phosphoprotein binding [GO:0051219]		1	4	4	4	0	55.5556	33.3333	33.3333	100	7.12064	7.18307	0	7.11066	7.2814	0	0.029448	no	4.7679	4.79735	0.67503	0.845325	0.029448	0	cellular response to glucose starvation [GO:0042149]	#N/A	#N/A		PTPRG	SPESP1
Q04726	Q04726-2;Q04726-7;Q04726-3;Q04726-6;Q04726-5;Q04726-4;Q04726;Q04725-2;Q04727-2;Q04725-3;Q04725;Q04727-4;Q04727;Q04727-3	Q04726-2;Q04726-7;Q04726-3;Q04726-6;Q04726-5;Q04726-4;Q04726	4;4;4;4;4;4;4;1;1;1;1;1;1;1	4;4;4;4;4;4;4;1;1;1;1;1;1;1	3;3;3;3;3;3;3;0;0;0;0;0;0;0	Transducin-like enhancer protein 3	TLE3	Other	;;;;;;	14	4	4	3	0	66.6667	0	100	100	6.5753	6.84485	6.62251	0	0	0	-6.68089	no	6.68089	0	na	na	0	1	animal organ morphogenesis [GO:0009887]	#N/A	TLE3		FAM110B	TNFRSF12A
O15321	O15321-2;O15321	O15321-2;O15321	3;3	3;3	3;3	Transmembrane 9 superfamily member 1	TM9SF1	Other	;	2	3	3	3	0	33.3333	0	0	100	6.9219	6.86317	6.89057	6.97719	7.34112	7.21867	0.287113	no	6.89188	7.17899	0.0568474	0.270025	0.287113	0	autophagy [GO:0006914]	#N/A	#N/A		COMMD10	NFAT5
Q86T03	Q86T03;Q86T03-2	Q86T03;Q86T03-2	5;5	5;5	5;5	Type 1 phosphatidylinositol 4,5-bisphosphate 4-phosphatase	TMEM55B	phosphatidylinositol-4,5-bisphosphate 4-phosphatase activity [GO:0034597]	;	2	5	5	5	0	55.5556	0	66.6667	100	7.46462	7.5212	7.50665	0	0	7.40085	-5.03054	no	7.49749	2.46695	na	na	0	1	phosphatidylinositol dephosphorylation [GO:0046856]	#N/A	#N/A		GTDC1	TPM2
Q9NS69	Q9NS69	Q9NS69	5	5	5	Mitochondrial import receptor subunit TOM22 homolog	TOMM22	protein transmembrane transporter activity [GO:0008320]		1	5	5	5	0	66.6667	0	100	100	7.39941	7.30029	7.42964	0	0	0	-7.37645	no	7.37645	0	na	na	0	1	macroautophagy [GO:0016236]	#N/A	#N/A		PLXDC2	ADPRM
O96008	O96008-2;O96008	O96008-2;O96008	3;3	3;3	3;3	Mitochondrial import receptor subunit TOM40 homolog	TOMM40	porin activity [GO:0015288]	;	2	3	3	3	0	66.6667	0	100	100	7.13925	6.22802	7.20028	0	0	0	-6.85585	no	6.85585	0	na	na	0	1	ion transport [GO:0006811]	#N/A	#N/A		SFXN2	TRIM36
Q02880	Q02880-2;Q02880	Q02880-2;Q02880	7;7	4;4	4;4	DNA topoisomerase 2-beta	TOP2B	ATP binding [GO:0005524]	;	2	7	4	4	0	77.7778	33.3333	100	100	6.93129	0	7.13811	0	0	0	-4.6898	no	4.6898	0	na	na	0	1	axonogenesis [GO:0007409]	#N/A	#N/A		PARD3	STXBP1
P09493	P09493-2;P09493-8;P09493-3;P09493-9;P09493-7;P09493-4;P09493-10;P09493-6;P09493	P09493-2;P09493-8;P09493-3;P09493-9;P09493-7;P09493-4;P09493-10;P09493-6;P09493	7;7;7;6;6;6;6;5;5	3;3;3;2;2;2;2;1;1	2;2;2;1;1;1;1;0;0	Tropomyosin alpha-1 chain	TPM1	actin binding [GO:0003779]	;;;;;;;;	9	7	3	2	0	44.4444	0	33.3333	100	7.29614	6.83729	7.64913	7.19407	6.93326	0	-2.55174	yes	7.26085	4.70911	0.579791	0.841034	-2.55174	0	actin filament organization [GO:0007015]	TPM1	#N/A		DERA	PTPN23
Q4KMQ1	Q4KMQ1	Q4KMQ1	3	3	3	Taperin	TPRN	phosphatase binding [GO:0019902]		1	3	3	3	0	44.4444	0	33.3333	100	6.85058	7.0167	6.74192	0	6.67222	6.59787	-2.44637	no	6.86973	4.42336	0.115461	0.387135	-2.44637	0	sensory perception of sound [GO:0007605]	#N/A	#N/A		TMTC1	FZD5
Q12931	Q12931-2;Q12931	Q12931-2;Q12931	19;19	19;19	19;19	Heat shock protein 75 kDa, mitochondrial	TRAP1	ATP binding [GO:0005524]	;	2	19	19	19	0	44.4444	66.6667	0	66.6667	0	6.77468	0	7.65133	6.61683	7.45171	4.98173	no	2.25823	7.23996	na	na	0	2	chaperone-mediated protein folding [GO:0061077]	#N/A	#N/A		MGAT5	RAB29
O75382	O75382-4;O75382-2;O75382;O75382-3	O75382-4;O75382-2;O75382;O75382-3	4;4;4;2	4;4;4;2	4;4;4;2	Tripartite motif-containing protein 3	TRIM3	protein C-terminus binding [GO:0008022]	;;;	4	4	4	4	0	55.5556	0	66.6667	100	6.77906	6.94861	6.70475	0	6.92532	0	-4.50237	no	6.81081	2.30844	na	na	0	1	nervous system development [GO:0007399]	#N/A	#N/A		TEAD1	C6orf132
Q6PJ69	Q6PJ69	Q6PJ69	2	2	2	Tripartite motif-containing protein 65	TRIM65	zinc ion binding [GO:0008270]		1	2	2	2	0	66.6667	0	100	100	6.58424	6.67538	6.64379	0	0	0	-6.63447	no	6.63447	0	na	na	0	1	positive regulation of autophagy [GO:0010508]	#N/A	#N/A		CHCHD3	PARP9
Q9UI30	Q9UI30;Q9UI30-2	Q9UI30;Q9UI30-2	2;1	2;1	2;1	Multifunctional methyltransferase subunit TRM112-like protein	TRMT112	protein heterodimerization activity [GO:0046982]	;	2	2	2	2	0	66.6667	0	100	100	7.00165	6.95459	6.92219	0	0	0	-6.95948	no	6.95948	0	na	na	0	1	methylation [GO:0032259]	#N/A	#N/A		HLCS	SARAF
Q8TD43	Q8TD43-2;Q8TD43-3;Q8TD43	Q8TD43-2;Q8TD43-3;Q8TD43	2;2;2	2;2;2	2;2;2	Transient receptor potential cation channel subfamily M member 4	TRPM4	ATP binding [GO:0005524]	;;	3	2	2	2	0	55.5556	0	66.6667	100	6.97028	6.89602	6.96978	0	0	6.80365	-4.67748	no	6.94536	2.26788	na	na	0	1	adaptive immune response [GO:0002250]	#N/A	#N/A		TBC1D4	UBAP2L
Q7Z6J9	Q7Z6J9;Q7Z6J9-2	Q7Z6J9;Q7Z6J9-2	2;1	2;1	2;1	tRNA-splicing endonuclease subunit Sen54	TSEN54	Other	;	2	2	2	2	0	77.7778	33.3333	100	100	0	6.40125	6.36665	0	0	0	-4.25596	no	4.25596	0	na	na	0	1	mRNA processing [GO:0006397]	#N/A	#N/A		NINL	YTHDC2
Q96CW5	Q96CW5-2;Q96CW5;Q96CW5-3	Q96CW5-2;Q96CW5;Q96CW5-3	4;4;3	4;4;3	4;4;3	Gamma-tubulin complex component 3	TUBGCP3	gamma-tubulin binding [GO:0043015]	;;	3	4	4	4	0	77.7778	33.3333	100	100	6.98741	7.16613	0	0	0	0	-4.71785	no	4.71785	0	na	na	0	1	centrosome duplication [GO:0051298]	#N/A	#N/A		RAPGEF2	CLDN15
Q6IBS0	Q6IBS0	Q6IBS0	4	4	4	Twinfilin-2	TWF2	actin monomer binding [GO:0003785]		1	4	4	4	0	55.5556	0	66.6667	100	7.3748	7.50651	7.23231	0	0	7.32885	-4.92826	no	7.37121	2.44295	na	na	0	1	barbed-end actin filament capping [GO:0051016]	#N/A	#N/A		VAV3	SGTB
Q9GZZ9	Q9GZZ9;Q9GZZ9-2	Q9GZZ9;Q9GZZ9-2	7;6	7;6	7;6	Ubiquitin-like modifier-activating enzyme 5	UBA5	ATP binding [GO:0005524]	;	2	7	7	7	0	77.7778	33.3333	100	100	7.20104	0	6.86416	0	0	0	-4.6884	no	4.6884	0	na	na	0	1	protein K69-linked ufmylation [GO:1990592]	#N/A	#N/A		TIAM1	CCDC102A
Q6ZT12	Q6ZT12;Q6ZT12-4	Q6ZT12;Q6ZT12-4	3;3	3;3	3;3	E3 ubiquitin-protein ligase UBR3	UBR3	ubiquitin protein ligase activity [GO:0061630]	;	2	3	3	3	0	55.5556	33.3333	33.3333	100	6.99949	0	6.93029	0	6.98447	7.12231	0.0589999	no	4.64326	4.70226	0.3699	0.620127	0.0589999	0	embryo development ending in birth or egg hatching [GO:0009792]	#N/A	#N/A		EPHA4	ZBTB39
O60701	O60701-2;O60701;O60701-3	O60701-2;O60701;O60701-3	8;8;7	8;8;7	8;8;7	UDP-glucose 6-dehydrogenase	UGDH	electron transfer activity [GO:0009055]	;;	3	8	8	8	0	55.5556	0	66.6667	100	7.22446	7.21195	7.23267	0	0	7.18296	-4.8287	yes	7.22302	2.39432	na	na	0	1	gastrulation with mouth forming second [GO:0001702]	UGDH	#N/A		FGF12	SSH1
P31930	P31930	P31930	6	6	6	Cytochrome b-c1 complex subunit 1, mitochondrial	UQCRC1	metalloendopeptidase activity [GO:0004222]		1	6	6	6	0	33.3333	0	0	100	7.4024	7.65547	7.58732	6.84332	7.04665	6.90583	-0.616462	no	7.5484	6.93193	0.00309377	0.0462623	-0.616462	0	aerobic respiration [GO:0009060]	#N/A	#N/A		ZNF678	CLDN3
P47985	P47985;P0C7P4	P47985;P0C7P4	2;2	2;2	2;2	Cytochrome b-c1 complex subunit Rieske, mitochondrial;Cytochrome b-c1 complex subunit 11;Putative cytochrome b-c1 complex subunit Rieske-like protein 1	UQCRFS1	2 iron, 2 sulfur cluster binding [GO:0051537]	;	2	2	2	2	0	66.6667	0	100	100	7.16655	7.13188	7.17938	0	0	0	-7.15927	no	7.15927	0	na	na	0	1	mitochondrial electron transport, ubiquinol to cytochrome c [GO:0006122]	#N/A	#N/A		ZNRF3	AMZ1
P07919	P07919;A0A096LP55	P07919;A0A096LP55	2;1	2;1	2;1	Cytochrome b-c1 complex subunit 6, mitochondrial;Cytochrome b-c1 complex subunit 6	UQCRH	ubiquinol-cytochrome-c reductase activity [GO:0008121]	;	2	2	2	2	0	66.6667	33.3333	66.6667	100	6.8117	0	6.8002	0	0	6.91126	-2.23355	no	4.5373	2.30375	na	na	0	1	aerobic respiration [GO:0009060]	#N/A	#N/A		LEPR	PHLDB1
Q8NFA0	Q8NFA0;P35125-2;P35125	Q8NFA0	4;1;1	4;1;1	4;1;1	Ubiquitin carboxyl-terminal hydrolase 32	USP32	calcium ion binding [GO:0005509]		3	4	4	4	0	66.6667	33.3333	66.6667	100	0	6.7484	6.58649	0	6.6227	0	-2.23739	yes	4.44496	2.20757	na	na	0	1	protein deubiquitination [GO:0016579]	USP32	#N/A		SLC24A3	INO80D
Q9BVJ6	Q9BVJ6-3;Q9BVJ6;Q9BVJ6-2	Q9BVJ6-3;Q9BVJ6;Q9BVJ6-2	2;2;1	2;2;1	2;2;1	U3 small nucleolar RNA-associated protein 14 homolog A	UTP14A	RNA binding [GO:0003723]	;;	3	2	2	2	0	66.6667	0	100	100	6.72946	6.73034	6.7682	0	0	0	-6.74267	no	6.74267	0	na	na	0	1	maturation of SSU-rRNA [GO:0030490]	#N/A	#N/A		KRT23	AKR1C1
P51809	P51809-3;P51809;P51809-2	P51809-3;P51809;P51809-2	2;2;2	2;2;2	2;2;2	Vesicle-associated membrane protein 7	VAMP7	SNAP receptor activity [GO:0005484]	;;	3	2	2	2	0	77.7778	33.3333	100	100	7.01174	7.12743	0	0	0	0	-4.71306	no	4.71306	0	na	na	0	1	calcium ion regulated exocytosis [GO:0017156]	#N/A	#N/A		VKORC1L1	CRAMP1L
P26640	P26640	P26640	3	3	3	Valine--tRNA ligase	VARS	aminoacyl-tRNA editing activity [GO:0002161]		1	3	3	3	0	77.7778	33.3333	100	100	6.52005	6.83372	0	0	0	0	-4.45126	no	4.45126	0	na	na	0	1	tRNA aminoacylation for protein translation [GO:0006418]	#N/A	#N/A		CTIF	DPY19L1
Q96JC1	Q96JC1-2;Q96JC1	Q96JC1-2;Q96JC1	3;3	3;3	3;3	Vam6/Vps39-like protein	VPS39	Other	;	2	3	3	3	0	66.6667	0	100	100	6.74536	6.78652	6.71331	0	0	0	-6.74839	no	6.74839	0	na	na	0	1	autophagy [GO:0006914]	#N/A	#N/A		DPYD	C11orf84
Q9UID3	Q9UID3;Q9UID3-2	Q9UID3;Q9UID3-2	6;5	6;5	6;5	Vacuolar protein sorting-associated protein 51 homolog	VPS51	Other	;	2	6	6	6	0	44.4444	33.3333	0	100	0	7.15448	7.13159	6.74834	6.81712	6.81778	2.03239	no	4.76202	6.79441	0.00149873	0.0427137	2.03239	0	autophagy [GO:0006914]	#N/A	#N/A		MNAT1	ZBTB43
Q8N3P4	Q8N3P4-2;Q8N3P4-3;Q8N3P4	Q8N3P4-2;Q8N3P4-3;Q8N3P4	2;2;2	2;2;2	2;2;2	Vacuolar protein sorting-associated protein 8 homolog	VPS8	metal ion binding [GO:0046872]	;;	3	2	2	2	0	55.5556	0	66.6667	100	7.03599	7.24878	7.0498	0	6.9989	0	-4.77856	yes	7.11152	2.33297	na	na	0	1	endosomal vesicle fusion [GO:0034058]	VPS8	#N/A		SCFD2	KAT5
Q96SY0	Q96SY0-4;Q96SY0-3;Q96SY0	Q96SY0-4;Q96SY0-3;Q96SY0	2;2;2	2;2;2	2;2;2	von Willebrand factor A domain-containing protein 9	VWA9	Other	;;	3	2	2	2	0	66.6667	33.3333	66.6667	100	6.76145	0	6.80219	0	0	6.88356	-2.22669	no	4.52122	2.29452	na	na	0	1	snRNA transcription by RNA polymerase II [GO:0042795]	#N/A	#N/A		PDE6D	PABPC4
Q8IZQ1	Q8IZQ1-2;Q8IZQ1	Q8IZQ1-2;Q8IZQ1	5;5	5;5	5;5	WD repeat and FYVE domain-containing protein 3	WDFY3	1-phosphatidylinositol binding [GO:0005545]	;	2	5	5	5	0	66.6667	0	100	100	6.76254	6.89368	6.69501	0	0	0	-6.78374	no	6.78374	0	na	na	0	1	aggrephagy [GO:0035973]	#N/A	#N/A		UBE2E3	FAM84A
Q9NW82	Q9NW82	Q9NW82	2	2	2	WD repeat-containing protein 70	WDR70	enzyme binding [GO:0019899]		1	2	2	2	0	66.6667	0	100	100	6.41017	6.50966	6.47589	0	0	0	-6.46524	yes	6.46524	0	na	na	0	1		WDR70	#N/A		PCP4	CCDC9
Q9HCS7	Q9HCS7	Q9HCS7	3	3	3	Pre-mRNA-splicing factor SYF1	XAB2	Other		1	3	3	3	0.00043029	66.6667	66.6667	33.3333	100	6.81866	0	0	7.02596	0	6.87413	2.36048	no	2.27289	4.63336	na	na	0	2	blastocyst development [GO:0001824]	#N/A	#N/A		TBC1D5	ARRDC2
Q8IZH2	Q8IZH2-2;Q8IZH2;Q8IZH2-3	Q8IZH2-2;Q8IZH2	3;3;1	3;3;1	3;3;1	5-3 exoribonuclease 1	XRN1	5'-3' exoribonuclease activity [GO:0004534]	;	3	3	3	3	0	66.6667	33.3333	66.6667	100	0	7.01393	6.66547	0	0	6.54564	-2.37792	no	4.5598	2.18188	na	na	0	1	cellular response to cycloheximide [GO:0071409]	#N/A	#N/A		ZNF609	MMEL1
Q7Z739	Q7Z739	Q7Z739	4	4	2	YTH domain-containing family protein 3	YTHDF3	N6-methyladenosine-containing RNA binding [GO:1990247]		1	4	4	2	0	66.6667	0	100	100	7.00659	6.6339	7.02284	0	0	0	-6.88778	no	6.88778	0	na	na	0	1	mRNA destabilization [GO:0061157]	#N/A	#N/A		PTPRJ	ZBTB25
Q8IWR0	Q8IWR0	Q8IWR0	3	3	3	Zinc finger CCCH domain-containing protein 7A	ZC3H7A	metal ion binding [GO:0046872]		1	3	3	3	0	77.7778	33.3333	100	100	6.52624	0	6.5011	0	0	0	-4.34245	no	4.34245	0	na	na	0	1	posttranscriptional regulation of gene expression [GO:0010608]	#N/A	#N/A		PRKACB	KPNA5
Q9C0B5	Q9C0B5-2;Q9C0B5	Q9C0B5-2;Q9C0B5	2;2	2;2	2;2	Palmitoyltransferase ZDHHC5	ZDHHC5	palmitoyltransferase activity [GO:0016409]	;	2	2	2	2	0	66.6667	0	100	100	6.4927	6.70222	6.53238	0	0	0	-6.57577	no	6.57577	0	na	na	0	1	protein palmitoylation [GO:0018345]	#N/A	#N/A		NUP93	BTG1
O15231	O15231-6;O15231;O15231-8;O15231-4;O15231-7	O15231-6;O15231;O15231-8;O15231-4;O15231-7	31;30;29;28;28	2;1;2;1;1	2;1;2;1;1	Zinc finger protein 185	ZNF185	actin filament binding [GO:0051015]	;;;;	5	31	2	2	0	77.7778	33.3333	100	100	7.12782	0	7.01674	0	0	0	-4.71485	no	4.71485	0	na	na	0	1		#N/A	#N/A		NAALADL2	ZNF628
Q14966	Q14966-3;Q14966;Q14966-2;Q14966-6;Q14966-5;Q14966-4	Q14966-3;Q14966;Q14966-2;Q14966-6;Q14966-5;Q14966-4	2;2;1;1;1;1	2;2;1;1;1;1	2;2;1;1;1;1	Zinc finger protein 638	ZNF638	double-stranded DNA binding [GO:0003690]	;;;;;	6	2	2	2	0	55.5556	33.3333	33.3333	100	6.96659	7.08207	0	7.16906	0	7.09272	0.071041	no	4.68288	4.75393	0.263544	0.566656	0.071041	0	regulation of transcription, DNA-templated [GO:0006355]	#N/A	#N/A		EYA2	ARRDC4
																																					ST6GALNAC1	PGAP1
																																					PDSS2	ZNF143
																																					FAM83B	OAZ2
																																					SPATA17	SNRNP48
																																					ITPK1	NEU1
																																					RFX3	KIAA1804
																																					GALNT10	TMEM38A
																																					CASK	ZFR
																																					MSRA	RNF113A
																																					PLCB1	BFSP1
																																					APBB2	NRARP
																																					LTBP1	SLC25A4
																																					PTER	CA5B
																																					LIN52	ARRB2
																																					SMYD3	ZNF286B
																																					PKIB	SDCBP
																																					XPR1	JUP
																																					CRADD	MZF1
																																					SSBP3	FSTL4
																																					MAPKAP1	CPNE7
																																					MED13L	TAPT1
																																					RAP1GDS1	ORAI3
																																					NUBPL	EPAS1
																																					ATP11A	ISCA1
																																					GPC6	POLG
																																					SH3KBP1	CLDN4
																																					C16orf52	TSC1
																																					BRINP3	ELOVL4
																																					KCNJ3	GPX3
																																					STK24	BCAR1
																																					SKAP2	CKB
																																					KLF8	HPSE
																																					PTK2B	CCDC112
																																					NR5A2	EGR1
																																					FAF1	PSMA1
																																					TNS3	JAG2
																																					ACSS3	PLEKHM3
																																					CCDC109B	LATS2
																																					MBP	MYLIP
																																					SPATA9	PFKM
																																					OSBPL8	DDX6
																																					METAP1D	CASC3
																																					COL4A5	ANXA3
																																					C12orf60	SLC25A36
																																					STAG1	CHMP4C
																																					ZFAND3	PTPN21
																																					SLX4IP	MEAF6
																																					SLC39A11	TRIM21
																																					PAM	PHC2
																																					HIST2H2AC	ZNF550
																																					NR6A1	KANSL1
																																					EXOC4	NFIL3
																																					REPS2	FMR1
																																					GNG12	EEF2
																																					MEIS1	PARP12
																																					PLEKHA7	ZNF823
																																					LARP4B	C19orf66
																																					HPCAL1	DOT1L
																																					CALML5	FAM46C
																																					STARD13	N4BP1
																																					RALGPS1	GPATCH2L
																																					TMEM135	EP300
																																					HMCN1	NSMF
																																					NTN1	FUNDC2
																																					FIGN	RIN1
																																					HMMR	CEP85
																																					SAMD15	BRK1
																																					PEX11G	LITAF
																																					SYTL4	PCBP1
																																					SHH	MSL2
																																					ANKRD6	RCC1
																																					DCLK1	CUTC
																																					HIBADH	ISL2
																																					TCF12	VDAC1
																																					TMEM150C	OXSM
																																					AGR3	OPTN
																																					DSCAM	KIAA1522
																																					PLEKHA5	SMCR8
																																					IGFBP5	ULBP1
																																					RSG1	CISD2
																																					HIST1H1B	SPNS2
																																					TRIO	IPMK
																																					LPP	TMEM55A
																																					RALGPS2	BAG6
																																					CLCN5	KLHL24
																																					MGLL	TAP2
																																					ADCY3	TMEM189
																																					GPR68	ARID3A
																																					SEMA3E	SLC26A11
																																					RLN2	C21orf2
																																					PTPRK	CCDC101
																																					METTL15	SPEN
																																					MBNL2	RGS16
																																					FNDC3B	SMG1
																																					ITPR2	IDI1
																																					PRKAR1B	DGCR8
																																					FTO	EIF2AK3
																																					TRAV30	TBK1
																																					UQCC1	KDM2A
																																					FANK1	RTN4
																																					ST7	AEN
																																					ZNF572	KLRG2
																																					IKZF2	DHCR7
																																					ASCL1	NAP1L1
																																					PEX14	FAM160B1
																																					SYK	LCHN
																																					HECW2	ST6GALNAC6
																																					ANKRD44	LRRC37B
																																					HPGD	ZNFX1
																																					CAPZB	KDM4B
																																					CLSTN2	CDCA7L
																																					SLC39A8	FSD1
																																					TIMP3	EPC2
																																					LRRC16A	AKAP8L
																																					DHRS2	CLK3
																																					SIPA1L1	SNN
																																					ZNRF1	PAX8
																																					DKK1	HEATR6
																																					RHOH	PDCL
																																					SEMA6A	RNF19A
																																					NUMB	POLR1D
																																					ADCY5	HSPA1A
																																					HIPK2	PDGFA
																																					GNB1L	PYGL
																																					HIST1H1D	ABL1
																																					PLCH1	TTC21B
																																					SLC44A1	MYH10
																																					ZRANB3	RASSF1
																																					HIST1H2AG	PRNP
																																					CDKL5	HPRT1
																																					PIGK	NPC2
																																					NEBL	CHD2
																																					SLC8A1	FLT4
																																					PIF1	EDEM1
																																					FAM134B	LCP1
																																					MAP4	LNP
																																					EFR3B	BRF2
																																					CALCR	TAF4
																																					PC	AP5B1
																																					DEPTOR	NFE2L1
																																					DDAH1	SAP30
																																					MAST4	SLC25A25
																																					RTN4RL1	MAP1LC3B
																																					PKIG	NPIPB5
																																					HIST1H4A	ZNF574
																																					MGMT	JADE1
																																					MFAP3L	SAT2
																																					SLC35C1	NOTCH1
																																					PANK1	THAP10
																																					UBE2H	KIAA1467
																																					SPPL3	ECI2
																																					RASSF8	WBP2
																																					RAB7A	TRIM73
																																					FSIP1	CPEB2
																																					IMMP1L	RNF149
																																					PLCG2	RPS6KL1
																																					SH3RF1	SRD5A3
																																					ST3GAL3	KMT2E
																																					GRIK2	ITPKC
																																					KYNU	PPP1R3E
																																					PACSIN1	FAM189B
																																					WWC1	B4GALNT4
																																					RPH3AL	TNFRSF10A
																																					ICA1	EPOR
																																					GALNT5	FAM220A
																																					SPATS2L	RSBN1
																																					LRIG1	DENND5A
																																					HS3ST3B1	MROH6
																																					NRIP1	MLXIPL
																																					SLC13A3	TKT
																																					BCAS3	TLE3
																																					TOM1L2	CYFIP2
																																					CCBL2	GFOD2
																																					DOCK8	CSRNP2
																																					RGS17	LRRC8A
																																					SLC2A13	GLIS2
																																					UQCC2	MIF
																																					ARHGEF28	STAMBPL1
																																					JAK1	WDR47
																																					MB21D2	MAFK
																																					EXOC2	KCNJ11
																																					FUOM	LYPD1
																																					NT5C2	RHBDL1
																																					MLLT3	DSP
																																					GRIP1	RELA
																																					PKHD1L1	MARK4
																																					C16orf45	LYSMD4
																																					MACROD2	ESYT3
																																					CLEC2D	DBNDD1
																																					HIST1H2BL	RAB9A
																																					TSHZ1	TNFRSF10B
																																					TLN2	PRELID2
																																					FGGY	ETS2
																																					PACS1	BCL7A
																																					PEMT	TRPC1
																																					AAGAB	IL11
																																					KIF13A	CECR5
																																					CHST8	ZNF212
																																					CYP4B1	SRRM2
																																					NCOA3	SIRT1
																																					PITPNC1	LYSMD2
																																					EML4	CRYBG3
																																					APP	AVPI1
																																					IMMP2L	ATN1
																																					FAM168A	RFX1
																																					TSPAN5	TAP1
																																					ABHD2	PIM3
																																					STOX1	RABGEF1
																																					EIF4G3	BMP1
																																					PPP1R1C	AGPAT5
																																					AHCYL2	CENPV
																																					ASAP2	DCTN4
																																					NELL2	MAPKBP1
																																					RBM47	MUC20
																																					HIST2H3A	C12orf49
																																					CEP57L1	AKAP8
																																					SUPT3H	RIPK2
																																					TBC1D22A	BIK
																																					TPST2	SC5D
																																					PLD1	OTUD1
																																					MAP10	NXPE3
																																					HEY2	FBXO30
																																					TMEM110	MBD6
																																					ANO6	LONRF1
																																					SULF2	SLC16A1
																																					NPNT	DHX40
																																					KIAA0930	C3orf80
																																					PINX1	USP53
																																					RNF32	LAMC2
																																					DNAJC1	DENND3
																																					FARP1	ZXDA
																																					HIST1H3A	KCNG1
																																					SDC2	TOR1AIP1
																																					BRE	CASP7
																																					HOMER2	MXI1
																																					THSD4	SMOX
																																					PDLIM5	IP6K2
																																					DAP	ZNF296
																																					RSRC1	PHLDA3
																																					RGS6	UBC
																																					ARNT2	PDXP
																																					UBE2E2	CEP68
																																					GAN	PEX11A
																																					LHPP	SLC2A1
																																					NRP1	TRNP1
																																					IFT43	DEDD2
																																					IRF2	PTP4A1
																																					MALL	CARD14
																																					CADM1	ULBP3
																																					STAU2	ZNF84
																																					CA2	IFIT5
																																					E2F3	S100A10
																																					UACA	NFKBIE
																																					SUCLG2	DDX41
																																					EPHA6	RAP1GAP
																																					AP3S2	MAP7D1
																																					PCBD2	ZNF341
																																					PRIM2	MEF2D
																																					PSD3	AQP11
																																					JPH3	ZNF227
																																					RUFY3	DPCD
																																					GAREM	RAB20
																																					INPP4B	SLC35E1
																																					MAPT	SEMA4B
																																					KIAA0825	PITHD1
																																					DOCK11	ZNF286A
																																					ELOVL5	GRAMD1A
																																					CMC1	BEST1
																																					MITF	ARHGAP17
																																					R3HDM2	PSMB8
																																					CYP19A1	ANKRD10
																																					CCDC64	SLC6A6
																																					CDH1	FLNA
																																					ABL2	WDR45B
																																					RLN1	PSMD3
																																					SCD5	FASTKD5
																																					SIPA1L2	TARSL2
																																					PPM1E	PAPD7
																																					LACE1	DNASE1
																																					PEPD	GFPT2
																																					CDKAL1	RBM43
																																					SCN8A	RBM33
																																					GRB10	ARL6
																																					TLCD2	TCP11L2
																																					RAD51B	PPP1R18
																																					ERI3	ZNF592
																																					SLC27A6	N4BP3
																																					HIST1H4A	RND3
																																					MCF2L	CDR2L
																																					HCK	SLC3A2
																																					FGD4	RNF125
																																					SLC12A8	STOM
																																					SAE1	AMPD3
																																					ERBB2IP	CEP250
																																					TNRC6B	ZSCAN2
																																					EEFSEC	CNNM4
																																					ADCY1	PGRMC2
																																					PTPRE	PCDHGA9
																																					HIST3H2BB	TMPRSS4
																																					RFTN1	CCNG2
																																					PGR	UAP1L1
																																					FAM72D	CREG2
																																					ABCC4	CDT1
																																					COG5	unassigned
																																					ST3GAL1	SOX15
																																					AVL9	C1orf115
																																					TANC1	PER1
																																					GALNT4	BCL9
																																					MGP	RBBP8NL
																																					SOCS2	HOXA5
																																					CD99L2	ZNF337
																																					GMDS	LIFR
																																					FUT8	EFNB1
																																					PDZRN3	KDM5B
																																					SFMBT1	FAM20A
																																					DIP2B	MATR3
																																					STX8	NFKBIA
																																					PRKCZ	SNX16
																																					ATG10	RBBP6
																																					GSTCD	CELSR3
																																					FLNB	DUSP3
																																					NECAB1	BIRC3
																																					MAPRE3	FAM229A
																																					HTRA1	PIAS2
																																					ZFYVE28	MATK
																																					NEK11	DRAM1
																																					PLA2G4F	RRAS
																																					CRYL1	BAG2
																																					BORA	CLDND1
																																					AMMECR1	IFI6
																																					EFCAB2	AOPEP
																																					CHM	TSPYL2
																																					CPS1	ACVR2B
																																					LRRC20	LRRC8E
																																					ITFG1	PPP2CB
																																					DIAPH3	FAM110C
																																					MDM1	DHX32
																																					ACER3	SYNGR3
																																					ABLIM2	COQ10A
																																					HMGCLL1	SPINT1
																																					SPA17	L3HYPDH
																																					RAB40B	GTF2IRD2B
																																					HIST1H1C	ABCC1
																																					FER	TMEM14E
																																					STIM2	CXADR
																																					USP6	RGS11
																																					HHAT	SWAP70
																																					FAM172A	ZNF695
																																					FEZ1	PLEKHA8
																																					UBAC2	AIFM2
																																					RAB37	HIC2
																																					PDE7A	HMGCS1
																																					ACTR3C	ANKRD12
																																					C16orf74	BACH1
																																					GREB1L	SESN1
																																					SUSD4	PLEKHH1
																																					NXPH3	CPT1C
																																					RHOBTB3	MOB3C
																																					ENPP1	STX1A
																																					INTS9	WHAMM
																																					PPP1R9A	CAMLG
																																					MYO10	TREX1
																																					PHLDA1	IGF2R
																																					RAB10	FAM105A
																																					GATSL3	NMI
																																					CENPE	RPL36A-HNRNPH2
																																					HIVEP2	CHML
																																					KAZN	SLC4A8
																																					SLC9A7	VLDLR
																																					HIST2H2AB	HSPA1B
																																					OSBP2	SF3A1
																																					XBP1	BRI3
																																					VEPH1	GNRH1
																																					MPRIP	CLSTN3
																																					ARHGAP44	STYK1
																																					TPCN1	IFIH1
																																					ID1	PPTC7
																																					COA1	HSF4
																																					ANKRD11	NUAK1
																																					SYT10	CDK5R1
																																					STK39	PMP22
																																					PHACTR2	MIDN
																																					PPARG	APOBEC3B
																																					H2AFJ	ZXDB
																																					STOML1	ACSL1
																																					SPIRE1	TSC22D2
																																					ASPH	SLC10A1
																																					EHMT1	CXCR4
																																					NMNAT3	CLN8
																																					TTLL11	TFE3
																																					VAV2	PIGA
																																					TBC1D16	SLC26A6
																																					GPHN	EPHB3
																																					GRB14	C5orf45
																																					ATE1	IGFBP3
																																					KATNAL2	SP2
																																					TPK1	SFPQ
																																					DZIP3	APLP1
																																					NIPAL2	DAPP1
																																					NOS1AP	DNAJB2
																																					SLCO3A1	SPHK1
																																					USP6NL	EGF
																																					NDUFS4	FAS
																																					KCNK5	METTL21B
																																					NSMCE1	PCDHGC3
																																					PPARA	DDIT4
																																					PCDH10	ALKBH5
																																					FMNL2	ADPRHL2
																																					SLC27A4	TGFBI
																																					C4orf32	OSMR
																																					PSCA	TNIP1
																																					GLUD2	TSKU
																																					GATA3	GPRC5C
																																					PPP2R2C	RNF223
																																					ARFRP1	SF3A2
																																					DOK7	RHEBL1
																																					SSBP2	PCDHB11
																																					DGKH	ZNF511
																																					MOK	FAM210A
																																					LCORL	BSDC1
																																					ADAM22	ZYX
																																					HDAC4	SLC12A7
																																					GTF2F2	UBE2O
																																					SLC46A3	TNS2
																																					SYNJ2BP	FNIP1
																																					CRIM1	RNF24
																																					NPY1R	SLC41A1
																																					NFIB	LMTK3
																																					CCDC176	NAP1L2
																																					EPB41L2	MYH14
																																					PPARD	LGALS8
																																					POU2F1	ZSWIM4
																																					LDHD	HCFC1
																																					SHANK2	PIPOX
																																					EXOC6B	UNK
																																					NHSL1	MAP3K14
																																					CMIP	C1GALT1
																																					RASAL2	EPHX1
																																					C19orf57	SEL1L3
																																					TTC30B	HYAL3
																																					CCDC91	SLC29A4
																																					GCDH	NFATC1
																																					KCNJ8	UCN
																																					CCDC170	SLCO4A1
																																					TMEM229B	ZFAND5
																																					PYCRL	C3orf58
																																					ATP6V0D2	SAMD9
																																					KCNK1	PIK3IP1
																																					PTRH1	TTC9
																																					IRAK1BP1	DNAJC25
																																					DNAL1	MAPK8IP2
																																					HSF2BP	C1orf54
																																					ACSF2	ZNF395
																																					UBE2E1	CPOX
																																					C20orf196	RDH11
																																					ANAPC10	CDKL4
																																					ZNF311	ARVCF
																																					NSMCE2	GPRASP1
																																					NCOA1	CC2D2A
																																					UGT1A6	PRRG4
																																					CDK6	PPAP2B
																																					CREB3L2	OGFR
																																					MICU1	GPR22
																																					ARMT1	TUBB6
																																					MBOAT1	KCTD6
																																					ATP2C2	KLHL15
																																					RTN4IP1	ISG20
																																					ZNF277	TBC1D17
																																					PRKCH	APOBEC3H
																																					ABHD11	JUND
																																					CPNE1	IBA57
																																					CENPA	RAB3IL1
																																					CCDC15	NUMBL
																																					BAZ2B	CIC
																																					NAPA	VDR
																																					WDR70	MPP3
																																					UNC13B	SIK1
																																					BDH1	SLC6A8
																																					INHBE	KMT2A
																																					ATRX	TUFT1
																																					KANK1	DYRK1B
																																					GOLIM4	NOTCH3
																																					MOB1B	GNPDA1
																																					DNAJC15	GAD1
																																					CAP2	FLCN
																																					CCDC89	PCDHB3
																																					ATG5	SEPT3
																																					KNSTRN	HS1BP3
																																					PROS1	HDAC5
																																					DCPS	SEC14L2
																																					GDAP1	ZNF483
																																					NUDCD3	UBE2V1
																																					DOCK5	NXF1
																																					MALRD1	DYNC1H1
																																					TMTC2	RBM14
																																					SPIDR	FEM1C
																																					RPGR	MT2A
																																					H1F0	PELO
																																					AGR2	CLDN23
																																					FBXL17	CLCF1
																																					NT5DC1	PPM1D
																																					PIGU	C9orf72
																																					PREX1	FAM53C
																																					IDNK	ZBTB10
																																					CDC20	DUSP5
																																					WWC2	C8orf58
																																					SMCO4	GRB7
																																					EIF2B3	MAP3K8
																																					PIK3R3	ABHD6
																																					ZSCAN5A	BCL6
																																					SCUBE2	IGFBP6
																																					SPTSSB	PCDHGB2
																																					CDH26	SLC17A5
																																					MRPS6	FSTL3
																																					FBXO4	FTL
																																					HIVEP3	FXR2
																																					CLOCK	WDR54
																																					ATP6V1B1	PLOD2
																																					MYO1D	TPI1
																																					CCDC6	SRCAP
																																					CYTH3	MAP2K3
																																					GPD1L	C6orf1
																																					DLG2	VEGFB
																																					AGAP2	CXCL16
																																					ADCK1	LAMB3
																																					EHBP1	CLIP3
																																					SYTL2	GCLC
																																					KITLG	AGPAT9
																																					BARX2	PRPS1
																																					HIST1H2BC	VEGFA
																																					STIM1	PAK6
																																					FAM171B	ITGB7
																																					RAB27A	SOCS3
																																					SH3RF2	COL10A1
																																					GOLGA8R	RRAGC
																																					ALG14	PLEKHO2
																																					LOH12CR1	ARHGAP29
																																					MAN1A1	ADORA2B
																																					COL3A1	ZNF653
																																					COBLL1	SHROOM1
																																					WDR25	FBXO32
																																					DYNLL2	INSIG1
																																					SMAP1	RGS14
																																					NSUN6	SLC5A3
																																					DGCR2	GBP2
																																					MYO5B	PELI3
																																					SLC25A13	KLF11
																																					MBD5	QSOX1
																																					PRKCA	PADI2
																																					MIPEP	ZNF775
																																					ANP32A	FABP5
																																					TMEM121	CREBRF
																																					CCM2L	MPZL2
																																					MARCH3	MSMO1
																																					SORT1	TXNRD1
																																					UCK2	SP6
																																					RUVBL1	IRS2
																																					ADARB1	ICAM1
																																					THBS1	RAB39B
																																					FAM72A	LDLR
																																					NPAS2	KCTD7
																																					MYLK	KIAA0195
																																					LIG4	PRSS53
																																					ACTRT3	ELMSAN1
																																					LRP8	DAPK3
																																					YWHAQ	SMTNL2
																																					ARID5B	TMEM136
																																					ST3GAL5	HSD17B14
																																					FCHSD2	GADD45G
																																					PKP1	FAM57A
																																					SPOP	NDRG4
																																					ABCA12	PTAFR
																																					SKA2	ZNF235
																																					CA8	LHX2
																																					APOLD1	VKORC1
																																					GK	PKM
																																					TUSC3	GCLM
																																					GPR176	PELI1
																																					E2F8	RAB11FIP5
																																					NEO1	EFNA1
																																					CACNA1D	NUAK2
																																					GYG2	SLC35E4
																																					HIST1H2BD	STX3
																																					DGKD	CCDC107
																																					MAD1L1	TGM1
																																					HIST1H4A	NFKB2
																																					LRP5	ZNF697
																																					HIST1H1E	PRSS22
																																					CCDC61	TCF7
																																					TBCK	KCTD11
																																					UBOX5	ELL2
																																					ALDH4A1	TAS2R43
																																					GLCE	SAV1
																																					EEF2KMT	GABARAPL1
																																					FAM72B	PCDHGA11
																																					CDYL2	GYS1
																																					SNAPC5	COL1A1
																																					ID4	PSMB9
																																					C6orf141	FLVCR2
																																					SLC25A26	DYRK3
																																					CHMP6	IGFBPL1
																																					ESYT2	PFKP
																																					NUCKS1	KRT80
																																					DDX10	RIT1
																																					AUH	TRIB1
																																					B3GALT4	MEX3B
																																					DENND1A	DNAJB4
																																					PPP1R12A	CEP170
																																					PODNL1	NKX3-1
																																					ZCCHC7	CLIP2
																																					TFDP2	PTPRH
																																					C11orf74	PLEKHA2
																																					GPR19	ITGA5
																																					ZNF81	PARP14
																																					C5	PSPC1
																																					MPV17L2	EMP3
																																					NARS2	MAP1S
																																					QKI	LPIN3
																																					RASA1	MTFP1
																																					CCDC171	TRPV3
																																					TRDMT1	JMJD6
																																					OXNAD1	PDIA2
																																					HIST1H2BJ	MAFG
																																					PXDN	EFNA3
																																					ARFIP1	SSTR5
																																					OXLD1	ZC3H12A
																																					TST	GNE
																																					KIAA0391	IRF6
																																					RGS22	BCL9L
																																					TRIM44	KDM6B
																																					ELP4	AMH
																																					ID2	FZD7
																																					DYM	PVRL4
																																					GALK2	KLC3
																																					MPC1	CCNJL
																																					MRPL1	FAM83G
																																					GNG4	RHOV
																																					SLC7A2	PNRC1
																																					GPR37L1	OAS1
																																					PPFIBP1	FTH1
																																					IRS1	GPR155
																																					PRDM5	COL11A2
																																					SH3BGRL2	STC1
																																					MACROD1	FAM216A
																																					KRT13	RNF19B
																																					LHX4	AGO4
																																					FRAS1	ACRC
																																					WWTR1	SOCS1
																																					APOO	NARF
																																					TMBIM4	DUSP8
																																					MBNL1	MGAT5B
																																					STRBP	P2RY11
																																					CFDP1	PGAM1
																																					PDE9A	PCDHAC2
																																					SLITRK4	NAMPT
																																					IL1RAP	PGM2L1
																																					CENPI	NES
																																					KIAA0226L	ROM1
																																					CCM2	TUBB2A
																																					GALNT12	SACS
																																					PIGQ	CYR61
																																					BCKDHB	OSGIN1
																																					CCDC85C	CP
																																					TMEM181	PGM1
																																					SLC10A7	PLAUR
																																					EPB41	SDCBP2
																																					ARHGEF4	IKBIP
																																					MCC	PLIN2
																																					RIMS2	ATXN7L2
																																					PARPBP	B3GNT4
																																					CPPED1	PARP10
																																					RAB43	IRF1
																																					TTC7A	IDS
																																					PLLP	ALDH1A3
																																					WLS	TUBB3
																																					FOCAD	MAPRE2
																																					ISOC1	RGCC
																																					MBOAT2	CCRN4L
																																					CAV1	PGAM4
																																					CCNE1	TUBA4A
																																					CDCA7	KLF6
																																					NR3C1	RAB32
																																					NANS	TRIM16
																																					RRP15	PIM2
																																					CCT6B	KIF1A
																																					KLK10	HEY1
																																					THADA	KIAA1217
																																					CLIC3	FHL2
																																					SLITRK6	TEX19
																																					ATG7	IFI27
																																					VPS45	WFIKKN1
																																					TNFAIP8L1	UNKL
																																					DSE	IFFO2
																																					KLF13	MED15
																																					MYBL1	ADAD2
																																					PIK3R1	NCKIPSD
																																					BBS12	OSER1
																																					FBF1	CSRNP1
																																					BTBD9	AIM1L
																																					FSCN2	CD83
																																					DHFRL1	YEATS2
																																					SIDT1	ZNF404
																																					SIK3	CIART
																																					DHRS3	C15orf39
																																					PLK1	PPP1R13L
																																					DPH3	ASB9
																																					RASSF3	ZNF160
																																					RNF150	SCD
																																					BCR	STARD4
																																					KIFAP3	APOL2
																																					ADAT1	KRTAP5-1
																																					MAP4K4	RELB
																																					DIRAS2	GCNT7
																																					TMEM64	CTSK
																																					PRKAR2A	KLHL21
																																					PGBD4	ZNF292
																																					ST8SIA4	VPS37D
																																					NCEH1	CSRP2
																																					ELOVL3	ANKZF1
																																					OLA1	SERPINB8
																																					EXD3	RIPK4
																																					ADAM10	PPP1R3B
																																					ZNF18	DUSP1
																																					SDK1	SERTAD1
																																					KCTD17	BBC3
																																					PCSK6	SQSTM1
																																					PLS1	NR4A1
																																					ZNF148	PLXNB3
																																					TMEM50B	INSIG2
																																					KAZALD1	AKR1B1
																																					FAM227B	L1CAM
																																					ZNF710	BNIP3L
																																					NSRP1	ENO1
																																					CRACR2A	BTN3A3
																																					PDE6B	CNNM2
																																					SHB	B4GALNT1
																																					CD9	MAST1
																																					TTF2	ALDOA
																																					LCLAT1	HELZ2
																																					C4orf33	GPI
																																					PHF2	JUN
																																					CAMTA1	TAS2R30
																																					AR	B3GALT2
																																					ARSB	RELT
																																					SGK1	DPYSL4
																																					PDCD6	DTX4
																																					FAAP24	P4HA2
																																					USP32	KCNF1
																																					DYRK4	QRICH2
																																					UCP2	THAP8
																																					HSH2D	MT1X
																																					ARHGAP8	GAPDH
																																					GAB2	CNNM1
																																					METTL7A	IL23A
																																					CDC14A	PLA2G4C
																																					SPSB1	RLF
																																					RTFDC1	ANXA6
																																					RPS6KC1	TMPPE
																																					WDR77	OVOL1
																																					SHISA4	ELF5
																																					CENPP	PPP2R5B
																																					GATAD2B	DLL4
																																					PEX7	ROPN1L
																																					GLB1L	C4orf3
																																					TBCA	EGLN1
																																					SPATS2	AKNAD1
																																					PPP6R3	PDE4C
																																					RUNDC3B	ZBTB21
																																					EPS15	PLK3
																																					SAMD11	TFR2
																																					ATF6	FFAR2
																																					PPP1R3F	TFRC
																																					DOCK10	HRK
																																					LRRC28	SNTA1
																																					CCNB1	SYNM
																																					GJB2	ITPRIP
																																					TBC1D9	FSD1L
																																					RAPGEF5	FAM162A
																																					C9orf152	TNNT2
																																					ZMAT1	PCDHAC1
																																					UFSP1	IER5
																																					PXYLP1	IFIT3
																																					FBXO27	MT1F
																																					MPPED2	HLA-B
																																					ABHD17C	HK2
																																					ERLIN2	LARP6
																																					TMEM116	PGF
																																					PRTFDC1	LPIN1
																																					PSD4	AK4
																																					C3orf67	ERVFRD-1
																																					UBE2K	PANX2
																																					PRMT3	VASN
																																					C9orf85	DUSP13
																																					AMTN	PYGM
																																					NEURL1B	ARC
																																					HIP1	SPAG4
																																					AOX1	FAM26F
																																					C7orf25	HILPDA
																																					HIST1H2AC	PLEKHO1
																																					TMCO4	TMPRSS13
																																					TNFRSF11B	CSF1
																																					GLB1	KIF3C
																																					CAB39	TNFAIP3
																																					GJD3	UCHL1
																																					TOMM40L	NLRC5
																																					DECR1	RAB3A
																																					CAMK2D	ATF3
																																					RFX5	F2RL1
																																					OSBPL10	EGLN3
																																					RBM19	COL7A1
																																					STK3	PPP1R15A
																																					ARHGEF3	TCAF2
																																					ZMYM6NB	FUT11
																																					ATXN7L1	SFXN3
																																					SP4	GADD45A
																																					FTCDNL1	UPP1
																																					SH3BGR	WDR66
																																					CHST15	SIX2
																																					POLR3H	RHCG
																																					GBE1	HSPB8
																																					BMPR1A	SH3D21
																																					B3GALNT1	RASD1
																																					KREMEN2	STMND1
																																					ANKRD28	C5AR1
																																					SRGAP2B	TNF
																																					GTF2A1	NGFR
																																					TMEM19	KDM3A
																																					CABLES1	ERO1L
																																					PPP2R5E	FOSB
																																					C14orf142	PLEKHG1
																																					ABHD16B	OASL
																																					POP5	LDHA
																																					CEP83	SEMA7A
																																					TRIQK	MSANTD3
																																					MORN1	GPR21
																																					C14orf80	SYDE1
																																					ARHGEF9	P4HA1
																																					SLC25A43	LIF
																																					RABL2B	PLAU
																																					TPD52L1	MAFF
																																					ZBTB38	LSMEM2
																																					TMED8	PFKFB3
																																					MAGI1	SLC35G6
																																					NPTN	TLE6
																																					ZG16B	RNF122
																																					RRAS2	OLFML2A
																																					KLK8	SPRY1
																																					ARNTL	LGALS4
																																					FIBCD1	ABHD4
																																					MYB	DUSP10
																																					RBM24	IL7
																																					FBXO34	GDF15
																																					TSEN15	HSPA6
																																					AGFG2	GBP1
																																					DGKQ	PGK1
																																					GOLPH3	IFIT2
																																					PPP2R5C	KIAA1683
																																					CCDC68	IL6R
																																					KDM4C	BHLHE40
																																					PIGN	FAM13A
																																					RMDN1	CCL20
																																					ATG4A	HOXA13
																																					RBPMS	DOK3
																																					NR2F2	IFIT1
																																					TANGO2	EID3
																																					SGK3	PDK1
																																					EPN2	RND1
																																					TRMT61A	CXCL8
																																					PEX11B	RGS2
																																					MEIS2	ERAP2
																																					ACTN4	RRAGD
																																					GATAD2A	KCND1
																																					AK9	KCNJ13
																																					SPATA5	TNFSF9
																																					NDUFA10	FSCN1
																																					TCF24	GPR146
																																					KRT222	ANGPTL4
																																					RAPGEF3	GPX2
																																					LRBA	BIN1
																																					TMEM175	HBEGF
																																					PARN	SNAI1
																																					PPM1N	KRT16
																																					FPGS	LRRTM2
																																					GULP1	C11orf96
																																					IQCK	ADGRF4
																																					HIBCH	RCN3
																																					LRRC45	ARID5A
																																					PNPLA7	MCAM
																																					RPTOR	ANKRD37
																																					GRHL2	SOWAHD
																																					ENTPD8	PCP4L1
																																					INSR	TRIM29
																																					PCDH9	RAET1L
																																					GOLT1A	IL15RA
																																					ISOC2	GPNMB
																																					CCDC149	NDRG1
																																					CHN1	FAM177B
																																					ELK3	ADM
																																					MEGF6	BNIP3
																																					ARID2	C2orf72
																																					PTPRA	ISM2
																																					CMPK1	NPPC
																																					C8orf88	PTPRN
																																					FPGT	ENO2
																																					KIAA0586	NEURL3
																																					ECHDC1	LOXL2
																																					RAP1A	APOL3
																																					SESN3	GEM
																																					MND1	CREB5
																																					CDC42BPA	PFKFB4
																																					TRAF3IP1	RIMKLA
																																					SLC26A2	HUS1B
																																					PPA2	PPP1R3G
																																					PMEPA1	ATP8B3
																																					MAP1B	TMEM74B
																																					TRIM66	ALDOC
																																					HARBI1	PTRF
																																					SHROOM2	RNF183
																																					ASRGL1	HMOX1
																																					HEMK1	PPFIA4
																																					ECI1	C4orf47
																																					KIAA1598	CA9
																																					JPH1	STMN4
																																					PTPN4
																																					FOXRED1
																																					DLG1
																																					TM9SF4
																																					ARHGEF10
																																					WARS2
																																					KIF14
																																					RAB28
																																					BMPR2
																																					LRRC1
																																					EFCAB11
																																					ATP6V0A2
																																					FRK
																																					TEAD4
																																					RAPGEFL1
																																					MYO6
																																					RABL2A
																																					IL17D
																																					PAPSS1
																																					BBS9
																																					CBLB
																																					C11orf49
																																					MREG
																																					FAM198B
																																					CACNA1H
																																					VMAC
																																					EFR3A
																																					SNX19
																																					DUSP19
																																					MAGED1
																																					TMPRSS3
																																					DLG5
																																					EMCN
																																					CMC4
																																					FAM86C1
																																					TSPAN33
																																					PPFIA1
																																					CHN2
																																					CTNNBIP1
																																					ZMYND11
																																					LIN7A
																																					TRIM2
																																					CYP27B1
																																					SLC25A20
																																					GRTP1
																																					ATAD3A
																																					B4GALT5
																																					KIF20A
																																					NOL6
																																					ENAH
																																					OGG1
																																					FAM214A
																																					RB1
																																					TMEM160
																																					LAMC1
																																					ZSWIM6
																																					ZFAND6
																																					KLHDC9
																																					HDDC3
																																					TRMT13
																																					CSTF3
																																					JADE3
																																					CRAT
																																					MYCBP
																																					SH3BGRL
																																					PTP4A3
																																					KIF2A
																																					SLC16A9
																																					FMO4
																																					B3GNTL1
																																					VTI1A
																																					SLC16A2
																																					NUDT6
																																					H6PD
																																					PAQR4
																																					GCNT1
																																					C7orf50
																																					DUSP2
																																					ERI2
																																					HIST1H2AG
																																					CAPG
																																					CASZ1
																																					GTSE1
																																					SNTB2
																																					KIAA0319L
																																					ASCC3
																																					MMS22L
																																					TNRC6C
																																					GALNT1
																																					PSKH1
																																					HINT2
																																					ALDH6A1
																																					SLC15A2
																																					SLC12A9
																																					DHFR
																																					EHHADH
																																					AP3S1
																																					DNAJC24
																																					UBE2W
																																					PEX12
																																					ANO10
																																					LDAH
																																					PACRGL
																																					RMDN2
																																					FOXO1
																																					ZC3H6
																																					SMIM22
																																					ADCY9
																																					PVRL1
																																					TYW1
																																					N6AMT1
																																					NIPSNAP3A
																																					HIST1H2BN
																																					ICAM3
																																					FMO5
																																					KIF16B
																																					TMEM51
																																					CMTM4
																																					TUBG1
																																					C18orf25
																																					SLC2A10
																																					CNTRL
																																					TANC2
																																					ZNF846
																																					DLGAP5
																																					NDUFAF1
																																					FOXN3
																																					ZNHIT2
																																					NTN4
																																					GMPPB
																																					EBNA1BP2
																																					MEGF9
																																					EMP2
																																					ARHGAP36
																																					TTC14
																																					TRIP13
																																					UBTD1
																																					PLK2
																																					TTC13
																																					CEP164
																																					CELSR1
																																					SPDL1
																																					ATP7A
																																					PDE3B
																																					CDON
																																					MECR
																																					CRELD2
																																					ZNF251
																																					PRTG
																																					SCMH1
																																					RNF144B
																																					CBFB
																																					MARCH8
																																					GCAT
																																					RNF216
																																					PRDM6
																																					DUSP22
																																					TAF3
																																					SUCLA2
																																					IFT80
																																					PARP8
																																					LHFPL2
																																					GALNT11
																																					C17orf89
																																					MTFR2
																																					MOB2
																																					GSN
																																					NMD3
																																					PRDM11
																																					CUX1
																																					PDK2
																																					GART
																																					PCDHA6
																																					ARV1
																																					FARSB
																																					UVRAG
																																					FDX1
																																					SEPT5
																																					RABGAP1L
																																					AGL
																																					ELF1
																																					WIPI1
																																					ZDHHC2
																																					SYNE2
																																					MAST2
																																					SERPINA5
																																					SDF2L1
																																					ADAL
																																					GNB1
																																					ARMC9
																																					POLA1
																																					SNX29
																																					PPP1R35
																																					FANCL
																																					CDK5
																																					ZNF879
																																					MFSD3
																																					FHL1
																																					MKRN2OS
																																					PRADC1
																																					MSX2
																																					PARG
																																					CHAC1
																																					DTYMK
																																					PROCA1
																																					RNASEH1
																																					LNP1
																																					PCK2
																																					LRRFIP1
																																					PRKCE
																																					ZNF516
																																					WASL
																																					GFOD1
																																					PRR4
																																					MANBAL
																																					CHCHD6
																																					PNPO
																																					PIP4K2C
																																					RPRD1A
																																					MON1A
																																					CYP1B1
																																					R3HDM1
																																					SMAD3
																																					SPATA13
																																					PGP
																																					SPTSSA
																																					TMCC1
																																					INVS
																																					UBE2F
																																					IFT27
																																					SLC39A3
																																					RNLS
																																					NDUFAF3
																																					JAK2
																																					EGR3
																																					DIP2C
																																					NCS1
																																					CTSC
																																					CTNNA1
																																					STMN3
																																					IFT172
																																					ACOT7
																																					CREB3L4
																																					PAIP2B
																																					SLC24A1
																																					WASF3
																																					RDH10
																																					IDE
																																					ZNF396
																																					SLC9A3R1
																																					ZMPSTE24
																																					HYOU1
																																					KALRN
																																					ROCK2
																																					MFSD6
																																					DNAH3
																																					RAMP1
																																					CENPM
																																					TTC27
																																					SLC25A16
																																					CCSMST1
																																					COX10
																																					LYRM4
																																					RBMS1
																																					WDR46
																																					CARF
																																					ARSG
																																					FCGR2A
																																					BCAR3
																																					SNAP23
																																					RALBP1
																																					MKS1
																																					COL12A1
																																					NUDT16L1
																																					RPRM
																																					CHD4
																																					CCDC64B
																																					ZNF257
																																					MAGI3
																																					HIRIP3
																																					PAPSS2
																																					CLIC4
																																					ADCK5
																																					C9orf64
																																					FAM83E
																																					PYROXD2
																																					IFITM2
																																					NDC80
																																					ALG10B
																																					CBFA2T2
																																					SCAI
																																					CYB5R4
																																					C10orf12
																																					ADRBK2
																																					FAM64A
																																					ZFP69
																																					CNDP2
																																					SIPA1L3
																																					HIST1H4A
																																					EXOC6
																																					ADAMTS19
																																					RHPN1
																																					AKAP5
																																					SHQ1
																																					TMEM8A
																																					BRWD3
																																					TM7SF2
																																					ZSWIM3
																																					TEAD2
																																					ZBTB14
																																					GALE
																																					TMEM128
																																					C9orf116
																																					MTMR12
																																					FKBPL
																																					RAB27B
																																					RCCD1
																																					SNX10
																																					GMPPA
																																					ATP5S
																																					HADH
																																					PMM2
																																					C11orf73
																																					MAGEF1
																																					PIGM
																																					NUDT16
																																					FAAH2
																																					ERICH1
																																					ERN1
																																					WWOX
																																					SYBU
																																					TSTA3
																																					ZNF730
																																					MTMR7
																																					GAB1
																																					ZSCAN16
																																					RFT1
																																					S100A9
																																					ARHGAP10
																																					SURF1
																																					ME1
																																					RHBDD1
																																					SNX7
																																					GNAZ
																																					TMEM125
																																					MSTO1
																																					CTU2
																																					BUB1
																																					AFAP1
																																					MFHAS1
																																					PPAP2A
																																					ARFGEF1
																																					RNGTT
																																					SND1
																																					PXMP4
																																					TASP1
																																					TIMM10
																																					OTUD6B
																																					RPP40
																																					KIAA0355
																																					FANCF
																																					HACD2
																																					EXT2
																																					ZMYM4
																																					FAM35A
																																					LRRC37A3
																																					FMNL3
																																					OLFM1
																																					LYRM5
																																					DEPDC1B
																																					CORO1A
																																					RRP7A
																																					AGMAT
																																					CYP4V2
																																					CIT
																																					MED27
																																					SSH2
																																					CDC25C
																																					ST3GAL4
																																					APOA1BP
																																					PCYT2
																																					PPFIBP2
																																					FUT4
																																					RPS6KB2
																																					WDR92
																																					ZNF500
																																					FOXP1
																																					CCDC113
																																					FAM185A
																																					FLAD1
																																					FBXO17
																																					WBP1L
																																					WDR4
																																					AP1B1
																																					WDR34
																																					FAAP100
																																					ACOT8
																																					SCLY
																																					DNAJC17
																																					TTC28
																																					LCMT2
																																					ZNF681
																																					ACSS1
																																					KATNBL1
																																					ABCB8
																																					ZNF347
																																					DECR2
																																					C1QTNF6
																																					ZNF138
																																					MAOA
																																					PRODH
																																					STXBP4
																																					LYRM1
																																					RGS12
																																					FAM189A2
																																					HIF1A
																																					PTPN2
																																					IFT74
																																					PPIF
																																					LRRFIP2
																																					MTSS1
																																					CEP41
																																					ANXA4
																																					GBA
																																					DHRS12
																																					ACOT4
																																					SEPSECS
																																					ZNF703
																																					CCDC51
																																					NAGA
																																					ATP8B1
																																					RAB3GAP2
																																					TACC2
																																					RAB9B
																																					KIF13B
																																					ACAP2
																																					SLC7A1
																																					ELAC1
																																					MYOF
																																					PRR11
																																					SLC25A11
																																					CCNF
																																					TPD52
																																					RAD54L
																																					KIAA1324
																																					HAGHL
																																					POLA2
																																					SDC3
																																					TMEM154
																																					ZNF720
																																					BTD
																																					MUT
																																					CDCA3
																																					MCMDC2
																																					EMG1
																																					NAPRT
																																					GINS1
																																					FDX1L
																																					PSMB7
																																					GSTM4
																																					RALA
																																					CFAP69
																																					SATB2
																																					FAM107B
																																					CAMK2N1
																																					PPHLN1
																																					CDKN3
																																					NRBP2
																																					GINS4
																																					MTURN
																																					unassigned
																																					BEND3
																																					SAMD4A
																																					RAD51
																																					ZNF25
																																					MAML3
																																					EVI5L
																																					PDF
																																					TLCD1
																																					TCHH
																																					MSRB2
																																					FUZ
																																					FBP1
																																					PRMT6
																																					CAPN9
																																					LRRCC1
																																					ORMDL2
																																					ASAP1
																																					JMJD4
																																					MIC13
																																					EXOG
																																					URB2
																																					TOP2A
																																					LMO7
																																					CBX7
																																					GREB1
																																					RBFOX2
																																					YBX2
																																					PRCP
																																					CDS2
																																					TPM1
																																					FICD
																																					BPHL
																																					TMEM138
																																					TMEM120B
																																					ARHGEF39
																																					PTK6
																																					ADSSL1
																																					GON4L
																																					TRAF3
																																					NLK
																																					OCC1
																																					DLL1
																																					PSPH
																																					NEDD4L
																																					LMF1
																																					PPP1R37
																																					TCEANC2
																																					ARIH2
																																					TMEM120A
																																					BAMBI
																																					ANKRD50
																																					SELENBP1
																																					MPDZ
																																					PTK2
																																					C1orf74
																																					GLI3
																																					ZNF33A
																																					ALG10
																																					SMC4
																																					UEVLD
																																					TMEM218
																																					ERP44
																																					BNIPL
																																					FOXO3
																																					EPB41L4A
																																					CITED4
																																					CHID1
																																					DAAM1
																																					KIF18A
																																					MPND
																																					FAM173A
																																					KCNS3
																																					INPP5F
																																					MCEE
																																					LRRC49
																																					APEH
																																					CDK19
																																					ZSWIM5
																																					SAPCD2
																																					DPH6
																																					CBR4
																																					OPHN1
																																					CHRNA5
																																					DOLK
																																					C6orf120
																																					SQRDL
																																					FBXO25
																																					IGSF3
																																					LPIN2
																																					SLC20A2
																																					IRAK4
																																					TBC1D1
																																					MIF4GD
																																					RBL2
																																					DPH2
																																					ETFA
																																					UGDH
																																					BACE2
																																					GRAMD1C
																																					STON2
																																					SLC39A9
																																					C8orf82
																																					FAM83A
																																					ACAD11
																																					NAIP
																																					YAP1
																																					HAUS7
																																					CORO1B
																																					SLC25A10
																																					SLC52A2
																																					BTBD11
																																					PACS2
																																					CAB39L
																																					VPS8
																																					ZNF708
																																					PCSK7
																																					FBXW4
																																					TBCD
																																					CCNB2
																																					CDC25B
																																					PBX3
																																					NEDD1

## Sheet: LSD1 stringent
Uniprot ID	Protein IDs	Majority protein IDs	Peptide counts (all)	Peptide counts (razor+unique)	Peptide counts (unique)	Protein names	Gene names	Fasta headers	Number of proteins	Peptides	Razor + unique peptides	Unique peptides	Q-value	MD LSD	MD LSD PC	MDLSD 24H	LSD_PC_01	LSD_PC_02	LSD_PC_03	LSD_24h_01	LSD_24h_02	LSD_24h_03	AVG PC	AVG 24HRS	LR T/UNT	Label	P val	Q val	Log ratio	FC	Lost	GOBP	MATCH RNA DOWN	MATCH RNA UP
P80404	P80404	Q9ULJ7;Q9ULJ7-2	9;8	9;8	9;8	Ankyrin repeat domain-containing protein 50	ANKRD50	;	2	9	9	9	0	66.6667	33.3333	100	0	7.22055	7.07354	0	0	0	4.7647	0	-4.7647	yes	na	na	0	1	1	protein transport [GO:0015031]	#N/A	#N/A
Q9NUQ8	Q9NUQ8;Q9NUQ8-2	Q7Z3E2	9	9	9	Coiled-coil domain-containing protein 186	CCDC186		1	9	9	9	0	66.6667	33.3333	100	0	6.88735	7.04532	0	0	0	4.64422	0	-4.64422		na	na	0	1	1		#N/A	#N/A
P12814	P12814-2;P12814;P12814-3;P12814-4	Q9Y2D4;Q9Y2D4-2	6;5	6;5	6;5	Exocyst complex component 6B	EXOC6B	;	2	6	6	6	0	66.6667	33.3333	100	7.05782	6.94932	0	0	0	0	4.66905	0	-4.66905	yes	na	na	0	1	1	protein transport [GO:0015031]	#N/A	#N/A
O43572	O43572	O75420	7	7	7	PERQ amino acid-rich with GYF domain-containing protein 1	GIGYF1		1	7	7	7	0	66.6667	33.3333	100	6.72528	6.8153	0	0	0	0	4.51353	0	-4.51353		na	na	0	1	1	insulin-like growth factor receptor signaling pathway [GO:0048009]	#N/A	#N/A
Q12955	Q12955-5;Q12955-4;Q12955;Q12955-7;Q12955-6;Q01484-5;Q01484-2;Q01484	P51610-2;P51610;P51610-4	7;7;7;2	7;7;7;2	7;7;7;2	Host cell factor 1;HCF N-terminal chain 1;HCF N-terminal chain 2;HCF N-terminal chain 3;HCF N-terminal chain 4;HCF N-terminal chain 5;HCF N-terminal chain 6;HCF C-terminal chain 1;HCF C-terminal chain 2;HCF C-terminal chain 3;HCF C-terminal chain 4;HCF C-terminal chain 5;HCF C-terminal chain 6	HCFC1	;;	4	7	7	7	0	66.6667	33.3333	100	6.80139	6.73574	0	0	0	0	4.51238	0	-4.51238	no	na	na	0	1	1	cell cycle [GO:0007049]	#N/A	#N/A
Q9ULJ7	Q9ULJ7;Q9ULJ7-2	O43809	6	6	6	Cleavage and polyadenylation specificity factor subunit 5	NUDT21		1	6	6	6	0	66.6667	33.3333	100	7.22222	7.28697	0	0	0	0	4.8364	0	-4.8364		na	na	0	1	1	mRNA 3'-end processing [GO:0031124]	#N/A	#N/A
P61966	P61966;P61966-2	Q8IXQ6-3;Q8IXQ6-2;Q8IXQ6	3;3;3	3;3;3	3;3;3	Poly [ADP-ribose] polymerase 9	PARP9	;;	3	3	3	3	0	66.6667	33.3333	100	6.82392	7.04677	0	0	0	0	4.62356	0	-4.62356	no	na	na	0	1	1	cell migration [GO:0016477]	#N/A	#N/A
Q96CW1	Q96CW1-2;Q96CW1	Q8WUF5	7	7	7	RelA-associated inhibitor	PPP1R13L		1	7	7	7	0	66.6667	33.3333	100	7.17699	0	7.1506	0	0	0	4.77586	0	-4.77586	no	na	na	0	1	1	apoptotic process [GO:0006915]	#N/A	#N/A
P84077	P84077;P61204;P61204-2	Q13610	3	3	3	Periodic tryptophan protein 1 homolog	PWP1		1	3	3	3	0	66.6667	33.3333	100	6.92281	0	6.94066	0	0	0	4.62115	0	-4.62115		na	na	0	1	1	histone H4-K20 trimethylation [GO:0034773]	#N/A	#N/A
P18085	P18085	Q86UD0	2	2	2	Suppressor APC domain-containing protein 2	SAPCD2		1	2	2	2	0	66.6667	33.3333	100	6.9119	0	7.0548	0	0	0	4.65557	0	-4.65557	yes	na	na	0	1	1	establishment of mitotic spindle orientation [GO:0000132]	#N/A	#N/A
P53365	P53365-2;P53365-3;P53365	O60784-3;O60784;O60784-2;O60784-4	3;3;3;2	3;3;3;2	3;3;3;2	Target of Myb protein 1	TOM1	;;;	4	3	3	3	0	66.6667	33.3333	100	0	6.58769	6.8373	0	0	0	4.475	0	-4.475		na	na	0	1	1	endocytosis [GO:0006897]	#N/A	#N/A
P59998	P59998;P59998-2;P59998-3;P59998-4	Q8NFA0	4;1;1	4;1;1	4;1;1	Ubiquitin carboxyl-terminal hydrolase 32	USP32		3	4	4	4	0	66.6667	33.3333	100	6.67657	6.62619	0	0	0	0	4.43425	0	-4.43425	yes	na	na	0	1	1	protein deubiquitination [GO:0016579]	#N/A	#N/A
P06576	P06576	P50552	20	20	20	Vasodilator-stimulated phosphoprotein	VASP		1	20	20	20	0	66.6667	33.3333	100	7.09961	0	7.06878	0	0	0	4.7228	0	-4.7228		na	na	0	1	1	actin polymerization or depolymerization [GO:0008154]	#N/A	#N/A
Q9UI12	Q9UI12-2;Q9UI12	Q9UBW7;Q9UBW7-2	8;6	8;6	8;6	Zinc finger MYM-type protein 2	ZMYM2	;	2	8	8	8	0	66.6667	33.3333	100	0	7.49425	7.48934	0	0	0	4.99453	0	-4.99453		na	na	0	1	1	cytoskeleton organization [GO:0007010]	#N/A	#N/A
O95817	O95817	P47755;P47755-2	11;6	8;5	8;5	F-actin-capping protein subunit alpha-2	CAPZA2	;	2	11	8	8	0	50	0	100	7.31735	7.29944	7.2251	0	0	0	7.28063	0	-7.28063		na	na	0	1	1	antigen processing and presentation of exogenous peptide antigen via MHC class II [GO:0019886]	#N/A	#N/A
Q13895	Q13895	Q16204	16	16	16	Coiled-coil domain-containing protein 6	CCDC6		1	16	16	16	0	50	0	100	7.25283	7.16507	7.3255	0	0	0	7.2478	0	-7.2478	yes	na	na	0	1	1		#N/A	#N/A
Q9P1Y5	Q9P1Y5;Q9P1Y5-2	O15075;O15075-2	15;14;4;3;1;1	15;14;4;3;1;1	15;14;4;3;1;1	Serine/threonine-protein kinase DCLK1	DCLK1	;	6	15	15	15	0	50	0	100	7.27869	7.33098	7.31067	0	0	0	7.30678	0	-7.30678	yes	na	na	0	1	1	axon extension [GO:0048675]	#N/A	#N/A
P47755	P47755;P47755-2	Q9UI08;Q9UI08-2;Q9UI08-5;Q9UI08-4;Q9UI08-3	17;17;16;13;13	17;17;16;13;13	17;17;16;13;13	Ena/VASP-like protein	EVL	;;;;	5	17	17	17	0	50	0	100	7.39693	7.32789	7.3611	0	0	0	7.36198	0	-7.36198	yes	na	na	0	1	1	actin filament organization [GO:0007015]	#N/A	#N/A
Q8WXE0	Q8WXE0-2;Q8WXE0	P26583	5	5	4	High mobility group protein B2	HMGB2		1	5	5	4	0	50	0	100	7.16548	7.01712	6.91708	0	0	0	7.03323	0	-7.03323		na	na	0	1	1	apoptotic DNA fragmentation [GO:0006309]	#N/A	#N/A
Q7Z3E2	Q7Z3E2	Q6UWE0-2;Q6UWE0	9;9;3	9;9;3	9;9;3	E3 ubiquitin-protein ligase LRSAM1	LRSAM1	;	3	9	9	9	0	50	0	100	7.23431	7.07671	7.31723	0	0	0	7.20942	0	-7.20942		na	na	0	1	1	autophagy [GO:0006914]	#N/A	#N/A
Q16204	Q16204	Q9UKS6	11	11	11	Protein kinase C and casein kinase substrate in neurons protein 3	PACSIN3		1	11	11	11	0	50	0	100	7.29774	7.16894	7.39291	0	0	0	7.28653	0	-7.28653		na	na	0	1	1	endocytosis [GO:0006897]	#N/A	#N/A
Q9BW85	Q9BW85	Q9NR12;Q9NR12-2;Q9NR12-5;Q9NR12-6;Q9NR12-4	9;8;5;5;5;3	9;8;5;5;5;3	9;8;5;5;5;3	PDZ and LIM domain protein 7	PDLIM7	;;;;	6	9	9	9	0	50	0	100	7.29522	7.17641	7.75841	0	0	0	7.41001	0	-7.41001	no	na	na	0	1	1	actin cytoskeleton organization [GO:0030036]	#N/A	#N/A
A5YKK6	A5YKK6;A5YKK6-2;A5YKK6-3;A5YKK6-4	Q16512;Q16512-2	3;3;1	3;3;1	3;3;1	Serine/threonine-protein kinase N1	PKN1	;	3	3	3	3	0	50	0	100	6.9315	6.86564	6.90557	0	0	0	6.9009	0	-6.9009		na	na	0	1	1	activation of JUN kinase activity [GO:0007257]	#N/A	#N/A
Q9H9A5	Q9H9A5-2;Q9H9A5;Q9H9A5-6;Q9H9A5-4;Q9H9A5-3;Q9H9A5-5	Q9Y520-2;Q9Y520-3;Q9Y520-4;Q9Y520-5;Q9Y520;Q9Y520-7;Q9Y520-6	12;12;12;12;12;12;11	12;12;12;12;12;12;11	12;12;12;12;12;12;11	Protein PRRC2C	PRRC2C	;;;;;;	7	12	12	12	0	50	0	100	7.33716	7.29356	7.30837	0	0	0	7.31303	0	-7.31303		na	na	0	1	1	hematopoietic progenitor cell differentiation [GO:0002244]	#N/A	#N/A
Q9UKZ1	Q9UKZ1	Q8WXA3-2;Q8WXA3-3;Q8WXA3;Q8WXA3-5;Q8WXA3-4	6;6;6;4;4	5;5;5;3;3	5;5;5;3;3	RUN and FYVE domain-containing protein 2	RUFY2	;;;;	5	6	5	5	0	50	0	100	7.05392	6.96403	6.98947	0	0	0	7.00247	0	-7.00247		na	na	0	1	1	regulation of endocytosis [GO:0030100]	#N/A	#N/A
Q9NZN8	Q9NZN8-4;Q9NZN8;Q9NZN8-5;Q9NZN8-2	O75886;O75886-2	2;1	2;1	2;1	Signal transducing adapter molecule 2	STAM2	;	2	2	2	2	0.00085653	50	0	100	7.89154	7.96055	8.03407	0	0	0	7.96205	0	-7.96205		na	na	0	1	1	endosomal transport [GO:0016197]	#N/A	#N/A
Q9UIV1	Q9UIV1-2;Q9UIV1	Q9HCD6;Q9HCD6-2	15;15;3;3	15;15;3;3	15;15;3;3	Protein TANC2	TANC2	;	4	15	15	15	0	50	0	100	6.9848	6.90885	6.93525	0	0	0	6.94297	0	-6.94297	yes	na	na	0	1	1	in utero embryonic development [GO:0001701]	#N/A	#N/A
Q96JB2	Q96JB2;Q96JB2-2	O43572	5	5	5	A-kinase anchor protein 10, mitochondrial	AKAP10		1	5	5	5	0	50	33.3333	66.6667	0	6.60472	6.53081	0	6.63592	0	4.37851	2.21197	-2.16654		na	na	0	1	1	blood coagulation [GO:0007596]	#N/A	#N/A
Q9H9E3	Q9H9E3;Q9H9E3-2;Q9H9E3-3	Q12955-5;Q12955-4;Q12955;Q12955-7;Q12955-6	16;16;16;14;12;1;1;1	16;16;16;14;12;1;1;1	16;16;16;14;12;1;1;1	Ankyrin-3	ANK3	;;;;	8	16	16	16	0	50	33.3333	66.6667	7.15458	7.37315	0	0	0	7.22183	4.84258	2.40728	-2.4353		na	na	0	1	1	axonogenesis [GO:0007409]	#N/A	#N/A
P35606	P35606;P35606-2	Q9UI12-2;Q9UI12	3;3	3;3	3;3	V-type proton ATPase subunit H	ATP6V1H	;	2	3	3	3	0	50	33.3333	66.6667	0	7.40712	7.40112	0	6.92389	0	4.93608	2.30796	-2.62812		na	na	0	1	1	ATP hydrolysis coupled proton transport [GO:0015991]	#N/A	#N/A
Q9UBF2	Q9UBF2-2;Q9UBF2	Q14232;Q14232-2	3;2	3;2	3;2	Translation initiation factor eIF-2B subunit alpha	EIF2B1	;	2	3	3	3	0	50	33.3333	66.6667	6.63703	0	6.83246	0	6.70543	0	4.48983	2.23514	-2.25469		na	na	0	1	1	oligodendrocyte development [GO:0014003]	#N/A	#N/A
Q9ULV4	Q9ULV4;Q9ULV4-2;Q9ULV4-3;Q6QEF8-4;Q6QEF8-3;Q6QEF8-2;Q6QEF8-5;Q6QEF8	Q8TAG9;Q8TAG9-2	4;2	4;2	4;2	Exocyst complex component 6	EXOC6	;	2	4	4	4	0	50	33.3333	66.6667	0	7.47904	7.30081	0	0	7.27563	4.92662	2.42521	-2.50141	yes	na	na	0	1	1	protein transport [GO:0015031]	#N/A	#N/A
Q16643	Q16643;Q16643-3;Q16643-2	Q7Z4H7-3;Q7Z4H7	4;4	4;4	4;4	HAUS augmin-like complex subunit 6	HAUS6	;	2	4	4	4	0	50	33.3333	66.6667	6.54437	6.69247	0	0	6.45895	0	4.41228	2.15298	-2.25929		na	na	0	1	1	cell division [GO:0051301]	#N/A	#N/A
O15075	O15075;O15075-2;O15075-4;O15075-3;O43602-2;O43602	Q8IU81	9	8	8	Interferon regulatory factor 2-binding protein 1	IRF2BP1		1	9	8	8	0	50	33.3333	66.6667	0	7.52529	7.53422	7.51775	0	0	5.01984	2.50592	-2.51392		na	na	0	1	1	regulation of transcription, DNA-templated [GO:0006355]	#N/A	#N/A
Q13561	Q13561;Q13561-3;Q13561-2	Q9BSD7	2	2	2	Cancer-related nucleoside-triphosphatase	NTPCR		1	2	2	2	0.0024691	50	33.3333	66.6667	6.77952	0	6.59562	0	6.58145	0	4.45838	2.19382	-2.26456		na	na	0	1	1		#N/A	#N/A
Q7L014	Q7L014	P35250;P35250-2	7;5	7;5	7;5	Replication factor C subunit 2	RFC2	;	2	7	7	7	0	50	33.3333	66.6667	7.38666	7.25365	0	0	0	7.31018	4.8801	2.43673	-2.44338		na	na	0	1	1	DNA damage response, detection of DNA damage [GO:0042769]	#N/A	#N/A
Q9NP97	Q9NP97;Q8TF09;Q9NP97-2	Q9NVA2;Q9NVA2-2	21;19;6;6;6;4	13;11;2;2;2;1	13;11;2;2;2;1	Septin-11	SEPTIN11	;	6	21	13	13	0	50	33.3333	66.6667	7.51509	6.65698	0	7.40315	0	0	4.72402	2.46772	-2.25631		na	na	0	1	1	cell cycle [GO:0007049]	#N/A	#N/A
Q99848	Q99848	Q9Y3B4	3	3	3	Splicing factor 3B subunit 6	SF3B6		1	3	3	3	0	50	33.3333	66.6667	7.19601	6.81423	0	7.16107	0	0	4.67008	2.38702	-2.28306		na	na	0	1	1	blastocyst formation [GO:0001825]	#N/A	#N/A
Q14232	Q14232;Q14232-2	Q86TI0-2;Q86TI0	5;5	5;5	5;5	TBC1 domain family member 1	TBC1D1	;	2	5	5	5	0	50	33.3333	66.6667	6.86179	6.8683	0	0	6.76119	0	4.5767	2.25373	-2.32297	yes	na	na	0	1	1	activation of GTPase activity [GO:0090630]	#N/A	#N/A
P38919	P38919	Q9BRZ2;Q9BRZ2-2;Q9BRZ2-3	10;6;5	10;6;5	10;6;5	E3 ubiquitin-protein ligase TRIM56	TRIM56	;;	3	10	10	10	0	50	33.3333	66.6667	7.19965	7.0794	0	0	0	6.98343	4.75968	2.32781	-2.43187		na	na	0	1	1	defense response to virus [GO:0051607]	#N/A	#N/A
Q9UI08	Q9UI08;Q9UI08-2;Q9UI08-5;Q9UI08-4;Q9UI08-3	Q9Y6W5;Q9Y6W5-2	10;6;1;1	10;6;1;1	10;6;1;1	Wiskott-Aldrich syndrome protein family member 2	WASF2	;	4	10	10	10	0	50	33.3333	66.6667	7.30619	0	7.14956	7.27648	0	0	4.81858	2.42549	-2.39309		na	na	0	1	1	actin cytoskeleton organization [GO:0030036]	#N/A	#N/A
Q96KP1	Q96KP1	Q9Y3B2	3	3	3	Exosome complex component CSL4	EXOSC1		1	3	3	3	0	33.3333	0	66.6667	7.10486	7.02057	7.14236	0	7.22011	0	7.08926	2.4067	-4.68256		na	na	0	1	1	exonucleolytic nuclear-transcribed mRNA catabolic process involved in deadenylation-dependent decay [GO:0043928]	#N/A	#N/A
Q8TAG9	Q8TAG9;Q8TAG9-2	O14976-2;O14976	7;7	7;7	7;7	Cyclin-G-associated kinase	GAK	;	2	7	7	7	0	33.3333	0	66.6667	7.00419	6.9072	7.00856	0	6.92842	0	6.97332	2.30947	-4.66385		na	na	0	1	1	cell cycle [GO:0007049]	#N/A	#N/A
Q9Y2D4	Q9Y2D4;Q9Y2D4-2	Q9UKK3	2	2	2	Poly [ADP-ribose] polymerase 4	PARP4		1	2	2	2	0	33.3333	0	66.6667	6.89795	6.83241	6.94386	0	6.8854	0	6.8914	2.29513	-4.59627		na	na	0	1	1	cell death [GO:0008219]	#N/A	#N/A
Q9Y3B2	Q9Y3B2	Q13895	4	4	4	Bystin	BYSL		1	4	4	4	0	66.6667	100	33.3333	0	0	0	6.87267	6.81386	0	0	4.56218	4.56218		na	na	0	1	2	cell adhesion [GO:0007155]	#N/A	#N/A
Q13868	Q13868-2;Q13868;Q13868-3	Q86YP4-2;Q86YP4;Q86YP4-3	4;4;4;1	4;4;4;1	4;4;4;1	Transcriptional repressor p66-alpha	GATAD2A	;;	4	4	4	4	0	66.6667	100	33.3333	0	0	0	0	6.83252	6.71754	0	4.51668	4.51668	no	na	na	0	1	2	DNA methylation [GO:0006306]	#N/A	#N/A
Q9NRY5	Q9NRY5	P62879	5;2;1;1	5;2;1;1	4;1;0;0	Guanine nucleotide-binding protein G(I)/G(S)/G(T) subunit beta-2	GNB2		4	5	5	4	0	66.6667	100	33.3333	0	0	0	0	7.27284	7.09781	0	4.79022	4.79022		na	na	0	1	2	cellular response to glucagon stimulus [GO:0071377]	#N/A	#N/A
Q658Y4	Q658Y4	P42704	2	2	2	Leucine-rich PPR motif-containing protein, mitochondrial	LRPPRC		1	2	2	2	0.00084211	66.6667	100	33.3333	0	0	0	6.41375	6.26755	0	0	4.2271	4.2271		na	na	0	1	2	mitochondrion transport along microtubule [GO:0047497]	#N/A	#N/A
O14976	O14976-2;O14976	P04843	24	24	24	Dolichyl-diphosphooligosaccharide--protein glycosyltransferase subunit 1	RPN1		1	24	24	24	0	66.6667	100	33.3333	0	0	0	6.40887	6.67402	0	0	4.36096	4.36096		na	na	0	1	2	cellular protein modification process [GO:0006464]	#N/A	#N/A
Q86YP4	Q86YP4-2;Q86YP4;Q86YP4-3;Q8WXI9	P05141	14	14	8	ADP/ATP translocase 2;ADP/ATP translocase 2, N-terminally processed	SLC25A5		1	14	14	8	0	66.6667	100	33.3333	0	0	0	7.81544	7.56763	0	0	5.12769	5.12769		na	na	0	1	2	cellular response to leukemia inhibitory factor [GO:1990830]	#N/A	#N/A
Q92947	Q92947;Q92947-2	Q9NRW7;Q9NRW7-2	13;10	13;10	13;10	Vacuolar protein sorting-associated protein 45	VPS45	;	2	13	13	13	0	66.6667	100	33.3333	0	0	0	7.04088	6.61621	0	0	4.55236	4.55236	no	na	na	0	1	2	blood coagulation [GO:0007596]	#N/A	#N/A
Q9UJY4	Q9UJY4	Q8TEX9;Q8TEX9-2	4;4	4;4	4;4	Importin-4	IPO4	;	2	4	4	4	0	50	66.6667	33.3333	6.64736	0	0	0	6.70026	6.72094	2.21579	4.47374	2.25795		na	na	0	1	2	DNA replication-dependent nucleosome assembly [GO:0006335]	#N/A	#N/A
O75420	O75420	P49959;P49959-3;P49959-2	18;18;17	18;18;17	18;18;17	Double-strand break repair protein MRE11A	MRE11A	;;	3	18	18	18	0	50	66.6667	33.3333	7.46906	0	0	7.4758	7.60727	0	2.48969	5.02769	2.53801		na	na	0	1	2	cell proliferation [GO:0008283]	#N/A	#N/A
P62879	P62879;Q9HAV0;P16520-2;P16520	P55209-2;P55209	6;6	6;6	2;2	Nucleosome assembly protein 1-like 1	NAP1L1	;	2	6	6	2	0	50	66.6667	33.3333	7.27012	0	0	7.32296	0	7.33881	2.42337	4.88726	2.46389	yes	na	na	0	1	2	DNA replication [GO:0006260]	#N/A	#N/A
Q92805	Q92805	Q9Y2A7;Q9Y2A7-2	9;9	9;9	9;9	Nck-associated protein 1	NCKAP1	;	2	9	9	9	0	50	66.6667	33.3333	0	7.28722	0	0	7.17716	7.45059	2.42907	4.87592	2.44684		na	na	0	1	2	apoptotic process [GO:0006915]	#N/A	#N/A
Q14687	Q14687-2;Q14687-3;Q14687	Q15382	2	2	2	GTP-binding protein Rheb	RHEB		1	2	2	2	0.0035842	50	66.6667	33.3333	0	0	6.92247	0	6.90641	6.95499	2.30749	4.62046	2.31298		na	na	0	1	2	cell cycle arrest [GO:0007050]	#N/A	#N/A
P07305	P07305;P07305-2	Q9H6T3-2;Q9H6T3;Q9H6T3-3	15;15;10	15;15;10	15;15;10	RNA polymerase II-associated protein 3	RPAP3	;;	3	15	15	15	0	50	66.6667	33.3333	0	7.63818	0	7.35153	7.36468	0	2.54606	4.9054	2.35934		na	na	0	1	2		#N/A	#N/A
Q7Z4H7	Q7Z4H7-3;Q7Z4H7	P63220	6	6	6	40S ribosomal protein S21	RPS21		1	6	6	6	0	50	66.6667	33.3333	0	7.47092	0	7.33572	7.76317	0	2.49031	5.03296	2.54266		na	na	0	1	2	cytoplasmic translation [GO:0002181]	#N/A	#N/A
P51610	P51610-2;P51610;P51610-4;P51610-3	Q15637-4;Q15637-6;Q15637-3;Q15637-2;Q15637;Q15637-7;Q15637-5	10;10;10;10;10;8;8	10;10;10;10;10;8;8	10;10;10;10;10;8;8	Splicing factor 1	SF1	;;;;;;	7	10	10	10	0	50	66.6667	33.3333	7.23267	0	0	0	6.97483	6.8846	2.41089	4.61981	2.20892		na	na	0	1	2	Leydig cell differentiation [GO:0033327]	#N/A	#N/A
Q92769	Q92769-3;Q92769	P31946-2;P31946	4;4	2;2	2;2	14-3-3 protein beta/alpha;14-3-3 protein beta/alpha, N-terminally processed	YWHAB	;	2	4	2	2	0	50	66.6667	33.3333	0	6.51697	0	0	6.53748	6.47387	2.17232	4.33712	2.16479		na	na	0	1	2	cytoplasmic sequestering of protein [GO:0051220]	#N/A	#N/A
P26583	P26583	Q96CW1-2;Q96CW1	9;9	9;9	9;9	AP-2 complex subunit mu	AP2M1	;	2	9	9	9	0	33.3333	33.3333	33.3333	7.29246	7.14771	0	7.19212	0	7.1705	4.81339	4.78754	-0.0258484		0.649159	0.838913	-0.0258484	0.942219	0	antigen processing and presentation of exogenous peptide antigen via MHC class II [GO:0019886]	#N/A	#N/A
P09601	P09601	Q9BW85	2	2	2	Coiled-coil domain-containing protein 94	CCDC94		1	2	2	2	0	33.3333	33.3333	33.3333	0	6.57394	6.31859	6.69379	0	6.72016	4.29751	4.47132	0.173808	yes	0.179327	0.412351	0.173808	1.49213	0		#N/A	#N/A
Q00613	Q00613-2;Q00613	Q13868-2;Q13868;Q13868-3	6;6;5	6;6;5	6;6;5	Exosome complex component RRP4	EXOSC2	;;	3	6	6	6	0	33.3333	33.3333	33.3333	7.23915	7.44897	0	0	7.24494	7.18738	4.89604	4.81077	-0.0852646		0.360728	0.582715	-0.0852646	0.821742	0	CUT catabolic process [GO:0071034]	#N/A	#N/A
P48735	P48735-2;P48735	Q9H9A6	6	6	6	Leucine-rich repeat-containing protein 40	LRRC40		1	6	6	6	0	33.3333	33.3333	33.3333	0	7.2414	7.20499	7.25101	0	7.22588	4.81546	4.82563	0.010166		0.561811	0.796129	0.010166	1.02368	0	signal transduction [GO:0007165]	#N/A	#N/A
P51553	P51553;P51553-2	Q9BYG5	6;2;1;1;1	6;2;1;1;1	6;2;1;1;1	Partitioning defective 6 homolog beta	PARD6B		5	6	6	6	0	33.3333	33.3333	33.3333	7.19315	7.17426	0	0	7.13678	7.05123	4.78914	4.72934	-0.0598007		0.177174	0.412351	-0.0598007	0.871363	0	axonogenesis [GO:0007409]	#N/A	#N/A
P78318	P78318	Q9Y6B6;Q9NR31	2;1	2;1	2;1	GTP-binding protein SAR1b;GTP-binding protein SAR1a	SAR1B	;	2	2	2	2	0	33.3333	33.3333	33.3333	7.03563	6.99712	0	0	7.0616	7.05023	4.67758	4.70394	0.026361		0.18776	0.412351	0.026361	1.06258	0	antigen processing and presentation of exogenous peptide antigen via MHC class II [GO:0019886]	#N/A	#N/A
Q8TEX9	Q8TEX9;Q8TEX9-2	Q9NVU7-2;Q9NVU7	4;4	4;4	4;4	Protein SDA1 homolog	SDAD1	;	2	4	4	4	0	33.3333	33.3333	33.3333	7.23815	7.14721	0	7.07052	7.20997	0	4.79512	4.76016	-0.0349568		0.593115	0.803576	-0.0349568	0.922663	0	actin cytoskeleton organization [GO:0030036]	#N/A	#N/A
P51617	P51617-2;P51617-3;P51617;P51617-4;P51955-3;P51955-2;P51955-4;P51955	P62304	2	2	2	Small nuclear ribonucleoprotein E	SNRPE		1	2	2	2	0	33.3333	33.3333	33.3333	0	7.27932	7.33167	7.30198	0	7.40715	4.87033	4.90305	0.0327141		0.49138	0.711654	0.0327141	1.07824	0	hair cycle [GO:0042633]	#N/A	#N/A
Q8IU81	Q8IU81	O95159	3	3	3	Zinc finger protein-like 1	ZFPL1		1	3	3	3	0	33.3333	33.3333	33.3333	0	6.98201	7.22925	0	7.13764	7.20426	4.73709	4.78063	0.0435449		0.660648	0.840825	0.0435449	1.10546	0	regulation of transcription, DNA-templated [GO:0006355]	#N/A	#N/A
Q96ST2	Q96ST2-2;Q96ST2-3;Q96ST2	Q9P1Y5;Q9P1Y5-2	12;11	12;11	11;10	Calmodulin-regulated spectrin-associated protein 3	CAMSAP3	;	2	12	12	11	0	16.6667	0	33.3333	7.2909	7.26207	7.29226	7.0089	0	7.075	7.28174	4.69463	-2.58711		0.00324929	0.0597126	-2.58711	0.00258755	0	embryo development ending in birth or egg hatching [GO:0009792]	#N/A	#N/A
O60341	O60341;O60341-2	Q9NP97;Q8TF09	8;4;3	8;4;3	8;4;3	Dynein light chain roadblock-type 1;Dynein light chain roadblock-type 2	DYNLRB1	;	3	8	8	8	0	16.6667	0	33.3333	7.4445	7.62417	7.1848	6.95098	7.27054	0	7.41782	4.74051	-2.67732		0.227928	0.455855	-2.67732	0.00210224	0	intraciliary transport involved in cilium assembly [GO:0035735]	#N/A	#N/A
P42704	P42704	P78318	3	3	3	Immunoglobulin-binding protein 1	IGBP1		1	3	3	3	0	16.6667	0	33.3333	6.77127	6.552	6.65659	6.49372	6.50057	0	6.65995	4.33143	-2.32852		0.140597	0.380971	-2.32852	0.00469329	0	B cell activation [GO:0042113]	#N/A	#N/A
Q9H9A6	Q9H9A6	P51617-2;P51617-3;P51617;P51617-4	8;8;8;7;1;1;1;1	8;8;8;7;1;1;1;1	8;8;8;7;1;1;1;1	Interleukin-1 receptor-associated kinase 1	IRAK1	;;;	8	8	8	8	0	16.6667	0	33.3333	7.33796	7.22167	7.50564	0	7.24569	7.20968	7.35509	4.81845	-2.53664		0.320311	0.538122	-2.53664	0.00290645	0	activation of MAPK activity [GO:0000187]	#N/A	#N/A
Q96AG4	Q96AG4	Q9BV36-2;Q9BV36;Q9BV36-4;Q9BV36-5;Q9BV36-3	14;14;12;11;10	14;14;12;11;10	14;14;12;11;10	Melanophilin	MLPH	;;;;	5	14	14	14	0	16.6667	0	33.3333	7.57761	7.5309	7.40983	0	7.01895	7.05185	7.50611	4.69027	-2.81585		0.00559953	0.0783934	-2.81585	0.0015281	0	intracellular protein transport [GO:0006886]	#N/A	#N/A
Q6UWE0	Q6UWE0-2;Q6UWE0;Q6UWE0-3	Q9ULX3	4	4	4	RNA-binding protein NOB1	NOB1		1	4	4	4	0	16.6667	0	33.3333	6.8123	6.99352	7.03403	0	6.81402	6.8242	6.94662	4.54607	-2.40054		0.243555	0.457888	-2.40054	0.0039761	0	cleavage involved in rRNA processing [GO:0000469]	#N/A	#N/A
O14733	O14733;O14733-4;O14733-3;O14733-2	Q9BZX2;Q9BZX2-2;Q9HA47-3;Q9HA47;Q9HA47-4	2;1;1;1;1	2;1;1;1;1	2;1;1;1;1	Uridine-cytidine kinase 2;Uridine-cytidine kinase 1	UCK2	;;;;	5	2	2	2	0	16.6667	0	33.3333	7.06491	7.23251	7.09022	0	6.91479	6.80456	7.12921	4.57311	-2.5561	yes	0.0419371	0.203929	-2.5561	0.00277907	0	CMP salvage [GO:0006238]	#N/A	#N/A
P31153	P31153;P31153-2;Q00266	P80404	4	4	4	4-aminobutyrate aminotransferase, mitochondrial	ABAT		1	4	4	4	0	50	100	0	0	0	0	6.96942	7.06993	7.03739	0	7.02558	7.02558	no	na	na	0	1	2	aging [GO:0007568]	#N/A	#N/A
Q8IVT2	Q8IVT2	P12814-2;P12814;P12814-3;P12814-4	56;56;56;54	31;31;31;29	31;31;31;29	Alpha-actinin-1	ACTN1	;;;	4	56	31	31	0	50	100	0	0	0	0	6.97337	6.92213	6.30777	0	6.73443	6.73443		na	na	0	1	2	actin crosslink formation [GO:0051764]	#N/A	#N/A
Q9BV36	Q9BV36-2;Q9BV36;Q9BV36-4;Q9BV36-5;Q9BV36-3	P18085	3	2	2	ADP-ribosylation factor 4	ARF4		1	3	2	2	0	50	100	0	0	0	0	7.05484	7.20477	7.19948	0	7.15303	7.15303		na	na	0	1	2	activation of phospholipase D activity [GO:0031584]	#N/A	#N/A
P49959	P49959;P49959-3;P49959-2	P06576	22	22	22	ATP synthase subunit beta, mitochondrial	ATP5B		1	22	22	22	0	50	100	0	0	0	0	7.17849	7.16581	7.33385	0	7.22605	7.22605		na	na	0	1	2	angiogenesis [GO:0001525]	#N/A	#N/A
P52701	P52701-2;P52701;P52701-3;P52701-4	Q9UKZ1	2	2	2	CCR4-NOT transcription complex subunit 11	CNOT11		1	2	2	2	0	50	100	0	0	0	0	6.65737	6.52915	6.52532	0	6.57061	6.57061		na	na	0	1	2	cell proliferation [GO:0008283]	#N/A	#N/A
P35580	P35580;P35580-5;P35580-2;P35580-3;P35580-4	Q9ULV4;Q9ULV4-2;Q9ULV4-3	13;13;13;1;1;1;1;1	13;13;13;1;1;1;1;1	13;13;13;1;1;1;1;1	Coronin-1C	CORO1C	;;	8	13	13	13	0	50	100	0	0	0	0	7.29259	7.13213	7.21714	0	7.21395	7.21395		na	na	0	1	2	actin cytoskeleton organization [GO:0030036]	#N/A	#N/A
O00159	O00159-3;O00159-2;O00159	Q16643;Q16643-3;Q16643-2	9;9;8	9;9;8	9;9;8	Drebrin	DBN1	;;	3	9	9	9	0	50	100	0	0	0	0	7.57851	7.41037	7.4546	0	7.48116	7.48116		na	na	0	1	2	actin filament organization [GO:0007015]	#N/A	#N/A
Q9Y4I1	Q9Y4I1-2;Q9Y4I1;Q9Y4I1-3	P09601	3	3	3	Heme oxygenase 1	HMOX1		1	3	3	3	0	50	100	0	0	0	0	7.02584	7.05675	6.99261	0	7.02507	7.02507	yes	na	na	0	1	2	angiogenesis [GO:0001525]	#N/A	#N/A
Q9UM54	Q9UM54-2;Q9UM54-5;Q9UM54-1;Q9UM54;Q9UM54-4	Q96ST2-2;Q96ST2-3;Q96ST2	3;3;3	3;3;3	3;3;3	Protein IWS1 homolog	IWS1	;;	3	3	3	3	0	50	100	0	0	0	0	6.72032	6.65599	6.76811	0	6.71481	6.71481		na	na	0	1	2	mRNA processing [GO:0006397]	#N/A	#N/A
P55209	P55209-2;P55209	Q96AG4	11	11	11	Leucine-rich repeat-containing protein 59	LRRC59		1	11	11	11	0	50	100	0	0	0	0	6.91775	6.84276	6.96443	0	6.90832	6.90832		na	na	0	1	2		#N/A	#N/A
Q9Y2A7	Q9Y2A7;Q9Y2A7-2	P31153;P31153-2	9;8;1	9;8;1	9;8;1	S-adenosylmethionine synthase isoform type-2	MAT2A	;	3	9	9	9	0	50	100	0	0	0	0	7.32461	7.52745	7.51216	0	7.45474	7.45474		na	na	0	1	2	cellular response to leukemia inhibitory factor [GO:1990830]	#N/A	#N/A
Q8IXH7	Q8IXH7-4;Q8IXH7	Q8IXH7-4;Q8IXH7	3;3	3;3	3;3	Negative elongation factor C/D	NELFCD	;	2	3	3	3	0	50	100	0	0	0	0	6.65938	6.64404	6.62306	0	6.64216	6.64216		na	na	0	1	2	negative regulation of transcription, DNA-templated [GO:0045892]	#N/A	#N/A
P30419	P30419;P30419-2	P30419;P30419-2	4;3	4;3	4;3	Glycylpeptide N-tetradecanoyltransferase 1	NMT1	;	2	4	4	4	0	50	100	0	0	0	0	7.31288	7.31169	7.36667	0	7.33041	7.33041		na	na	0	1	2	cellular ketone metabolic process [GO:0042180]	#N/A	#N/A
Q9ULX3	Q9ULX3	P18754;P18754-2	7;7	7;7	7;7	Regulator of chromosome condensation	RCC1	;	2	7	7	7	0	50	100	0	0	0	0	7.1285	7.23649	7.18176	0	7.18225	7.18225	yes	na	na	0	1	2	cell division [GO:0051301]	#N/A	#N/A
P46459	P46459-2;P46459	Q8N1G0-2;Q8N1G0	3;3	3;3	3;3	Zinc finger protein 687	ZNF687	;	2	3	3	3	0	50	100	0	0	0	0	6.46779	6.45126	6.41516	0	6.44474	6.44474		na	na	0	1	2	regulation of transcription, DNA-templated [GO:0006355]	#N/A	#N/A
Q9BSD7	Q9BSD7	P84077;P61204;P61204-2	5;5;4	3;3;2	3;3;2	ADP-ribosylation factor 1;ADP-ribosylation factor 3	ARF1	;;	3	5	3	3	0	33.3333	66.6667	0	0	6.58616	0	6.66585	6.83787	6.77634	2.19539	6.76002	4.56463		na	na	0	1	2	actin filament organization [GO:0007015]	#N/A	#N/A
O43809	O43809	Q92947;Q92947-2	3;2	3;2	3;2	Glutaryl-CoA dehydrogenase, mitochondrial	GCDH	;	2	3	3	3	0	33.3333	66.6667	0	6.89432	0	0	6.83174	6.80522	6.76412	2.29811	6.80036	4.50225	no	na	na	0	1	2	fatty acid beta-oxidation using acyl-CoA dehydrogenase [GO:0033539]	#N/A	#N/A
Q7Z3B4	Q7Z3B4-3;Q7Z3B4;Q7Z3B4-2	P48735-2;P48735	5;5	5;5	5;5	Isocitrate dehydrogenase [NADP], mitochondrial	IDH2	;	2	5	5	5	0	33.3333	66.6667	0	0	0	6.8369	7.20898	7.09325	7.09743	2.27897	7.13322	4.85425		na	na	0	1	2	2-oxoglutarate metabolic process [GO:0006103]	#N/A	#N/A
Q9BVL2	Q9BVL2-2;Q9BVL2-3;Q9BVL2	O14733;O14733-4;O14733-3;O14733-2	4;4;4;4	4;4;4;4	4;4;4;4	Dual specificity mitogen-activated protein kinase kinase 7	MAP2K7	;;;	4	4	4	4	0	33.3333	66.6667	0	6.92526	0	0	6.94697	7.00983	6.91731	2.30842	6.95804	4.64962	yes	na	na	0	1	2	activation of JUN kinase activity [GO:0007257]	#N/A	#N/A
P29728	P29728-2;P29728	Q8IVT2	11	11	11	Mitotic interactor and substrate of PLK1	MISP		1	11	11	11	0	33.3333	66.6667	0	7.06468	0	0	7.16699	7.13078	7.05671	2.35489	7.11816	4.76327		na	na	0	1	2	cell cycle [GO:0007049]	#N/A	#N/A
Q9UKS6	Q9UKS6	Q9Y4I1-2;Q9Y4I1;Q9Y4I1-3	29;29;25	29;29;25	26;26;22	Unconventional myosin-Va	MYO5A	;;	3	29	29	26	0	33.3333	66.6667	0	6.98088	0	0	6.83719	7.00139	6.63512	2.32696	6.82457	4.49761		na	na	0	1	2	actin filament-based movement [GO:0030048]	#N/A	#N/A
Q9BYG5	Q9BYG5;Q9BYG4;Q9BYG5-2;Q9NPB6-2;Q9NPB6	Q9UM54-2;Q9UM54-5;Q9UM54-1;Q9UM54;Q9UM54-4	65;64;63;63;62	65;64;63;63;62	3;2;1;1;0	Unconventional myosin-VI	MYO6	;;;;	5	65	65	3	0	33.3333	66.6667	0	6.56908	0	0	7.26705	7.32046	7.085	2.18969	7.22417	5.03448	no	na	na	0	1	2	actin filament-based movement [GO:0030048]	#N/A	#N/A
P09874	P09874	P09874	9	9	9	Poly [ADP-ribose] polymerase 1	PARP1		1	9	9	9	0	33.3333	66.6667	0	6.76242	0	0	7.30651	7.39243	7.31844	2.25414	7.33913	5.08499		na	na	0	1	2	apoptotic process [GO:0006915]	#N/A	#N/A
Q9UKK3	Q9UKK3	P02786	10	10	10	Transferrin receptor protein 1;Transferrin receptor protein 1, serum form	TFRC		1	10	10	10	0	33.3333	66.6667	0	0	6.83242	0	7.13991	7.23101	7.18081	2.27747	7.18391	4.90644	yes	na	na	0	1	2	cellular iron ion homeostasis [GO:0006879]	#N/A	#N/A
Q8IXQ6	Q8IXQ6-3;Q8IXQ6-2;Q8IXQ6	Q9H9A5-2;Q9H9A5;Q9H9A5-6;Q9H9A5-4;Q9H9A5-3;Q9H9A5-5	6;6;6;5;5;3	6;6;6;5;5;3	6;6;6;5;5;3	CCR4-NOT transcription complex subunit 10	CNOT10	;;;;;	6	6	6	6	0	16.6667	33.3333	0	6.94558	6.96706	0	7.00221	7.02321	7.03306	4.63755	7.01949	2.38195		0.0211799	0.143746	2.38195	240.962	0	DNA damage response, signal transduction by p53 class mediator resulting in cell cycle arrest [GO:0006977]	#N/A	#N/A
Q9NR12	Q9NR12;Q9NR12-2;Q9NR12-5;Q9NR12-6;Q9NR12-4;Q9NR12-3	Q9H9E3;Q9H9E3-2;Q9H9E3-3	4;2;2	4;2;2	4;2;2	Conserved oligomeric Golgi complex subunit 4	COG4	;;	3	4	4	4	0	16.6667	33.3333	0	7.21291	0	7.10728	7.26052	7.24966	7.077	4.77339	7.19573	2.42234		0.707224	0.873629	2.42234	264.445	0	ER to Golgi vesicle-mediated transport [GO:0006888]	#N/A	#N/A
Q9NRD5	Q9NRD5;Q9NRD5-2	Q7L014	18	18	18	Probable ATP-dependent RNA helicase DDX46	DDX46		1	18	18	18	0	16.6667	33.3333	0	7.60363	7.59362	0	7.67278	7.76429	7.66296	5.06575	7.70001	2.63426		0.0938108	0.291856	2.63426	430.783	0	mRNA splicing, via spliceosome [GO:0000398]	#N/A	#N/A
Q16512	Q16512;Q16512-2;Q16512-3	P07305;P07305-2	4;2	4;2	4;2	Histone H1.0;Histone H1.0, N-terminally processed	H1F0	;	2	4	4	4	0	16.6667	33.3333	0	7.21163	7.07907	0	7.08789	6.97768	6.95209	4.76357	7.00589	2.24232	no	0.152166	0.399435	2.24232	174.711	0	apoptotic DNA fragmentation [GO:0006309]	#N/A	#N/A
P29590	P29590-4;P29590-2;P29590-5;P29590-9;P29590-3;P29590-8;P29590;P29590-14;P29590-10;P29590-12;P29590-13;P29590-11	P51553;P51553-2	4;3	4;3	4;3	Isocitrate dehydrogenase [NAD] subunit gamma, mitochondrial	IDH3G	;	2	4	4	4	0	16.6667	33.3333	0	6.90918	0	6.95092	7.05945	7.0472	7.22665	4.62003	7.1111	2.49107		0.0983344	0.295003	2.49107	309.789	0	carbohydrate metabolic process [GO:0005975]	#N/A	#N/A
Q15126	Q15126	O00159-3;O00159-2;O00159	34;33;33	34;33;33	34;33;33	Unconventional myosin-Ic	MYO1C	;;	3	34	34	34	0	16.6667	33.3333	0	6.95583	6.67733	0	7.09961	7.39358	7.33244	4.54439	7.27521	2.73082		0.0599325	0.239003	2.73082	538.049	0	cellular response to interferon-gamma [GO:0071346]	#N/A	#N/A
P24928	P24928;P24928-2	Q9NRD5;Q9NRD5-2	3;2	3;2	3;2	PRKCA-binding protein	PICK1	;	2	3	3	3	0	16.6667	33.3333	0	6.45326	6.35795	0	6.3566	6.32985	6.34696	4.2704	6.34447	2.07406		0.196358	0.412351	2.07406	118.594	0	cellular response to decreased oxygen levels [GO:0036294]	#N/A	#N/A
P62140	P62140	P24928	15;6	15;6	15;6	DNA-directed RNA polymerase II subunit RPB1	POLR2A		2	15	15	15	0	16.6667	33.3333	0	7.20295	7.30595	0	7.55486	7.35009	6.95928	4.8363	7.28808	2.45178	yes	0.892469	0.925523	2.45178	282.994	0	7-methylguanosine mRNA capping [GO:0006370]	#N/A	#N/A
Q8WUF5	Q8WUF5	P61019;P61019-2;Q8WUD1	4;3;2	4;3;2	4;3;2	Ras-related protein Rab-2A;Ras-related protein Rab-2B	RAB2A	;;	3	4	4	4	0	16.6667	33.3333	0	6.93447	6.96865	0	6.87789	6.96814	6.97048	4.63437	6.93884	2.30446		0.778524	0.903356	2.30446	201.588	0	ER to Golgi vesicle-mediated transport [GO:0006888]	#N/A	#N/A
Q9BZL6	Q9BZL6-2;Q9BZL6	O95294-2;O95294;O95294-4;O95294-3	4;4;4;4	4;4;4;4	4;4;4;4	RasGAP-activating-like protein 1	RASAL1	;;;	4	4	4	4	0	16.6667	33.3333	0	6.80596	6.79906	0	6.82167	6.84826	6.87731	4.53501	6.84908	2.31407		0.112225	0.325064	2.31407	206.097	0	cellular response to calcium ion [GO:0071277]	#N/A	#N/A
Q9Y520	Q9Y520-2;Q9Y520-3;Q9Y520-4;Q9Y520-5;Q9Y520;Q9Y520-7;Q9Y520-6	Q96GA7	4	4	4	Serine dehydratase-like	SDSL		1	4	4	4	0	16.6667	33.3333	0	6.76109	6.83624	0	6.98198	7.11869	6.83956	4.53244	6.98008	2.44764		0.190799	0.412351	2.44764	280.308	0	cellular amino acid metabolic process [GO:0006520]	#N/A	#N/A
P28066	P28066;P28066-2	O60264	11	11	11	SWI/SNF-related matrix-associated actin-dependent regulator of chromatin subfamily A member 5	SMARCA5		1	11	11	11	0	16.6667	33.3333	0	0	7.24462	7.37199	7.31729	7.39896	7.244	4.8722	7.32009	2.44788		0.884836	0.925523	2.44788	280.467	0	ATP-dependent chromatin remodeling [GO:0043044]	#N/A	#N/A
Q9UHX1	Q9UHX1-6;Q9UHX1-4;Q9UHX1-5;Q9UHX1-2;Q9UHX1-3;Q9UHX1	Q9NYL9	16	16	16	Tropomodulin-3	TMOD3		1	16	16	16	0	16.6667	33.3333	0	6.97487	6.98323	0	7.52595	7.45687	7.63438	4.6527	7.53906	2.88636		0.00355432	0.0597126	2.88636	769.774	0	actin filament organization [GO:0007015]	#N/A	#N/A
Q13610	Q13610	Q9UN37	4;1;1;1	4;1;1;1	4;1;1;1	Vacuolar protein sorting-associated protein 4A	VPS4A		4	4	4	4	0	16.6667	33.3333	0	7.04618	7.15186	0	7.07471	7.02024	7.14814	4.73268	7.08103	2.34835		0.790443	0.903356	2.34835	223.022	0	abscission [GO:0009838]	#N/A	#N/A
Q53H96	Q53H96;Q53H96-2	Q9NUQ8;Q9NUQ8-2	10;9	10;9	10;9	ATP-binding cassette sub-family F member 3	ABCF3	;	2	10	10	10	0	0	0	0	7.24837	7.30253	7.35002	7.34325	7.31498	7.27077	7.3003	7.30967	0.00936647		0.808367	0.903356	0.00936647	1.0218	0	defense response to virus [GO:0051607]	#N/A	#N/A
Q9UL26	Q9UL26	P61966;P61966-2	2;1	2;1	2;1	AP-1 complex subunit sigma-1A	AP1S1	;	2	2	2	2	0	0	0	0	7.08522	7.04497	7.02181	7.01907	7.03113	6.93567	7.05067	6.99529	-0.0553751		0.191477	0.412351	-0.0553751	0.880288	0	antigen processing and presentation of exogenous peptide antigen via MHC class II [GO:0019886]	#N/A	#N/A
P61019	P61019;P61019-2;Q8WUD1	P53365-2;P53365-3;P53365	2;2;2	2;2;2	2;2;2	Arfaptin-2	ARFIP2	;;	3	2	2	2	0.0016722	0	0	0	7.10667	7.02608	6.98937	6.99544	6.99805	7.00368	7.04071	6.99905	-0.0416536		0.296532	0.51893	-0.0416536	0.908545	0	actin cytoskeleton organization [GO:0030036]	#N/A	#N/A
P51151	P51151;Q9NP90	P59998;P59998-2;P59998-3	3;3;2;1	3;3;2;1	3;3;2;1	Actin-related protein 2/3 complex subunit 4	ARPC4	;;	4	3	3	3	0	0	0	0	6.65465	6.63764	6.75082	6.91143	7.11408	6.85082	6.68103	6.95878	0.277744		0.033192	0.174258	0.277744	1.89559	0	actin filament polymerization [GO:0030041]	#N/A	#N/A
O95294	O95294-2;O95294;O95294-4;O95294-3	O95817	13	13	13	BAG family molecular chaperone regulator 3	BAG3		1	13	13	13	0	0	0	0	7.68941	7.7135	7.75043	7.62297	7.53282	7.43818	7.71778	7.53132	-0.186457		0.0294797	0.165086	-0.186457	0.650943	0	brain development [GO:0007420]	#N/A	#N/A
P18754	P18754;P18754-2	Q8WXE0-2;Q8WXE0	10;10	10;10	10;10	Caskin-2	CASKIN2	;	2	10	10	10	0	0	0	0	7.47861	7.559	7.42724	7.33387	7.24012	7.30653	7.48828	7.29351	-0.194774		0.01472	0.112408	-0.194774	0.638596	0		#N/A	#N/A
Q9UKL0	Q9UKL0;Q9P2K3-2;Q9P2K3-4;Q9P2K3;Q9P2K3-3	A5YKK6;A5YKK6-2;A5YKK6-3;A5YKK6-4	24;23;22;15	24;23;22;15	24;23;22;15	CCR4-NOT transcription complex subunit 1	CNOT1	;;;	4	24	24	24	0	0	0	0	7.87095	8.00788	8.14361	8.08368	8.11856	8.14501	8.00748	8.11575	0.108274		0.250748	0.457888	0.108274	1.28314	0	DNA damage response, signal transduction by p53 class mediator resulting in cell cycle arrest [GO:0006977]	#N/A	#N/A
P35250	P35250;P35250-2	Q9NZN8-4;Q9NZN8;Q9NZN8-5;Q9NZN8-2	8;8;7;4	8;8;7;4	8;8;7;4	CCR4-NOT transcription complex subunit 2	CNOT2	;;;	4	8	8	8	0	0	0	0	7.18053	7.154	6.90501	6.99231	7.07332	7.03667	7.07984	7.0341	-0.0457461		0.640963	0.838913	-0.0457461	0.900024	0	DNA damage response, signal transduction by p53 class mediator resulting in cell cycle arrest [GO:0006977]	#N/A	#N/A
Q15382	Q15382	Q9UIV1-2;Q9UIV1	3;3	3;3	3;3	CCR4-NOT transcription complex subunit 7	CNOT7	;	2	3	3	3	0	0	0	0	6.96913	7.01891	7.10782	6.99846	7.10267	7.03314	7.03195	7.04476	0.0128082		0.813492	0.903356	0.0128082	1.02993	0	carbohydrate metabolic process [GO:0005975]	#N/A	#N/A
O15541	O15541	Q96JB2;Q96JB2-2	7;4	7;4	7;4	Conserved oligomeric Golgi complex subunit 3	COG3	;	2	7	7	7	0	0	0	0	7.0859	7.16244	7.1312	7.32545	7.43583	7.36239	7.12651	7.37456	0.248043		0.00322859	0.0597126	0.248043	1.77028	0	ER to Golgi vesicle-mediated transport [GO:0006888]	#N/A	#N/A
Q9H6T3	Q9H6T3-2;Q9H6T3;Q9H6T3-3	P35606;P35606-2	22;21	22;21	22;21	Coatomer subunit beta	COPB2	;	2	22	22	22	0	0	0	0	7.23679	7.22968	7.23106	7.25005	7.15391	7.19014	7.23251	7.19803	-0.034479		0.287381	0.513617	-0.034479	0.923679	0	ER to Golgi vesicle-mediated transport [GO:0006888]	#N/A	#N/A
P04843	P04843	Q9UBF2-2;Q9UBF2	9;9	8;8	8;8	Coatomer subunit gamma-2	COPG2	;	2	9	8	8	0	0	0	0	7.43916	7.4054	7.53373	7.64368	7.62613	7.60603	7.45943	7.62528	0.16585		0.0142072	0.112408	0.16585	1.46504	0	ER to Golgi vesicle-mediated transport [GO:0006888]	#N/A	#N/A
P63220	P63220	Q13561;Q13561-3;Q13561-2	25;25;25	25;25;25	25;25;25	Dynactin subunit 2	DCTN2	;;	3	25	25	25	0	0	0	0	6.99815	6.8238	6.9499	6.47198	6.7338	6.49683	6.92395	6.56754	-0.356413		0.0222464	0.143746	-0.356413	0.440136	0	antigen processing and presentation of exogenous peptide antigen via MHC class II [GO:0019886]	#N/A	#N/A
Q92600	Q92600;Q92600-2;Q92600-3	Q99848	10	10	10	Probable rRNA-processing protein EBP2	EBNA1BP2		1	10	10	10	0	0	0	0	7.28708	7.27328	7.79815	7.45486	7.66443	7.39338	7.45284	7.50422	0.0513836	no	0.80142	0.903356	0.0513836	1.1256	0	ribosomal large subunit biogenesis [GO:0042273]	#N/A	#N/A
Q8WXA3	Q8WXA3-2;Q8WXA3-3;Q8WXA3;Q8WXA3-5;Q8WXA3-4	P38919	9	7	7	Eukaryotic initiation factor 4A-III;Eukaryotic initiation factor 4A-III, N-terminally processed	EIF4A3		1	9	7	7	0	0	0	0	7.36883	7.27685	7.40403	7.55376	7.3681	7.36148	7.3499	7.42778	0.0778791		0.349335	0.575376	0.0778791	1.19641	0	associative learning [GO:0008306]	#N/A	#N/A
Q86UD0	Q86UD0	Q96KP1	19	19	19	Exocyst complex component 2	EXOC2		1	19	19	19	0	0	0	0	7.41666	7.51303	7.32037	7.34622	7.51283	7.42692	7.41669	7.42865	0.0119673	no	0.878609	0.925523	0.0119673	1.02794	0	exocyst assembly [GO:0001927]	#N/A	#N/A
Q9Y6B6	Q9Y6B6;Q9NR31	Q9NRY5	5	5	5	Protein FAM114A2	FAM114A2		1	5	5	5	0	0	0	0	7.32862	7.30859	7.37322	7.34359	7.33868	7.36736	7.33681	7.34987	0.0130609		0.568663	0.796129	0.0130609	1.03053	0		#N/A	#N/A
Q96KG9	Q96KG9-5;Q96KG9-3;Q96KG9-4;Q96KG9-6;Q96KG9-2;Q96KG9	Q658Y4	3	3	3	Protein FAM91A1	FAM91A1		1	3	3	3	0	0	0	0	7.29197	7.22053	7.33169	7.30205	7.36866	7.30752	7.28139	7.32608	0.0446802		0.314788	0.538122	0.0446802	1.10836	0		#N/A	#N/A
Q6P3W7	Q6P3W7	Q9UJY4	5	5	5	ADP-ribosylation factor-binding protein GGA2	GGA2		1	5	5	5	0	0	0	0	7.29511	7.42239	7.15728	7.10072	7.17368	7.12866	7.29159	7.13435	-0.15724		0.11892	0.332977	-0.15724	0.696242	0	cellular protein metabolic process [GO:0044267]	#N/A	#N/A
Q9NVU7	Q9NVU7-2;Q9NVU7	Q92805	3	3	3	Golgin subfamily A member 1	GOLGA1		1	3	3	3	0	0	0	0	7.04696	6.94851	7.14345	6.81794	6.70175	6.74992	7.04631	6.75654	-0.289772		0.0115337	0.107648	-0.289772	0.513131	0		#N/A	#N/A
Q96GA7	Q96GA7	Q14687-2;Q14687-3;Q14687	9;9;9	9;9;9	9;9;9	Genetic suppressor element 1	GSE1	;;	3	9	9	9	0	0	0	0	7.21833	7.32486	7.21269	7.16224	7.17152	7.09209	7.25196	7.14195	-0.11001		0.0678511	0.239003	-0.11001	0.776229	0		#N/A	#N/A
Q9NVA2	Q9NVA2;Q9NVA2-2;Q14141-2;Q14141-4;Q14141;Q14141-3	Q92769-3;Q92769	10;10	7;7	7;7	Histone deacetylase 2	HDAC2	;	2	10	7	7	0	0	0	0	7.06934	7.15033	7.01645	7.13075	6.92702	7.07972	7.0787	7.04583	-0.0328711		0.673924	0.84492	-0.0328711	0.927105	0	ATP-dependent chromatin remodeling [GO:0043044]	#N/A	#N/A
P50454	P50454	Q00613-2;Q00613	3;3	3;3	3;3	Heat shock factor protein 1	HSF1	;	2	3	3	3	0	0	0	0	7.2667	7.21885	7.24175	7.19008	7.10728	7.13551	7.24243	7.14429	-0.0981422		0.0246582	0.147949	-0.0981422	0.797733	0	cellular protein complex assembly [GO:0043623]	#N/A	#N/A
Q15637	Q15637-4;Q15637-6;Q15637-3;Q15637-2;Q15637;Q15637-7;Q15637-5	O60341;O60341-2	17;17	17;17	17;17	Lysine-specific histone demethylase 1A	KDM1A	;	2	17	17	17	0	0	0	0	8.28583	8.14603	8.33431	8.26278	8.25534	8.25527	8.25539	8.2578	0.00240847		0.968039	0.973598	0.00240847	1.00556	0	alternative mRNA splicing, via spliceosome [GO:0000380]	#N/A	#N/A
Q9Y3B4	Q9Y3B4	P52701-2;P52701;P52701-3	4;4;2;1	4;4;2;1	4;4;2;1	DNA mismatch repair protein Msh6	MSH6	;;	4	4	4	4	0	0	0	0	7.07485	7.02882	7.19089	7.04372	7.09209	7.16507	7.09819	7.10029	0.00210363		0.973598	0.973598	0.00210363	1.00486	0	determination of adult lifespan [GO:0008340]	#N/A	#N/A
P05141	P05141	P35580;P35580-5;P35580-2;P35580-3;P35580-4	41;41;41;41;41	31;31;31;31;31	30;30;30;30;30	Myosin-10	MYH10	;;;;	5	41	31	30	0	0	0	0	7.1125	7.66891	7.62311	7.56868	7.34299	7.36061	7.46818	7.4241	-0.044079	no	0.830105	0.90557	-0.044079	0.903485	0	actin filament-based movement [GO:0030048]	#N/A	#N/A
O60264	O60264	P46459-2;P46459	11;11	11;11	11;11	Vesicle-fusing ATPase	NSF	;	2	11	11	11	0	0	0	0	7.12317	7.01026	7.02506	7.26522	7.43845	7.45846	7.05283	7.38737	0.334547		0.00915627	0.107648	0.334547	2.16046	0	COPII vesicle coating [GO:0048208]	#N/A	#N/A
Q14683	Q14683	Q7Z3B4-3;Q7Z3B4;Q7Z3B4-2	3;3;2	3;3;2	3;3;2	Nucleoporin p54	NUP54	;;	3	3	3	3	0	0	0	0	7.21331	7.11634	7.29734	7.22663	7.18056	7.16548	7.209	7.19089	-0.0181095		0.760289	0.903356	-0.0181095	0.959159	0	intracellular transport of virus [GO:0075733]	#N/A	#N/A
P62304	P62304	Q9BVL2-2;Q9BVL2-3;Q9BVL2	2;2;2	2;2;2	2;2;2	Nucleoporin p58/p45	NUPL1	;;	3	2	2	2	0	0	0	0	6.81258	6.83182	7.13462	6.77996	6.79037	6.75806	6.92634	6.77613	-0.150215		0.224768	0.455855	-0.150215	0.707596	0	intracellular transport of virus [GO:0075733]	#N/A	#N/A
P61011	P61011-2;P61011	P29728-2;P29728	4;4	4;4	4;4	2-5-oligoadenylate synthase 2	OAS2	;	2	4	4	4	0	0	0	0	7.41852	7.55529	7.41878	7.38216	7.482	7.34653	7.4642	7.40356	-0.0606317		0.37635	0.596479	-0.0606317	0.869698	0	defense response to virus [GO:0051607]	#N/A	#N/A
Q05519	Q05519-2;Q05519	P29590-4;P29590-2;P29590-5;P29590-9;P29590-3;P29590-8;P29590;P29590-14;P29590-10;P29590-12;P29590-13;P29590-11	4;4;4;4;4;4;4;3;3;3;3;3	4;4;4;4;4;4;4;3;3;3;3;3	4;4;4;4;4;4;4;3;3;3;3;3	Protein PML	PML	;;;;;;;;;;;	12	4	4	4	0	0	0	0	7.15884	7.09809	7.225	7.35064	7.36554	7.30827	7.16064	7.34148	0.180837	yes	0.0110823	0.107648	0.180837	1.51648	0	activation of cysteine-type endopeptidase activity involved in apoptotic process [GO:0006919]	#N/A	#N/A
O75886	O75886;O75886-2	Q15126	4	4	4	Phosphomevalonate kinase	PMVK		1	4	4	4	0	0	0	0	7.21357	7.21346	7.35765	7.19106	7.24983	7.32052	7.26156	7.2538	-0.00775692		0.904793	0.926861	-0.00775692	0.982298	0	cholesterol biosynthetic process [GO:0006695]	#N/A	#N/A
Q9HCD6	Q9HCD6;Q9HCD6-2;Q9HCD6-3;Q9HCD6-4	P62140	7	7	3	Serine/threonine-protein phosphatase PP1-beta catalytic subunit	PPP1CB		1	7	7	3	0	0	0	0	7.37438	6.82903	7.43556	7.30942	7.33868	7.33177	7.21299	7.32662	0.11363		0.587648	0.803576	0.11363	1.29906	0	cell division [GO:0051301]	#N/A	#N/A
Q86TI0	Q86TI0-2;Q86TI0	Q9BZL6-2;Q9BZL6	3;3	3;3	3;3	Serine/threonine-protein kinase D2	PRKD2	;	2	3	3	3	0	0	0	0	6.80353	6.92057	6.88251	6.93473	6.90971	6.95136	6.86887	6.93193	0.0630586	yes	0.159406	0.40576	0.0630586	1.15627	0	adaptive immune response [GO:0002250]	#N/A	#N/A
P02786	P02786	P28066	3;1	3;1	3;1	Proteasome subunit alpha type-5	PSMA5		2	3	3	3	0	0	0	0	7.18281	7.18113	7.09837	7.15357	7.15421	7.13682	7.1541	7.1482	-0.00590398		0.845731	0.910787	-0.00590398	0.986498	0	anaphase-promoting complex-dependent catabolic process [GO:0031145]	#N/A	#N/A
Q9NYL9	Q9NYL9	Q9UHX1-6;Q9UHX1-4;Q9UHX1-5;Q9UHX1-2;Q9UHX1-3;Q9UHX1	14;13;13;13;12;12	14;13;13;13;12;12	14;13;13;13;12;12	Poly(U)-binding-splicing factor PUF60	PUF60	;;;;;	6	14	14	14	0	0	0	0	7.52373	7.44683	7.5349	7.56222	7.61833	7.60032	7.50182	7.59362	0.0918014		0.0465494	0.203929	0.0918014	1.23538	0	apoptotic process [GO:0006915]	#N/A	#N/A
Q92973	Q92973-2;Q92973;Q92973-3;O14787-2	Q53H96;Q53H96-2	8;7	8;7	8;7	Pyrroline-5-carboxylate reductase 3	PYCRL	;	2	8	8	8	0	0	0	0	6.78706	6.95317	6.94945	7.56679	7.48548	7.552	6.89656	7.53476	0.638194	no	0.000448092	0.0267263	0.638194	4.34705	0	cellular amino acid biosynthetic process [GO:0008652]	#N/A	#N/A
O60784	O60784-3;O60784;O60784-2;O60784-4	Q9UL26	4	4	2	Ras-related protein Rab-22A	RAB22A		1	4	4	2	0	0	0	0	7.29605	7.22264	7.38632	7.41286	7.53401	7.39536	7.30167	7.44741	0.145743		0.086219	0.287249	0.145743	1.39876	0	endocytosis [GO:0006897]	#N/A	#N/A
Q9BRZ2	Q9BRZ2;Q9BRZ2-2;Q9BRZ2-3	P51151	3;1	3;1	3;1	Ras-related protein Rab-9A	RAB9A		2	3	3	3	0	0	0	0	7.02156	6.94693	6.98117	7.11244	7.21487	7.03731	6.98322	7.12154	0.13832	yes	0.0682865	0.239003	0.13832	1.37505	0	negative regulation by host of symbiont molecular function [GO:0052405]	#N/A	#N/A
P49815	P49815-7;P49815-6;P49815-5;P49815-3;P49815-2;P49815-4;P49815	Q9UKL0	11;1;1;1;1	11;1;1;1;1	11;1;1;1;1	REST corepressor 1	RCOR1		5	11	11	11	0	0	0	0	7.7356	7.66749	7.91977	7.51771	7.55989	7.57649	7.77429	7.55137	-0.22292		0.0449342	0.203929	-0.22292	0.598521	0	blood coagulation [GO:0007596]	#N/A	#N/A
P0DN76	P0DN76;Q01081-2;Q01081;Q01081-4;Q8WU68-3;Q8WU68;Q01081-3;Q8WU68-2	O15541	7	7	7	RING finger protein 113A	RNF113A		1	v	7	7	0	0	0	0	7.52912	7.47167	7.58563	7.09103	7.1677	7.0798	7.52881	7.11284	-0.415965	no	0.000636341	0.0267263	-0.415965	0.383738	0	mRNA cis splicing, via spliceosome [GO:0045292]	#N/A	#N/A
Q16763	Q16763	Q92600;Q92600-2;Q92600-3	3;3;2	3;3;2	3;3;2	Cell differentiation protein RCD1 homolog	RQCD1	;;	3	3	3	3	0	0	0	0	7.27186	7.22948	7.20069	7.26243	7.20542	7.21402	7.23401	7.22729	-0.00671928		0.817322	0.903356	-0.00671928	0.984647	0	cytokine-mediated signaling pathway [GO:0019221]	#N/A	#N/A
Q9BZX2	Q9BZX2;Q9BZX2-2;Q9HA47-3;Q9HA47;Q9HA47-4	Q96KG9-5;Q96KG9-3;Q96KG9-4;Q96KG9-6;Q96KG9-2;Q96KG9	7;7;7;7;7;7	7;7;7;7;7;7	7;7;7;7;7;7	N-terminal kinase-like protein	SCYL1	;;;;;	6	7	7	7	0	0	0	0	7.38895	7.30984	7.40652	7.20491	7.37164	7.42233	7.36844	7.33296	-0.0354818		0.648393	0.838913	-0.0354818	0.921548	0	regulation of transcription, DNA-templated [GO:0006355]	#N/A	#N/A
Q8NFA0	Q8NFA0;P35125-2;P35125	Q6P3W7	7	7	7	SCY1-like protein 2	SCYL2		1	7	7	7	0	0	0	0	7.17551	7.22809	7.39538	7.3532	7.3076	7.47462	7.26633	7.37848	0.11215		0.247692	0.457888	0.11215	1.29464	0	endosome to lysosome transport [GO:0008333]	#N/A	#N/A
P50552	P50552	P50454	17	17	17	Serpin H1	SERPINH1		1	17	17	17	0	0	0	0	7.71013	7.73664	7.91533	7.79274	8.01916	8.12061	7.78737	7.9775	0.190135		0.177647	0.412351	0.190135	1.5493	0	chondrocyte development involved in endochondral bone morphogenesis [GO:0003433]	#N/A	#N/A
Q96JH7	Q96JH7	Q14683	30	30	30	Structural maintenance of chromosomes protein 1A	SMC1A		1	30	30	30	0	0	0	0	7.62861	7.22873	7.13424	7.38853	7.36569	7.64207	7.33053	7.46543	0.1349		0.48497	0.711654	0.1349	1.36427	0	cell division [GO:0051301]	#N/A	#N/A
Q9NRW7	Q9NRW7;Q9NRW7-2	P61011-2;P61011	11;11	11;11	11;11	Signal recognition particle 54 kDa protein	SRP54	;	2	11	11	11	0	0	0	0	7.44042	7.58822	7.58964	7.4572	7.50054	7.45043	7.53942	7.46939	-0.0700336		0.248774	0.457888	-0.0700336	0.851072	0	protein targeting to ER [GO:0045047]	#N/A	#N/A
Q9UN37	Q9UN37;O75351;Q6PIW4-2;Q6PIW4	Q05519-2;Q05519	9;9	9;9	9;9	Serine/arginine-rich splicing factor 11	SRSF11	;	2	9	9	9	0	0	0	0	7.47829	7.37227	7.35816	7.38417	7.48406	7.37956	7.40291	7.41593	0.0130227		0.810991	0.903356	0.0130227	1.03044	0	mRNA 3'-end processing [GO:0031124]	#N/A	#N/A
Q9UID3	Q9UID3;Q9UID3-2	Q92973-2;Q92973;Q92973-3	3;3;2;1	3;3;2;1	3;3;2;1	Transportin-1	TNPO1	;;	4	3	3	3	0	0	0	0	6.91159	6.89708	6.96544	7.10469	6.98825	7.17806	6.9247	7.09033	0.16563		0.0485544	0.203929	0.16563	1.4643	0	intraciliary transport involved in cilium assembly [GO:0035735]	#N/A	#N/A
Q9Y6W5	Q9Y6W5;Q9Y6W5-2;Q9UPY6-2;Q9UPY6	P49815-7;P49815-6;P49815-5;P49815-3;P49815-2;P49815-4;P49815	16;16;16;16;16;16;16	16;16;16;16;16;16;16	16;16;16;16;16;16;16	Tuberin	TSC2	;;;;;;	7	16	16	16	0	0	0	0	7.40693	7.23867	7.20017	7.10643	7.10394	6.86612	7.28192	7.0255	-0.256427		0.0655817	0.239003	-0.256427	0.554081	0	anoikis [GO:0043276]	#N/A	#N/A
P31946	P31946-2;P31946	P0DN76;Q01081-2;Q01081;Q01081-4	9;9;9;6;4;4;3;3	9;9;9;6;4;4;3;3	9;9;9;6;4;4;3;3	Splicing factor U2AF 35 kDa subunit	U2AF1	;;;	8	9	9	9	0	0	0	0	7.62838	7.67147	7.94635	7.80039	7.57186	7.50706	7.74873	7.62644	-0.122298		0.411578	0.640233	-0.122298	0.754574	0	mRNA splicing, via spliceosome [GO:0000398]	#N/A	#N/A
O95159	O95159	Q16763	3	3	3	Ubiquitin-conjugating enzyme E2 S	UBE2S		1	3	3	3	0	0	0	0	7.04879	6.96501	6.97978	6.99729	6.99999	7.10785	6.99786	7.03505	0.037188		0.45164	0.689274	0.037188	1.0894	0	anaphase-promoting complex-dependent catabolic process [GO:0031145]	#N/A	#N/A
Q9UBW7	Q9UBW7;Q9UBW7-2	Q96JH7	12	12	12	Deubiquitinating protein VCIP135	VCPIP1		1	12	12	12	0	0	0	0	7.25423	7.32375	7.42428	7.1856	7.23872	7.38693	7.33409	7.27042	-0.0636696		0.459516	0.689274	-0.0636696	0.863635	0	endoplasmic reticulum membrane fusion [GO:0016320]	#N/A	#N/A
Q8N1G0	Q8N1G0-2;Q8N1G0	Q9UID3;Q9UID3-2	6;5	6;5	6;5	Vacuolar protein sorting-associated protein 51 homolog	VPS51	;	2	6	6	6	0	0	0	0	7.12395	6.9991	7.11042	7.25346	7.20558	7.1313	7.07782	7.19678	0.118956		0.0889105	0.287249	0.118956	1.31509	0	autophagy [GO:0006914]	#N/A	#N/A

## Sheet: ER GSEA
GO_RESPONSE_TO_OXYGEN_CONTAINING_COMPOUND										GO_REGULATION_OF_CELLULAR_LOCALIZATION									GO_ION_TRANSMEMBRANE_TRANSPORT										GO_REGULATION_OF_CELLULAR_PROTEIN_LOCALIZATION
PROBE	GENE SYMBOL	GENE_TITLE	RANK IN GENE LIST	RANK METRIC SCORE	RUNNING ES	CORE ENRICHMENT				PROBE	GENE SYMBOL	GENE_TITLE	RANK IN GENE LIST	RANK METRIC SCORE	RUNNING ES	CORE ENRICHMENT			PROBE	GENE SYMBOL	GENE_TITLE	RANK IN GENE LIST	RANK METRIC SCORE	RUNNING ES	CORE ENRICHMENT				PROBE	GENE SYMBOL	GENE_TITLE	RANK IN GENE LIST	RANK METRIC SCORE	RUNNING ES	CORE ENRICHMENT
1	GRN	GRN	granulin	0	8.586	0.3536	Yes			1	GNL3	GNL3	guanine nucleotide binding protein-like 3 (nucleolar)	7	1.998	0.0419	Yes		1	ATP5F1	ATP5F1	ATP synthase, H+ transporting, mitochondrial F0 complex, subunit B1	31	0.026	-0.1318	Yes			1	GNL3	GNL3	guanine nucleotide binding protein-like 3 (nucleolar)	7	1.998	0.0552	Yes
		Entrez, Source										Entrez, Source									Entrez, Source										Entrez, Source
2	PRKCD	PRKCD	protein kinase C, delta	20	0.719	0.3006	Yes			2	PRKCD	PRKCD	protein kinase C, delta	20	0.719	0.0153	Yes		2	CLCN7	CLCN7	chloride channel 7	41	-0.026	-0.1688	Yes			2	PRKCD	PRKCD	protein kinase C, delta	20	0.719	0.0342	Yes
		Entrez, Source										Entrez, Source									Entrez, Source										Entrez, Source
3	ESR1	ESR1	estrogen receptor 1	28	0.043	0.2719	Yes			3	NSF	NSF	N-ethylmaleimide-sensitive factor	29	0.037	-0.0186	Yes		3	ATP6V0A1	ATP6V0A1	ATPase, H+ transporting, lysosomal V0 subunit a1	42	-0.039	-0.1661	Yes			3	AGR2	AGR2	anterior gradient 2 homolog (Xenopus laevis)	53	-0.342	-0.0891	Yes
		Entrez, Source										Entrez, Source									Entrez, Source										Entrez, Source
4	ATP6V0A1	ATP6V0A1	ATPase, H+ transporting, lysosomal V0 subunit a1	42	-0.039	0.217	Yes			4	EHD1	EHD1	EH-domain containing 1	51	-0.207	-0.1036	Yes		4	ATP2C1	ATP2C1	ATPase, Ca++ transporting, type 2C, member 1	45	-0.071	-0.1698	Yes			4	SLC9A1	SLC9A1	solute carrier family 9 (sodium/hydrogen exchanger), member 1 (antiporter, Na+/H+, amiloride sensitive)	65	-0.709	-0.1063	Yes
		Entrez, Source										Entrez, Source									Entrez, Source										Entrez, Source
5	ATP6V0D1	ATP6V0D1	ATPase, H+ transporting, lysosomal 38kDa, V0 subunit d1	46	-0.071	0.2069	Yes			5	AGR2	AGR2	anterior gradient 2 homolog (Xenopus laevis)	53	-0.342	-0.0955	Yes		5	ATP6V0D1	ATP6V0D1	ATPase, H+ transporting, lysosomal 38kDa, V0 subunit d1	46	-0.071	-0.1649	Yes			5	AKAP1	AKAP1	A kinase (PRKA) anchor protein 1	70	-0.743	-0.0917	Yes
		Entrez, Source										Entrez, Source									Entrez, Source										Entrez, Source
6	LDHA	LDHA	lactate dehydrogenase A	55	-0.673	0.1998	Yes			6	SLC9A1	SLC9A1	solute carrier family 9 (sodium/hydrogen exchanger), member 1 (antiporter, Na+/H+, amiloride sensitive)	65	-0.709	-0.1182	Yes		6	SLC4A7	SLC4A7	solute carrier family 4, sodium bicarbonate cotransporter, member 7	50	-0.153	-0.1672	Yes			6	STX4	STX4	syntaxin 4	82	-0.973	-0.0976	Yes
		Entrez, Source										Entrez, Source									Entrez, Source										Entrez, Source
7	SLC9A1	SLC9A1	solute carrier family 9 (sodium/hydrogen exchanger), member 1 (antiporter, Na+/H+, amiloride sensitive)	65	-0.709	0.1899	Yes			7	AKAP1	AKAP1	A kinase (PRKA) anchor protein 1	70	-0.743	-0.1087	Yes		7	UQCRC1	UQCRC1	ubiquinol-cytochrome c reductase core protein I	54	-0.521	-0.1439	Yes			7	PTPN1	PTPN1	protein tyrosine phosphatase, non-receptor type 1	99	-1.888	-0.0859	Yes
		Entrez, Source										Entrez, Source									Entrez, Source										Entrez, Source
8	AKAP1	AKAP1	A kinase (PRKA) anchor protein 1	70	-0.743	0.2031	Yes			8	CORO1A	CORO1A	coronin, actin binding protein, 1A	76	-0.881	-0.0987	Yes		8	SLC9A1	SLC9A1	solute carrier family 9 (sodium/hydrogen exchanger), member 1 (antiporter, Na+/H+, amiloride sensitive)	65	-0.709	-0.1378	Yes			8	RNF31	RNF31	ring finger protein 31	108	-1.908	-0.0388	Yes
		Entrez, Source										Entrez, Source									Entrez, Source										Entrez, Source
9	PRKAR1A	PRKAR1A	protein kinase, cAMP-dependent, regulatory, type I, alpha (tissue specific extinguisher 1)	75	-0.879	0.2219	Yes			9	STX4	STX4	syntaxin 4	82	-0.973	-0.0852	Yes		9	SFXN1	SFXN1	sideroflexin 1	87	-1.029	-0.1569	Yes			9	B3GAT3	B3GAT3	beta-1,3-glucuronyltransferase 3 (glucuronosyltransferase I)	116	-1.946	0.0142	Yes
		Entrez, Source										Entrez, Source									Entrez, Source										Entrez, Source
10	STRN3	STRN3	striatin, calmodulin binding protein 3	80	-0.946	0.2434	Yes			10	RAB21	RAB21	RAB21, member RAS oncogene family	84	-0.978	-0.054	Yes		10	SLC12A9	SLC12A9	solute carrier family 12 (potassium/chloride transporters), member 9	103	-1.903	-0.0895	Yes			10	PLS1	PLS1	plastin 1 (I isoform)	118	-1.983	0.0946	Yes
		Entrez, Source										Entrez, Source									Entrez, Source										Entrez, Source
11	STX4	STX4	syntaxin 4	82	-0.973	0.2792	Yes			11	PTPN1	PTPN1	protein tyrosine phosphatase, non-receptor type 1	99	-1.888	-0.0469	Yes		11	ATP5L	ATP5L	ATP synthase, H+ transporting, mitochondrial F0 complex, subunit G	111	-1.921	0.0137	Yes			11	CDC42	CDC42	cell division cycle 42 (GTP binding protein, 25kDa)	145	-1.997	0.0679	Yes
		Entrez, Source										Entrez, Source									Entrez, Source										Entrez, Source
12	TPM1	TPM1	tropomyosin 1 (alpha)	86	-1.02	0.3081	Yes			12	RNF31	RNF31	ring finger protein 31	108	-1.908	-0.0126	Yes		12	TRPM4	TRPM4	transient receptor potential cation channel, subfamily M, member 4	115	-1.944	0.1358	Yes			12	ABCA12	ABCA12	ATP-binding cassette, sub-family A (ABC1), member 12	155	-1.997	0.1144	Yes
		Entrez, Source										Entrez, Source									Entrez, Source										Entrez, Source
13	GNB1	GNB1	guanine nucleotide binding protein (G protein), beta polypeptide 1	91	-1.095	0.3358	Yes			13	TRPM4	TRPM4	transient receptor potential cation channel, subfamily M, member 4	115	-1.944	0.0318	Yes		13	ATP5D	ATP5D	ATP synthase, H+ transporting, mitochondrial F1 complex, delta subunit	153	-1.997	0.1149	Yes			13	PPP1R13B	PPP1R13B	protein phosphatase 1, regulatory (inhibitor) subunit 13B	159	-1.997	0.1868	Yes
		Entrez, Source										Entrez, Source									Entrez, Source										Entrez, Source
14	PTPN1	PTPN1	protein tyrosine phosphatase, non-receptor type 1	99	-1.888	0.3831	Yes			14	B3GAT3	B3GAT3	beta-1,3-glucuronyltransferase 3 (glucuronosyltransferase I)	116	-1.946	0.1027	Yes		14	MTMR6	MTMR6	myotubularin related protein 6	181	-1.997	0.1372	Yes			14	VAMP7			175	-1.997	0.2075	Yes
		Entrez, Source										Entrez, Source									Entrez, Source								15	STX8	STX8	syntaxin 8	191	-2.205	0.2371	Yes
15	TWF2			106	-1.905	0.4355	Yes			15	PLS1	PLS1	plastin 1 (I isoform)	118	-1.983	0.1705	Yes		15	SHROOM2	SHROOM2	shroom family member 2	183	-1.998	0.2716	Yes					Entrez, Source
		Entrez, Source										Entrez, Source									Entrez, Source
16	RPS6KA3	RPS6KA3	ribosomal protein S6 kinase, 90kDa, polypeptide 3	167	-1.997	0.2569	No			16	CDC42	CDC42	cell division cycle 42 (GTP binding protein, 25kDa)	145	-1.997	0.1287	Yes
												Entrez, Source
17	PRDX3	PRDX3	peroxiredoxin 3	168	-1.997	0.3391	No			17	ABCA12	ABCA12	ATP-binding cassette, sub-family A (ABC1), member 12	155	-1.997	0.1618	Yes
		Entrez, Source										Entrez, Source
										18	PPP1R13B	PPP1R13B	protein phosphatase 1, regulatory (inhibitor) subunit 13B	159	-1.997	0.2214	Yes
												Entrez, Source
										19	VAMP7			175	-1.997	0.2281	Yes
										20	STX8	STX8	syntaxin 8	191	-2.205	0.2423	Yes
												Entrez, Source
GO_INTRACELLULAR_PROTEIN_TRANSPORT									GO_CELLULAR_RESPONSE_TO_ORGANIC_SUBSTANCE										GO_EPITHELIUM_DEVELOPMENT										GO_TISSUE_DEVELOPMENT										GO_REGULATION_OF_CATABOLIC_PROCESS
PROBE	GENE SYMBOL	GENE_TITLE	RANK IN GENE LIST	RANK METRIC SCORE	RUNNING ES	CORE ENRICHMENT			PROBE	GENE SYMBOL	GENE_TITLE	RANK IN GENE LIST	RANK METRIC SCORE	RUNNING ES	CORE ENRICHMENT				PROBE	GENE SYMBOL	GENE_TITLE	RANK IN GENE LIST	RANK METRIC SCORE	RUNNING ES	CORE ENRICHMENT				PROBE	GENE SYMBOL	GENE_TITLE	RANK IN GENE LIST	RANK METRIC SCORE	RUNNING ES	CORE ENRICHMENT				PROBE	GENE SYMBOL	GENE_TITLE	RANK IN GENE LIST	RANK METRIC SCORE	RUNNING ES	CORE ENRICHMENT
1	SNX5	SNX5	sorting nexin 5	22	0.691	-0.0908	No		1	PRKCD	PRKCD	protein kinase C, delta	20	0.719	-0.0813	No			1	ESR1	ESR1	estrogen receptor 1	28	0.043	-0.1199	No			1	ESR1	ESR1	estrogen receptor 1	28	0.043	-0.1239	No			1	PRKCD	PRKCD	protein kinase C, delta	20	0.719	-0.0745	No
		Entrez, Source									Entrez, Source										Entrez, Source										Entrez, Source										Entrez, Source
2	NSF	NSF	N-ethylmaleimide-sensitive factor	29	0.037	-0.1171	No		2	PSMC2	PSMC2	proteasome (prosome, macropain) 26S subunit, ATPase, 2	25	0.06	-0.0986	No			2	FLOT2	FLOT2	flotillin 2	37	-0.003	-0.1544	No			2	FLOT2	FLOT2	flotillin 2	37	-0.003	-0.1594	No			2	SUPT5H	SUPT5H	suppressor of Ty 5 homolog (S. cerevisiae)	21	0.695	-0.0629	No
		Entrez, Source									Entrez, Source										Entrez, Source										Entrez, Source										Entrez, Source
3	GOSR2	GOSR2	golgi SNAP receptor complex member 2	33	0.019	-0.1303	No		3	ESR1	ESR1	estrogen receptor 1	28	0.043	-0.1071	No			3	ATP2C1	ATP2C1	ATPase, Ca++ transporting, type 2C, member 1	45	-0.071	-0.1833	No			3	ATP2C1	ATP2C1	ATPase, Ca++ transporting, type 2C, member 1	45	-0.071	-0.1897	No			3	SNX5	SNX5	sorting nexin 5	22	0.691	-0.0513	No
		Entrez, Source									Entrez, Source										Entrez, Source										Entrez, Source										Entrez, Source
4	EHD1	EHD1	EH-domain containing 1	51	-0.207	-0.2038	No		4	GOSR2	GOSR2	golgi SNAP receptor complex member 2	33	0.019	-0.1249	No			4	SEMA4C	SEMA4C	sema domain, immunoglobulin domain (Ig), transmembrane domain (TM) and short cytoplasmic domain, (semaphorin) 4C	47	-0.083	-0.1862	No			4	SEMA4C	SEMA4C	sema domain, immunoglobulin domain (Ig), transmembrane domain (TM) and short cytoplasmic domain, (semaphorin) 4C	47	-0.083	-0.1931	No			4	PSMC2	PSMC2	proteasome (prosome, macropain) 26S subunit, ATPase, 2	25	0.06	-0.0589	No
		Entrez, Source									Entrez, Source										Entrez, Source										Entrez, Source										Entrez, Source
5	SPCS2	SPCS2	signal peptidase complex subunit 2 homolog (S. cerevisiae)	57	-0.683	-0.2191	No		5	TBL2	TBL2	transducin (beta)-like 2	36	0.009	-0.1338	No			5	SLC4A7	SLC4A7	solute carrier family 4, sodium bicarbonate cotransporter, member 7	50	-0.153	-0.1922	No			5	SLC4A7	SLC4A7	solute carrier family 4, sodium bicarbonate cotransporter, member 7	50	-0.153	-0.2001	No			5	NSF	NSF	N-ethylmaleimide-sensitive factor	29	0.037	-0.0713	No
		Entrez, Source									Entrez, Source										Entrez, Source										Entrez, Source										Entrez, Source
6	STX4	STX4	syntaxin 4	82	-0.973	-0.316	No		6	ATP6V0A1	ATP6V0A1	ATPase, H+ transporting, lysosomal V0 subunit a1	42	-0.039	-0.1558	No			6	AGR2	AGR2	anterior gradient 2 homolog (Xenopus laevis)	53	-0.342	-0.1949	No			6	AGR2	AGR2	anterior gradient 2 homolog (Xenopus laevis)	53	-0.342	-0.2047	No			6	ATP6V0A1	ATP6V0A1	ATPase, H+ transporting, lysosomal V0 subunit a1	42	-0.039	-0.1226	No
		Entrez, Source									Entrez, Source										Entrez, Source										Entrez, Source										Entrez, Source
7	RAB21	RAB21	RAB21, member RAS oncogene family	84	-0.978	-0.3106	No		7	ATP6V0D1	ATP6V0D1	ATPase, H+ transporting, lysosomal 38kDa, V0 subunit d1	46	-0.071	-0.1685	No			7	CDC42	CDC42	cell division cycle 42 (GTP binding protein, 25kDa)	145	-1.997	-0.5529	No			7	ITGB4	ITGB4	integrin, beta 4	64	-0.707	-0.2404	No			7	ATP6V0D1	ATP6V0D1	ATPase, H+ transporting, lysosomal 38kDa, V0 subunit d1	46	-0.071	-0.1344	No
		Entrez, Source									Entrez, Source										Entrez, Source										Entrez, Source										Entrez, Source
8	TBC1D9	TBC1D9	TBC1 domain family, member 9 (with GRAM domain)	132	-1.996	-0.4995	No		8	EHD1	EHD1	EH-domain containing 1	51	-0.207	-0.1839	No			8	ABCA12	ABCA12	ATP-binding cassette, sub-family A (ABC1), member 12	155	-1.997	-0.5573	No			8	SLC9A1	SLC9A1	solute carrier family 9 (sodium/hydrogen exchanger), member 1 (antiporter, Na+/H+, amiloride sensitive)	65	-0.709	-0.2316	No			8	PTPN1	PTPN1	protein tyrosine phosphatase, non-receptor type 1	99	-1.888	-0.3278	No
		Entrez, Source									Entrez, Source										Entrez, Source										Entrez, Source										Entrez, Source
9	VAMP7			175	-1.997	-0.6661	No		9	SLC9A1	SLC9A1	solute carrier family 9 (sodium/hydrogen exchanger), member 1 (antiporter, Na+/H+, amiloride sensitive)	65	-0.709	-0.2339	No			9	LGALS3	LGALS3	lectin, galactoside-binding, soluble, 3 (galectin 3)	189	-2.04	-0.6645	Yes			9	PRKAR1A	PRKAR1A	protein kinase, cAMP-dependent, regulatory, type I, alpha (tissue specific extinguisher 1)	75	-0.879	-0.2607	No			9	CDC42	CDC42	cell division cycle 42 (GTP binding protein, 25kDa)	145	-1.997	-0.4891	No
10	RAB5C	RAB5C	RAB5C, member RAS oncogene family	186	-1.998	-0.6904	Yes				Entrez, Source										Entrez, Source										Entrez, Source										Entrez, Source
		Entrez, Source							10	AKAP1	AKAP1	A kinase (PRKA) anchor protein 1	70	-0.743	-0.2428	No			10	IFT57	IFT57	intraflagellar transport 57 homolog (Chlamydomonas)	203	-8.565	-0.5733	Yes			10	TPM1	TPM1	tropomyosin 1 (alpha)	86	-1.02	-0.2925	No			10	PIP4K2A			172	-1.997	-0.5682	Yes
11	RAB14	RAB14	RAB14, member RAS oncogene family	190	-2.061	-0.6831	Yes				Entrez, Source										Entrez, Source										Entrez, Source								11	TRIM65	TRIM65	tripartite motif-containing 65	200	-8.564	-0.5414	Yes
		Entrez, Source							11	PRKAR1A	PRKAR1A	protein kinase, cAMP-dependent, regulatory, type I, alpha (tissue specific extinguisher 1)	75	-0.879	-0.2501	No			11	PLOD3	PLOD3	procollagen-lysine, 2-oxoglutarate 5-dioxygenase 3	206	-8.565	-0.4346	Yes			11	CDC42	CDC42	cell division cycle 42 (GTP binding protein, 25kDa)	145	-1.997	-0.5255	No					Entrez, Source
12	STX8	STX8	syntaxin 8	191	-2.205	-0.6609	Yes				Entrez, Source										Entrez, Source										Entrez, Source								12	WDFY3	WDFY3	WD repeat and FYVE domain containing 3	213	-8.568	-0.4496	Yes
		Entrez, Source							12	CORO1A	CORO1A	coronin, actin binding protein, 1A	76	-0.881	-0.2393	No			12	MED12	MED12	mediator of RNA polymerase II transcription, subunit 12 homolog (S. cerevisiae)	218	-8.569	-0.3347	Yes			12	ABCA12	ABCA12	ATP-binding cassette, sub-family A (ABC1), member 12	155	-1.997	-0.5407	No					Entrez, Source
13	SEC23B	SEC23B	Sec23 homolog B (S. cerevisiae)	198	-8.563	-0.6016	Yes				Entrez, Source										Entrez, Source										Entrez, Source								13	SECISBP2	SECISBP2	SECIS binding protein 2	215	-8.568	-0.3102	Yes
		Entrez, Source							13	GNB1	GNB1	guanine nucleotide binding protein (G protein), beta polypeptide 1	91	-1.095	-0.289	No			13	ARHGAP12	ARHGAP12	Rho GTPase activating protein 12	226	-8.572	-0.2175	Yes			13	MAN2A1	MAN2A1	mannosidase, alpha, class 2A, member 1	165	-1.997	-0.5559	No					Entrez, Source
14	NUP188	NUP188	nucleoporin 188kDa	199	-8.563	-0.5156	Yes				Entrez, Source										Entrez, Source										Entrez, Source								14	EXOC8	EXOC8	exocyst complex component 8	216	-8.569	-0.1664	Yes
		Entrez, Source							14	PTPN1	PTPN1	protein tyrosine phosphatase, non-receptor type 1	99	-1.888	-0.2975	No			14	SCRIB	SCRIB	scribbled homolog (Drosophila)	234	-8.575	-0.1003	Yes			14	LGALS3	LGALS3	lectin, galactoside-binding, soluble, 3 (galectin 3)	189	-2.04	-0.6329	Yes					Entrez, Source
15	IFT57	IFT57	intraflagellar transport 57 homolog (Chlamydomonas)	203	-8.565	-0.4429	Yes				Entrez, Source										Entrez, Source										Entrez, Source								15	MTM1	MTM1	myotubularin 1	225	-8.572	-0.0572	Yes
		Entrez, Source							15	TWF2			106	-1.905	-0.3013	No			15	BASP1	BASP1	brain abundant, membrane attached signal protein 1	246	-8.592	0	Yes			15	TBL1XR1	TBL1XR1	transducin (beta)-like 1X-linked receptor 1	197	-8.562	-0.5578	Yes					Entrez, Source
16	VPS39	VPS39	vacuolar protein sorting 39 (yeast)	208	-8.567	-0.3746	Yes		16	POLR2I	POLR2I	polymerase (RNA) II (DNA directed) polypeptide I, 14.5kDa	166	-1.997	-0.5426	No					Entrez, Source										Entrez, Source								16	PSMC3	PSMC3	proteasome (prosome, macropain) 26S subunit, ATPase, 3	227	-8.572	0.0823	Yes
		Entrez, Source									Entrez, Source																		16	IFT57	IFT57	intraflagellar transport 57 homolog (Chlamydomonas)	203	-8.565	-0.4738	Yes					Entrez, Source
17	RAB22A	RAB22A	RAB22A, member RAS oncogene family	212	-8.567	-0.3019	Yes		17	RAB14	RAB14	RAB14, member RAS oncogene family	190	-2.061	-0.6211	Yes															Entrez, Source
		Entrez, Source									Entrez, Source																		17	PLOD3	PLOD3	procollagen-lysine, 2-oxoglutarate 5-dioxygenase 3	206	-8.565	-0.3764	Yes
18	TOMM40	TOMM40	translocase of outer mitochondrial membrane 40 homolog (yeast)	219	-8.57	-0.2424	Yes		18	PLOD3	PLOD3	procollagen-lysine, 2-oxoglutarate 5-dioxygenase 3	206	-8.565	-0.5841	Yes															Entrez, Source
		Entrez, Source									Entrez, Source																		18	MED12	MED12	mediator of RNA polymerase II transcription, subunit 12 homolog (S. cerevisiae)	218	-8.569	-0.319	Yes
19	PIK3R4	PIK3R4	phosphoinositide-3-kinase, regulatory subunit 4, p150	222	-8.571	-0.1652	Yes		19	MED12	MED12	mediator of RNA polymerase II transcription, subunit 12 homolog (S. cerevisiae)	218	-8.569	-0.529	Yes															Entrez, Source
		Entrez, Source									Entrez, Source																		19	ARHGAP12	ARHGAP12	Rho GTPase activating protein 12	226	-8.572	-0.2438	Yes
20	RAE1	RAE1	RAE1 RNA export 1 homolog (S. pombe)	238	-8.577	-0.1458	Yes		20	MED4	MED4	mediator of RNA polymerase II transcription, subunit 4 homolog (S. cerevisiae)	220	-8.57	-0.4288	Yes															Entrez, Source
		Entrez, Source									Entrez, Source																		20	SCRIB	SCRIB	scribbled homolog (Drosophila)	234	-8.575	-0.1685	Yes
21	TOMM22	TOMM22	translocase of outer mitochondrial membrane 22 homolog (yeast)	241	-8.582	-0.0684	Yes		21	POLR2C	POLR2C	polymerase (RNA) II (DNA directed) polypeptide C, 33kDa	223	-8.571	-0.3332	Yes															Entrez, Source
		Entrez, Source									Entrez, Source																		21	LEMD2	LEMD2	LEM domain containing 2	240	-8.578	-0.0843	Yes
22	SURF4	SURF4	surfeit 4	242	-8.583	0.0178	Yes		22	PSMC3	PSMC3	proteasome (prosome, macropain) 26S subunit, ATPase, 3	227	-8.572	-0.2421	Yes															Entrez, Source
		Entrez, Source									Entrez, Source																		22	BASP1	BASP1	brain abundant, membrane attached signal protein 1	246	-8.592	0	Yes
									23	PELP1	PELP1	proline, glutamic acid and leucine rich protein 1	233	-8.574	-0.1599	Yes															Entrez, Source
											Entrez, Source
									24	PREB	PREB	prolactin regulatory element binding	236	-8.576	-0.0642	Yes
											Entrez, Source
									25	RAE1	RAE1	RAE1 RNA export 1 homolog (S. pombe)	238	-8.577	0.036	Yes
											Entrez, Source

## Sheet: LSD1 GSEA
GO_REGULATION_OF_CELLULAR_LOCALIZATION										GO_REGULATION_OF_PROTEIN_LOCALIZATION									GO_REGULATION_OF_CELL_DEATH									GO_MITOTIC_CELL_CYCLE									GO_GOLGI_VESICLE_TRANSPORT
PROBE	GENE SYMBOL	GENE_TITLE	RANK IN GENE LIST	RANK METRIC SCORE	RUNNING ES	CORE ENRICHMENT				PROBE	GENE SYMBOL	GENE_TITLE	RANK IN GENE LIST	RANK METRIC SCORE	RUNNING ES	CORE ENRICHMENT			PROBE	GENE SYMBOL	GENE_TITLE	RANK IN GENE LIST	RANK METRIC SCORE	RUNNING ES	CORE ENRICHMENT			PROBE	GENE SYMBOL	GENE_TITLE	RANK IN GENE LIST	RANK METRIC SCORE	RUNNING ES	CORE ENRICHMENT			PROBE	GENE SYMBOL	GENE_TITLE	RANK IN GENE LIST	RANK METRIC SCORE	RUNNING ES	CORE ENRICHMENT
1	NMT1	NMT1	N-myristoyltransferase 1	2	8.581	0.1711	Yes			1	NMT1	NMT1	N-myristoyltransferase 1	2	8.581	0.2937	Yes		1	NMT1	NMT1	N-myristoyltransferase 1	2	8.581	0.1567	Yes		1	RCC1	RCC1	regulator of chromosome condensation 1	5	8.578	0.5901	Yes		1	ARF4	ARF4	ADP-ribosylation factor 4	6	8.577	0.4597	Yes
		Entrez, Source										Entrez, Source									Entrez, Source									Entrez, Source									Entrez, Source
2	ABAT	ABAT	4-aminobutyrate aminotransferase	7	8.574	0.3285	Yes			2	ABAT	ABAT	4-aminobutyrate aminotransferase	7	8.574	0.5739	Yes		2	ARF4	ARF4	ADP-ribosylation factor 4	6	8.577	0.3069	Yes		2	CNOT10	CNOT10	CCR4-NOT transcription complex, subunit 10	36	0.97	0.458	No		2	ARF1	ARF1	ADP-ribosylation factor 1	26	1.959	0.4487	Yes
		Entrez, Source										Entrez, Source									Entrez, Source									Entrez, Source									Entrez, Source
3	HMOX1	HMOX1	heme oxygenase (decycling) 1	8	8.574	0.5129	Yes			3	PARP1	PARP1	poly (ADP-ribose) polymerase family, member 1	16	2.112	0.5964	Yes		3	HMOX1	HMOX1	heme oxygenase (decycling) 1	8	8.574	0.47	Yes		3	VPS4A	VPS4A	vacuolar protein sorting 4 homolog A (S. cerevisiae)	42	0.938	0.4924	No		3	MYO5A	MYO5A	myosin VA (heavy chain 12, myoxin)	30	1.831	0.5355	Yes
		Entrez, Source										Entrez, Source									Entrez, Source									Entrez, Source									Entrez, Source
4	IWS1	IWS1	IWS1 homolog (S. cerevisiae)	11	8.566	0.6836	Yes			4	SLC25A5	SLC25A5	solute carrier family 25 (mitochondrial carrier; adenine nucleotide translocator), member 5	21	1.997	0.6413	Yes		4	ACTN1	ACTN1	actinin, alpha 1	10	8.566	0.633	Yes		4	MRE11A	MRE11A	MRE11 meiotic recombination 11 homolog A (S. cerevisiae)	46	0.717	0.5243	No		4	COG4	COG4	component of oligomeric golgi complex 4	38	0.958	0.5453	Yes
		Entrez, Source										Entrez, Source									Entrez, Source									Entrez, Source									Entrez, Source
5	PARP1	PARP1	poly (ADP-ribose) polymerase family, member 1	16	2.112	0.702	Yes			5	ARF1	ARF1	ADP-ribosylation factor 1	26	1.959	0.6849	Yes		5	SLC25A5	SLC25A5	solute carrier family 25 (mitochondrial carrier; adenine nucleotide translocator), member 5	21	1.997	0.6071	No		5	PML	PML	promyelocytic leukemia	58	0.153	0.4611	No		5	RAB2A			41	0.94	0.5868	Yes
		Entrez, Source										Entrez, Source									Entrez, Source									Entrez, Source							6	PICK1	PICK1	protein interacting with PRKCA 1	43	0.919	0.6337	Yes
6	SLC25A5	SLC25A5	solute carrier family 25 (mitochondrial carrier; adenine nucleotide translocator), member 5	21	1.997	0.718	Yes			6	MYO1C	MYO1C	myosin IC	32	1.127	0.6921	Yes		6	MAP2K7	MAP2K7	mitogen-activated protein kinase kinase 7	28	1.902	0.6056	No		6	SMC1A	SMC1A	structural maintenance of chromosomes 1A	64	0.112	0.4355	No				Entrez, Source
		Entrez, Source										Entrez, Source									Entrez, Source									Entrez, Source							7	NSF	NSF	N-ethylmaleimide-sensitive factor	55	0.284	0.5779	No
7	ARF1	ARF1	ADP-ribosylation factor 1	26	1.959	0.7331	Yes			7	VPS4A	VPS4A	vacuolar protein sorting 4 homolog A (S. cerevisiae)	42	0.938	0.6661	No		7	MRE11A	MRE11A	MRE11 meiotic recombination 11 homolog A (S. cerevisiae)	46	0.717	0.5086	No		7	PPP1CB	PPP1CB	protein phosphatase 1, catalytic subunit, beta isoform	66	0.096	0.4357	No				Entrez, Source
		Entrez, Source										Entrez, Source									Entrez, Source									Entrez, Source							8	COG3	COG3	component of oligomeric golgi complex 3	57	0.209	0.5835	No
8	MYO5A	MYO5A	myosin VA (heavy chain 12, myoxin)	30	1.831	0.7522	Yes			8	YWHAB	YWHAB	tyrosine 3-monooxygenase/tryptophan 5-monooxygenase activation protein, beta polypeptide	51	0.705	0.6383	No		8	YWHAB	YWHAB	tyrosine 3-monooxygenase/tryptophan 5-monooxygenase activation protein, beta polypeptide	51	0.705	0.4965	No		8	CNOT1	CNOT1	CCR4-NOT transcription complex, subunit 1	68	0.082	0.4349	No				Entrez, Source
		Entrez, Source										Entrez, Source									Entrez, Source									Entrez, Source							9	COPG2	COPG2	coatomer protein complex, subunit gamma 2	61	0.135	0.5716	No
9	MYO1C	MYO1C	myosin IC	32	1.127	0.7697	Yes			9	PML	PML	promyelocytic leukemia	58	0.153	0.604	No		9	PML	PML	promyelocytic leukemia	58	0.153	0.4603	No		9	UBE2S	UBE2S	ubiquitin-conjugating enzyme E2S	75	0.032	0.3967	No				Entrez, Source
		Entrez, Source										Entrez, Source									Entrez, Source									Entrez, Source							10	EXOC2	EXOC2	exocyst complex component 2	80	0.01	0.4537	No
10	VPS4A	VPS4A	vacuolar protein sorting 4 homolog A (S. cerevisiae)	42	0.938	0.729	No			10	RAB9A			63	0.12	0.5818	No		10	KDM1A			86	0.002	0.2838	No		10	CNOT7	CNOT7	CCR4-NOT transcription complex, subunit 7	77	0.011	0.3908	No				Entrez, Source
		Entrez, Source								11	KDM1A			86	0.002	0.4362	No		11	HDAC2	HDAC2	histone deacetylase 2	95	-0.029	0.2321	No				Entrez, Source							11	SAR1B	SAR1B	SAR1 gene homolog B (S. cerevisiae)	82	0.008	0.4476	No
11	YWHAB	YWHAB	tyrosine 3-monooxygenase/tryptophan 5-monooxygenase activation protein, beta polypeptide	51	0.705	0.6901	No			12	AP2M1	AP2M1	adaptor-related protein complex 2, mu 1 subunit	90	-0.008	0.4166	No				Entrez, Source							11	PSMA5	PSMA5	proteasome (prosome, macropain) subunit, alpha type, 5	87	-0.005	0.3303	No				Entrez, Source
		Entrez, Source										Entrez, Source							12	BAG3	BAG3	BCL2-associated athanogene 3	110	-0.15	0.1436	No				Entrez, Source							12	COPB2	COPB2	coatomer protein complex, subunit beta 2 (beta prime)	96	-0.029	0.3638	No
12	NSF	NSF	N-ethylmaleimide-sensitive factor	55	0.284	0.676	No			13	NUP54	NUP54	nucleoporin 54kDa	92	-0.015	0.4105	No				Entrez, Source							12	RQCD1	RQCD1	RCD1 required for cell differentiation1 homolog (S. pombe)	88	-0.006	0.3307	No				Entrez, Source
		Entrez, Source										Entrez, Source							13	IRAK1	IRAK1	interleukin-1 receptor-associated kinase 1	131	-0.993	0.0325	No				Entrez, Source							13	SCYL1	SCYL1	SCY1-like 1 (S. cerevisiae)	97	-0.03	0.3655	No
13	PML	PML	promyelocytic leukemia	58	0.153	0.6657	No			14	U2AF1	U2AF1	U2 small nuclear RNA auxiliary factor 1	107	-0.097	0.3213	No				Entrez, Source							13	NUP54	NUP54	nucleoporin 54kDa	92	-0.015	0.3116	No				Entrez, Source
		Entrez, Source										Entrez, Source							14	IGBP1	IGBP1	immunoglobulin (CD79A) binding protein 1	133	-1.013	0.046	No				Entrez, Source							14	GOLGA1	GOLGA1	golgi autoantigen, golgin subfamily a, 1	114	-0.257	0.2752	No
14	RAB9A			63	0.12	0.6413	No			15	NUPL1	NUPL1	nucleoporin like 1	109	-0.134	0.3195	No				Entrez, Source							14	MYH10	MYH10	myosin, heavy chain 10, non-muscle	98	-0.036	0.2804	No				Entrez, Source
15	KDM1A			86	0.002	0.4927	No					Entrez, Source							15	HMGB2	HMGB2	high-mobility group box 2	158	-8.574	0.0588	No				Entrez, Source							15	DCTN2	DCTN2	dynactin 2 (p50)	115	-0.323	0.294	No
16	AP2M1	AP2M1	adaptor-related protein complex 2, mu 1 subunit	90	-0.008	0.4726	No			16	ANK3	ANK3	ankyrin 3, node of Ranvier (ankyrin G)	124	-0.713	0.2523	No				Entrez, Source							15	CNOT2	CNOT2	CCR4-NOT transcription complex, subunit 2	100	-0.04	0.2766	No				Entrez, Source
		Entrez, Source										Entrez, Source																		Entrez, Source							16	ANK3	ANK3	ankyrin 3, node of Ranvier (ankyrin G)	124	-0.713	0.2829	No
17	NUP54	NUP54	nucleoporin 54kDa	92	-0.015	0.4662	No			17	TBC1D1	TBC1D1	TBC1 (tre-2/USP6, BUB2, cdc16) domain family, member 1	125	-0.723	0.2781	No											16	VCPIP1	VCPIP1	valosin containing protein (p97)/p47 complex interacting protein 1	103	-0.053	0.2669	No				Entrez, Source
		Entrez, Source										Entrez, Source																		Entrez, Source
18	U2AF1	U2AF1	U2 small nuclear RNA auxiliary factor 1	107	-0.097	0.3737	No																					17	NUPL1	NUPL1	nucleoporin like 1	109	-0.134	0.2429	No
		Entrez, Source																												Entrez, Source
19	NUPL1	NUPL1	nucleoporin like 1	109	-0.134	0.3698	No																					18	DCTN2	DCTN2	dynactin 2 (p50)	115	-0.323	0.2327	No
		Entrez, Source																												Entrez, Source
20	ANK3	ANK3	ankyrin 3, node of Ranvier (ankyrin G)	124	-0.713	0.2905	No																					19	ANK3	ANK3	ankyrin 3, node of Ranvier (ankyrin G)	124	-0.713	0.2305	No
		Entrez, Source																												Entrez, Source
																												20	HAUS6			129	-0.733	0.2568	No
GO_MACROMOLECULE_CATABOLIC_PROCESS										GO_ENDOMEMBRANE_SYSTEM_ORGANIZATION									GO_PROTEIN_PHOSPHORYLATION									GO_PHOSPHORYLATION									GO_CHROMOSOME_ORGANIZATION
PROBE	GENE SYMBOL	GENE_TITLE	RANK IN GENE LIST	RANK METRIC SCORE	RUNNING ES	CORE ENRICHMENT				PROBE	GENE SYMBOL	GENE_TITLE	RANK IN GENE LIST	RANK METRIC SCORE	RUNNING ES	CORE ENRICHMENT			PROBE	GENE SYMBOL	GENE_TITLE	RANK IN GENE LIST	RANK METRIC SCORE	RUNNING ES	CORE ENRICHMENT			PROBE	GENE SYMBOL	GENE_TITLE	RANK IN GENE LIST	RANK METRIC SCORE	RUNNING ES	CORE ENRICHMENT			PROBE	GENE SYMBOL	GENE_TITLE	RANK IN GENE LIST	RANK METRIC SCORE	RUNNING ES	CORE ENRICHMENT
1	CNOT10	CNOT10	CCR4-NOT transcription complex, subunit 10	36	0.97	-0.2012	No			1	MYO5A	MYO5A	myosin VA (heavy chain 12, myoxin)	30	1.831	-0.1238	No		1	MAP2K7	MAP2K7	mitogen-activated protein kinase kinase 7	28	1.902	-0.1124	No		1	MAP2K7	MAP2K7	mitogen-activated protein kinase kinase 7	28	1.902	-0.1175	No		1	PARP1	PARP1	poly (ADP-ribose) polymerase family, member 1	16	2.112	-0.0277	No
		Entrez, Source										Entrez, Source									Entrez, Source									Entrez, Source									Entrez, Source
2	VPS4A	VPS4A	vacuolar protein sorting 4 homolog A (S. cerevisiae)	42	0.938	-0.197	No			2	COG4	COG4	component of oligomeric golgi complex 4	38	0.958	-0.1316	No		2	RASAL1	RASAL1	RAS protein activator like 1 (GAP1 like)	37	0.964	-0.129	No		2	RASAL1	RASAL1	RAS protein activator like 1 (GAP1 like)	37	0.964	-0.1361	No		2	SMARCA5	SMARCA5	SWI/SNF related, matrix associated, actin dependent regulator of chromatin, subfamily a, member 5	40	0.949	-0.1441	No
		Entrez, Source										Entrez, Source									Entrez, Source									Entrez, Source									Entrez, Source
3	H1F0	H1F0	H1 histone family, member 0	44	0.891	-0.1679	No			3	RAB2A			41	0.94	-0.1076	No		3	PICK1	PICK1	protein interacting with PRKCA 1	43	0.919	-0.1276	No		3	PICK1	PICK1	protein interacting with PRKCA 1	43	0.919	-0.1364	No		3	VPS4A	VPS4A	vacuolar protein sorting 4 homolog A (S. cerevisiae)	42	0.938	-0.1162	No
		Entrez, Source								4	VPS4A	VPS4A	vacuolar protein sorting 4 homolog A (S. cerevisiae)	42	0.938	-0.0705	No				Entrez, Source									Entrez, Source									Entrez, Source
4	RPS21	RPS21	ribosomal protein S21	45	0.718	-0.1392	No					Entrez, Source							4	YWHAB	YWHAB	tyrosine 3-monooxygenase/tryptophan 5-monooxygenase activation protein, beta polypeptide	51	0.705	-0.1472	No		4	YWHAB	YWHAB	tyrosine 3-monooxygenase/tryptophan 5-monooxygenase activation protein, beta polypeptide	51	0.705	-0.1576	No		4	H1F0	H1F0	H1 histone family, member 0	44	0.891	-0.09	No
		Entrez, Source								5	NSF	NSF	N-ethylmaleimide-sensitive factor	55	0.284	-0.1378	No				Entrez, Source									Entrez, Source									Entrez, Source
5	PML	PML	promyelocytic leukemia	58	0.153	-0.2131	No					Entrez, Source							5	PML	PML	promyelocytic leukemia	58	0.153	-0.1807	No		5	PML	PML	promyelocytic leukemia	58	0.153	-0.1919	No		5	MRE11A	MRE11A	MRE11 meiotic recombination 11 homolog A (S. cerevisiae)	46	0.717	-0.0703	No
		Entrez, Source								6	COG3	COG3	component of oligomeric golgi complex 3	57	0.209	-0.136	No				Entrez, Source									Entrez, Source									Entrez, Source
6	CNOT1	CNOT1	CCR4-NOT transcription complex, subunit 1	68	0.082	-0.2698	No					Entrez, Source							6	SCYL2	SCYL2	SCY1-like 2 (S. cerevisiae)	67	0.094	-0.2295	No		6	SCYL2	SCYL2	SCY1-like 2 (S. cerevisiae)	67	0.094	-0.2415	No		6	IPO4	IPO4	importin 4	47	0.717	-0.0439	No
		Entrez, Source								7	RAB22A	RAB22A	RAB22A, member RAS oncogene family	62	0.121	-0.1574	No				Entrez, Source									Entrez, Source									Entrez, Source
7	EIF4A3			70	0.065	-0.2739	No					Entrez, Source							7	PRKD2	PRKD2	protein kinase D2	72	0.056	-0.2536	No		7	PRKD2	PRKD2	protein kinase D2	72	0.056	-0.266	No		7	NAP1L1	NAP1L1	nucleosome assembly protein 1-like 1	48	0.716	-0.0176	No
8	UBE2S	UBE2S	ubiquitin-conjugating enzyme E2S	75	0.032	-0.2992	No			8	NUP54	NUP54	nucleoporin 54kDa	92	-0.015	-0.3463	No				Entrez, Source									Entrez, Source									Entrez, Source
		Entrez, Source										Entrez, Source							8	PSMA5	PSMA5	proteasome (prosome, macropain) subunit, alpha type, 5	87	-0.005	-0.3449	No		8	PSMA5	PSMA5	proteasome (prosome, macropain) subunit, alpha type, 5	87	-0.005	-0.3586	No		8	SMC1A	SMC1A	structural maintenance of chromosomes 1A	64	0.112	-0.1122	No
9	CNOT7	CNOT7	CCR4-NOT transcription complex, subunit 7	77	0.011	-0.3055	No			9	MYH10	MYH10	myosin, heavy chain 10, non-muscle	98	-0.036	-0.3776	No				Entrez, Source									Entrez, Source									Entrez, Source
		Entrez, Source										Entrez, Source							9	SCYL1	SCYL1	SCY1-like 1 (S. cerevisiae)	97	-0.03	-0.4027	No		9	PMVK	PMVK	phosphomevalonate kinase	89	-0.007	-0.365	No		9	MSH6	MSH6	mutS homolog 6 (E. coli)	85	0.002	-0.2437	No
10	PSMA5	PSMA5	proteasome (prosome, macropain) subunit, alpha type, 5	87	-0.005	-0.3653	No			10	VCPIP1	VCPIP1	valosin containing protein (p97)/p47 complex interacting protein 1	103	-0.053	-0.4016	No				Entrez, Source									Entrez, Source									Entrez, Source
		Entrez, Source										Entrez, Source							10	HSF1	HSF1	heat shock transcription factor 1	105	-0.084	-0.4453	No		10	SCYL1	SCYL1	SCY1-like 1 (S. cerevisiae)	97	-0.03	-0.4103	No		10	KDM1A			86	0.002	-0.2436	No
11	RQCD1	RQCD1	RCD1 required for cell differentiation1 homolog (S. pombe)	88	-0.006	-0.365	No			11	NUPL1	NUPL1	nucleoporin like 1	109	-0.134	-0.429	No				Entrez, Source									Entrez, Source							11	HDAC2	HDAC2	histone deacetylase 2	95	-0.029	-0.2952	No
		Entrez, Source										Entrez, Source							11	IRAK1	IRAK1	interleukin-1 receptor-associated kinase 1	131	-0.993	-0.5719	Yes		11	HSF1	HSF1	heat shock transcription factor 1	105	-0.084	-0.4536	No				Entrez, Source
12	EXOSC2	EXOSC2	exosome component 2	94	-0.025	-0.3974	No			12	ANK3	ANK3	ankyrin 3, node of Ranvier (ankyrin G)	124	-0.713	-0.4923	No				Entrez, Source									Entrez, Source							12	RCOR1	RCOR1	REST corepressor 1	112	-0.178	-0.3939	No
		Entrez, Source										Entrez, Source							12	GAK	GAK	cyclin G associated kinase	140	-1.907	-0.5534	Yes		12	IRAK1	IRAK1	interleukin-1 receptor-associated kinase 1	131	-0.993	-0.5838	Yes				Entrez, Source
13	CNOT2	CNOT2	CCR4-NOT transcription complex, subunit 2	100	-0.04	-0.4291	No			13	GAK	GAK	cyclin G associated kinase	140	-1.907	-0.515	Yes				Entrez, Source									Entrez, Source							13	RFC2	RFC2	replication factor C (activator 1) 2, 40kDa	121	-0.709	-0.4205	No
		Entrez, Source										Entrez, Source							13	ZMYM2	ZMYM2	zinc finger, MYM-type 2	154	-1.998	-0.5643	Yes		13	UCK2	UCK2	uridine-cytidine kinase 2	135	-1.052	-0.5661	Yes				Entrez, Source
14	OAS2	OAS2	2'-5'-oligoadenylate synthetase 2, 69/71kDa	102	-0.05	-0.4338	No			14	PACSIN3	PACSIN3	protein kinase C and casein kinase substrate in neurons 3	162	-8.58	-0.3133	Yes				Entrez, Source									Entrez, Source							14	HCFC1	HCFC1	host cell factor C1 (VP16-accessory protein)	147	-1.997	-0.5116	Yes
		Entrez, Source										Entrez, Source							14	PKN1	PKN1	protein kinase N1	155	-8.571	-0.2464	Yes		14	GAK	GAK	cyclin G associated kinase	140	-1.907	-0.5245	Yes				Entrez, Source
15	EXOSC1	EXOSC1	exosome component 1	138	-1.842	-0.5934	Yes			15	STAM2	STAM2	signal transducing adaptor molecule (SH3 domain and ITAM motif) 2	167	-8.593	0	Yes				Entrez, Source									Entrez, Source							15	PKN1	PKN1	protein kinase N1	155	-8.571	-0.2427	Yes
		Entrez, Source										Entrez, Source							15	DCLK1			163	-8.58	0.0261	Yes		15	ZMYM2	ZMYM2	zinc finger, MYM-type 2	154	-1.998	-0.5393	Yes				Entrez, Source
16	USP32	USP32	ubiquitin specific peptidase 32	145	-1.997	-0.5534	Yes																							Entrez, Source							16	HMGB2	HMGB2	high-mobility group box 2	158	-8.574	0.0592	Yes
		Entrez, Source																										16	PKN1	PKN1	protein kinase N1	155	-8.571	-0.2334	Yes				Entrez, Source
17	HMGB2	HMGB2	high-mobility group box 2	158	-8.574	-0.2901	Yes																							Entrez, Source
		Entrez, Source																										17	DCLK1			163	-8.58	0.0265	Yes
18	LRSAM1	LRSAM1	leucine rich repeat and sterile alpha motif containing 1	159	-8.578	0.0533	Yes
		Entrez, Source
