# Supplementary material for: Inhibition of Histone Demethylases LSD1 and UTX Regulates ERα Signaling in Breast Cancer
Source: Cancers (Basel). 2019 Dec 16;11(12):2027. doi: 10.3390/cancers11122027 (PMC6966629; doi:10.3390/cancers11122027)
Supplement: Supplementary file 1 [file cancers-11-02027-s001.zip › cancers-659480-supplementary/Table S7.xlsx]

## Sheet: Peptide Transition List_TRYPSIN
Protein Name	Peptide Modified Sequence	Precursor Mz	Precursor Charge	Collision Energy	Product Mz	Product Charge	Fragment Ion	Fragment Ion Type	Fragment Ion Ordinal	Cleavage Aa	Loss Neutral Mass	Losses	Library Rank	Library Intensity	Isotope Dist Index	Isotope Dist Rank	Isotope Dist Proportion	Full Scan Filter Width	Transition Is Decoy	Product Decoy Mz Shift
sp|P03372|ESR1_HUMAN	MTMTLHTK	48174353	2	18.7	416223288	2	y7	y	7	T	0		#N/A	#N/A	0	#N/A	#N/A	#N/A	FALSE	#N/A
sp|P03372|ESR1_HUMAN	MTMTLHTK	48174353	2	18.7	365699449	2	y6	y	6	M	0		#N/A	#N/A	0	#N/A	#N/A	#N/A	FALSE	#N/A
sp|P03372|ESR1_HUMAN	MTMTLHTK	48174353	2	18.7	300179206	2	y5	y	5	T	0		#N/A	#N/A	0	#N/A	#N/A	#N/A	FALSE	#N/A
sp|P03372|ESR1_HUMAN	MTMTLHTK[+14]	488751355	2	18.9	423231113	2	y7	y	7	T	0		#N/A	#N/A	0	#N/A	#N/A	#N/A	FALSE	#N/A
sp|P03372|ESR1_HUMAN	MTMTLHTK[+14]	488751355	2	18.9	372707274	2	y6	y	6	M	0		#N/A	#N/A	0	#N/A	#N/A	#N/A	FALSE	#N/A
sp|P03372|ESR1_HUMAN	MTMTLHTK[+14]	488751355	2	18.9	307187031	2	y5	y	5	T	0		#N/A	#N/A	0	#N/A	#N/A	#N/A	FALSE	#N/A
sp|P03372|ESR1_HUMAN	LASTNDK	374695418	2	15.1	635299495	1	y6	y	6	A	0		#N/A	#N/A	0	#N/A	#N/A	#N/A	FALSE	#N/A
sp|P03372|ESR1_HUMAN	LASTNDK	374695418	2	15.1	318153386	2	y6	y	6	A	0		#N/A	#N/A	0	#N/A	#N/A	#N/A	FALSE	#N/A
sp|P03372|ESR1_HUMAN	LASTNDK	374695418	2	15.1	282634829	2	y5	y	5	S	0		#N/A	#N/A	0	#N/A	#N/A	#N/A	FALSE	#N/A
sp|P03372|ESR1_HUMAN	LASTNDK	374695418	2	15.1	487251088	1	b5	b	5	N	0		#N/A	#N/A	0	#N/A	#N/A	#N/A	FALSE	#N/A
sp|P03372|ESR1_HUMAN	LASTNDK	374695418	2	15.1	602278031	1	b6	b	6	D	0		#N/A	#N/A	0	#N/A	#N/A	#N/A	FALSE	#N/A
sp|P03372|ESR1_HUMAN	LASTNDK[+14]	381703243	2	15.3	649315145	1	y6	y	6	A	0		#N/A	#N/A	0	#N/A	#N/A	#N/A	FALSE	#N/A
sp|P03372|ESR1_HUMAN	LASTNDK[+14]	381703243	2	15.3	325161211	2	y6	y	6	A	0		#N/A	#N/A	0	#N/A	#N/A	#N/A	FALSE	#N/A
sp|P03372|ESR1_HUMAN	LASTNDK[+14]	381703243	2	15.3	289642654	2	y5	y	5	S	0		#N/A	#N/A	0	#N/A	#N/A	#N/A	FALSE	#N/A
sp|P03372|ESR1_HUMAN	LASTNDK[+14]	381703243	2	15.3	487251088	1	b5	b	5	N	0		#N/A	#N/A	0	#N/A	#N/A	#N/A	FALSE	#N/A
sp|P03372|ESR1_HUMAN	LASTNDK[+14]	381703243	2	15.3	602278031	1	b6	b	6	D	0		#N/A	#N/A	0	#N/A	#N/A	#N/A	FALSE	#N/A
sp|P03372|ESR1_HUMAN	GSMAMESAK	456201695	2	17.8	138554264	2	b3	b	3	M	0		#N/A	#N/A	0	#N/A	#N/A	#N/A	FALSE	#N/A
sp|P03372|ESR1_HUMAN	GSMAMESAK	456201695	2	17.8	174072821	2	b4	b	4	A	0		#N/A	#N/A	0	#N/A	#N/A	#N/A	FALSE	#N/A
sp|P03372|ESR1_HUMAN	GSMAMESAK	456201695	2	17.8	239593064	2	b5	b	5	M	0		#N/A	#N/A	0	#N/A	#N/A	#N/A	FALSE	#N/A
sp|P03372|ESR1_HUMAN	GSMAMESAK	456201695	2	17.8	30411436	2	b6	b	6	E	0		#N/A	#N/A	0	#N/A	#N/A	#N/A	FALSE	#N/A
sp|P03372|ESR1_HUMAN	GSMAMESAK	456201695	2	17.8	347630374	2	b7	b	7	S	0		#N/A	#N/A	0	#N/A	#N/A	#N/A	FALSE	#N/A
sp|P03372|ESR1_HUMAN	GSMAMESAK	456201695	2	17.8	383148931	2	b8	b	8	A	0		#N/A	#N/A	0	#N/A	#N/A	#N/A	FALSE	#N/A
sp|P03372|ESR1_HUMAN	GSMAMESAK[+14]	46320952	2	18.1	138554264	2	b3	b	3	M	0		#N/A	#N/A	0	#N/A	#N/A	#N/A	FALSE	#N/A
sp|P03372|ESR1_HUMAN	GSMAMESAK[+14]	46320952	2	18.1	174072821	2	b4	b	4	A	0		#N/A	#N/A	0	#N/A	#N/A	#N/A	FALSE	#N/A
sp|P03372|ESR1_HUMAN	GSMAMESAK[+14]	46320952	2	18.1	239593064	2	b5	b	5	M	0		#N/A	#N/A	0	#N/A	#N/A	#N/A	FALSE	#N/A
sp|P03372|ESR1_HUMAN	GSMAMESAK[+14]	46320952	2	18.1	30411436	2	b6	b	6	E	0		#N/A	#N/A	0	#N/A	#N/A	#N/A	FALSE	#N/A
sp|P03372|ESR1_HUMAN	GSMAMESAK[+14]	46320952	2	18.1	347630374	2	b7	b	7	S	0		#N/A	#N/A	0	#N/A	#N/A	#N/A	FALSE	#N/A
sp|P03372|ESR1_HUMAN	GSMAMESAK[+14]	46320952	2	18.1	383148931	2	b8	b	8	A	0		#N/A	#N/A	0	#N/A	#N/A	#N/A	FALSE	#N/A
sp|P03372|ESR1_HUMAN	AANLWPSPLMIK	67087339	2	25.1	635354833	2	y11	y	11	A	0		#N/A	#N/A	0	#N/A	#N/A	#N/A	FALSE	#N/A
sp|P03372|ESR1_HUMAN	AANLWPSPLMIK	67087339	2	25.1	599836277	2	y10	y	10	N	0		#N/A	#N/A	0	#N/A	#N/A	#N/A	FALSE	#N/A
sp|P03372|ESR1_HUMAN	AANLWPSPLMIK	67087339	2	25.1	542814813	2	y9	y	9	L	0		#N/A	#N/A	0	#N/A	#N/A	#N/A	FALSE	#N/A
sp|P03372|ESR1_HUMAN	AANLWPSPLMIK	67087339	2	25.1	486272781	2	y8	y	8	W	0		#N/A	#N/A	0	#N/A	#N/A	#N/A	FALSE	#N/A
sp|P03372|ESR1_HUMAN	AANLWPSPLMIK	67087339	2	25.1	393233124	2	y7	y	7	P	0		#N/A	#N/A	0	#N/A	#N/A	#N/A	FALSE	#N/A
sp|P03372|ESR1_HUMAN	AANLWPSPLMIK	447584686	3	14.7	635354833	2	y11	y	11	A	0		#N/A	#N/A	0	#N/A	#N/A	#N/A	FALSE	#N/A
sp|P03372|ESR1_HUMAN	AANLWPSPLMIK	447584686	3	14.7	599836277	2	y10	y	10	N	0		#N/A	#N/A	0	#N/A	#N/A	#N/A	FALSE	#N/A
sp|P03372|ESR1_HUMAN	AANLWPSPLMIK	447584686	3	14.7	542814813	2	y9	y	9	L	0		#N/A	#N/A	0	#N/A	#N/A	#N/A	FALSE	#N/A
sp|P03372|ESR1_HUMAN	AANLWPSPLMIK	447584686	3	14.7	486272781	2	y8	y	8	W	0		#N/A	#N/A	0	#N/A	#N/A	#N/A	FALSE	#N/A
sp|P03372|ESR1_HUMAN	AANLWPSPLMIK[+14]	452256569	3	14.9	642362658	2	y11	y	11	A	0		#N/A	#N/A	0	#N/A	#N/A	#N/A	FALSE	#N/A
sp|P03372|ESR1_HUMAN	AANLWPSPLMIK[+14]	452256569	3	14.9	606844102	2	y10	y	10	N	0		#N/A	#N/A	0	#N/A	#N/A	#N/A	FALSE	#N/A
sp|P03372|ESR1_HUMAN	AANLWPSPLMIK[+14]	452256569	3	14.9	549822638	2	y9	y	9	L	0		#N/A	#N/A	0	#N/A	#N/A	#N/A	FALSE	#N/A
sp|P03372|ESR1_HUMAN	AANLWPSPLMIK[+14]	452256569	3	14.9	493280606	2	y8	y	8	W	0		#N/A	#N/A	0	#N/A	#N/A	#N/A	FALSE	#N/A
sp|P03372|ESR1_HUMAN	ELVHMINWAK	620828983	2	23.4	998524032	1	y8	y	8	V	0		#N/A	#N/A	0	#N/A	#N/A	#N/A	FALSE	#N/A
sp|P03372|ESR1_HUMAN	ELVHMINWAK	620828983	2	23.4	899455619	1	y7	y	7	H	0		#N/A	#N/A	0	#N/A	#N/A	#N/A	FALSE	#N/A
sp|P03372|ESR1_HUMAN	ELVHMINWAK	620828983	2	23.4	556307686	2	y9	y	9	L	0		#N/A	#N/A	0	#N/A	#N/A	#N/A	FALSE	#N/A
sp|P03372|ESR1_HUMAN	ELVHMINWAK	620828983	2	23.4	499765654	2	y8	y	8	V	0		#N/A	#N/A	0	#N/A	#N/A	#N/A	FALSE	#N/A
sp|P03372|ESR1_HUMAN	ELVHMINWAK	620828983	2	23.4	450231447	2	y7	y	7	H	0		#N/A	#N/A	0	#N/A	#N/A	#N/A	FALSE	#N/A
sp|P03372|ESR1_HUMAN	ELVHMINWAK[+14]	627836808	2	23.6	1012539682	1	y8	y	8	V	0		#N/A	#N/A	0	#N/A	#N/A	#N/A	FALSE	#N/A
sp|P03372|ESR1_HUMAN	ELVHMINWAK[+14]	627836808	2	23.6	913471269	1	y7	y	7	H	0		#N/A	#N/A	0	#N/A	#N/A	#N/A	FALSE	#N/A
sp|P03372|ESR1_HUMAN	ELVHMINWAK[+14]	627836808	2	23.6	563315511	2	y9	y	9	L	0		#N/A	#N/A	0	#N/A	#N/A	#N/A	FALSE	#N/A
sp|P03372|ESR1_HUMAN	ELVHMINWAK[+14]	627836808	2	23.6	506773479	2	y8	y	8	V	0		#N/A	#N/A	0	#N/A	#N/A	#N/A	FALSE	#N/A
sp|P03372|ESR1_HUMAN	ELVHMINWAK[+14]	627836808	2	23.6	457239272	2	y7	y	7	H	0		#N/A	#N/A	0	#N/A	#N/A	#N/A	FALSE	#N/A
sp|P03372|ESR1_HUMAN	ELVHMINWAK[+14]	418893631	3	13.9	563315511	2	y9	y	9	L	0		#N/A	#N/A	0	#N/A	#N/A	#N/A	FALSE	#N/A
sp|P03372|ESR1_HUMAN	ELVHMINWAK[+14]	418893631	3	13.9	506773479	2	y8	y	8	V	0		#N/A	#N/A	0	#N/A	#N/A	#N/A	FALSE	#N/A
sp|P03372|ESR1_HUMAN	ELVHMINWAK[+14]	418893631	3	13.9	457239272	2	y7	y	7	H	0		#N/A	#N/A	0	#N/A	#N/A	#N/A	FALSE	#N/A
sp|P03372|ESR1_HUMAN	ELVHMINWAK[+14]	418893631	3	13.9	388709816	2	y6	y	6	M	0		#N/A	#N/A	0	#N/A	#N/A	#N/A	FALSE	#N/A
sp|P03372|ESR1_HUMAN	ELVHMINWAK[+14]	418893631	3	13.9	323189574	2	y5	y	5	I	0		#N/A	#N/A	0	#N/A	#N/A	#N/A	FALSE	#N/A
sp|P03372|ESR1_HUMAN	ELVHMINWAK[+14]	418893631	3	13.9	266647542	2	y4	y	4	N	0		#N/A	#N/A	0	#N/A	#N/A	#N/A	FALSE	#N/A
sp|P03372|ESR1_HUMAN	SMEHPGK	393184163	2	15.7	567288536	1	y5	y	5	E	0		#N/A	#N/A	0	#N/A	#N/A	#N/A	FALSE	#N/A
sp|P03372|ESR1_HUMAN	SMEHPGK	393184163	2	15.7	349668149	2	y6	y	6	M	0		#N/A	#N/A	0	#N/A	#N/A	#N/A	FALSE	#N/A
sp|P03372|ESR1_HUMAN	SMEHPGK	393184163	2	15.7	284147906	2	y5	y	5	E	0		#N/A	#N/A	0	#N/A	#N/A	#N/A	FALSE	#N/A
sp|P03372|ESR1_HUMAN	SMEHPGK	262458534	3	9.3	349668149	2	y6	y	6	M	0		#N/A	#N/A	0	#N/A	#N/A	#N/A	FALSE	#N/A
sp|P03372|ESR1_HUMAN	SMEHPGK	262458534	3	9.3	284147906	2	y5	y	5	E	0		#N/A	#N/A	0	#N/A	#N/A	#N/A	FALSE	#N/A
sp|P03372|ESR1_HUMAN	SMEHPGK	262458534	3	9.3	233447858	3	y6	y	6	M	0		#N/A	#N/A	0	#N/A	#N/A	#N/A	FALSE	#N/A
sp|P03372|ESR1_HUMAN	SMEHPGK	262458534	3	9.3	189767696	3	y5	y	5	E	0		#N/A	#N/A	0	#N/A	#N/A	#N/A	FALSE	#N/A
sp|P03372|ESR1_HUMAN	SMEHPGK[+14]	400191988	2	15.9	712344671	1	y6	y	6	M	0		#N/A	#N/A	0	#N/A	#N/A	#N/A	FALSE	#N/A
sp|P03372|ESR1_HUMAN	SMEHPGK[+14]	400191988	2	15.9	581304186	1	y5	y	5	E	0		#N/A	#N/A	0	#N/A	#N/A	#N/A	FALSE	#N/A
sp|P03372|ESR1_HUMAN	SMEHPGK[+14]	400191988	2	15.9	356675974	2	y6	y	6	M	0		#N/A	#N/A	0	#N/A	#N/A	#N/A	FALSE	#N/A
sp|P03372|ESR1_HUMAN	SMEHPGK[+14]	400191988	2	15.9	291155731	2	y5	y	5	E	0		#N/A	#N/A	0	#N/A	#N/A	#N/A	FALSE	#N/A
sp|P03372|ESR1_HUMAN	SMEHPGK[+14]	267130417	3	9.4	356675974	2	y6	y	6	M	0		#N/A	#N/A	0	#N/A	#N/A	#N/A	FALSE	#N/A
sp|P03372|ESR1_HUMAN	SMEHPGK[+14]	267130417	3	9.4	291155731	2	y5	y	5	E	0		#N/A	#N/A	0	#N/A	#N/A	#N/A	FALSE	#N/A
sp|P03372|ESR1_HUMAN	SMEHPGK[+14]	267130417	3	9.4	238119741	3	y6	y	6	M	0		#N/A	#N/A	0	#N/A	#N/A	#N/A	FALSE	#N/A
sp|P03372|ESR1_HUMAN	SMEHPGK[+14]	267130417	3	9.4	194439579	3	y5	y	5	E	0		#N/A	#N/A	0	#N/A	#N/A	#N/A	FALSE	#N/A
sp|P03372|ESR1_HUMAN	SIILLNSGVYTFLSSTLK	978556241	2	35.5	935040227	2	y17	y	17	I	0		#N/A	#N/A	0	#N/A	#N/A	#N/A	FALSE	#N/A
sp|P03372|ESR1_HUMAN	SIILLNSGVYTFLSSTLK	978556241	2	35.5	878498195	2	y16	y	16	I	0		#N/A	#N/A	0	#N/A	#N/A	#N/A	FALSE	#N/A
sp|P03372|ESR1_HUMAN	SIILLNSGVYTFLSSTLK	978556241	2	35.5	821956163	2	y15	y	15	L	0		#N/A	#N/A	0	#N/A	#N/A	#N/A	FALSE	#N/A
sp|P03372|ESR1_HUMAN	SIILLNSGVYTFLSSTLK	978556241	2	35.5	765414131	2	y14	y	14	L	0		#N/A	#N/A	0	#N/A	#N/A	#N/A	FALSE	#N/A
sp|P03372|ESR1_HUMAN	SIILLNSGVYTFLSSTLK	978556241	2	35.5	708872099	2	y13	y	13	N	0		#N/A	#N/A	0	#N/A	#N/A	#N/A	FALSE	#N/A
sp|P03372|ESR1_HUMAN	SIILLNSGVYTFLSSTLK[+14]	985564066	2	35.8	942048052	2	y17	y	17	I	0		#N/A	#N/A	0	#N/A	#N/A	#N/A	FALSE	#N/A
sp|P03372|ESR1_HUMAN	SIILLNSGVYTFLSSTLK[+14]	985564066	2	35.8	88550602	2	y16	y	16	I	0		#N/A	#N/A	0	#N/A	#N/A	#N/A	FALSE	#N/A
sp|P03372|ESR1_HUMAN	SIILLNSGVYTFLSSTLK[+14]	985564066	2	35.8	828963988	2	y15	y	15	L	0		#N/A	#N/A	0	#N/A	#N/A	#N/A	FALSE	#N/A
sp|P03372|ESR1_HUMAN	SIILLNSGVYTFLSSTLK[+14]	985564066	2	35.8	772421956	2	y14	y	14	L	0		#N/A	#N/A	0	#N/A	#N/A	#N/A	FALSE	#N/A
sp|P03372|ESR1_HUMAN	SIILLNSGVYTFLSSTLK[+14]	985564066	2	35.8	715879924	2	y13	y	13	N	0		#N/A	#N/A	0	#N/A	#N/A	#N/A	FALSE	#N/A
sp|P03372|ESR1_HUMAN	ITDTLIHLMAK	628357573	2	23.7	825501506	1	y7	y	7	L	0		#N/A	#N/A	0	#N/A	#N/A	#N/A	FALSE	#N/A
sp|P03372|ESR1_HUMAN	ITDTLIHLMAK	628357573	2	23.7	712417442	1	y6	y	6	I	0		#N/A	#N/A	0	#N/A	#N/A	#N/A	FALSE	#N/A
sp|P03372|ESR1_HUMAN	ITDTLIHLMAK	628357573	2	23.7	599333378	1	y5	y	5	H	0		#N/A	#N/A	0	#N/A	#N/A	#N/A	FALSE	#N/A
sp|P03372|ESR1_HUMAN	ITDTLIHLMAK	628357573	2	23.7	462274466	1	y4	y	4	L	0		#N/A	#N/A	0	#N/A	#N/A	#N/A	FALSE	#N/A
sp|P03372|ESR1_HUMAN	ITDTLIHLMAK	419240807	3	13.9	712417442	1	y6	y	6	I	0		#N/A	#N/A	0	#N/A	#N/A	#N/A	FALSE	#N/A
sp|P03372|ESR1_HUMAN	ITDTLIHLMAK	419240807	3	13.9	599333378	1	y5	y	5	H	0		#N/A	#N/A	0	#N/A	#N/A	#N/A	FALSE	#N/A
sp|P03372|ESR1_HUMAN	ITDTLIHLMAK	419240807	3	13.9	571815541	2	y10	y	10	T	0		#N/A	#N/A	0	#N/A	#N/A	#N/A	FALSE	#N/A
sp|P03372|ESR1_HUMAN	ITDTLIHLMAK	419240807	3	13.9	521291702	2	y9	y	9	D	0		#N/A	#N/A	0	#N/A	#N/A	#N/A	FALSE	#N/A
sp|P03372|ESR1_HUMAN	ITDTLIHLMAK	419240807	3	13.9	46377823	2	y8	y	8	T	0		#N/A	#N/A	0	#N/A	#N/A	#N/A	FALSE	#N/A
sp|P03372|ESR1_HUMAN	ITDTLIHLMAK	419240807	3	13.9	413254391	2	y7	y	7	L	0		#N/A	#N/A	0	#N/A	#N/A	#N/A	FALSE	#N/A
sp|P03372|ESR1_HUMAN	ITDTLIHLMAK	419240807	3	13.9	356712359	2	y6	y	6	I	0		#N/A	#N/A	0	#N/A	#N/A	#N/A	FALSE	#N/A
sp|P03372|ESR1_HUMAN	ITDTLIHLMAK[+14]	635365398	2	23.9	839517156	1	y7	y	7	L	0		#N/A	#N/A	0	#N/A	#N/A	#N/A	FALSE	#N/A
sp|P03372|ESR1_HUMAN	ITDTLIHLMAK[+14]	635365398	2	23.9	726433092	1	y6	y	6	I	0		#N/A	#N/A	0	#N/A	#N/A	#N/A	FALSE	#N/A
sp|P03372|ESR1_HUMAN	ITDTLIHLMAK[+14]	635365398	2	23.9	613349028	1	y5	y	5	H	0		#N/A	#N/A	0	#N/A	#N/A	#N/A	FALSE	#N/A
sp|P03372|ESR1_HUMAN	ITDTLIHLMAK[+14]	635365398	2	23.9	476290116	1	y4	y	4	L	0		#N/A	#N/A	0	#N/A	#N/A	#N/A	FALSE	#N/A
sp|P03372|ESR1_HUMAN	ITDTLIHLMAK[+14]	423912691	3	14	726433092	1	y6	y	6	I	0		#N/A	#N/A	0	#N/A	#N/A	#N/A	FALSE	#N/A
sp|P03372|ESR1_HUMAN	ITDTLIHLMAK[+14]	423912691	3	14	613349028	1	y5	y	5	H	0		#N/A	#N/A	0	#N/A	#N/A	#N/A	FALSE	#N/A
sp|P03372|ESR1_HUMAN	ITDTLIHLMAK[+14]	423912691	3	14	578823366	2	y10	y	10	T	0		#N/A	#N/A	0	#N/A	#N/A	#N/A	FALSE	#N/A
sp|P03372|ESR1_HUMAN	ITDTLIHLMAK[+14]	423912691	3	14	528299527	2	y9	y	9	D	0		#N/A	#N/A	0	#N/A	#N/A	#N/A	FALSE	#N/A
sp|P03372|ESR1_HUMAN	ITDTLIHLMAK[+14]	423912691	3	14	470786055	2	y8	y	8	T	0		#N/A	#N/A	0	#N/A	#N/A	#N/A	FALSE	#N/A
sp|P03372|ESR1_HUMAN	ITDTLIHLMAK[+14]	423912691	3	14	420262216	2	y7	y	7	L	0		#N/A	#N/A	0	#N/A	#N/A	#N/A	FALSE	#N/A
sp|P03372|ESR1_HUMAN	ITDTLIHLMAK[+14]	423912691	3	14	363720184	2	y6	y	6	I	0		#N/A	#N/A	0	#N/A	#N/A	#N/A	FALSE	#N/A
sp|P03372|ESR1_HUMAN	GGASVEETDQSHLATAGSTSSHSLQK	1293107334	2	46.2	1264596602	2	y25	y	25	G	0		#N/A	#N/A	0	#N/A	#N/A	#N/A	FALSE	#N/A
sp|P03372|ESR1_HUMAN	GGASVEETDQSHLATAGSTSSHSLQK	1293107334	2	46.2	1236085871	2	y24	y	24	A	0		#N/A	#N/A	0	#N/A	#N/A	#N/A	FALSE	#N/A
sp|P03372|ESR1_HUMAN	GGASVEETDQSHLATAGSTSSHSLQK	1293107334	2	46.2	978474499	2	y19	y	19	T	0		#N/A	#N/A	0	#N/A	#N/A	#N/A	FALSE	#N/A
sp|P03372|ESR1_HUMAN	GGASVEETDQSHLATAGSTSSHSLQK	1293107334	2	46.2	8064079	2	y16	y	16	S	0		#N/A	#N/A	0	#N/A	#N/A	#N/A	FALSE	#N/A
sp|P03372|ESR1_HUMAN	GGASVEETDQSHLATAGSTSSHSLQK	1293107334	2	46.2	762891886	2	y15	y	15	H	0		#N/A	#N/A	0	#N/A	#N/A	#N/A	FALSE	#N/A
sp|P03372|ESR1_HUMAN	GGASVEETDQSHLATAGSTSSHSLQK[+14]	1300115159	2	46.4	1271604427	2	y25	y	25	G	0		#N/A	#N/A	0	#N/A	#N/A	#N/A	FALSE	#N/A
sp|P03372|ESR1_HUMAN	GGASVEETDQSHLATAGSTSSHSLQK[+14]	1300115159	2	46.4	985482324	2	y19	y	19	T	0		#N/A	#N/A	0	#N/A	#N/A	#N/A	FALSE	#N/A
sp|P03372|ESR1_HUMAN	GGASVEETDQSHLATAGSTSSHSLQK[+14]	1300115159	2	46.4	877445014	2	y17	y	17	Q	0		#N/A	#N/A	0	#N/A	#N/A	#N/A	FALSE	#N/A
sp|P03372|ESR1_HUMAN	GGASVEETDQSHLATAGSTSSHSLQK[+14]	1300115159	2	46.4	813415725	2	y16	y	16	S	0		#N/A	#N/A	0	#N/A	#N/A	#N/A	FALSE	#N/A
sp|P03372|ESR1_HUMAN	GGASVEETDQSHLATAGSTSSHSLQK[+14]	1300115159	2	46.4	769899711	2	y15	y	15	H	0		#N/A	#N/A	0	#N/A	#N/A	#N/A	FALSE	#N/A
